# Supplementary material for: Regulation of alternative splicing in Drosophila by 56 RNA binding proteins
Source: Genome Res. 2015 Nov;25(11):1771–80. doi: 10.1101/gr.192518.115 (PMC4617972; doi:10.1101/gr.192518.115)
Supplement: Supplemental Material [file supp_gr.192518.115_SuppTable_3.txt]

#Contains_Novel_or_Only_Known(Annotated)_Junctions	as_event_type	gene_name	chr	strand	exclusion_junctions	inclusion_junctions	exclusion_exons	inclusion_exons	intron-exon_junctions	neighboring_constitutive_exons	virtual	Untreated	CG10203	CG10851	CG17136	CG1987	CG4602	CG5442	CG5655	CG10377	CG12749	CG13425	CG16901	CG17838	CG18426	CG30122	CG31000	CG6946	CG7437	CG9373	CG9983	CG10279	CG1646	CG3312	CG6227	CG5836	CG6841	CG8241	CG8749	CG1101	CG1559	CG16788	CG8781	CG10128	CG10328	CG11266	CG18350	CG3584	CG4262
N	intron_retention	Clc,CG6951	chr3L	+	chr3L_20234785_20235884				chr3L_20234784_20234785;chr3L_20235884_20235885	chr3L_20234707_20234784;chr3L_20235885_20236816	20.83	NA	NA	50.00	NA	NA	NA	NA	NA	NA	NA	25.00	NA	NA	NA	12.50	NA	NA	NA	20.83	NA	NA	38.46	NA	NA	NA	100.00	33.33	100.00	NA	NA	NA	NA	NA	NA	NA	NA	NA	NA
K	alternative_acceptor	I_chr3L_212783_212843,Kaz1-ORFB,Kaz1-ORFA_Kaz1-ORFB,CG13877	chr3L	+	chr3L_218196_218282	chr3L_218196_218279				chr3L_218127_218195;chr3L_218283_218658	55.91	66.67	60.00	NA	NA	NA	52.63	68.18	44.44	NA	NA	68.18	NA	52.94	55.56	63.64	56.25	58.33	50.00	53.12	60.00	NA	63.64	55.56	NA	63.64	53.85	NA	NA	63.64	53.33	75.00	50.00	55.56	60.00	NA	54.55	NA	50.00
K	jcn_only_AD	CG31217	chr3R	-	chr3R_12479557_12479627	chr3R_12479557_12479623				chr3R_12479253_12479556;chr3R_12479628_12480093	91.30	NA	NA	NA	NA	NA	NA	NA	NA	NA	NA	NA	NA	NA	NA	NA	NA	NA	NA	NA	NA	NA	NA	NA	NA	NA	NA	NA	NA	NA	NA	NA	NA	NA	NA	NA	NA	NA	NA
K	intron_retention	Myo31DF,I_chr2L_10506249_10506683,I_chr2L_10506446_10506542	chr2L	-	chr2L_10506107_10506683				chr2L_10506106_10506107;chr2L_10506683_10506684	chr2L_10505926_10506106;chr2L_10506684_10506780	18.06	14.77	21.05	19.81	11.67	12.77	37.63	10.57	15.54	21.51	22.86	11.29	29.03	15.96	12.84	19.26	23.21	12.22	20.22	11.82	21.43	16.34	16.27	14.55	32.35	20.78	25.96	14.97	36.44	15.79	12.41	27.27	22.47	14.93	23.91	26.03	15.45	15.12	14.89
K	intron_retention	I_chr2R_7778750_7781059,I_chr2R_7778971_7781059,Ef1alpha48D,I_chr2R_7779690_7780997,I_chr2R_7779690_7781065,I_chr2R_7779690_7783075,I_chr2R_7779719_7781059,I_chr2R_7779813_7781059,I_chr2R_7779892_7781059,EF_chr2R_7779896_7781065,I_chr2R_7780542_7781059,I_chr2R_7780580_7781059,snoRNA:Me28S-A1322,I_chr2R_7780840_7781059,I_chr2R_7780877_7781059,RI_chr2R_7781135_7783075	chr2R	+	chr2R_7779892_7781065				chr2R_7779891_7779892;chr2R_7781065_7781066	chr2R_7779804_7779891;chr2R_7781066_7781097	100.00	100.00	100.00	100.00	100.00	100.00	100.00	100.00	100.00	100.00	100.00	100.00	100.00	100.00	100.00	100.00	100.00	100.00	100.00	100.00	100.00	99.71	100.00	100.00	100.00	100.00	100.00	100.00	100.00	100.00	100.00	100.00	100.00	100.00	99.50	100.00	100.00	100.00	100.00
K	intron_retention	htt,I_chr3R_24527763_24528033,I_chr3R_24542203_24543363	chr3R	+	chr3R_24547447_24547531				chr3R_24547446_24547447;chr3R_24547531_24547532	chr3R_24546562_24547446;chr3R_24547532_24547719	0.00	0.00	3.70	2.38	0.00	0.00	2.33	0.00	0.00	0.00	0.00	0.00	0.00	0.00	0.00	0.00	0.00	NA	0.00	0.00	0.00	3.17	0.00	0.00	0.00	0.00	2.13	0.00	0.00	0.00	0.00	0.00	0.00	0.00	0.00	0.00	0.00	0.00	0.00
K	jcn_only_AD	CG12811,RI_chr3R_5873666_5874292	chr3R	-	chr3R_5873666_5874292	chr3R_5873666_5874138				chr3R_5873566_5873665;chr3R_5874293_5874392	100.00	100.00	100.00	100.00	100.00	100.00	98.31	98.78	100.00	96.67	100.00	99.02	100.00	100.00	100.00	100.00	100.00	100.00	100.00	99.10	100.00	NA	100.00	100.00	96.55	100.00	97.67	100.00	NA	100.00	100.00	100.00	100.00	99.01	100.00	NA	100.00	100.00	100.00
K	alternative_donor	RpL15	chr3LHet	+	chr3LHet_2398018_2398127;chr3LHet_2397859_2398127;chr3LHet_2397925_2398127;chr3LHet_2397992_2398127;chr3LHet_2398060_2398127;chr3LHet_2397841_2398127;chr3LHet_2397820_2398127;chr3LHet_2398053_2398127	chr3LHet_2398002_2398127				chr3LHet_2398128_2398454;chr3LHet_2397802_2397819	0.35	0.00	0.00	0.35	0.00	0.00	1.39	0.36	1.56	4.17	0.00	1.79	0.00	3.70	0.00	3.45	0.00	0.00	0.00	0.00	0.00	1.45	0.00	4.35	0.00	0.00	3.57	1.07	0.84	0.00	1.89	0.44	0.46	0.39	2.38	1.43	0.00	0.00	0.00
K	intron_retention	CG13784,I_chr2L_7209439_7209522,I_chr2L_7219131_7219918	chr2L	-	chr2L_7219131_7219859				chr2L_7219130_7219131;chr2L_7219859_7219860	chr2L_7219031_7219130;chr2L_7219860_7219986	87.30	91.67	82.61	95.24	72.73	93.75	87.10	90.32	85.11	90.00	92.31	80.56	71.43	87.50	95.00	95.00	100.00	87.50	84.38	85.00	78.57	85.71	88.89	83.33	92.31	93.33	83.33	100.00	100.00	72.00	75.00	76.92	84.62	88.89	76.00	100.00	81.82	88.89	80.95
K	alternative_donor	CG1358,I_chr2R_3485171_3489936,CEF_chr2R_3495963_3501113	chr2R	-	chr2R_3493750_3501965	chr2R_3493750_3501438				chr2R_3493449_3493749;chr2R_3501966_3502037	92.31	93.75	92.31	90.00	92.31	100.00	100.00	88.24	92.59	76.47	100.00	84.62	100.00	92.31	94.44	93.75	90.91	85.71	87.50	92.00	100.00	70.00	95.45	90.91	90.00	100.00	100.00	100.00	100.00	86.67	90.00	90.00	100.00	88.89	93.75	92.86	82.61	94.12	100.00
K	alternative_donor	M(2)21AB,I_chr2L_107839_110405,I_chr2L_107957_108587,I_chr2L_110878_111037,I_chr2L_112022_112689,RI_chr2L_132256_132482	chr2L	+	chr2L_108347_108587;chr2L_108227_108587;chr2L_108102_108587	chr2L_107839_108587				chr2L_108588_108687;chr2L_107833_107838	0.00	0.00	0.00	0.00	0.00	0.00	2.70	2.08	0.00	0.00	0.00	0.00	0.00	0.00	0.00	0.00	0.00	0.00	0.00	1.69	0.00	1.28	0.00	0.00	0.00	0.00	0.00	1.75	0.00	0.00	0.00	5.00	3.57	0.00	0.00	0.00	0.00	0.00	0.00
K	cassette	RI_chrX_11473566_11473702,roX2,noncoding_23149,I_chrX_11475074_11475402	chrX	+	chrX_11473433_11473702	chrX_11473433_11473544;chrX_11473562_11473702		chrX_11473545_11473561		chrX_11473419_11473432;chrX_11473703_11473726	50.00	NA	NA	NA	NA	NA	NA	66.67	57.14	NA	NA	64.29	NA	NA	NA	46.15	NA	NA	NA	57.89	NA	NA	NA	NA	NA	50.00	NA	NA	NA	NA	45.45	NA	NA	53.33	NA	NA	NA	NA	NA
K	jcn_only_AA	Tif-IA,RI_chr2L_22250854_22257652	chr2L	+	chr2L_22253333_22253424;chr2L_22253333_22253421	chr2L_22253333_22253386				chr2L_22253256_22253332;chr2L_22253425_22253685	3.33	NA	NA	NA	NA	NA	1.96	0.00	6.06	NA	NA	3.70	NA	NA	NA	NA	NA	NA	NA	3.70	NA	NA	NA	NA	NA	NA	0.00	NA	NA	NA	0.00	NA	NA	0.00	NA	NA	NA	NA	4.76
K	alternative_acceptor	Dystrophin	chr3R	+	chr3R_15394994_15410962	chr3R_15394994_15410934				chr3R_15394977_15394993;chr3R_15410963_15410968	36.36	NA	NA	NA	NA	NA	NA	NA	NA	NA	NA	NA	NA	NA	NA	NA	NA	NA	NA	NA	NA	36.36	NA	NA	NA	NA	NA	NA	NA	NA	NA	NA	NA	NA	NA	NA	NA	NA	NA
K	intron_retention	tmod,I_chr3R_26402561_26402900	chr3R	+	chr3R_26403281_26403838				chr3R_26403280_26403281;chr3R_26403838_26403839	chr3R_26402901_26403280;chr3R_26403839_26404436	0.00	0.00	0.00	0.00	0.00	0.00	0.00	0.00	0.00	0.00	0.00	0.00	0.00	0.00	0.00	0.00	0.00	0.00	0.00	0.00	2.17	1.39	0.00	0.00	0.00	0.00	0.00	0.00	0.00	0.00	0.00	0.00	0.00	0.00	0.00	0.00	0.00	0.00	0.00
N	alternative_acceptor	Pxn,I_chr3L_2629527_2629921	chr3L	-	chr3L_2629579_2629913;chr3L_2629585_2629913;chr3L_2629684_2629913;chr3L_2629527_2629913;chr3L_2629597_2629913	chr3L_2629613_2629913				chr3L_2629914_2629921;chr3L_2629427_2629526	0.56	0.50	0.34	0.76	0.58	0.37	0.81	0.61	0.62	0.00	0.63	0.96	0.24	0.60	0.69	0.38	0.93	0.56	0.27	0.26	0.00	0.00	0.34	0.58	1.03	0.72	1.46	0.00	0.69	0.56	0.78	0.83	0.44	0.77	0.71	0.81	1.06	0.69	0.43
K	intron_retention	Gga	chrX	+	chrX_9495445_9496113				chrX_9495444_9495445;chrX_9496113_9496114	chrX_9495287_9495444;chrX_9496114_9496708	0.00	0.00	0.00	0.00	0.00	0.00	0.00	0.00	0.00	0.00	0.00	0.00	4.44	0.00	0.00	0.00	0.00	0.00	0.00	0.00	0.00	5.26	0.00	0.00	0.00	0.00	0.00	0.00	0.00	0.00	0.00	0.00	0.00	0.00	0.00	0.00	0.00	0.00	0.00
K	intron_retention	CG6454,I_chr3R_20175958_20178905	chr3R	+	chr3R_20180603_20180659				chr3R_20180602_20180603;chr3R_20180659_20180660	chr3R_20180515_20180602;chr3R_20180660_20181046	0.00	0.00	0.00	2.56	0.00	0.00	0.00	0.00	1.61	0.00	0.00	0.00	NA	4.76	0.00	0.00	0.00	0.00	0.00	0.00	0.00	0.00	0.00	0.00	0.00	0.00	0.00	2.78	0.00	0.00	0.00	0.00	0.00	0.00	0.00	0.00	0.00	0.00	0.00
K	intron_retention	Tm1,I_chr3R_11125070_11126469,I_chr3R_11126545_11128874,I_chr3R_11128245_11128874	chr3R	+	chr3R_11126545_11127345				chr3R_11126544_11126545;chr3R_11127345_11127346	chr3R_11126470_11126544;chr3R_11127346_11127408	0.00	0.00	0.00	0.77	0.00	0.00	0.63	0.67	0.64	0.00	0.00	0.00	0.00	0.72	0.00	0.00	0.00	0.00	0.00	0.36	0.00	0.00	0.00	0.00	0.00	0.00	0.00	1.72	0.00	0.00	0.00	0.00	0.00	0.00	0.00	0.00	0.00	0.00	0.00
K	alternative_donor	CG8709,I_chr2R_4027128_4027182,RI_chr2R_4029534_4029599,I_chr2R_4030580_4030636,I_chr2R_4030580_4030746,I_chr2R_4035901_4043493	chr2R	-	chr2R_4030580_4033256;chr2R_4030580_4030636	chr2R_4030580_4033259				chr2R_4030480_4030579;chr2R_4033260_4033265	92.31	93.18	95.12	94.12	92.59	95.24	90.70	90.00	90.74	88.24	93.94	92.13	92.00	89.47	88.57	91.53	90.70	90.00	93.85	89.87	90.32	87.50	90.41	93.22	96.08	93.62	90.32	92.31	86.84	93.02	92.50	95.24	91.43	92.31	90.91	92.31	91.67	96.43	93.88
K	mutually_exclusive	CG11299,noncoding_8970,I_chr2R_19602423_19609308,I_chr2R_19619053_19619186	chr2R	+	chr2R_19601642_19609732,chr2R_19610399_19616571	chr2R_19601642_19602229,chr2R_19602423_19616571	chr2R_19609733_19610398	chr2R_19602230_19602422		chr2R_19601628_19601641;chr2R_19616572_19616757	30.95	33.33	NA	66.67	42.86	NA	NA	0.00	16.67	NA	NA	60.00	0.00	50.00	NA	33.33	NA	0.00	33.33	50.00	NA	NA	8.33	0.00	20.00	66.67	0.00	50.00	0.00	0.00	50.00	NA	NA	NA	50.00	NA	NA	16.67	50.00
K	alternative_acceptor	CG32436	chr3L	+	chr3L_21343362_21343438	chr3L_21343362_21343419				chr3L_21343187_21343361;chr3L_21343439_21343562	2.78	NA	NA	NA	NA	NA	NA	NA	NA	NA	NA	0.00	NA	NA	NA	NA	NA	NA	NA	5.56	NA	NA	NA	NA	NA	NA	NA	NA	NA	NA	NA	NA	NA	NA	NA	NA	NA	NA	NA
K	intron_retention	mfrn,I_chr3R_23771063_23772599	chr3R	-	chr3R_23770437_23770500				chr3R_23770436_23770437;chr3R_23770500_23770501	chr3R_23770275_23770436;chr3R_23770501_23770736	0.00	0.00	0.00	2.04	0.00	0.00	0.00	0.00	0.00	0.00	0.00	0.00	0.00	0.00	0.00	0.00	0.00	0.00	0.00	0.00	0.00	0.00	0.00	0.00	0.00	0.00	3.80	8.20	0.00	0.00	0.00	0.00	0.00	0.00	0.00	0.00	0.00	0.00	0.00
K	intron_retention	CG15717,RI_chrX_13023070_13023131	chrX	+	chrX_13023222_13023338				chrX_13023221_13023222;chrX_13023338_13023339	chrX_13023132_13023221;chrX_13023339_13024417	0.00	0.00	0.00	0.00	0.00	0.00	0.00	0.00	0.49	0.00	0.00	0.00	0.00	0.00	0.00	0.00	0.00	0.00	0.00	0.00	0.00	0.00	0.00	0.00	0.00	0.00	0.00	0.00	0.00	0.00	0.00	0.00	0.00	0.00	0.00	0.00	0.00	0.00	0.00
K	intron_retention	CG18177,CRE_chr3L_9721717_9721814,I_chr3L_9723741_9723833	chr3L	+	chr3L_9721715_9721812				chr3L_9721714_9721715;chr3L_9721812_9721813	chr3L_9721617_9721714;chr3L_9721813_9722117	0.00	0.00	NA	14.29	NA	NA	NA	20.00	8.33	NA	NA	9.52	NA	NA	NA	6.67	0.00	NA	NA	0.00	NA	5.00	4.17	NA	0.00	0.00	22.22	14.29	NA	NA	NA	NA	0.00	0.00	NA	NA	0.00	0.00	0.00
K	intron_retention	pps	chr3R	+	chr3R_8246149_8246221				chr3R_8246148_8246149;chr3R_8246221_8246222	chr3R_8245952_8246148;chr3R_8246222_8246384	0.00	0.00	0.00	0.00	0.00	0.00	0.00	0.00	2.53	0.00	0.00	2.08	0.00	0.00	2.63	0.00	0.00	0.00	0.00	0.00	0.00	0.00	0.00	0.00	0.00	0.00	4.55	0.00	0.00	0.00	0.00	0.00	0.00	0.00	0.00	0.00	0.00	0.00	0.00
K	jcn_only_AA	alpha-Cat,I_chr3L_23319861_23321813,I_chr3L_23322620_23322985,I_chr3L_23327841_23328002	chr3L	-	chr3L_23322499_23322985	chr3L_23322620_23322985				chr3L_23322986_23323085;chr3L_23322330_23322498	0.00	0.00	0.00	1.14	0.00	0.00	1.27	0.00	0.00	2.00	0.00	0.63	2.94	0.00	1.11	1.16	0.00	0.00	1.05	1.21	0.00	6.52	0.00	1.43	0.00	1.37	1.22	0.00	3.85	0.00	4.17	0.00	1.11	0.65	0.00	0.00	2.50	0.00	1.85
K	intron_retention	CG10103,noncoding_10997	chr3L	-	chr3L_6747594_6748519				chr3L_6747593_6747594;chr3L_6748519_6748520	chr3L_6747493_6747593;chr3L_6748520_6749258	9.52	15.38	12.50	10.68	14.29	7.02	7.22	10.11	15.96	14.29	10.81	19.61	18.00	9.52	5.97	14.58	12.50	18.75	10.64	8.82	7.14	5.26	16.07	12.82	11.76	4.84	8.77	18.18	3.08	1.82	10.77	4.69	4.35	12.50	8.62	2.60	8.93	13.51	8.62
K	intron_retention	sd,RI_chrX_15706472_15707633,RI_chrX_15706568_15707633	chrX	+	chrX_15714587_15715041				chrX_15714586_15714587;chrX_15715041_15715042	chrX_15714456_15714586;chrX_15715042_15715058	25.00	NA	NA	20.00	NA	NA	NA	NA	NA	NA	NA	25.00	NA	NA	NA	NA	NA	NA	NA	NA	NA	30.77	NA	NA	NA	NA	NA	NA	NA	NA	NA	NA	NA	NA	NA	NA	NA	NA	NA
K	jcn_only_AD	Rab30,I_chr2L_7032178_7032236	chr2L	-	chr2L_7032178_7032244;chr2L_7032178_7032310;chr2L_7032178_7032321	chr2L_7032178_7032236				chr2L_7032078_7032177;chr2L_7032322_7032336	2.27	3.33	2.86	0.00	NA	2.86	0.00	0.00	3.85	5.00	7.14	1.96	9.52	NA	3.70	2.78	5.00	0.00	3.03	1.89	0.00	17.24	2.78	0.00	0.00	4.76	0.00	4.76	2.27	0.00	0.00	3.85	2.44	2.63	NA	0.00	0.00	0.00	8.57
K	cassette	CG11155,I_chr4_1151213_1151903,I_chr4_1152220_1152710,I_chr4_1152585_1152687	chr4	+	chr4_1152220_1152710	chr4_1152220_1152326;chr4_1152585_1152710		chr4_1152327_1152584		chr4_1152120_1152219;chr4_1152711_1152723	100.00	100.00	93.75	100.00	100.00	100.00	100.00	97.30	97.06	100.00	100.00	96.88	100.00	100.00	100.00	100.00	100.00	88.89	95.45	96.30	100.00	100.00	100.00	100.00	100.00	100.00	100.00	100.00	NA	100.00	100.00	100.00	100.00	100.00	100.00	NA	100.00	100.00	87.50
K	intron_retention	BRWD3	chr3R	+	chr3R_20151805_20151861				chr3R_20151804_20151805;chr3R_20151861_20151862	chr3R_20151472_20151804;chr3R_20151862_20152617	83.33	82.61	70.27	96.30	77.14	75.00	84.78	87.72	78.75	86.15	84.85	84.62	77.14	78.12	84.62	91.67	84.21	82.93	76.67	83.50	82.35	87.12	93.18	86.36	87.27	90.00	82.93	70.93	79.17	86.67	90.24	82.72	79.50	86.15	86.44	90.79	81.19	89.23	82.64
K	intron_retention	CG7188	chr3L	-	chr3L_8300481_8300893				chr3L_8300480_8300481;chr3L_8300893_8300894	chr3L_8300192_8300480;chr3L_8300894_8301064	1.29	1.24	2.50	3.87	1.47	0.88	1.45	1.14	0.96	0.00	1.71	2.68	3.05	1.80	0.00	2.42	1.80	2.27	0.00	2.04	2.17	1.07	1.28	0.75	3.01	1.46	1.27	1.94	0.70	0.00	0.68	0.00	3.51	1.61	1.83	2.91	0.00	0.00	0.00
K	multi_cassette	trol,I_chrX_2387249_2389980,I_chrX_2389272_2395659,I_chrX_2391522_2395659	chrX	-	chrX_2389272_2395659	chrX_2389272_2390808;chrX_2390959_2391350;chrX_2391522_2392054;chrX_2392149_2392515;chrX_2392665_2393243;chrX_2393712_2394269;chrX_2394396_2395151;chrX_2395275_2395659		chrX_2390809_2390958;chrX_2391351_2391521;chrX_2392055_2392148;chrX_2392516_2392664;chrX_2393244_2393711;chrX_2394270_2394395;chrX_2395152_2395274		chrX_2389172_2389271;chrX_2395660_2395759	26.66	NA	NA	NA	NA	NA	NA	NA	NA	NA	NA	33.33	NA	NA	NA	NA	NA	NA	NA	NA	NA	NA	NA	NA	NA	NA	NA	NA	NA	NA	NA	NA	NA	NA	NA	20.00	NA	NA	NA
K	cassette	CG30118,I_chr2R_14320281_14325712,I_chr2R_14325118_14325712	chr2R	-	chr2R_14325118_14325712	chr2R_14325118_14325444;chr2R_14325483_14325712		chr2R_14325445_14325482		chr2R_14325111_14325117;chr2R_14325713_14325780	72.73	66.67	85.71	93.33	NA	NA	72.73	84.62	76.92	NA	NA	83.33	NA	100.00	87.50	83.33	NA	90.00	88.89	81.25	NA	46.67	60.00	50.00	NA	NA	80.00	87.50	NA	NA	73.33	85.71	64.29	90.91	54.55	NA	53.85	NA	58.33
K	alternative_donor	chico,I_chr2L_10246534_10246899	chr2L	-	chr2L_10246040_10246184;chr2L_10246040_10246755;chr2L_10246040_10246867;chr2L_10246040_10246899	chr2L_10246040_10247024				chr2L_10245878_10246039;chr2L_10247025_10247051	0.00	0.00	0.00	3.23	0.00	0.00	3.45	2.78	4.35	0.00	0.00	2.63	4.55	0.00	0.00	4.65	5.26	5.88	3.85	3.77	5.56	6.25	0.00	0.00	0.00	5.26	0.00	5.00	0.00	0.00	0.00	0.00	0.00	0.00	0.00	0.00	3.70	0.00	4.55
K	intron_retention	Vha100-2	chr3R	-	chr3R_14219132_14222507				chr3R_14219131_14219132;chr3R_14222507_14222508	chr3R_14218994_14219131;chr3R_14222508_14222727	15.38	NA	NA	28.57	NA	15.38	15.62	30.00	24.24	NA	NA	19.35	9.09	11.76	35.00	18.52	17.65	26.67	10.53	21.88	NA	13.04	15.00	NA	NA	23.81	14.29	NA	NA	NA	0.00	NA	NA	15.38	NA	14.29	NA	NA	14.29
K	alternative_donor	CG31365,RI_chr3R_18950918_18950979	chr3R	-	chr3R_18950918_18950983	chr3R_18950918_18950979				chr3R_18950818_18950917;chr3R_18950984_18951079	4.17	0.00	NA	0.00	NA	0.00	0.00	5.56	0.00	NA	NA	4.35	NA	NA	0.00	4.55	0.00	7.14	NA	2.94	0.00	11.76	0.00	0.00	7.69	7.14	4.17	NA	NA	NA	9.52	NA	14.29	4.55	NA	5.00	0.00	NA	NA
K	jcn_only_AA	CG9425,I_chr3L_14783173_14784369	chr3L	+	chr3L_14783173_14784970;chr3L_14783173_14785138	chr3L_14783173_14784369				chr3L_14783073_14783172;chr3L_14785139_14785560	3.12	NA	NA	0.00	NA	NA	0.00	3.12	0.00	NA	NA	9.68	NA	NA	NA	3.12	NA	NA	0.00	18.18	NA	NA	NA	NA	NA	NA	NA	NA	NA	NA	NA	NA	NA	6.67	NA	NA	NA	NA	NA
K	mutually_exclusive	Galpha49B,I_chr2R_8504706_8504960,I_chr2R_8506056_8506112	chr2R	+	chr2R_8504447_8504960,chr2R_8505090_8505299	chr2R_8504447_8504576,chr2R_8504706_8505299	chr2R_8504961_8505089	chr2R_8504577_8504705		chr2R_8504292_8504446;chr2R_8505300_8505429	100.00	100.00	100.00	96.88	100.00	100.00	98.28	97.56	99.05	100.00	97.83	100.00	100.00	100.00	100.00	100.00	100.00	100.00	100.00	100.00	100.00	100.00	100.00	100.00	100.00	100.00	98.00	100.00	100.00	100.00	100.00	100.00	97.62	98.95	100.00	96.88	98.18	100.00	97.87
K	jcn_only_AD	CG17159,CG17162,noncoding_25215	chrXHet	-	chrXHet_69232_75250;chrXHet_69232_75430	chrXHet_69232_75279				chrXHet_69195_69231;chrXHet_75431_75453	20.83	NA	16.13	23.33	NA	10.00	30.56	20.59	13.79	NA	6.45	9.52	NA	NA	17.39	19.23	NA	43.48	NA	20.00	36.36	NA	26.09	20.83	NA	16.13	NA	NA	NA	NA	9.52	NA	NA	21.95	NA	NA	27.59	23.81	16.22
K	intron_retention	didum,I_chr2R_3393005_3393348	chr2R	+	chr2R_3393005_3393153				chr2R_3393004_3393005;chr2R_3393153_3393154	chr2R_3392905_3393004;chr2R_3393154_3393251	0.00	0.00	0.00	7.14	2.38	0.00	0.00	0.00	1.45	0.00	0.00	5.00	0.00	0.00	0.00	0.00	5.88	0.00	0.00	3.92	0.00	0.00	0.00	0.00	8.70	0.00	3.45	NA	9.68	0.00	0.00	0.00	0.00	0.00	5.00	0.00	4.44	0.00	0.00
K	jcn_only_AD	Pomp,I_chr2L_20788087_20788402	chr2L	+	chr2L_20788087_20788402	chr2L_20788116_20788402				chr2L_20788403_20788502;chr2L_20787987_20788086	100.00	100.00	100.00	99.63	100.00	99.58	100.00	100.00	99.56	99.56	100.00	99.60	99.46	100.00	100.00	100.00	100.00	99.56	100.00	99.62	100.00	99.02	99.73	99.81	100.00	100.00	99.80	100.00	99.57	100.00	99.67	100.00	100.00	99.65	99.17	100.00	99.86	99.79	100.00
N	jcn_only_AA	CG13900,I_chr3L_830745_830907	chr3L	-	chr3L_830745_830907;chr3L_830814_830907;chr3L_830729_830907	chr3L_830715_830907				chr3L_830908_831007;chr3L_830702_830714	0.00	0.00	0.00	0.00	0.00	0.00	0.00	0.00	0.00	0.00	0.00	0.00	0.00	0.00	0.00	0.00	0.00	0.00	0.00	0.00	0.00	0.00	0.00	0.00	0.00	0.00	0.00	17.65	0.00	0.00	0.00	0.00	0.00	0.00	0.00	0.00	0.00	0.00	0.00
K	alternative_acceptor	CG10737	chr2R	+	chr2R_15053034_15058190	chr2R_15053034_15058122				chr2R_15053020_15053033;chr2R_15058191_15058666	80.95	72.73	81.82	75.00	80.00	NA	65.38	66.67	67.86	88.89	61.54	80.95	70.00	63.64	81.82	71.43	81.82	73.33	76.47	87.50	83.33	84.62	76.92	84.62	91.67	93.75	92.86	86.67	95.00	91.67	76.19	84.62	95.65	76.19	NA	69.23	81.82	NA	72.73
K	intron_retention	crol,I_chr2L_11799403_11802904	chr2L	-	chr2L_11806158_11808013				chr2L_11806157_11806158;chr2L_11808013_11808014	chr2L_11806048_11806157;chr2L_11808014_11808100	0.00	0.00	0.00	1.72	0.00	0.00	3.23	4.17	0.00	0.00	0.00	2.97	0.00	0.00	6.52	1.92	0.00	8.33	0.00	0.00	0.00	6.25	0.95	0.00	0.00	0.00	8.51	7.55	4.44	0.00	1.69	0.00	0.00	0.00	3.03	0.00	0.00	0.00	1.52
K	intron_retention	mRpS28	chr2R	-	chr2R_14501930_14501986				chr2R_14501929_14501930;chr2R_14501986_14501987	chr2R_14501643_14501929;chr2R_14501987_14502108	0.00	0.00	0.00	0.00	0.00	0.00	0.00	0.00	0.00	0.00	0.00	1.49	0.00	0.00	0.00	5.66	0.00	0.00	0.00	0.00	0.00	0.00	0.00	0.00	0.00	0.00	0.00	0.00	0.00	0.00	3.39	0.00	0.00	0.00	0.00	0.00	0.00	0.00	0.00
K	intron_retention	I_chrX_15223901_15223968,HDAC6,I_chrX_15232958_15233665	chrX	+	chrX_15229302_15229382				chrX_15229301_15229302;chrX_15229382_15229383	chrX_15229023_15229301;chrX_15229383_15229421	0.00	0.00	NA	7.14	NA	NA	0.00	3.85	0.00	NA	NA	0.00	NA	0.00	0.00	0.00	NA	NA	NA	0.00	NA	0.00	0.00	0.00	NA	NA	20.00	NA	NA	0.00	11.76	NA	0.00	0.00	0.00	NA	0.00	0.00	0.00
N	alternative_donor	CG32529	chrX	+	chrX_19795641_19795900;chrX_19795522_19795900	chrX_19795687_19795900				chrX_19795901_19798251;chrX_19794649_19795521	0.92	1.85	0.55	2.05	0.60	1.31	1.90	1.24	0.80	0.54	2.02	0.86	1.86	1.27	1.84	1.70	0.00	0.51	0.73	0.92	1.42	14.46	1.11	0.50	0.59	0.00	1.26	1.27	2.16	1.28	1.05	1.14	0.92	0.44	0.83	1.70	0.68	0.81	0.60
K	alternative_donor	tacc,I_chr3R_570388_572101,I_chr3R_574271_574512	chr3R	-	chr3R_560576_560883;chr3R_560576_560847	chr3R_560576_560886				chr3R_560204_560575;chr3R_560887_561068	2.10	1.68	3.03	0.92	1.20	3.15	1.53	4.68	2.55	1.45	7.14	2.35	8.41	0.91	4.35	4.85	1.98	0.93	2.74	2.44	8.65	0.00	1.12	1.32	1.14	1.35	2.93	1.06	0.97	4.17	2.27	1.10	0.95	2.73	2.06	NA	0.78	0.96	1.33
K	alternative_acceptor	Fur1,I_chr3R_21179590_21179870,CEI_chr3R_21210600_21222433,I_chr3R_21257704_21287086	chr3R	-	chr3R_21177936_21179870;chr3R_21177915_21179870	chr3R_21179590_21179870				chr3R_21179871_21179970;chr3R_21177839_21177914	1.03	0.00	2.44	0.00	0.00	0.00	1.92	1.82	0.86	0.00	13.79	1.98	0.00	0.00	0.00	2.44	0.00	2.00	0.00	0.85	3.12	1.10	1.19	1.52	1.47	0.00	1.69	9.68	1.03	0.00	1.82	0.00	1.03	1.23	1.52	0.00	1.03	1.79	0.79
K	alternative_acceptor	CG9932,I_chr2L_13031395_13035824	chr2L	-	chr2L_13028540_13028867	chr2L_13028552_13028867				chr2L_13028868_13029642;chr2L_13027809_13028539	48.48	54.17	54.17	57.14	52.63	63.16	44.00	58.62	45.65	53.33	60.00	43.59	35.71	35.71	41.38	55.17	64.29	47.06	54.55	46.81	53.85	49.41	48.39	66.67	62.50	33.33	58.82	54.55	44.00	41.94	57.14	41.67	47.37	48.48	47.62	61.11	44.74	46.15	51.61
N	jcn_only_AD	CG32594	chrX	+	chrX_14927496_14927638;chrX_14927033_14927638;chrX_14926607_14927638	chrX_14927381_14927638				chrX_14927639_14928125;chrX_14925576_14926606	4.21	3.95	3.00	13.64	5.61	4.63	1.29	8.33	3.11	2.74	12.57	5.04	0.71	6.35	3.80	7.34	2.86	6.74	8.94	6.28	9.69	7.76	5.34	4.48	2.70	3.23	5.33	7.58	11.06	1.05	4.55	6.93	8.25	2.27	5.81	4.21	2.56	4.07	4.33
K	intron_retention	mus308	chr3R	-	chr3R_8532951_8533003				chr3R_8532950_8532951;chr3R_8533003_8533004	chr3R_8532743_8532950;chr3R_8533004_8535227	0.00	NA	7.69	3.45	NA	NA	0.00	0.00	0.00	NA	NA	0.00	0.00	NA	NA	0.00	NA	NA	NA	0.00	NA	0.00	0.00	0.00	NA	NA	0.00	NA	NA	0.00	NA	NA	0.00	0.00	0.00	NA	0.00	NA	0.00
K	intron_retention	CG1681,RI_chrX_13299118_13299649,RI_chrX_13299118_13301936,I_chrX_13299118_13302688,I_chrX_13300335_13302320	chrX	+	chrX_13299118_13302320				chrX_13299117_13299118;chrX_13302320_13302321	chrX_13299018_13299117;chrX_13302321_13302420	1.59	1.38	1.27	2.67	0.00	0.00	2.11	0.00	1.17	2.47	6.25	1.41	0.00	0.00	2.90	0.00	0.00	0.00	0.00	1.64	2.00	1.39	2.60	3.45	5.93	3.28	1.22	3.43	7.62	1.59	1.33	3.03	3.64	2.17	0.00	2.56	0.87	1.97	2.30
K	alternative_donor	E2f,I_chr3R_17452573_17458606,R_chr3R_17452574_17485937,CG6353	chr3R	-	chr3R_17452573_17458645	chr3R_17452573_17457854				chr3R_17452474_17452572;chr3R_17458646_17458706	83.33	84.00	88.75	87.57	79.63	85.92	86.31	82.45	83.13	97.30	92.00	87.26	87.88	82.35	85.11	86.71	86.36	82.72	81.67	79.62	89.47	65.33	81.31	89.86	90.57	83.16	82.09	77.78	88.75	72.09	85.57	86.54	79.03	82.42	81.08	94.52	94.55	82.61	85.71
K	intron_retention	mrj,RI_chr2R_12093733_12108627,I_chr2R_12108697_12109174	chr2R	-	chr2R_12092537_12093214				chr2R_12092536_12092537;chr2R_12093214_12093215	chr2R_12092330_12092536;chr2R_12093215_12093324	0.00	0.00	0.00	0.00	0.00	0.00	0.00	0.00	0.00	0.00	0.00	1.43	0.00	0.00	0.00	2.88	0.00	3.08	0.00	1.32	0.00	5.56	3.37	1.98	0.00	0.00	1.67	5.88	0.00	0.00	0.00	0.00	0.00	0.00	0.00	0.00	0.00	0.00	0.00
K	alternative_donor	CG11739,RI_chr3R_205772_205830,I_chr3R_207254_207600	chr3R	+	chr3R_205768_205830	chr3R_205772_205830				chr3R_205831_205930;chr3R_205672_205767	1.41	1.09	1.11	1.92	1.15	0.00	1.18	0.59	1.90	0.00	0.00	2.22	1.33	0.00	0.97	0.97	2.30	1.22	1.32	1.03	1.45	2.27	2.50	2.50	0.00	1.79	1.35	3.45	10.26	2.38	6.06	2.13	3.77	0.00	0.00	1.79	0.00	1.43	2.11
K	jcn_only_AD	CG9797	chr3R	-	chr3R_4555824_4556254	chr3R_4555824_4556088				chr3R_4555512_4555823;chr3R_4556255_4556334	100.00	100.00	100.00	99.00	100.00	100.00	100.00	98.41	100.00	100.00	100.00	100.00	96.00	100.00	100.00	100.00	100.00	100.00	100.00	100.00	100.00	100.00	97.80	100.00	97.96	98.59	100.00	100.00	90.16	100.00	100.00	100.00	97.33	100.00	100.00	100.00	100.00	98.68	98.89
N	alternative_donor	CycG,I_chr3R_27425071_27425214,RE_chr3R_27427953_27436598	chr3R	-	chr3R_27425071_27426110	chr3R_27425071_27425968				chr3R_27424971_27425070;chr3R_27426111_27426325	0.00	0.00	0.00	0.00	0.00	0.00	0.24	0.14	0.07	0.00	0.00	0.26	0.00	0.18	0.00	0.00	0.00	0.00	0.00	0.00	0.00	0.00	0.08	0.00	0.00	0.00	0.00	0.40	0.89	0.00	0.00	0.00	0.00	0.00	0.00	0.00	0.00	0.00	0.00
K	intron_retention	CG10907	chr3L	+	chr3L_11787277_11787453				chr3L_11787276_11787277;chr3L_11787453_11787454	chr3L_11786670_11787276;chr3L_11787454_11787837	6.25	NA	NA	0.00	NA	NA	0.00	NA	7.14	NA	NA	NA	NA	NA	NA	NA	NA	NA	NA	6.25	NA	NA	NA	NA	NA	NA	NA	NA	NA	NA	NA	NA	NA	6.67	NA	NA	NA	NA	NA
K	jcn_only_AA	CG6686	chr2L	-	chr2L_11987513_11987695;chr2L_11987495_11987695	chr2L_11987388_11987695				chr2L_11987696_11988035	94.23	93.81	91.78	87.69	100.00	95.38	98.15	95.24	94.56	92.06	98.59	94.53	95.83	95.24	99.08	98.68	98.08	92.86	84.78	95.39	92.98	77.38	92.45	93.84	88.51	84.91	97.06	98.30	91.72	91.51	87.76	94.34	83.91	94.23	96.83	92.86	94.26	95.77	95.51
K	jcn_only_AA	ATPCL,RFI_chr2R_11883823_11884399,I_chr2R_11887476_11888411	chr2R	-	chr2R_11883820_11884399	chr2R_11883871_11884399				chr2R_11884400_11884499;chr2R_11883723_11883819	100.00	100.00	99.35	100.00	100.00	99.37	99.31	100.00	100.00	100.00	99.30	100.00	100.00	99.11	100.00	100.00	100.00	100.00	100.00	100.00	99.39	99.73	99.68	100.00	100.00	99.37	100.00	100.00	100.00	100.00	100.00	100.00	100.00	100.00	100.00	100.00	100.00	100.00	100.00
K	jcn_only_AA	CG32202	chr3L	+	chr3L_18675478_18675538	chr3L_18675478_18675524				chr3L_18675302_18675477;chr3L_18675539_18675973	0.59	NA	0.00	0.00	NA	0.00	0.00	7.27	1.89	NA	4.35	0.00	NA	7.14	11.11	4.35	NA	0.00	0.00	1.18	0.00	7.14	5.71	4.17	NA	0.00	NA	NA	4.76	0.00	0.00	10.71	18.18	0.00	4.76	NA	NA	0.00	0.00
K	alternative_acceptor	CG6656,RI_chr3R_17701533_17702073,CG33092	chr3R	+	chr3R_17701533_17702073	chr3R_17701533_17702069				chr3R_17701437_17701532;chr3R_17702074_17702162	97.34	100.00	100.00	100.00	100.00	96.67	100.00	100.00	98.75	93.33	95.24	98.11	100.00	95.65	97.30	100.00	100.00	97.30	96.67	98.91	95.65	97.30	95.65	100.00	93.33	100.00	100.00	95.45	91.67	100.00	97.56	95.65	97.30	97.83	100.00	NA	98.57	95.45	94.52
K	mutually_exclusive	CG9171,I_chr2L_5771210_5773014,RI_chr2L_5792418_5799117,I_chr2L_5799412_5800043	chr2L	-	chr2L_5771210_5799117,chr2L_5799278_5800043	chr2L_5771210_5787964,chr2L_5787985_5800043	chr2L_5799118_5799277	chr2L_5787965_5787984		chr2L_5771110_5771209;chr2L_5800044_5800143	0.00	NA	NA	NA	NA	NA	0.00	0.00	33.33	NA	NA	0.00	NA	NA	0.00	NA	NA	0.00	NA	14.29	NA	0.00	0.00	NA	NA	NA	0.00	NA	NA	NA	NA	NA	NA	NA	NA	NA	NA	NA	NA
K	alternative_acceptor	e(y)3,I_chrX_19526957_19527002	chrX	-	chrX_19526939_19527002	chrX_19526957_19527002				chrX_19527003_19527102;chrX_19526857_19526938	0.00	0.00	0.00	2.38	0.00	0.00	2.63	0.00	0.00	0.00	0.00	0.00	0.00	0.00	0.00	0.00	0.00	0.00	0.00	0.00	0.00	0.72	0.81	0.00	0.00	2.00	0.00	0.00	0.00	2.17	0.00	0.00	0.00	0.00	1.49	0.00	0.00	0.00	0.00
K	alternative_acceptor	Axn,I_chr3R_25849563_25849626	chr3R	+	chr3R_25859466_25859544	chr3R_25859466_25859526				chr3R_25859321_25859465;chr3R_25859545_25859847	32.50	31.11	34.78	33.33	26.67	25.58	43.59	40.00	29.23	21.95	43.33	32.43	34.29	41.18	34.21	30.23	36.00	29.27	35.29	35.63	30.00	30.77	27.03	30.77	21.82	16.67	40.74	44.12	34.78	30.00	23.53	35.29	29.17	25.45	31.82	42.11	32.50	45.45	28.99
K	intron_retention	RI_chrX_1954878_1955077,CG4281,CG14054,I_chrX_1962457_1964222	chrX	-	chrX_1958522_1958579				chrX_1958521_1958522;chrX_1958579_1958580	chrX_1957450_1958521;chrX_1958580_1958853	0.00	0.00	0.00	6.45	0.00	0.00	2.11	0.00	0.00	0.00	0.00	0.00	0.00	0.00	0.00	0.00	0.00	0.00	0.00	0.57	0.00	2.23	1.95	0.00	1.98	1.52	1.29	0.00	0.00	0.00	0.00	0.00	0.00	0.00	0.00	0.00	0.90	0.00	0.00
K	alternative_acceptor	Ptp4E,EI_chrX_4842231_4842425	chrX	+	chrX_4847655_4848167;chrX_4847655_4847757	chrX_4847655_4848149				chrX_4847526_4847654;chrX_4848168_4848168	70.37	75.00	64.71	76.19	61.11	64.71	57.14	73.91	58.33	65.00	66.67	65.22	25.00	73.33	70.59	71.43	77.78	71.43	73.33	78.12	73.33	69.57	66.67	65.62	72.22	88.89	83.33	91.67	86.67	66.67	70.37	64.29	73.33	67.74	75.00	82.35	65.79	69.57	60.61
N	intron_retention	CG42354,CG42353	chrX	-	chrX_15989430_15989490				chrX_15989429_15989430;chrX_15989490_15989491	chrX_15989002_15989429;chrX_15989491_15989723	0.00	NA	NA	4.00	0.00	NA	0.00	NA	0.00	NA	0.00	0.00	NA	NA	NA	0.00	NA	NA	NA	0.00	NA	0.00	NA	NA	NA	NA	11.11	25.00	15.79	NA	0.00	NA	0.00	4.17	NA	NA	NA	NA	0.00
K	jcn_only_AA	Syb	chr2R	-	chr2R_6138650_6139432	chr2R_6138719_6139432				chr2R_6139433_6139489;chr2R_6138448_6138649	26.85	21.95	21.78	32.89	23.53	25.13	26.89	32.00	25.16	22.66	24.70	26.16	24.06	21.59	22.47	29.42	23.93	20.49	26.85	29.50	21.36	33.05	24.84	28.32	29.97	24.81	32.02	41.31	31.29	27.83	23.52	33.33	32.66	28.92	28.60	19.10	18.23	25.20	26.28
K	alternative_donor	CG6724	chr2L	-	chr2L_10768891_10768953	chr2L_10768891_10768947				chr2L_10768644_10768890;chr2L_10768954_10769614	100.00	97.67	97.44	98.39	100.00	100.00	100.00	100.00	100.00	100.00	100.00	96.72	100.00	100.00	100.00	100.00	100.00	97.30	96.97	100.00	100.00	100.00	98.15	100.00	95.24	100.00	97.87	100.00	100.00	100.00	100.00	98.33	98.97	100.00	97.37	96.77	98.51	100.00	98.39
K	intron_retention	CG12428,I_chr3R_23531574_23532266	chr3R	-	chr3R_23531574_23531981				chr3R_23531573_23531574;chr3R_23531981_23531982	chr3R_23531474_23531573;chr3R_23531982_23531987	12.50	NA	NA	NA	NA	NA	13.33	NA	7.69	NA	NA	NA	NA	NA	NA	NA	NA	NA	NA	0.00	NA	26.32	NA	NA	NA	NA	NA	NA	NA	NA	0.00	NA	NA	NA	NA	NA	NA	NA	NA
K	intron_retention	poe	chr2L	-	chr2L_8056254_8056308				chr2L_8056253_8056254;chr2L_8056308_8056309	chr2L_8054657_8056253;chr2L_8056309_8058244	0.00	0.00	0.00	0.00	0.00	0.00	0.33	0.00	0.00	0.00	0.00	0.00	0.00	0.00	0.00	0.00	0.00	0.00	0.00	0.00	0.00	0.00	0.00	0.00	0.00	0.00	0.00	1.47	0.00	0.00	0.00	0.00	0.00	0.35	0.00	0.00	0.00	0.00	0.00
K	intron_retention	CG1443	chr3R	-	chr3R_24821097_24821187				chr3R_24821096_24821097;chr3R_24821187_24821188	chr3R_24820984_24821096;chr3R_24821188_24821240	31.25	NA	NA	NA	NA	NA	NA	NA	NA	NA	NA	NA	NA	NA	NA	NA	NA	NA	NA	NA	NA	31.25	NA	NA	NA	NA	NA	NA	NA	NA	NA	NA	NA	NA	NA	NA	NA	NA	NA
K	alternative_donor	par-1,I_chr2R_15348122_15353660,RI_chr2R_15348122_15356294,EF_chr2R_15349994_15351814,F_chr2R_15349994_15351846,noncoding_8037,FI_chr2R_15350149_15351814,I_chr2R_15350437_15351814,I_chr2R_15350437_15351825,I_chr2R_15350905_15351814,RI_chr2R_15355419_15356294,F_chr2R_15362147_15365138,RI_chr2R_15363358_15365120,I_chr2R_15365210_15370456	chr2R	+	chr2R_15350149_15351814;chr2R_15350905_15351814;chr2R_15350285_15351814	chr2R_15350437_15351814				chr2R_15351815_15351914;chr2R_15350068_15350148	33.33	28.57	37.50	25.00	33.33	30.00	27.78	38.10	22.73	66.67	60.00	42.86	33.33	30.00	16.67	25.00	33.33	33.33	30.00	19.05	28.57	33.33	41.67	36.36	40.00	18.18	57.14	40.00	60.00	36.36	35.71	50.00	28.57	36.36	57.14	21.43	60.00	66.67	20.00
K	intron_retention	Fer1HCH,I_chr3R_26212319_26213496,I_chr3R_26212319_26212460,I_chr3R_26212834_26213185,I_chr3R_26213132_26213185	chr3R	-	chr3R_26212319_26213185				chr3R_26212318_26212319;chr3R_26213185_26213186	chr3R_26212219_26212318;chr3R_26213186_26213272	0.00	0.00	0.00	0.00	0.00	0.00	0.00	0.00	0.00	0.20	0.00	0.00	0.00	0.00	0.00	0.10	0.00	0.00	0.00	0.07	0.00	0.25	0.00	0.08	0.00	0.00	0.11	0.16	0.00	0.00	0.00	0.00	0.00	0.00	0.00	0.00	0.00	0.00	0.00
K	multi_cassette	trol,I_chrX_2387249_2389980,I_chrX_2389272_2395659,I_chrX_2391522_2395659	chrX	-	chrX_2387249_2395659	chrX_2387249_2387583;chrX_2387710_2388436;chrX_2388671_2389073;chrX_2389272_2389980;chrX_2390067_2390493;chrX_2390627_2390808;chrX_2390959_2391350;chrX_2391522_2395659		chrX_2387584_2387709;chrX_2388437_2388670;chrX_2389074_2389271;chrX_2389981_2390066;chrX_2390494_2390626;chrX_2390809_2390958;chrX_2391351_2391521		chrX_2387149_2387248;chrX_2395660_2395759	0.00	1.92	0.00	0.00	0.00	0.00	0.00	0.75	0.59	0.00	0.00	3.26	0.00	1.72	1.11	0.00	0.00	0.00	1.22	0.99	0.00	0.00	0.00	0.00	0.00	0.00	1.45	0.00	0.00	0.00	0.00	0.00	1.01	0.76	0.00	0.00	1.12	0.00	1.25
K	jcn_only_AA	CG33558,RI_chr2R_2813804_2816013,I_chr2R_2813804_2817753,I_chr2R_2814327_2817753,I_chr2R_2815816_2816013,I_chr2R_2816342_2817327,I_chr2R_2816779_2817354,RI_chr2R_2817876_2819347,CREI_chr2R_2832933_2850384	chr2R	-	chr2R_2815768_2816013;chr2R_2815657_2816013	chr2R_2815654_2816013				chr2R_2816014_2816113;chr2R_2815599_2815653	17.91	NA	NA	NA	NA	NA	NA	NA	NA	NA	NA	NA	NA	NA	NA	NA	NA	NA	NA	20.83	NA	NA	NA	NA	NA	NA	NA	NA	NA	NA	NA	NA	15.00	NA	NA	NA	NA	NA	NA
K	jcn_only_AA	CG8312	chr3R	+	chr3R_5448140_5448194	chr3R_5448140_5448191				chr3R_5448075_5448139;chr3R_5448195_5448263	35.48	36.99	32.26	38.82	22.64	37.88	35.82	44.71	37.50	38.10	36.67	30.97	47.06	48.57	32.93	30.36	32.35	32.39	35.71	31.76	44.83	35.77	45.56	33.72	36.36	31.71	28.40	37.50	33.96	40.79	29.58	31.37	32.63	42.27	46.38	42.86	34.59	36.25	40.74
K	alternative_donor	CG1458,I_chr3R_25048492_25048616	chr3R	-	chr3R_25048492_25048964	chr3R_25048492_25048616				chr3R_25048392_25048491;chr3R_25048965_25049121	1.19	0.65	0.93	1.92	1.67	1.98	1.22	1.59	1.95	0.00	2.44	1.25	1.67	1.14	0.93	2.38	2.08	1.12	3.23	1.43	1.37	1.75	0.98	0.70	0.00	1.15	1.03	1.18	1.19	1.61	3.26	1.23	0.99	2.40	0.93	0.00	0.81	0.00	0.49
K	alternative_donor	lin	chr2R	+	chr2R_4802513_4802569;chr2R_4802505_4802569	chr2R_4802509_4802569				chr2R_4802570_4805741;chr2R_4802033_4802504	3.57	0.00	0.00	6.67	11.11	0.00	0.00	6.25	3.45	11.11	9.09	7.41	0.00	8.33	5.88	0.00	11.11	11.11	0.00	2.94	14.29	0.00	0.00	4.00	5.00	7.69	3.57	0.00	0.00	4.76	0.00	0.00	7.41	4.35	5.88	12.50	3.57	4.35	7.89
K	intron_retention	Dgkepsilon	chr2R	+	chr2R_8646849_8646903				chr2R_8646848_8646849;chr2R_8646903_8646904	chr2R_8646561_8646848;chr2R_8646904_8647226	0.00	0.00	0.00	0.00	0.00	0.00	0.00	0.00	1.56	0.00	0.00	1.82	0.00	0.00	0.00	0.00	0.00	0.00	0.00	0.00	0.00	0.00	0.00	0.00	0.00	0.00	0.00	0.00	0.00	0.00	0.00	0.00	0.00	0.00	0.00	0.00	0.00	0.00	0.00
K	alternative_acceptor	RI_chr3L_3803455_3805820,CG10855,I_chr3L_3804765_3804877	chr3L	-	chr3L_3804751_3805820	chr3L_3804765_3805820				chr3L_3805821_3805920;chr3L_3804665_3804750	100.00	NA	NA	NA	NA	NA	NA	NA	87.50	NA	NA	NA	NA	NA	NA	NA	NA	NA	NA	100.00	NA	NA	NA	NA	NA	NA	NA	NA	NA	NA	NA	NA	NA	NA	NA	NA	NA	NA	NA
N	multi_cassette	CG1161,RI_chr3R_1181273_1181459,I_chr3R_1182079_1182146	chr3R	+	chr3R_1181273_1182146	chr3R_1181273_1181555;chr3R_1181665_1181724;chr3R_1181851_1181899;chr3R_1181959_1182146		chr3R_1181556_1181664;chr3R_1181725_1181850;chr3R_1181900_1181958		chr3R_1181173_1181272;chr3R_1182147_1182246	100.00	100.00	100.00	100.00	100.00	100.00	86.67	100.00	92.13	100.00	100.00	100.00	100.00	100.00	100.00	100.00	100.00	100.00	100.00	94.33	100.00	90.00	85.25	87.10	100.00	100.00	100.00	100.00	100.00	100.00	100.00	100.00	67.95	100.00	100.00	100.00	100.00	100.00	100.00
K	jcn_only_AD	slgA,I_chrX_21253735_21253820	chrX	+	chrX_21245849_21247146;chrX_21245487_21247146	chrX_21245768_21247146				chrX_21247147_21247693;chrX_21245405_21245486	28.93	NA	NA	NA	NA	NA	NA	15.00	NA	NA	NA	NA	NA	NA	NA	NA	NA	NA	NA	NA	NA	NA	NA	NA	NA	NA	NA	NA	NA	NA	NA	NA	NA	42.86	NA	NA	NA	NA	NA
K	intron_retention	CG33232,I_chr3L_2484838_2495010,CG1146	chr3L	+	chr3L_2490848_2490979				chr3L_2490847_2490848;chr3L_2490979_2490980	chr3L_2490798_2490847;chr3L_2490980_2492250	78.57	NA	NA	81.82	NA	NA	78.57	90.00	60.00	NA	NA	90.00	NA	NA	NA	87.50	NA	NA	NA	NA	NA	50.00	NA	NA	NA	NA	NA	80.00	NA	NA	NA	NA	NA	NA	NA	NA	NA	NA	NA
K	alternative_donor	Mtch,RI_chr3L_184729_185366,I_chr3L_185367_185925	chr3L	+	chr3L_184670_184774	chr3L_184682_184774				chr3L_184775_185000;chr3L_184665_184669	44.44	NA	53.33	46.67	NA	25.00	50.00	41.67	64.00	NA	46.15	50.00	40.00	44.44	47.06	53.33	NA	41.67	35.71	38.46	NA	NA	NA	NA	NA	35.71	NA	NA	NA	NA	36.36	35.71	27.27	60.00	NA	NA	NA	NA	NA
K	alternative_donor	Pk61C,CE_chr3L_129889_141769,I_chr3L_132531_133824,I_chr3L_133962_134014	chr3L	+	chr3L_129889_135457	chr3L_129909_135457				chr3L_135458_135842;chr3L_129840_129888	0.00	0.00	0.00	0.00	2.44	0.00	1.67	1.23	1.75	0.00	0.00	1.54	0.00	0.00	1.67	0.00	0.00	2.78	0.00	1.12	0.00	0.00	0.00	0.00	0.00	0.00	2.13	0.00	3.23	0.00	0.00	0.00	0.93	1.43	0.00	0.00	0.00	0.00	0.00
K	multi_cassette	Jupiter,I_chr3R_7417030_7419354,I_chr3R_7418347_7445425,RE_chr3R_7419487_7429863,I_chr3R_7429934_7430307,I_chr3R_7429962_7445425,I_chr3R_7430006_7445425,RI_chr3R_7442748_7445425,RI_chr3R_7442793_7445425	chr3R	-	chr3R_7418347_7445425	chr3R_7418347_7419043;chr3R_7419077_7419354;chr3R_7419489_7445425		chr3R_7419044_7419076;chr3R_7419355_7419488		chr3R_7418247_7418346;chr3R_7445426_7445525	99.35	98.00	100.00	99.36	100.00	100.00	95.29	99.03	100.00	99.08	100.00	100.00	100.00	100.00	98.86	100.00	98.41	100.00	100.00	100.00	100.00	97.66	100.00	98.51	94.69	97.37	98.31	94.92	98.95	100.00	100.00	100.00	98.67	100.00	99.26	99.16	99.07	98.23	99.29
K	intron_retention	l(1)G0156	chrX	-	chrX_19413865_19413936				chrX_19413864_19413865;chrX_19413936_19413937	chrX_19413729_19413864;chrX_19413937_19414331	0.00	0.00	0.00	0.00	0.00	0.40	0.00	0.00	0.00	0.00	0.00	0.00	0.00	0.00	0.00	0.33	0.00	0.00	0.00	0.00	0.00	0.90	0.00	0.00	0.00	0.00	0.00	0.00	0.00	0.00	0.00	0.61	0.00	0.00	0.00	0.00	0.00	0.00	0.00
K	alternative_acceptor	CG8079	chr2R	+	chr2R_11109071_11109232	chr2R_11109071_11109132				chr2R_11108939_11109070;chr2R_11109233_11109322	6.67	10.53	NA	0.00	NA	0.00	19.05	7.69	10.00	NA	0.00	11.11	6.67	14.29	0.00	4.00	NA	0.00	NA	4.08	NA	NA	3.45	8.70	16.67	NA	0.00	NA	NA	NA	9.68	NA	NA	4.00	0.00	0.00	8.33	6.25	15.00
K	alternative_acceptor	Hsc70Cb	chr3L	+	chr3L_14030212_14030580	chr3L_14030212_14030577				chr3L_14030158_14030211;chr3L_14030581_14030850	100.00	NA	NA	NA	NA	NA	NA	NA	100.00	NA	NA	NA	NA	NA	NA	NA	NA	NA	NA	NA	NA	NA	NA	NA	NA	NA	NA	NA	NA	NA	NA	NA	NA	NA	NA	NA	NA	NA	NA
K	jcn_only_AD	RpS18,CG8908,EI_chr2R_16151918_16151997,I_chr2R_16151918_16152036,I_chr2R_16151938_16152065,I_chr2R_16151942_16151997,I_chr2R_16158045_16158109	chr2R	+	chr2R_16151938_16151997;chr2R_16151942_16151997	chr2R_16151918_16151997				chr2R_16151998_16152066;chr2R_16151852_16151917	0.07	0.08	0.10	0.07	0.05	0.11	0.06	0.09	0.07	0.06	0.11	0.09	0.11	0.07	0.06	0.16	0.13	0.10	0.05	0.09	0.11	0.14	0.07	0.08	0.07	0.11	0.04	0.06	0.07	0.04	0.14	0.04	0.07	0.09	0.07	0.10	0.08	0.07	0.06
K	alternative_acceptor	Gnf1,I_chr3R_749200_749265	chr3R	+	chr3R_733842_733969	chr3R_733842_733903				chr3R_732511_733841;chr3R_733970_734812	0.00	1.67	1.25	0.00	0.00	0.00	3.03	0.00	0.85	0.00	0.00	0.00	2.13	1.72	0.00	1.00	0.00	2.00	1.61	0.51	0.00	0.00	0.00	0.00	0.00	0.00	0.00	0.00	0.00	0.00	0.00	0.00	0.93	1.09	0.00	0.00	0.00	1.72	0.00
K	alternative_acceptor	CG3011,I_chrX_5808514_5808613	chrX	-	chrX_5808437_5808613	chrX_5808514_5808613				chrX_5808614_5808683;chrX_5808420_5808436	1.64	1.76	2.21	1.46	0.69	0.92	4.60	1.67	1.34	0.66	0.98	1.26	6.90	1.05	0.62	1.05	1.04	0.84	2.88	2.59	0.00	3.81	2.10	2.40	2.73	4.35	2.20	1.26	2.67	3.12	1.48	3.25	3.82	1.09	3.96	7.53	1.53	0.88	1.87
K	intron_retention	sba,I_chr3R_19721149_19722571	chr3R	-	chr3R_19721149_19722784				chr3R_19721148_19721149;chr3R_19722784_19722785	chr3R_19721049_19721148;chr3R_19722785_19722913	100.00	100.00	95.65	95.83	93.75	94.74	100.00	95.65	100.00	94.74	100.00	100.00	100.00	100.00	100.00	100.00	100.00	100.00	100.00	100.00	100.00	100.00	100.00	100.00	100.00	93.33	100.00	96.77	100.00	100.00	100.00	100.00	97.62	100.00	95.65	100.00	100.00	100.00	96.15
K	alternative_acceptor	lkb1	chr3R	+	chr3R_9504789_9504872;chr3R_9504789_9504862	chr3R_9504789_9504847				chr3R_9504472_9504788;chr3R_9504873_9505152	57.14	47.83	62.50	67.74	54.55	58.33	50.00	50.00	65.71	50.00	50.00	59.38	56.25	46.67	52.38	54.17	60.00	50.00	55.56	57.14	88.89	65.00	NA	50.00	50.00	55.00	55.00	60.00	52.63	57.14	62.50	52.94	60.00	46.15	61.54	NA	62.50	60.00	57.89
K	alternative_acceptor	Ucrh,CREFI_chr3LHet_606442_607073	chr3LHet	+	chr3LHet_606442_607073	chr3LHet_606442_606499				chr3LHet_606350_606441;chr3LHet_607074_607088	98.60	99.02	98.88	98.97	100.00	97.67	97.52	98.38	98.47	100.00	100.00	94.61	100.00	96.46	98.04	98.60	100.00	100.00	100.00	99.38	100.00	86.67	96.15	98.89	93.33	89.13	99.07	98.21	91.67	100.00	99.33	95.38	96.77	97.86	98.73	98.61	100.00	100.00	97.37
K	intron_retention	msn,F_chr3L_2558036_2563817,I_chr3L_2558390_2561931,I_chr3L_2558393_2560115,I_chr3L_2579521_2586402,I_chr3L_2585716_2586402,I_chr3L_2585733_2586036,I_chr3L_2585739_2586413	chr3L	-	chr3L_2563960_2564396				chr3L_2563959_2563960;chr3L_2564396_2564397	chr3L_2563818_2563959;chr3L_2564397_2564692	0.00	0.00	0.00	0.00	0.00	0.00	0.44	0.00	0.00	0.00	0.00	0.00	0.00	0.00	0.00	0.00	0.00	0.00	0.00	0.19	0.00	0.00	0.00	0.00	0.85	0.99	0.94	0.48	0.28	0.00	0.00	0.00	0.00	0.00	0.00	0.00	0.00	0.00	0.00
K	intron_retention	Cctgamma	chr3R	+	chr3R_12473772_12473856				chr3R_12473771_12473772;chr3R_12473856_12473857	chr3R_12473710_12473771;chr3R_12473857_12474356	0.00	0.00	0.00	0.00	0.00	0.00	0.00	0.00	0.00	0.00	0.00	0.25	0.00	0.00	0.00	0.00	0.37	0.00	0.00	0.00	0.00	0.19	0.31	0.19	0.00	0.00	0.96	0.98	0.33	0.20	0.31	0.27	0.13	0.00	0.00	0.00	0.00	0.17	0.00
K	intron_retention	RpL28,RI_chr3L_3221710_3221877,snoRNA:Me28S-C3351	chr3L	-	chr3L_3221710_3221877				chr3L_3221709_3221710;chr3L_3221877_3221878	chr3L_3221610_3221709;chr3L_3221878_3221977	33.34	NA	NA	NA	NA	NA	NA	NA	NA	NA	NA	NA	NA	NA	NA	NA	NA	NA	NA	NA	NA	NA	NA	NA	NA	NA	50.00	63.64	NA	NA	0.00	NA	NA	NA	NA	NA	NA	NA	NA
K	alternative_acceptor	mod(r),I_chrX_515823_515874,RI_chrX_515831_515923,I_chrX_516392_517480	chrX	+	chrX_515831_515874;chrX_515831_515885	chrX_515831_515923				chrX_515763_515830;chrX_515924_515974	4.76	6.67	0.00	5.26	0.00	7.14	5.56	4.76	10.34	0.00	7.69	0.00	8.33	0.00	0.00	4.55	0.00	0.00	20.00	0.00	7.14	9.09	0.00	0.00	10.00	7.14	0.00	0.00	0.00	11.11	13.64	0.00	0.00	4.76	9.09	20.00	5.88	0.00	6.25
K	intron_retention	CG8202	chr3R	+	chr3R_4560474_4560531				chr3R_4560473_4560474;chr3R_4560531_4560532	chr3R_4560142_4560473;chr3R_4560532_4560840	0.00	0.00	0.00	2.22	0.00	0.00	0.00	2.38	0.00	NA	0.00	0.00	0.00	0.00	0.00	2.56	0.00	0.00	0.00	0.00	0.00	0.00	0.00	0.00	0.00	0.00	0.00	NA	0.00	0.00	0.00	0.00	NA	0.00	0.00	0.00	0.00	0.00	0.00
K	intron_retention	l(3)82Fd,I_chr3R_1125296_1161435,I_chr3R_1125296_1175189,I_chr3R_1129905_1148709,I_chr3R_1129905_1160126,I_chr3R_1131576_1133656,I_chr3R_1131693_1133665,I_chr3R_1147660_1148709	chr3R	-	chr3R_1131693_1133665				chr3R_1131692_1131693;chr3R_1133665_1133666	chr3R_1131626_1131692;chr3R_1133666_1133756	20.00	NA	NA	NA	NA	NA	NA	35.29	36.36	NA	NA	7.14	20.00	NA	NA	41.67	NA	NA	28.57	5.56	NA	NA	NA	NA	NA	NA	NA	NA	NA	NA	16.67	NA	NA	15.38	NA	NA	NA	NA	NA
K	intron_retention	RI_chr2L_22735482_22741701,CG17715,I_chr2L_22737141_22741701,I_chr2L_22742106_22746918	chr2L	+	chr2L_22737141_22737199				chr2L_22737140_22737141;chr2L_22737199_22737200	chr2L_22737072_22737140;chr2L_22737200_22737268	38.03	42.03	46.15	37.38	41.18	46.15	18.18	42.50	42.14	30.30	33.33	38.03	32.65	32.50	39.76	36.31	32.88	50.68	40.18	44.78	50.98	19.57	46.67	34.18	45.65	46.67	40.00	31.03	80.95	29.31	35.97	32.14	43.33	40.12	34.48	41.46	24.62	37.10	41.51
K	jcn_only_AA	CG9904	chrX	+	chrX_2515346_2515418	chrX_2515346_2515411				chrX_2514858_2515345;chrX_2515419_2516173	100.00	100.00	100.00	100.00	100.00	100.00	100.00	100.00	100.00	100.00	100.00	100.00	96.88	100.00	100.00	100.00	100.00	100.00	100.00	100.00	100.00	100.00	100.00	100.00	NA	100.00	100.00	NA	100.00	100.00	100.00	100.00	100.00	100.00	100.00	100.00	100.00	100.00	100.00
K	alternative_donor	CG9855,RI_chr3R_222522_222581,RI_chr3R_222525_222604,I_chr3R_223384_223429	chr3R	-	chr3R_222525_222604	chr3R_222525_222581				chr3R_222457_222524;chr3R_222605_222650	100.00	96.15	100.00	97.67	100.00	95.45	100.00	100.00	97.96	100.00	100.00	100.00	94.44	100.00	96.55	96.88	100.00	100.00	100.00	100.00	100.00	98.11	100.00	100.00	90.91	100.00	97.06	100.00	97.83	100.00	100.00	97.50	98.18	97.06	95.45	100.00	96.77	96.30	100.00
K	intron_retention	sar1,I_chr3R_18185148_18185246	chr3R	+	chr3R_18183394_18184093				chr3R_18183393_18183394;chr3R_18184093_18184094	chr3R_18183253_18183393;chr3R_18184094_18184213	0.00	0.00	0.00	0.00	0.00	0.00	0.00	0.00	0.00	0.00	0.41	0.00	0.00	0.00	0.00	0.00	0.00	0.00	0.00	0.00	0.35	0.58	0.62	0.00	0.00	0.00	0.00	1.75	0.00	0.71	0.00	0.00	0.00	0.00	0.00	0.00	0.00	0.00	0.00
K	cassette	cv-c,RI_chr3R_10258928_10265129,RI_chr3R_10301040_10306363,RI_chr3R_10306635_10307255	chr3R	-	chr3R_10221749_10233875	chr3R_10221749_10225440;chr3R_10225513_10233875		chr3R_10225441_10225512		chr3R_10221597_10221748;chr3R_10233876_10233917	100.00	100.00	100.00	100.00	100.00	100.00	97.14	100.00	98.59	100.00	100.00	98.25	100.00	100.00	100.00	100.00	100.00	96.77	100.00	100.00	100.00	100.00	100.00	100.00	100.00	100.00	100.00	100.00	95.00	100.00	100.00	100.00	100.00	100.00	100.00	100.00	97.22	100.00	100.00
K	alternative_donor	CaMKI,I_chr4_466377_467256,I_chr4_466377_467726,I_chr4_467072_467446,I_chr4_467378_467424,I_chr4_471136_473243,I_chr4_473338_473428,I_chr4_473517_473601	chr4	+	chr4_466912_467256;chr4_467113_467256;chr4_466858_467256;chr4_466798_467256;chr4_466896_467256	chr4_466816_467256				chr4_467257_467272;chr4_466792_466797	0.00	0.00	0.00	10.00	NA	0.00	7.69	0.00	7.14	NA	NA	0.00	0.00	0.00	0.00	0.00	33.33	0.00	0.00	0.00	NA	NA	0.00	NA	0.00	NA	NA	NA	NA	NA	0.00	NA	NA	0.00	NA	NA	NA	NA	NA
K	intron_retention	rad50,ppk12	chr2R	+	chr2R_18311940_18311996				chr2R_18311939_18311940;chr2R_18311996_18311997	chr2R_18311837_18311939;chr2R_18311997_18312977	0.00	0.00	0.00	0.00	NA	NA	1.69	0.00	3.64	NA	0.00	0.00	0.00	0.00	0.00	3.45	0.00	NA	0.00	0.00	0.00	0.00	0.00	NA	NA	0.00	0.00	NA	0.00	NA	0.00	0.00	NA	0.00	0.00	0.00	NA	NA	NA
N	intron_retention	CG17184	chr3R	-	chr3R_7059293_7059355				chr3R_7059292_7059293;chr3R_7059355_7059356	chr3R_7059124_7059292;chr3R_7059356_7059373	39.13	NA	NA	NA	NA	NA	NA	39.13	34.38	NA	NA	NA	NA	NA	28.57	NA	NA	NA	NA	NA	NA	NA	NA	NA	NA	NA	NA	NA	NA	NA	100.00	NA	NA	NA	NA	NA	NA	NA	NA
K	alternative_acceptor	CG17665	chr2R	-	chr2R_123842_123917	chr2R_123868_123917				chr2R_123918_124062;chr2R_123742_123841	92.86	89.47	92.31	91.89	100.00	91.67	90.00	91.43	95.00	NA	92.86	96.15	94.44	100.00	95.45	96.43	95.24	80.95	88.46	96.30	100.00	90.91	95.24	85.71	93.33	100.00	88.89	92.86	90.00	100.00	95.65	88.89	NA	97.14	100.00	88.24	95.24	90.91	91.67
K	jcn_only_AA	CG7971,I_chr3L_1659363_1659845,I_chr3L_1667736_1667806	chr3L	-	chr3L_1659991_1661108	chr3L_1660858_1661108				chr3L_1661109_1661165;chr3L_1659846_1659990	1.81	1.41	1.54	0.91	2.50	3.77	3.45	4.35	0.78	0.00	0.00	3.06	2.04	4.65	1.47	3.80	2.94	4.35	3.39	1.05	0.00	0.00	0.85	1.80	2.04	4.65	3.39	5.56	1.82	0.00	0.00	2.33	0.39	1.08	0.00	2.67	3.06	0.00	0.00
N	intron_retention	CG2765,RI_chr2R_20849027_20852094,E_chr2R_20849271_20852090,E_chr2R_20851190_20852094	chr2R	-	chr2R_20851822_20852094				chr2R_20851821_20851822;chr2R_20852094_20852095	chr2R_20851782_20851821;chr2R_20852095_20852190	100.00	100.00	100.00	100.00	100.00	100.00	100.00	100.00	86.89	100.00	100.00	100.00	100.00	100.00	100.00	100.00	100.00	57.78	100.00	83.52	100.00	100.00	100.00	100.00	100.00	100.00	100.00	100.00	100.00	100.00	100.00	100.00	100.00	92.59	100.00	100.00	100.00	100.00	100.00
K	alternative_donor	sbb,I_chr2R_14193641_14243004,noncoding_7736,RI_chr2R_14243561_14244282,I_chr2R_14243561_14244715	chr2R	-	chr2R_14243561_14244642;chr2R_14243561_14244596	chr2R_14243561_14244715				chr2R_14243461_14243560;chr2R_14244716_14244766	12.50	NA	12.50	14.29	NA	NA	9.09	5.56	24.14	NA	NA	17.65	7.69	10.00	NA	9.09	33.33	14.29	10.00	20.00	NA	11.11	28.57	NA	NA	16.67	NA	NA	NA	NA	0.00	NA	NA	11.76	NA	NA	NA	NA	NA
K	alternative_acceptor	CG13090	chr2L	+	chr2L_8517581_8517662	chr2L_8517581_8517659				chr2L_8517446_8517580;chr2L_8517663_8519162	91.67	NA	100.00	92.86	90.91	87.50	100.00	94.12	96.00	NA	84.62	94.74	88.89	100.00	85.71	90.91	88.89	90.91	92.86	92.00	NA	NA	NA	85.71	NA	93.33	NA	87.50	100.00	NA	100.00	85.71	100.00	89.47	NA	NA	71.43	NA	NA
K	jcn_only_AD	debcl,I_chr2R_2539027_2539493	chr2R	+	chr2R_2539636_2539692	chr2R_2539638_2539692				chr2R_2539693_2540353;chr2R_2539494_2539635	96.14	92.86	97.89	95.79	98.53	97.24	95.45	97.22	96.41	94.00	95.45	98.90	98.33	97.10	95.73	98.73	98.51	98.02	94.25	98.01	95.88	94.57	96.59	96.93	97.92	100.00	96.43	94.59	94.84	94.62	93.90	95.39	96.91	95.12	96.43	94.31	97.46	98.00	95.72
K	jcn_only_AD	Npc1a	chr2L	-	chr2L_10218890_10220868;chr2L_10218890_10220796;chr2L_10218890_10220834	chr2L_10218890_10220692				chr2L_10218779_10218889;chr2L_10220869_10220873	73.12	76.36	71.21	71.70	79.63	78.95	76.26	74.40	73.94	69.23	73.33	63.44	70.27	82.61	62.71	78.18	80.70	78.00	70.67	52.56	77.78	64.71	60.00	63.27	72.00	72.92	78.26	NA	62.16	70.00	74.19	NA	66.04	77.94	75.00	56.41	48.78	74.07	71.43
K	intron_retention	CG3294,RI_chr2L_4795584_4795842	chr2L	+	chr2L_4795572_4795842				chr2L_4795571_4795572;chr2L_4795842_4795843	chr2L_4795484_4795571;chr2L_4795843_4795942	0.00	NA	NA	NA	NA	NA	NA	NA	NA	NA	NA	NA	NA	NA	NA	NA	NA	NA	NA	NA	NA	NA	NA	NA	NA	NA	NA	NA	NA	NA	NA	NA	NA	NA	NA	NA	NA	NA	NA
K	alternative_donor	Lam	chr2L	+	chr2L_5542656_5543324;chr2L_5542864_5543324;chr2L_5542661_5543324	chr2L_5543273_5543324				chr2L_5543325_5543794;chr2L_5542527_5542655	1.92	2.86	0.00	2.08	0.00	3.85	4.00	4.17	3.33	1.92	3.03	1.61	3.57	3.70	2.17	5.71	5.00	0.00	2.78	2.94	0.00	0.93	1.35	1.47	2.27	2.94	2.94	1.67	1.82	2.33	2.86	2.94	1.39	1.69	0.00	0.00	0.00	0.00	2.22
K	multi_cassette	ssp4,I_chr2R_13409412_13410357,RI_chr2R_13409412_13411004,I_chr2R_13409412_13411328,I_chr2R_13409412_13411588,I_chr2R_13414489_13414718,I_chr2R_13414818_13414880,I_chr2R_13418952_13419022	chr2R	-	chr2R_13408434_13411588	chr2R_13408434_13410357;chr2R_13410466_13411004;chr2R_13411077_13411328;chr2R_13411404_13411588		chr2R_13410358_13410465;chr2R_13411005_13411076;chr2R_13411329_13411403		chr2R_13408151_13408433;chr2R_13411589_13411688	12.50	11.11	NA	17.65	7.69	10.00	1.72	27.27	12.00	7.14	6.67	20.00	6.67	11.11	14.29	20.00	25.00	14.29	18.18	40.00	8.33	7.14	15.38	14.29	NA	5.56	18.18	NA	4.76	10.00	16.67	NA	14.29	7.69	25.00	NA	14.29	18.18	6.25
K	jcn_only_AD	CG32103,I_chr3L_12398261_12403200	chr3L	-	chr3L_12407187_12407805	chr3L_12407187_12407801				chr3L_12407030_12407186;chr3L_12407806_12407901	35.96	28.57	NA	35.56	NA	20.83	55.00	45.71	25.42	NA	34.78	33.33	NA	30.77	41.38	40.91	39.13	12.50	39.13	40.48	23.81	29.17	40.91	39.29	NA	38.10	31.03	NA	NA	28.57	26.32	NA	NA	45.00	26.67	23.81	34.78	NA	40.00
K	jcn_only_AA	dwg,RI_chrX_2622297_2622355,RI_chrX_2622297_2622430,RI_chrX_2622435_2622577,RI_chrX_2627170_2627263	chrX	+	chrX_2622297_2622577;chrX_2622297_2622430	chrX_2622297_2622355				chrX_2622197_2622296;chrX_2622578_2622677	10.00	12.96	4.26	15.22	0.00	4.88	22.22	7.02	13.04	10.81	2.38	8.43	16.67	5.00	6.38	7.27	10.00	16.67	4.44	8.25	18.75	34.21	4.76	21.15	4.55	11.11	11.29	8.16	10.53	21.15	28.57	7.50	17.74	9.43	3.03	5.13	14.71	20.00	8.43
K	intron_retention	CG33057,mkg-p,Oseg1	chr3L	-	chr3L_8397151_8397202				chr3L_8397150_8397151;chr3L_8397202_8397203	chr3L_8395407_8397150;chr3L_8397203_8397610	0.00	0.00	0.00	0.00	0.00	0.00	0.00	0.00	0.00	0.00	NA	2.33	0.00	0.00	0.00	0.00	0.00	0.00	0.00	2.44	6.25	0.00	0.00	0.00	0.00	0.00	13.95	23.68	0.00	0.00	0.00	0.00	0.00	0.00	0.00	NA	0.00	0.00	0.00
K	intron_retention	CG12859	chr2R	+	chr2R_10644219_10644298				chr2R_10644218_10644219;chr2R_10644298_10644299	chr2R_10644036_10644218;chr2R_10644299_10644636	0.00	0.00	0.00	0.00	0.00	0.00	0.00	0.00	0.00	0.00	0.00	0.00	0.00	0.00	0.00	0.00	0.00	0.00	0.00	0.00	0.00	NA	0.00	0.00	0.00	0.00	0.00	0.00	1.37	0.00	0.00	0.00	0.00	0.00	0.00	0.00	1.77	0.00	0.00
K	intron_retention	msk,I_chr3L_8109906_8110404	chr3L	+	chr3L_8110641_8110695				chr3L_8110640_8110641;chr3L_8110695_8110696	chr3L_8110405_8110640;chr3L_8110696_8111193	0.00	0.00	0.00	0.00	0.00	0.00	0.00	0.00	0.00	0.00	0.00	0.00	0.00	0.00	0.00	0.00	0.00	0.00	0.00	0.00	0.00	0.00	0.00	0.00	0.00	0.00	0.35	0.37	0.00	0.00	0.00	0.00	0.00	0.00	0.00	0.00	0.00	0.00	0.00
K	intron_retention	CG7523	chr3R	-	chr3R_13495349_13495787				chr3R_13495348_13495349;chr3R_13495787_13495788	chr3R_13494947_13495348;chr3R_13495788_13496064	1.34	1.08	0.00	2.80	2.59	2.25	3.33	2.90	1.91	2.33	4.82	2.93	2.33	2.47	0.00	2.88	0.00	0.95	4.35	1.28	2.35	0.00	0.88	1.68	1.98	0.00	1.56	3.55	0.00	1.34	2.47	1.82	2.41	1.40	0.98	0.00	0.74	1.05	0.00
K	alternative_donor	Lmpt,RI_chr3L_16884531_16889334,I_chr3L_16904980_16905228	chr3L	+	chr3L_16858505_16859765;chr3L_16858538_16859765	chr3L_16858527_16859765				chr3L_16859766_16860046;chr3L_16858440_16858504	54.55	NA	NA	NA	NA	NA	NA	NA	50.00	NA	NA	40.00	NA	NA	NA	NA	NA	NA	NA	71.43	NA	40.00	54.55	50.00	NA	NA	NA	NA	NA	NA	57.14	NA	NA	50.00	NA	NA	NA	NA	NA
K	jcn_only_AD	Ptp4E,EI_chrX_4842231_4842425	chrX	+	chrX_4833364_4834454;chrX_4833234_4834454;chrX_4833308_4834454;chrX_4833338_4834454	chrX_4833203_4834454				chrX_4834455_4834880;chrX_4833197_4833202	2.91	NA	9.09	2.70	0.00	NA	0.00	0.00	4.55	4.17	NA	8.33	0.00	0.00	NA	3.12	3.12	NA	2.50	5.88	NA	27.27	NA	NA	NA	NA	NA	NA	NA	6.45	0.00	NA	5.08	2.27	NA	NA	NA	NA	NA
N	alternative_last_exon	sta	chrX	-	chrX_1376514_1377290	chrX_1376949_1377290	chrX_1368708_1376513	chrX_1376706_1376948		chrX_1377291_1377379	100.00	100.00	100.00	100.00	100.00	100.00	100.00	100.00	100.00	100.00	100.00	100.00	100.00	100.00	100.00	100.00	100.00	100.00	100.00	100.00	100.00	99.98	100.00	100.00	100.00	100.00	100.00	100.00	100.00	100.00	100.00	100.00	99.99	100.00	100.00	100.00	100.00	100.00	100.00
K	jcn_only_AD	unc-13,I_chr4_913576_919018,I_chr4_924098_927699,RI_chr4_928193_928245,I_chr4_928482_929704,I_chr4_929811_932812	chr4	-	chr4_924098_924986	chr4_924098_924258				chr4_923998_924097;chr4_924987_925545	26.92	NA	NA	NA	NA	NA	NA	34.62	NA	NA	NA	26.92	NA	NA	NA	NA	NA	NA	NA	NA	NA	NA	NA	NA	NA	NA	NA	NA	NA	NA	NA	NA	NA	18.18	NA	NA	NA	NA	NA
K	alternative_donor	Ect4,C_chr3L_8091754_8101552,I_chr3L_8091826_8092243,I_chr3L_8098397_8101385,I_chr3L_8098758_8101738,I_chr3L_8100030_8101385	chr3L	+	chr3L_8100030_8101385	chr3L_8100050_8101385				chr3L_8101386_8101485;chr3L_8099930_8100029	100.00	100.00	100.00	100.00	100.00	100.00	100.00	100.00	100.00	100.00	100.00	100.00	100.00	100.00	100.00	100.00	100.00	100.00	100.00	100.00	100.00	100.00	100.00	100.00	96.88	100.00	100.00	100.00	97.92	100.00	100.00	100.00	100.00	98.63	100.00	97.22	100.00	100.00	97.30
K	cassette	CG8671,I_chr2L_21275807_21277205	chr2L	+	chr2L_21275807_21281131;chr2L_21275807_21279883	chr2L_21275807_21277229;chr2L_21278430_21281131,chr2L_21278430_21279883		chr2L_21277230_21278429		chr2L_21275724_21275806;chr2L_21281132_21281337	11.11	9.62	6.25	7.50	13.64	8.00	12.20	11.76	11.59	21.05	3.57	11.54	6.90	9.38	9.09	6.56	14.29	9.68	10.81	7.69	3.85	11.63	18.00	16.67	16.13	6.98	12.77	10.34	11.54	9.52	13.33	11.11	11.11	12.73	12.50	33.33	23.33	22.73	20.59
K	intron_retention	I_chr2L_476332_525391,ush	chr2L	+	chr2L_491359_525391				chr2L_491358_491359;chr2L_525391_525392	chr2L_490856_491358;chr2L_525392_525436	24.24	20.83	28.26	28.79	20.00	30.23	32.73	27.27	26.21	14.71	25.71	26.03	31.91	21.74	33.33	27.54	31.82	27.66	28.30	26.32	16.28	16.33	21.95	20.00	23.40	18.87	29.17	24.24	25.00	20.69	23.40	21.62	13.54	30.59	26.42	26.76	28.12	19.57	20.00
K	jcn_only_AD	Sap47	chr3R	+	chr3R_11779957_11780304	chr3R_11779978_11780304				chr3R_11780305_11780405;chr3R_11779880_11779956	77.11	82.05	70.00	63.27	82.93	92.31	65.38	77.11	74.39	NA	66.67	82.67	70.83	84.21	74.32	75.81	77.78	73.47	82.61	80.90	78.95	86.87	61.76	62.16	56.25	82.98	78.38	58.33	91.18	83.78	84.00	91.38	81.25	78.75	73.17	82.05	67.44	60.71	70.45
K	alternative_donor	CG6569,RI_chr3R_17693077_17693126,I_chr3R_17694702_17694760	chr3R	-	chr3R_17692987_17693126	chr3R_17692987_17693059				chr3R_17692977_17692986;chr3R_17693127_17693226	0.00	0.00	NA	NA	NA	NA	0.00	0.00	0.00	NA	NA	NA	NA	NA	NA	0.00	NA	0.00	NA	7.41	NA	3.85	NA	NA	NA	NA	NA	0.00	NA	NA	2.00	NA	NA	NA	NA	NA	0.00	NA	0.00
K	intron_retention	CG5871,NELF-A	chr3R	+	chr3R_17047473_17047531				chr3R_17047472_17047473;chr3R_17047531_17047532	chr3R_17047048_17047472;chr3R_17047532_17048572	0.00	0.00	0.00	10.00	0.00	0.00	7.41	6.06	6.12	NA	0.00	3.92	0.00	0.00	3.45	24.32	0.00	0.00	NA	2.56	0.00	14.29	7.89	0.00	0.00	0.00	3.85	0.00	10.53	0.00	13.33	3.70	0.00	0.00	0.00	0.00	0.00	6.67	0.00
K	intron_retention	Adar,I_chrX_1668256_1682696,I_chrX_1674594_1674717	chrX	+	chrX_1672057_1672644				chrX_1672056_1672057;chrX_1672644_1672645	chrX_1671942_1672056;chrX_1672645_1672732	97.62	NA	100.00	90.00	NA	100.00	100.00	95.24	100.00	NA	73.33	100.00	NA	NA	100.00	94.44	91.67	NA	100.00	94.12	83.33	NA	93.33	NA	NA	NA	100.00	NA	NA	NA	87.50	NA	NA	100.00	NA	NA	NA	NA	NA
K	intron_retention	CG8334,I_chr3L_19870731_19870822	chr3L	+	chr3L_19873826_19873888				chr3L_19873825_19873826;chr3L_19873888_19873889	chr3L_19873358_19873825;chr3L_19873889_19874167	0.00	0.00	0.00	3.16	0.00	0.00	0.00	0.00	0.00	0.00	0.00	0.00	0.00	0.00	0.00	0.00	0.00	0.00	0.00	0.00	0.00	1.79	0.00	0.00	0.00	0.00	0.00	0.00	0.00	0.00	1.28	0.00	0.00	0.00	0.00	0.00	0.00	0.00	0.00
K	intron_retention	Ef1gamma,E_chr3R_25046218_25047549	chr3R	+	chr3R_25046302_25046364				chr3R_25046301_25046302;chr3R_25046364_25046365	chr3R_25046152_25046301;chr3R_25046365_25046787	0.38	0.11	0.24	0.41	0.31	0.27	0.34	0.25	0.32	0.46	0.14	0.24	0.00	0.16	0.32	0.38	0.00	0.23	0.31	0.43	0.39	5.50	0.43	0.39	0.86	0.41	0.59	1.19	2.51	0.82	0.78	0.71	0.74	0.18	0.62	1.80	0.47	0.19	0.37
K	cassette	CG9940	chrX	-	chrX_13595387_13612161	chrX_13595387_13601628;chrX_13601748_13612161		chrX_13601629_13601747		chrX_13595130_13595386;chrX_13612162_13612298	97.83	100.00	97.22	93.48	100.00	97.30	96.67	100.00	100.00	92.31	86.21	98.18	95.65	96.67	96.88	90.48	95.24	96.55	97.50	100.00	100.00	96.55	98.04	97.30	100.00	100.00	100.00	95.24	96.67	100.00	97.44	96.43	100.00	100.00	100.00	98.00	100.00	100.00	97.78
K	intron_retention	CG12024,REI_chr3L_1857404_1857509	chr3L	+	chr3L_1857404_1857464				chr3L_1857403_1857404;chr3L_1857464_1857465	chr3L_1857304_1857403;chr3L_1857465_1859050	15.79	NA	NA	NA	NA	NA	NA	NA	20.00	NA	NA	7.69	NA	NA	NA	NA	NA	NA	NA	19.05	NA	14.29	14.29	12.50	NA	NA	20.00	25.00	23.08	15.79	NA	0.00	8.00	NA	NA	20.00	4.35	13.33	22.22
K	intron_retention	N	chrX	+	chrX_3050498_3053135				chrX_3050497_3050498;chrX_3053135_3053136	chrX_3050293_3050497;chrX_3053136_3053266	0.00	0.00	0.00	0.00	0.00	0.00	0.00	0.46	0.00	0.00	0.00	0.00	0.00	0.00	0.00	0.00	0.00	0.00	0.00	0.00	0.00	0.00	0.00	0.00	0.00	0.00	0.00	1.96	0.00	0.00	0.00	0.00	0.00	0.00	0.00	0.00	0.00	0.00	0.00
K	alternative_donor	CG6509	chr2L	-	chr2L_11516658_11516728	chr2L_11516658_11516722				chr2L_11516509_11516657;chr2L_11516729_11516801	100.00	NA	100.00	100.00	100.00	100.00	93.33	92.86	100.00	100.00	NA	92.31	90.91	100.00	100.00	100.00	91.67	100.00	100.00	94.12	100.00	100.00	94.44	93.33	100.00	100.00	100.00	100.00	100.00	92.31	85.71	NA	88.89	94.74	100.00	92.31	91.67	100.00	93.75
K	jcn_only_AD	CG11984,I_chr3R_4837327_4837766,I_chr3R_4845450_4845598	chr3R	-	chr3R_4839215_4840394;chr3R_4839215_4840589	chr3R_4839215_4840474				chr3R_4839038_4839214;chr3R_4840590_4840610	88.93	93.94	70.00	75.56	80.95	90.48	85.71	79.59	82.05	NA	77.14	80.56	69.23	72.73	81.48	93.62	65.22	81.48	89.29	83.64	87.50	93.06	91.67	NA	NA	69.70	90.24	90.32	100.00	97.37	91.18	85.00	97.96	70.00	96.00	96.88	93.48	85.00	NA
K	alternative_acceptor	CG8677	chr2L	+	chr2L_21226423_21226632	chr2L_21226423_21226629				chr2L_21224696_21226422;chr2L_21226633_21228340	100.00	91.67	100.00	100.00	100.00	97.06	100.00	100.00	97.78	100.00	100.00	97.44	100.00	100.00	100.00	96.43	94.44	95.83	96.43	100.00	90.91	96.00	97.44	100.00	100.00	95.65	100.00	100.00	100.00	100.00	95.24	95.24	96.88	94.29	96.67	95.24	100.00	100.00	95.12
K	jcn_only_AD	Rab23,I_chr3R_1508710_1508882	chr3R	-	chr3R_1508710_1508882;chr3R_1508710_1511119	chr3R_1508710_1510597				chr3R_1508610_1508709;chr3R_1511120_1511186	16.67	NA	NA	NA	NA	NA	NA	NA	NA	NA	NA	NA	NA	NA	NA	NA	NA	NA	NA	16.67	NA	NA	NA	NA	NA	NA	NA	NA	NA	NA	NA	NA	NA	NA	NA	NA	NA	NA	NA
K	alternative_donor	Pp2A-29B,I_chr2L_8367210_8367311,I_chr2L_8369561_8369715	chr2L	+	chr2L_8366124_8367095	chr2L_8366395_8367095				chr2L_8367096_8367209;chr2L_8366118_8366123	100.00	100.00	100.00	98.15	99.15	100.00	100.00	99.33	99.74	100.00	100.00	99.65	100.00	100.00	99.47	99.71	100.00	99.29	100.00	99.73	100.00	100.00	99.47	100.00	99.08	100.00	99.33	100.00	100.00	100.00	99.11	98.82	100.00	100.00	100.00	100.00	99.24	100.00	98.52
N	alternative_donor	CG15173,RI_chr2L_19044304_19044369	chr2L	-	chr2L_19044084_19044153	chr2L_19044084_19044144				chr2L_19043946_19044083;chr2L_19044154_19044303	22.53	NA	NA	NA	NA	NA	NA	NA	NA	NA	NA	NA	NA	NA	NA	14.29	NA	NA	NA	NA	NA	NA	NA	NA	NA	NA	NA	NA	NA	NA	30.77	NA	NA	NA	NA	NA	NA	NA	NA
K	jcn_only_AA	CG18749,noncoding_15296,CG33722	chr3R	+	chr3R_4069864_4069923	chr3R_4069864_4069918				chr3R_4069831_4069863;chr3R_4069924_4070163	100.00	100.00	100.00	100.00	100.00	100.00	100.00	100.00	100.00	100.00	100.00	98.61	100.00	100.00	100.00	100.00	100.00	100.00	100.00	100.00	100.00	100.00	100.00	98.31	100.00	100.00	100.00	100.00	100.00	97.30	97.92	NA	NA	98.08	100.00	100.00	100.00	100.00	100.00
K	intron_retention	CG3847	chrX	+	chrX_6241503_6241558				chrX_6241502_6241503;chrX_6241558_6241559	chrX_6241500_6241502;chrX_6241559_6241564	98.21	98.08	97.87	98.81	97.50	97.56	98.68	98.91	98.20	97.22	97.50	97.67	97.62	98.25	98.08	98.81	97.78	95.24	100.00	100.00	94.74	92.31	100.00	97.78	100.00	98.21	98.48	100.00	98.00	97.67	100.00	97.83	100.00	98.82	100.00	97.96	100.00	100.00	96.30
K	intron_retention	Fis1,I_chr2R_1491917_1491981,I_chr2R_1491917_1492087,I_chr2R_1492154_1492214	chr2R	-	chr2R_1491917_1492021				chr2R_1491916_1491917;chr2R_1492021_1492022	chr2R_1491817_1491916;chr2R_1492022_1492032	37.86	NA	NA	27.78	NA	NA	30.77	43.75	47.06	NA	NA	40.00	NA	NA	NA	50.00	NA	NA	30.77	17.65	NA	NA	NA	NA	NA	40.00	35.71	NA	NA	NA	55.56	NA	NA	60.00	NA	NA	NA	NA	NA
K	alternative_acceptor	PGRP-LA	chr3L	+	chr3L_9330034_9330097	chr3L_9330034_9330085				chr3L_9329812_9330033;chr3L_9330098_9330321	36.36	33.33	NA	25.00	NA	NA	NA	36.36	42.86	NA	NA	NA	NA	NA	NA	41.67	NA	NA	NA	66.67	NA	40.00	NA	35.71	NA	NA	NA	41.67	NA	NA	NA	NA	NA	45.45	NA	NA	26.67	NA	30.77
K	alternative_acceptor	cals,I_chr4_1136706_1138476,I_chr4_1136881_1136951,I_chr4_1139644_1142084,RI_chr4_1141233_1142084	chr4	-	chr4_1136706_1136951	chr4_1136881_1136951				chr4_1136952_1137051;chr4_1136606_1136705	0.00	0.00	0.00	0.00	0.00	0.00	1.25	1.06	0.00	0.00	0.00	0.00	2.13	0.00	0.00	0.00	0.00	0.00	0.00	0.00	0.00	0.00	0.00	0.00	NA	NA	2.86	NA	NA	0.00	0.00	0.00	NA	1.18	0.00	0.00	0.00	0.00	0.00
K	alternative_donor	miple2,I_chr3L_274251_274594	chr3L	+	chr3L_274808_274866	chr3L_274814_274866				chr3L_274867_274969;chr3L_274595_274807	0.00	0.00	0.00	0.00	NA	0.00	0.00	0.00	2.86	0.00	NA	0.00	NA	0.00	0.00	0.00	NA	NA	0.00	0.00	NA	2.56	2.63	0.00	0.00	0.00	0.00	5.56	0.00	0.00	0.00	0.00	0.00	0.00	0.00	0.00	0.00	0.00	0.00
K	intron_retention	Sin3A,I_chr2R_8473578_8480185,I_chr2R_8479951_8480185,RI_chr2R_8479951_8480233	chr2R	-	chr2R_8479951_8480233				chr2R_8479950_8479951;chr2R_8480233_8480234	chr2R_8479851_8479950;chr2R_8480234_8480285	92.59	90.91	100.00	89.47	NA	100.00	94.74	92.59	87.50	NA	NA	85.19	92.31	93.33	85.71	93.10	NA	92.86	100.00	95.45	91.67	77.78	93.33	90.91	100.00	94.74	90.00	100.00	88.89	90.00	94.74	NA	100.00	88.24	100.00	NA	88.89	100.00	100.00
K	alternative_donor	CG11486,RE_chr3L_3084894_3085203	chr3L	+	chr3L_3088129_3088191;chr3L_3088139_3088191;chr3L_3088124_3088191	chr3L_3088120_3088191				chr3L_3088192_3088663;chr3L_3087957_3088119	98.97	98.75	97.89	97.73	97.50	100.00	100.00	99.45	98.42	96.97	98.13	99.53	100.00	97.12	96.38	98.55	98.97	99.24	100.00	98.18	100.00	100.00	98.60	99.41	99.08	99.21	98.71	100.00	100.00	100.00	96.85	98.02	100.00	96.81	100.00	98.51	98.14	98.50	98.44
K	alternative_donor	RpS23,I_chr2R_10103243_10103455,I_chr2R_10103616_10103938	chr2R	-	chr2R_10103616_10104034	chr2R_10103616_10103938				chr2R_10103516_10103615;chr2R_10104035_10104038	0.12	0.07	0.05	0.03	0.03	0.02	0.04	0.04	0.04	0.11	0.04	0.05	0.04	0.12	0.05	0.06	0.02	0.02	0.03	0.05	0.06	0.40	0.44	0.15	0.15	0.04	0.24	0.20	0.52	0.79	0.86	0.48	0.22	0.05	1.20	2.06	0.06	0.18	0.13
K	intron_retention	Dg	chr2R	-	chr2R_11973126_11974435				chr2R_11973125_11973126;chr2R_11974435_11974436	chr2R_11973069_11973125;chr2R_11974436_11974487	14.59	16.67	22.22	4.44	NA	NA	26.67	9.09	17.39	11.11	NA	36.84	NA	23.53	9.52	11.54	NA	5.56	25.00	5.49	NA	26.09	21.43	16.67	15.38	27.78	11.54	NA	6.25	8.33	NA	NA	6.52	28.00	12.50	7.94	25.00	30.00	8.33
K	intron_retention	CG8184,I_chrX_15620707_15620769	chrX	+	chrX_15617158_15617265				chrX_15617157_15617158;chrX_15617265_15617266	chrX_15615597_15617157;chrX_15617266_15618411	71.11	76.47	75.56	90.54	70.00	68.63	80.00	71.79	69.64	62.03	73.53	71.43	79.41	65.22	66.07	68.52	68.57	71.79	69.57	64.71	63.64	85.63	71.70	74.67	85.19	91.49	69.12	44.19	68.04	71.96	79.25	79.25	65.57	70.21	71.60	87.95	67.24	76.67	73.74
K	jcn_only_AA	SD23414,CG9125,I_chrX_16696492_16696589	chrX	-	chrX_16696492_16696589	chrX_16696503_16696589				chrX_16696590_16696689;chrX_16696392_16696491	100.00	100.00	100.00	100.00	100.00	100.00	100.00	99.19	100.00	97.78	100.00	100.00	100.00	100.00	98.82	100.00	100.00	100.00	100.00	100.00	100.00	100.00	100.00	100.00	100.00	100.00	100.00	100.00	98.77	98.72	100.00	100.00	99.12	100.00	100.00	100.00	98.80	98.39	98.96
K	jcn_only_AA	CG3499,I_chr2R_18772777_18772819	chr2R	-	chr2R_18772317_18772430	chr2R_18772326_18772430				chr2R_18772431_18772523;chr2R_18772243_18772316	42.25	41.51	34.21	61.02	50.98	32.14	36.29	40.54	47.86	59.38	47.83	39.33	45.95	37.50	37.88	46.74	45.16	41.03	43.04	38.55	41.67	46.67	45.98	32.35	70.59	53.70	30.85	31.58	45.71	36.96	44.78	48.57	54.00	39.39	40.91	42.11	42.25	39.62	50.98
K	alternative_acceptor	CG6664	chr3L	-	chr3L_17008359_17008842	chr3L_17008367_17008842				chr3L_17008843_17008976;chr3L_17008241_17008358	93.75	100.00	95.83	94.12	91.67	91.30	93.33	96.97	92.86	92.31	95.24	89.74	95.00	84.21	96.15	87.50	93.75	94.44	95.00	90.91	95.00	95.83	90.62	100.00	94.44	95.45	96.97	80.00	96.00	87.50	90.00	95.24	92.00	93.75	95.00	100.00	92.59	88.00	84.62
K	alternative_donor	CG5316	chr3R	+	chr3R_15229212_15229614	chr3R_15229545_15229614				chr3R_15229615_15229840;chr3R_15229203_15229211	100.00	100.00	100.00	100.00	90.91	93.75	97.22	100.00	100.00	83.33	93.75	100.00	94.44	100.00	100.00	97.06	95.00	100.00	100.00	97.14	100.00	100.00	100.00	100.00	100.00	94.44	100.00	100.00	100.00	100.00	100.00	100.00	100.00	96.97	100.00	100.00	88.24	92.31	95.24
K	jcn_only_AA	phtf,I_chr2R_2629598_2630209	chr2R	+	chr2R_2631050_2631157	chr2R_2631050_2631097				chr2R_2630542_2631049;chr2R_2631158_2632041	100.00	100.00	NA	96.77	100.00	NA	100.00	97.50	97.92	96.43	NA	100.00	100.00	100.00	96.43	96.15	NA	100.00	100.00	100.00	100.00	100.00	97.44	100.00	100.00	NA	96.77	90.00	NA	100.00	100.00	NA	100.00	97.44	NA	100.00	98.44	96.97	100.00
K	intron_retention	CG12734,I_chr3L_3183812_3183932,I_chr3L_3184645_3185360	chr3L	+	chr3L_3183800_3183932				chr3L_3183799_3183800;chr3L_3183932_3183933	chr3L_3183712_3183799;chr3L_3183933_3183997	2.20	0.00	0.00	7.14	6.67	0.00	2.78	10.71	5.63	0.00	0.00	4.44	0.00	0.00	6.45	7.41	0.00	0.00	9.09	5.45	7.69	0.00	0.00	3.28	0.00	8.33	6.12	8.16	2.94	5.56	0.00	3.45	2.86	5.41	0.00	0.00	4.44	0.00	2.20
K	cassette	spin,I_chr2R_12013288_12013847	chr2R	+	chr2R_12024072_12024709	chr2R_12024072_12024338;chr2R_12024535_12024709		chr2R_12024339_12024534		chr2R_12023930_12024071;chr2R_12024710_12025743	1.91	2.29	1.64	3.95	1.48	2.96	2.22	1.54	2.47	1.82	2.08	4.96	0.00	3.39	0.61	0.64	2.56	1.67	1.24	1.97	2.65	1.39	1.47	2.03	1.40	1.61	3.70	8.66	2.63	2.50	1.79	1.85	2.24	2.18	1.83	2.22	2.89	2.26	1.45
K	intron_retention	CG13745,I_chr2R_4825500_4825553,I_chr2R_4825500_4825702	chr2R	-	chr2R_4825500_4825557				chr2R_4825499_4825500;chr2R_4825557_4825558	chr2R_4825400_4825499;chr2R_4825558_4825646	0.00	NA	NA	NA	NA	NA	NA	0.00	0.00	NA	NA	5.56	NA	NA	NA	4.76	NA	NA	0.00	3.70	NA	NA	0.00	0.00	NA	NA	NA	NA	NA	NA	NA	NA	NA	0.00	NA	NA	NA	NA	NA
K	intron_retention	Unr,DMG4-MB6.chr3L.15.021	chr3L	-	chr3L_8429811_8429864				chr3L_8429810_8429811;chr3L_8429864_8429865	chr3L_8429346_8429810;chr3L_8429865_8430072	97.34	96.70	96.30	99.43	96.43	98.80	98.50	95.16	97.34	97.96	98.41	96.74	96.25	98.70	97.44	97.39	96.00	96.39	97.62	97.89	100.00	99.11	96.20	96.40	97.73	97.01	97.84	95.24	94.51	96.63	97.75	97.06	98.25	95.51	99.00	98.31	97.50	94.34	94.04
K	alternative_donor	CG4199,I_chrX_1962457_1964222	chrX	-	chrX_1965614_1967409;chrX_1965614_1967149;chrX_1965614_1966582	chrX_1965614_1965872				chrX_1965393_1965613;chrX_1967410_1967460	100.00	97.06	96.67	100.00	100.00	100.00	93.94	100.00	100.00	95.45	100.00	98.08	92.86	100.00	100.00	100.00	100.00	100.00	100.00	98.63	100.00	90.00	98.04	100.00	100.00	100.00	100.00	97.06	100.00	100.00	94.74	100.00	100.00	100.00	100.00	100.00	98.18	100.00	98.08
K	intron_retention	CREF_chr3R_5589662_5589762,CG8481	chr3R	+	chr3R_5593863_5594466				chr3R_5593862_5593863;chr3R_5594466_5594467	chr3R_5593583_5593862;chr3R_5594467_5594493	42.11	NA	23.08	46.15	NA	NA	NA	30.77	37.50	NA	30.77	40.00	NA	NA	NA	NA	NA	NA	NA	46.67	NA	63.64	NA	NA	NA	NA	NA	NA	NA	NA	NA	33.33	23.08	42.11	NA	NA	NA	NA	NA
K	intron_retention	kis,RI_chr2L_242745_242800,I_chr2L_242926_250756	chr2L	-	chr2L_242745_250756				chr2L_242744_242745;chr2L_250756_250757	chr2L_242645_242744;chr2L_250757_250774	0.00	0.00	6.45	6.67	NA	7.69	11.11	11.11	3.57	NA	NA	4.00	8.00	0.00	9.09	3.45	0.00	0.00	0.00	0.00	NA	NA	0.00	NA	NA	0.00	NA	NA	NA	NA	0.00	NA	0.00	4.76	NA	NA	0.00	NA	NA
N	cassette	cher,I_chr3R_12927155_12927241,I_chr3R_12927155_12927867,I_chr3R_12927155_12927890,I_chr3R_12943024_12948119	chr3R	-	chr3R_12926801_12929977	chr3R_12926801_12927073;chr3R_12927155_12929977		chr3R_12927074_12927154		chr3R_12926714_12926800;chr3R_12929978_12930113	100.00	100.00	100.00	100.00	100.00	100.00	100.00	100.00	100.00	100.00	100.00	100.00	100.00	100.00	100.00	100.00	100.00	100.00	100.00	100.00	100.00	100.00	100.00	100.00	100.00	100.00	100.00	100.00	96.83	100.00	100.00	100.00	100.00	100.00	100.00	100.00	100.00	100.00	100.00
K	intron_retention	Nc73EF,I_chr3L_16950628_16951334,I_chr3L_16950952_16952198,I_chr3L_16951588_16952198,I_chr3L_16951626_16952198,I_chr3L_16952138_16952198,I_chr3L_16952985_16955434,I_chr3L_16953768_16954599	chr3L	+	chr3L_16950628_16952198				chr3L_16950627_16950628;chr3L_16952198_16952199	chr3L_16950617_16950627;chr3L_16952199_16952207	0.00	NA	4.17	4.35	0.00	NA	10.00	3.23	3.28	NA	NA	2.86	0.00	0.00	0.00	0.00	NA	NA	0.00	0.00	0.00	4.76	0.00	0.00	0.00	NA	0.00	9.52	NA	NA	NA	NA	NA	0.00	0.00	0.00	6.25	0.00	0.00
N	intron_retention	growl	chr3R	+	chr3R_229003_229955				chr3R_229002_229003;chr3R_229955_229956	chr3R_228731_229002;chr3R_229956_233725	100.00	NA	NA	100.00	NA	NA	NA	100.00	100.00	NA	NA	100.00	NA	NA	NA	100.00	NA	100.00	NA	100.00	NA	66.67	100.00	100.00	100.00	NA	100.00	100.00	100.00	100.00	NA	NA	100.00	NA	100.00	100.00	100.00	NA	100.00
K	jcn_only_AD	vig	chr2L	-	chr2L_15067690_15067915;chr2L_15067690_15067995;chr2L_15067690_15067868;chr2L_15067690_15068029;chr2L_15067690_15067999	chr2L_15067690_15067952				chr2L_15066937_15067689;chr2L_15068030_15068031	3.51	5.36	1.90	3.65	3.73	4.55	3.14	7.66	2.69	6.00	3.45	3.85	3.03	3.70	2.10	4.00	2.73	3.85	1.16	3.74	3.97	2.52	0.00	3.70	0.00	2.48	0.00	4.14	9.09	4.17	2.11	9.52	4.12	1.64	2.86	6.49	5.98	7.25	1.45
K	intron_retention	Tsp42Ed	chr2R	-	chr2R_2898360_2899096				chr2R_2898359_2898360;chr2R_2899096_2899097	chr2R_2898168_2898359;chr2R_2899097_2899359	9.82	7.50	7.38	10.07	6.82	8.04	6.87	6.73	8.70	14.67	11.90	6.46	6.98	8.20	6.43	6.49	8.24	8.33	3.87	9.90	8.18	7.56	13.87	12.09	9.82	5.17	14.87	14.29	14.57	13.38	10.44	16.13	16.02	6.93	10.24	10.07	15.08	4.67	9.94
K	intron_retention	CG34126,I_chr2L_4984636_4984712	chr2L	+	chr2L_4985425_4985861				chr2L_4985424_4985425;chr2L_4985861_4985862	chr2L_4985358_4985424;chr2L_4985862_4985954	2.54	2.13	0.00	0.00	0.00	0.00	3.12	1.27	3.70	0.00	10.53	3.12	5.41	0.00	0.00	9.76	6.06	0.00	4.35	3.33	0.00	2.13	1.37	3.12	0.00	0.00	1.32	9.52	4.35	2.13	3.92	NA	0.00	5.45	2.94	1.82	0.00	0.00	0.00
K	alternative_donor	CG5482,I_chr2R_14519136_14519239	chr2R	-	chr2R_14519136_14519367;chr2R_14519136_14519239	chr2R_14519136_14519254				chr2R_14519036_14519135;chr2R_14519368_14519403	100.00	100.00	93.75	100.00	100.00	100.00	100.00	100.00	100.00	NA	100.00	96.15	93.33	100.00	100.00	97.50	100.00	100.00	100.00	100.00	100.00	90.00	100.00	100.00	100.00	100.00	100.00	NA	90.91	100.00	100.00	100.00	NA	100.00	100.00	100.00	100.00	100.00	100.00
K	jcn_only_AA	CG10737	chr2R	+	chr2R_15057912_15058122	chr2R_15057912_15057980				chr2R_15057784_15057911;chr2R_15058123_15058183	0.00	NA	NA	0.00	NA	NA	5.00	0.00	7.41	NA	NA	7.41	NA	NA	NA	0.00	NA	NA	NA	0.00	NA	NA	NA	NA	NA	NA	NA	NA	NA	NA	4.35	NA	NA	0.00	NA	NA	NA	NA	NA
K	jcn_only_AA	CG2162,I_chr3L_3039516_3039562	chr3L	+	chr3L_3039516_3039578	chr3L_3039516_3039562				chr3L_3039416_3039515;chr3L_3039579_3039662	0.00	0.00	0.00	0.00	0.00	1.11	0.00	0.00	1.20	0.00	0.00	0.00	0.00	0.00	1.20	1.08	0.00	0.00	0.00	0.42	0.00	0.00	0.00	0.00	1.45	0.00	0.00	2.99	0.00	0.00	0.00	0.00	0.00	1.10	1.32	0.00	0.00	0.00	0.00
K	alternative_last_exon	CG42399,CG3709,F_chr2L_147711_148337,CG33635	chr2L	-	chr2L_149227_155127	chr2L_155060_155127	chr2L_148092_149226	chr2L_151115_155059		chr2L_155128_155178	100.00	100.00	100.00	100.00	100.00	100.00	100.00	100.00	100.00	100.00	100.00	100.00	100.00	100.00	100.00	100.00	100.00	100.00	100.00	100.00	100.00	100.00	100.00	100.00	100.00	100.00	100.00	100.00	100.00	100.00	100.00	100.00	100.00	100.00	100.00	100.00	100.00	100.00	100.00
K	intron_retention	fry,I_chr3L_9636648_9656042	chr3L	-	chr3L_9656618_9656720				chr3L_9656617_9656618;chr3L_9656720_9656721	chr3L_9656473_9656617;chr3L_9656721_9656890	0.00	0.00	0.00	0.00	0.00	0.00	0.00	0.00	0.00	0.00	0.00	0.00	0.00	0.00	0.00	0.00	0.00	0.00	0.00	0.00	0.00	4.55	0.00	0.00	0.00	0.00	0.00	0.00	0.00	0.00	0.00	NA	0.00	0.00	0.00	0.00	0.00	0.00	0.00
K	intron_retention	TfIIFalpha,I_chr3R_2211939_2212057	chr3R	+	chr3R_2207328_2207403				chr3R_2207327_2207328;chr3R_2207403_2207404	chr3R_2206408_2207327;chr3R_2207404_2207991	0.00	0.00	0.00	0.00	0.00	0.00	0.00	0.00	0.00	0.00	0.00	0.45	0.00	0.00	0.00	0.59	0.00	0.00	0.00	0.31	0.00	0.00	0.00	0.00	0.00	0.00	0.00	0.00	1.19	0.00	0.67	0.00	0.62	0.00	0.00	0.00	0.00	0.00	0.00
K	intron_retention	sol	chrX	+	chrX_21221878_21222886				chrX_21221877_21221878;chrX_21222886_21222887	chrX_21221327_21221877;chrX_21222887_21223512	11.11	8.51	12.90	14.29	12.50	12.00	19.57	17.39	9.84	5.88	17.24	11.67	20.00	21.43	12.50	21.21	11.43	17.24	16.67	12.15	19.23	22.62	7.41	9.46	12.24	22.73	9.52	13.51	7.06	7.69	8.47	2.63	4.73	11.59	10.64	18.18	4.13	9.09	9.64
K	jcn_only_AA	TwdlG,RI_chr3R_75576_75628	chr3R	-	chr3R_75568_75628	chr3R_75576_75628				chr3R_75629_75728;chr3R_75476_75567	0.00	NA	NA	0.00	NA	NA	NA	NA	NA	NA	NA	NA	NA	NA	NA	NA	NA	NA	NA	0.00	NA	0.00	NA	NA	NA	NA	NA	NA	NA	NA	NA	NA	NA	NA	NA	NA	NA	NA	NA
K	cassette	Gug,R_chr3L_8444636_8444874,I_chr3L_8455244_8456103	chr3L	+	chr3L_8445229_8456103	chr3L_8445229_8455071;chr3L_8455204_8456103		chr3L_8455072_8455203		chr3L_8445200_8445228;chr3L_8456104_8456203	100.00	100.00	100.00	95.83	100.00	100.00	87.50	100.00	100.00	NA	100.00	100.00	100.00	100.00	100.00	100.00	100.00	100.00	100.00	100.00	100.00	85.71	100.00	100.00	NA	100.00	100.00	NA	100.00	100.00	100.00	NA	100.00	100.00	100.00	91.67	100.00	100.00	100.00
K	intron_retention	Prp19	chr2R	-	chr2R_14338331_14338394				chr2R_14338330_14338331;chr2R_14338394_14338395	chr2R_14336977_14338330;chr2R_14338395_14338503	0.00	0.00	0.00	0.00	0.00	0.00	0.00	0.00	0.00	NA	0.00	0.00	0.00	0.00	0.00	0.00	0.00	0.00	0.00	0.00	0.00	0.00	0.00	0.00	0.00	0.00	0.00	8.33	8.70	0.00	0.00	0.00	0.00	0.00	0.00	0.00	0.00	0.00	0.00
K	alternative_acceptor	SdhB	chr2R	+	chr2R_2695323_2695594	chr2R_2695323_2695542				chr2R_2695116_2695322;chr2R_2695595_2696031	0.89	0.41	0.90	0.45	0.00	0.00	1.97	0.00	0.33	0.73	0.66	0.29	0.00	0.70	0.79	0.00	0.00	1.10	0.00	0.76	1.13	2.42	1.01	0.89	1.32	2.42	0.96	1.91	0.60	1.10	1.32	1.33	1.20	0.48	1.49	3.33	0.63	1.12	1.12
K	jcn_only_AA	CG32982,I_chr2L_9127467_9148754,EF_chr2L_9135385_9148841,F_chr2L_9149162_9154658	chr2L	+	chr2L_9162709_9163294;chr2L_9162709_9163143	chr2L_9162709_9163140				chr2L_9162363_9162708;chr2L_9163295_9163398	95.00	95.31	96.15	94.29	97.44	96.30	93.88	91.38	91.01	93.18	100.00	100.00	NA	97.37	93.02	96.55	96.15	96.30	100.00	96.67	96.15	94.24	96.15	91.67	95.12	92.00	92.77	93.33	95.45	96.67	97.56	94.00	92.98	90.91	97.87	94.55	92.16	95.83	95.24
K	intron_retention	Aats-arg	chrX	-	chrX_15738015_15738072				chrX_15738014_15738015;chrX_15738072_15738073	chrX_15737886_15738014;chrX_15738073_15738078	0.00	0.00	0.00	0.00	0.00	0.00	0.00	0.00	0.00	0.00	0.00	0.00	0.00	0.00	0.00	0.00	0.00	0.00	0.00	0.00	0.00	0.00	0.00	0.00	0.00	6.52	0.00	0.00	3.33	0.00	0.00	0.00	0.00	0.00	0.00	0.00	0.00	0.00	0.00
K	intron_retention	RpS15Aa	chrX	-	chrX_13231573_13231639				chrX_13231572_13231573;chrX_13231639_13231640	chrX_13231538_13231572;chrX_13231640_13231706	56.36	57.89	59.09	76.47	50.00	44.00	85.44	45.65	59.42	52.94	61.90	47.50	50.00	48.28	60.61	73.68	60.87	42.31	56.10	60.00	55.56	80.00	86.67	70.00	81.82	74.58	93.75	94.59	92.94	NA	56.67	45.45	NA	52.63	90.00	NA	65.38	80.00	62.50
K	alternative_donor	row,I_chr2R_11098574_11098633	chr2R	-	chr2R_11098574_11099081	chr2R_11098574_11098633				chr2R_11098474_11098573;chr2R_11099082_11099172	11.63	11.63	7.14	20.69	8.33	12.90	16.33	14.49	15.79	14.29	10.00	14.47	31.82	28.57	10.20	17.14	12.20	13.04	12.20	11.57	18.42	5.26	9.23	12.50	10.00	8.89	13.64	9.09	6.67	4.41	8.89	8.00	4.17	16.67	12.50	4.44	8.93	8.51	9.09
K	cassette	CG6448,I_chr2L_22156816_22158491	chr2L	+	chr2L_22156816_22158512	chr2L_22156816_22157022;chr2L_22157056_22158512		chr2L_22157023_22157055		chr2L_22156716_22156815;chr2L_22158513_22158591	1.30	0.73	2.68	3.18	1.87	2.38	1.44	1.22	1.62	0.00	10.98	1.78	1.19	1.18	1.60	1.01	0.89	1.41	0.94	3.12	4.08	1.30	1.17	1.16	1.94	2.06	1.86	2.56	2.53	0.78	0.00	0.00	0.00	1.54	0.99	1.72	1.52	0.72	1.52
K	intron_retention	rho	chr3L	+	chr3L_1465823_1466489				chr3L_1465822_1465823;chr3L_1466489_1466490	chr3L_1465466_1465822;chr3L_1466490_1466907	0.00	0.00	0.00	0.00	0.00	0.00	0.00	0.00	0.00	0.00	0.00	0.00	NA	0.00	0.00	0.00	0.00	0.00	0.00	0.00	0.00	0.00	1.32	0.00	0.00	0.00	0.00	10.00	2.78	0.00	0.00	0.00	2.38	0.00	0.00	0.00	0.00	0.00	0.00
K	alternative_acceptor	Pdsw	chr2L	+	chr2L_3466229_3466315	chr2L_3466229_3466297				chr2L_3466160_3466228;chr2L_3466316_3466416	6.94	3.45	6.94	6.06	4.76	3.92	8.91	5.36	3.12	7.69	7.14	5.98	4.62	5.41	4.00	4.65	5.41	5.33	3.85	5.67	3.39	9.30	4.44	7.59	24.24	27.08	21.21	15.00	29.17	20.00	4.05	10.71	14.29	1.68	7.69	32.14	4.46	4.08	11.94
K	alternative_donor	CG1572,RI_chrX_11450380_11450442,I_chrX_11450380_11452520	chrX	-	chrX_11450380_11450442;chrX_11450380_11452571	chrX_11450380_11452565				chrX_11450280_11450379;chrX_11452572_11452620	2.27	2.12	2.20	2.31	1.74	1.71	1.77	2.38	1.82	3.07	1.78	2.27	1.62	2.11	4.49	2.11	1.41	1.67	2.01	2.54	1.95	1.99	2.61	1.97	2.36	1.92	2.84	3.69	3.51	3.05	1.79	2.98	2.49	1.68	2.16	2.19	2.00	1.74	1.40
K	intron_retention	Zyx102EF,I_chr4_1078380_1078835,I_chr4_1080463_1081366,REF_chr4_1081261_1081452,F_chr4_1081280_1081398,F_chr4_1081280_1081452	chr4	-	chr4_1078380_1078432				chr4_1078379_1078380;chr4_1078432_1078433	chr4_1078280_1078379;chr4_1078433_1078643	0.00	0.00	0.00	5.77	0.00	11.11	0.00	4.65	3.03	NA	NA	0.00	0.00	0.00	0.00	6.06	0.00	0.00	0.00	2.38	0.00	NA	0.00	0.00	NA	4.00	NA	NA	NA	NA	0.00	13.33	NA	2.17	NA	NA	NA	NA	NA
K	intron_retention	RI_chr3L_11108913_11109028,Ufd1-like	chr3L	-	chr3L_11115965_11116021				chr3L_11115964_11115965;chr3L_11116021_11116022	chr3L_11115064_11115964;chr3L_11116022_11116276	0.00	0.00	0.00	0.00	0.00	0.00	0.00	0.00	0.00	0.00	0.00	0.00	0.00	0.00	0.00	0.00	0.00	0.00	0.00	0.00	0.00	2.63	0.00	0.00	0.00	0.00	1.69	2.78	0.00	0.00	0.00	0.00	0.00	0.00	0.00	0.00	0.00	0.00	0.00
K	intron_retention	Hcf,I_chr4_390281_391716,I_chr4_391783_391844,I_chr4_391787_391885,I_chr4_391984_392875	chr4	+	chr4_390591_391716				chr4_390590_390591;chr4_391716_391717	chr4_390436_390590;chr4_391717_391782	0.00	0.00	0.00	0.00	0.00	0.00	0.00	0.00	0.00	0.00	0.00	0.00	2.56	0.00	0.00	0.00	0.00	0.00	0.00	0.00	0.00	0.00	0.00	0.00	0.00	0.00	0.00	NA	0.00	0.00	2.00	0.00	0.00	2.15	0.00	0.00	0.00	0.00	0.00
K	alternative_acceptor	Mlh1,I_chr2R_4058619_4058671	chr2R	+	chr2R_4058619_4058678	chr2R_4058619_4058671				chr2R_4058519_4058618;chr2R_4058679_4058771	87.50	NA	NA	NA	NA	NA	NA	NA	87.50	NA	NA	NA	NA	NA	NA	NA	NA	NA	NA	NA	NA	NA	NA	NA	NA	NA	NA	NA	NA	NA	NA	NA	NA	NA	NA	NA	NA	NA	NA
K	jcn_only_AD	Hr39,I_chr2L_21256047_21256260	chr2L	+	chr2L_21237347_21238280;chr2L_21237385_21238280;chr2L_21237421_21238280;chr2L_21237397_21238280;chr2L_21237405_21238280	chr2L_21237364_21238280				chr2L_21238281_21238529;chr2L_21237247_21237346	2.86	NA	NA	2.86	NA	NA	5.00	3.23	0.00	NA	NA	2.86	0.00	NA	NA	0.00	NA	NA	NA	4.44	NA	NA	5.88	0.00	NA	NA	0.00	NA	NA	NA	0.00	NA	NA	8.33	0.00	NA	NA	NA	NA
K	intron_retention	GXIVsPLA2,I_chr3L_15948429_15948487,I_chr3L_15950680_15950738	chr3L	+	chr3L_15948410_15948487				chr3L_15948409_15948410;chr3L_15948487_15948488	chr3L_15948329_15948409;chr3L_15948488_15948587	33.33	NA	NA	35.71	NA	NA	23.08	NA	NA	NA	NA	35.71	NA	NA	NA	26.67	NA	NA	NA	NA	NA	NA	NA	NA	NA	NA	NA	NA	NA	NA	33.33	NA	NA	NA	NA	NA	NA	NA	NA
K	jcn_only_AA	gem,I_chr2R_6015083_6015660	chr2R	+	chr2R_6016198_6016327	chr2R_6016198_6016288				chr2R_6016086_6016197;chr2R_6016328_6016534	20.41	22.86	17.39	26.98	28.95	24.78	16.27	19.61	17.47	23.08	20.41	18.75	20.63	26.83	18.66	20.13	23.02	25.00	20.18	17.70	19.30	38.85	14.93	23.40	21.32	38.39	10.95	20.93	33.33	25.55	25.29	17.11	22.55	18.39	28.32	17.69	26.27	23.00	19.56
K	alternative_last_exon	lola,I_chr2R_6380094_6419543,I_chr2R_6380747_6419543,I_chr2R_6421474_6423519,I_chr2R_6421904_6422354	chr2R	-	chr2R_6389565_6389862	chr2R_6389735_6389862	chr2R_6387703_6389564	chr2R_6389602_6389734		chr2R_6389863_6389967	11.54	9.09	16.67	15.38	0.00	7.69	29.63	14.29	16.13	13.33	9.09	15.38	23.08	16.67	17.65	23.08	10.00	8.33	25.00	10.71	20.00	17.39	15.00	11.11	18.75	27.27	6.25	6.67	11.54	5.56	16.67	7.69	13.64	10.00	10.00	23.08	8.00	0.00	5.00
K	intron_retention	CG4829,I_chrX_16717240_16717547	chrX	+	chrX_16719597_16719669				chrX_16719596_16719597;chrX_16719669_16719670	chrX_16718955_16719596;chrX_16719670_16720526	0.00	0.00	0.00	0.42	0.00	0.00	0.00	0.23	0.00	0.00	0.41	0.00	0.00	0.00	0.00	0.00	0.00	0.00	0.00	0.14	0.00	0.00	0.00	0.00	0.00	0.00	0.54	0.00	0.00	0.00	0.00	0.00	0.00	0.00	0.00	0.00	0.00	0.00	0.00
K	intron_retention	Gug,R_chr3L_8444636_8444874,I_chr3L_8455244_8456103	chr3L	+	chr3L_8455204_8456103				chr3L_8455203_8455204;chr3L_8456103_8456104	chr3L_8455194_8455203;chr3L_8456104_8456203	6.51	NA	NA	7.14	NA	NA	NA	NA	NA	NA	NA	NA	NA	NA	NA	NA	NA	NA	NA	NA	NA	NA	NA	NA	NA	NA	NA	NA	NA	NA	NA	NA	NA	NA	NA	NA	NA	NA	NA
K	intron_retention	CG8675,Fim,I_chrX_17193096_17195392	chrX	-	chrX_17183071_17185283				chrX_17183070_17183071;chrX_17185283_17185284	chrX_17181960_17183070;chrX_17185284_17185735	3.08	0.00	5.13	0.00	0.00	0.00	2.94	3.39	4.76	0.00	6.67	3.70	12.50	4.00	0.00	3.08	0.00	0.00	5.41	4.35	4.65	5.13	3.28	5.26	0.00	4.76	5.00	0.00	NA	4.76	0.00	NA	6.25	3.57	5.00	NA	0.00	0.00	0.00
N	multi_cassette	CG14709,F_chr3R_7396835_7396923,F_chr3R_7405343_7405539	chr3R	+	chr3R_7395557_7397989	chr3R_7395557_7396748;chr3R_7396835_7396896;chr3R_7397045_7397107;chr3R_7397284_7397336;chr3R_7397528_7397989		chr3R_7396749_7396834;chr3R_7396897_7397044;chr3R_7397108_7397283;chr3R_7397337_7397527		chr3R_7394972_7395556;chr3R_7397990_7399584	100.00	100.00	100.00	100.00	100.00	100.00	100.00	100.00	100.00	100.00	100.00	100.00	100.00	100.00	100.00	100.00	100.00	100.00	100.00	100.00	100.00	100.00	100.00	100.00	100.00	100.00	100.00	100.00	81.54	100.00	100.00	100.00	100.00	100.00	100.00	100.00	100.00	100.00	100.00
K	intron_retention	homer	chr2L	-	chr2L_6720943_6720996				chr2L_6720942_6720943;chr2L_6720996_6720997	chr2L_6720527_6720942;chr2L_6720997_6721131	0.00	0.00	0.00	0.00	0.00	0.00	0.00	0.00	0.00	0.00	0.00	0.00	0.00	0.00	0.00	0.00	0.00	0.00	0.00	0.00	0.00	0.00	0.00	0.00	0.00	0.00	4.17	NA	1.27	0.00	0.00	0.00	0.00	0.00	0.00	0.00	0.00	0.00	0.00
K	alternative_donor	Gel,I_chr3R_63962_64024,I_chr3R_66533_66599	chr3R	+	chr3R_66437_66599	chr3R_66533_66599				chr3R_66600_66699;chr3R_66433_66436	2.52	1.95	3.24	3.83	3.69	2.79	2.51	1.18	2.53	2.63	3.95	3.23	4.32	1.13	2.52	2.47	2.53	2.31	1.89	2.62	2.88	3.82	2.33	2.70	2.56	2.03	3.06	4.08	5.82	1.94	2.45	2.63	1.13	2.74	2.33	1.47	4.72	2.73	2.27
K	jcn_only_AD	Shawn_Tyler,CG14213	chrX	+	chrX_19533110_19533177	chrX_19533117_19533177				chrX_19533178_19533426;chrX_19532929_19533109	14.29	NA	NA	21.88	NA	NA	NA	19.23	25.93	NA	NA	17.65	NA	NA	NA	NA	NA	NA	NA	24.00	4.76	25.00	21.43	12.50	NA	NA	NA	NA	NA	NA	14.29	NA	NA	6.67	NA	NA	4.17	4.55	20.83
K	alternative_acceptor	TepIV,EI_chr2L_19548696_19549582	chr2L	+	chr2L_19553916_19553969;chr2L_19553916_19553975	chr2L_19553916_19553978				chr2L_19553362_19553915;chr2L_19553979_19556092	1.92	4.88	6.15	0.90	1.75	0.00	3.09	1.49	4.46	4.08	1.37	1.61	1.05	1.47	4.11	0.78	1.56	0.00	2.53	3.41	3.08	2.67	0.81	1.14	0.00	1.75	1.18	2.21	2.35	2.15	1.20	4.94	1.92	0.93	1.85	8.22	2.70	1.89	1.18
K	alternative_acceptor	CG6697	chr3R	+	chr3R_18887542_18887603	chr3R_18887542_18887598				chr3R_18887241_18887541;chr3R_18887604_18888474	100.00	100.00	93.33	100.00	100.00	100.00	100.00	100.00	100.00	NA	100.00	100.00	100.00	NA	100.00	100.00	NA	91.67	100.00	100.00	100.00	100.00	100.00	100.00	NA	100.00	100.00	100.00	100.00	100.00	100.00	100.00	100.00	95.00	100.00	100.00	100.00	100.00	100.00
K	jcn_only_AD	CG11658,I_chr3L_11704048_11704107	chr3L	-	chr3L_11700672_11701407;chr3L_11700672_11701491	chr3L_11700672_11701507				chr3L_11700405_11700671;chr3L_11701508_11701663	90.03	NA	NA	NA	NA	NA	NA	NA	NA	NA	NA	NA	NA	NA	NA	NA	NA	NA	NA	84.62	NA	NA	NA	95.45	NA	NA	NA	NA	NA	NA	NA	NA	NA	NA	NA	NA	NA	NA	NA
K	alternative_acceptor	CG8067	chr2R	+	chr2R_9871329_9871394	chr2R_9871329_9871389				chr2R_9871150_9871328;chr2R_9871395_9871645	100.00	100.00	100.00	91.67	100.00	100.00	100.00	100.00	100.00	NA	100.00	100.00	NA	NA	100.00	100.00	NA	NA	100.00	100.00	NA	NA	100.00	100.00	100.00	90.00	100.00	100.00	NA	NA	100.00	NA	NA	100.00	NA	100.00	100.00	100.00	100.00
K	intron_retention	CG17838,I_chr3R_16625404_16631668	chr3R	+	chr3R_16628274_16631668				chr3R_16628273_16628274;chr3R_16631668_16631669	chr3R_16628255_16628273;chr3R_16631669_16631768	19.26	11.76	22.22	20.00	NA	NA	27.78	42.86	14.29	6.25	NA	21.05	14.29	NA	NA	21.43	NA	23.08	NA	23.08	NA	NA	12.50	NA	NA	23.53	12.50	30.77	11.76	21.43	33.33	NA	16.67	30.43	NA	5.00	0.00	NA	12.50
K	cassette	CG18317,RI_chr2L_1718492_1723881,I_chr2L_1718904_1718995,RI_chr2L_1718904_1724234	chr2L	-	chr2L_1718492_1723881	chr2L_1718492_1718739;chr2L_1718904_1723881		chr2L_1718740_1718903		chr2L_1718421_1718491;chr2L_1723882_1723981	97.44	96.88	100.00	87.50	100.00	100.00	100.00	94.44	97.14	96.43	100.00	93.55	100.00	90.00	100.00	100.00	91.67	100.00	100.00	94.87	100.00	90.62	100.00	97.73	100.00	90.91	100.00	97.14	96.15	100.00	100.00	93.33	97.30	95.00	100.00	100.00	100.00	97.30	98.00
K	intron_retention	CG7546	chr3L	+	chr3L_7504729_7504804				chr3L_7504728_7504729;chr3L_7504804_7504805	chr3L_7504611_7504728;chr3L_7504805_7505016	0.00	0.00	0.00	0.00	0.00	0.00	0.00	0.00	0.00	0.00	0.00	0.00	0.00	0.00	0.00	0.00	0.00	0.00	0.00	0.00	0.00	3.57	0.00	0.00	0.00	0.00	0.00	0.00	3.23	0.00	0.00	0.00	0.00	0.00	0.00	0.00	0.00	0.00	0.00
K	jcn_only_AD	I_chr3L_18892015_18892405,RpL26,I_chr3L_18892244_18892405,I_chr3L_18892340_18892405,I_chr3L_18892434_18892499	chr3L	+	chr3L_18892240_18892405	chr3L_18892340_18892405				chr3L_18892406_18892433;chr3L_18892172_18892239	0.00	0.00	0.00	0.00	0.00	0.00	0.00	0.00	0.00	0.00	0.00	0.16	0.00	0.31	0.10	0.00	0.00	0.00	0.00	0.00	0.00	0.19	0.88	0.00	0.00	0.00	0.00	0.00	3.18	0.00	0.00	0.00	0.00	0.00	0.59	0.95	0.00	0.00	0.00
K	jcn_only_AD	Myb,RI_chrX_15752571_15753225	chrX	-	chrX_15751579_15751673;chrX_15751579_15751709;chrX_15751579_15751749	chrX_15751579_15751682				chrX_15749823_15751578;chrX_15751750_15751876	6.92	1.92	4.76	5.97	3.77	6.52	10.45	6.93	7.48	3.33	12.82	5.30	5.00	9.59	1.52	5.96	10.53	2.22	3.64	6.56	12.50	3.85	10.34	5.13	6.90	4.55	7.69	4.76	6.06	10.71	9.09	16.33	19.72	6.54	9.09	0.00	10.00	5.56	5.13
K	intron_retention	alc	chr2R	-	chr2R_5023211_5023269				chr2R_5023210_5023211;chr2R_5023269_5023270	chr2R_5023142_5023210;chr2R_5023270_5023364	0.82	0.00	1.52	0.00	0.00	1.87	1.68	1.36	2.06	0.00	0.00	1.59	0.00	0.00	0.00	0.00	0.00	1.89	1.92	0.43	2.04	0.00	0.82	0.80	2.15	0.00	1.54	2.35	1.06	0.00	0.00	1.54	0.00	1.42	0.00	1.83	1.32	0.00	0.92
N	alternative_donor	None	chrU	-	chrU_7543786_7544888	chrU_7543786_7543849					100.00	100.00	100.00	100.00	100.00	100.00	100.00	100.00	100.00	100.00	100.00	100.00	100.00	100.00	100.00	100.00	100.00	100.00	100.00	100.00	100.00	100.00	100.00	100.00	100.00	100.00	100.00	100.00	100.00	100.00	100.00	100.00	100.00	100.00	100.00	100.00	100.00	100.00	100.00
K	intron_retention	CG1598	chr2R	-	chr2R_3426218_3426276				chr2R_3426217_3426218;chr2R_3426276_3426277	chr2R_3425719_3426217;chr2R_3426277_3426717	1.03	1.03	0.00	4.20	0.00	0.00	5.22	2.26	1.05	3.92	0.00	0.76	1.56	0.00	0.00	1.15	0.00	4.35	0.00	0.82	2.17	7.41	0.72	1.61	0.00	2.78	4.27	6.58	2.13	1.09	2.38	0.00	1.12	0.00	0.00	0.00	1.27	1.47	1.24
K	jcn_only_AA	CG32016,I_chr4_972691_972763,I_chr4_972719_972763,I_chr4_974853_975546,I_chr4_978690_978939	chr4	-	chr4_972704_972763;chr4_972719_972763	chr4_972691_972763				chr4_972764_972863;chr4_972619_972690	0.00	0.00	0.00	0.00	0.00	2.70	1.11	0.00	0.75	NA	3.85	0.00	0.00	0.00	1.82	0.00	0.00	0.00	0.00	0.72	0.00	0.00	0.00	0.00	0.00	0.00	0.00	4.17	0.00	2.17	0.00	0.00	0.00	0.75	0.00	0.00	0.00	0.00	3.08
K	intron_retention	Mtch,RI_chr3L_184729_185366,I_chr3L_185367_185925	chr3L	+	chr3L_184682_184777				chr3L_184681_184682;chr3L_184777_184778	chr3L_184674_184681;chr3L_184778_184854	77.78	83.33	71.43	72.97	53.33	57.14	77.78	82.05	71.43	80.00	66.67	80.56	56.25	80.95	74.07	84.62	70.00	75.00	70.83	72.73	61.11	76.47	96.00	85.71	91.67	84.21	92.86	81.82	82.14	94.44	71.43	75.00	75.00	69.44	92.86	85.00	83.33	89.47	81.25
K	intron_retention	CG14614,REI_chrX_21856047_21856229,RI_chrX_21856896_21857109	chrX	-	chrX_21856896_21857109				chrX_21856895_21856896;chrX_21857109_21857110	chrX_21856796_21856895;chrX_21857110_21857209	100.00	97.67	97.67	100.00	100.00	100.00	100.00	98.25	98.67	100.00	96.97	97.30	100.00	97.50	100.00	100.00	96.88	100.00	100.00	100.00	97.67	94.74	100.00	100.00	100.00	100.00	100.00	100.00	96.55	100.00	100.00	100.00	100.00	98.11	100.00	97.50	100.00	100.00	98.15
K	intron_retention	klett	chrX	-	chrX_21499782_21499870				chrX_21499781_21499782;chrX_21499870_21499871	chrX_21499389_21499781;chrX_21499871_21500596	36.60	60.00	33.33	46.15	40.00	46.15	28.57	36.36	43.75	NA	NA	29.17	42.86	30.77	30.00	NA	41.67	46.15	36.84	37.50	NA	29.41	46.15	34.78	25.00	30.77	45.00	53.85	33.33	15.79	25.00	NA	26.67	36.84	46.15	47.62	29.41	33.33	35.71
K	alternative_donor	RpL8,I_chr3L_2587513_2587750,I_chr3L_2587600_2587750,RI_chr3L_2587690_2587750,I_chr3L_2589746_2592161	chr3L	+	chr3L_2587600_2587750;chr3L_2587690_2587750	chr3L_2587514_2587750				chr3L_2587751_2587850;chr3L_2587500_2587513	99.94	99.88	100.00	99.96	100.00	100.00	99.96	99.94	99.97	100.00	99.97	100.00	99.91	99.97	100.00	99.96	100.00	99.97	100.00	99.96	99.97	99.84	99.95	99.97	100.00	100.00	99.94	99.92	99.93	99.92	99.88	99.94	99.92	99.93	99.79	99.90	100.00	100.00	99.96
K	intron_retention	cic,RI_chr3R_16122222_16123529	chr3R	+	chr3R_16122222_16124105				chr3R_16122221_16122222;chr3R_16124105_16124106	chr3R_16122122_16122221;chr3R_16124106_16124254	1.72	0.00	0.00	3.35	0.00	1.22	1.82	2.55	1.83	0.00	1.41	0.95	2.67	2.63	0.76	2.78	2.25	1.61	2.41	0.46	1.02	18.18	1.64	0.81	3.54	5.75	1.05	5.81	3.45	5.49	0.00	0.00	4.72	1.47	2.60	9.02	2.06	1.72	1.68
K	intron_retention	CG12576,RI_chrX_21878289_21882347,I_chrX_21882735_21882809,I_chrX_21882735_21883407,I_chrX_21882735_21883467,I_chrX_21882735_21883620,I_chrX_21882735_21883714	chrX	-	chrX_21882735_21883750				chrX_21882734_21882735;chrX_21883750_21883751	chrX_21882635_21882734;chrX_21883751_21883814	0.00	0.00	0.00	4.55	0.00	0.00	6.94	2.29	0.00	0.00	0.00	0.00	0.00	0.00	3.33	4.35	1.54	0.00	2.78	1.17	0.00	1.08	0.00	0.00	0.00	0.00	1.96	5.56	0.00	0.00	0.00	0.00	0.00	0.00	0.00	0.00	0.00	0.00	0.00
K	alternative_donor	eRF1,CG5618,I_chr3L_20346714_20347106,I_chr3L_20346738_20347058,I_chr3L_20348230_20348404	chr3L	+	chr3L_20341925_20342041;chr3L_20341636_20342041;chr3L_20341509_20342041;chr3L_20341865_20342041;chr3L_20341486_20342041;chr3L_20341522_20342041;chr3L_20341751_20342041;chr3L_20341530_20342041;chr3L_20341629_20342041;chr3L_20341759_20342041	chr3L_20341598_20342041				chr3L_20342042_20342306;chr3L_20341482_20341485	0.00	0.00	0.00	0.00	0.00	0.00	0.00	0.00	0.00	0.00	0.00	0.00	0.00	0.00	0.00	0.00	0.00	0.00	0.00	0.00	0.00	0.00	0.00	0.00	0.00	0.00	0.00	0.00	0.00	0.00	0.00	0.00	0.00	0.00	0.00	0.00	0.00	0.00	0.00
K	jcn_only_AD	dwg,RI_chrX_2622297_2622355,RI_chrX_2622297_2622430,RI_chrX_2622435_2622577,RI_chrX_2627170_2627263	chrX	+	chrX_2622297_2622577	chrX_2622435_2622577				chrX_2622578_2622677;chrX_2622197_2622296	1.55	0.00	2.33	0.00	0.00	5.13	NA	0.00	1.72	0.00	0.00	1.33	0.00	5.00	0.00	2.17	0.00	0.00	2.56	1.19	0.00	NA	1.79	0.00	2.78	3.45	6.12	0.00	4.26	0.00	2.04	2.94	4.26	0.00	3.57	3.85	1.85	0.00	0.00
K	cassette	CG12581,RI_chr3R_1914_9438,I_chr3R_9380_9438	chr3R	+	chr3R_1914_9438	chr3R_1914_7783;chr3R_8650_9438		chr3R_7784_8649		chr3R_1814_1913;chr3R_9439_9538	100.00	100.00	97.22	87.88	96.43	100.00	100.00	100.00	98.28	96.43	100.00	100.00	100.00	100.00	100.00	100.00	100.00	97.56	96.00	100.00	100.00	100.00	100.00	100.00	96.88	100.00	97.67	96.00	100.00	96.55	100.00	100.00	100.00	97.83	100.00	100.00	100.00	100.00	100.00
K	intron_retention	CG3209,I_chr2R_19957751_19959513,RI_chr2R_19957766_19960227,I_chr2R_19959163_19959513	chr2R	+	chr2R_19957766_19959513				chr2R_19957765_19957766;chr2R_19959513_19959514	chr2R_19957666_19957765;chr2R_19959514_19959528	25.81	33.33	23.81	40.00	31.58	25.93	44.44	26.19	28.33	26.67	25.00	25.81	70.00	36.00	27.59	19.51	21.21	7.14	29.03	17.32	23.40	61.54	27.03	22.00	38.46	19.51	35.00	34.78	30.43	35.00	19.15	23.08	22.50	37.50	36.84	21.88	21.74	33.33	30.77
K	intron_retention	Rab30,I_chr2L_7032178_7032236	chr2L	-	chr2L_7032178_7032310				chr2L_7032177_7032178;chr2L_7032310_7032311	chr2L_7032078_7032177;chr2L_7032311_7032336	0.00	0.00	0.00	0.00	NA	0.00	5.26	0.00	4.17	NA	NA	0.00	NA	NA	NA	0.00	NA	NA	0.00	0.00	0.00	23.53	0.00	NA	NA	NA	NA	NA	15.79	6.25	7.14	NA	8.33	6.67	NA	7.69	NA	0.00	NA
K	intron_retention	CG11198	chr2R	-	chr2R_3862127_3862194				chr2R_3862126_3862127;chr2R_3862194_3862195	chr2R_3861620_3862126;chr2R_3862195_3862329	0.00	0.00	0.00	0.00	0.00	0.00	0.00	0.67	0.00	0.00	0.00	0.00	0.00	0.00	0.00	0.85	0.00	0.00	0.00	0.00	0.00	0.00	0.00	0.00	0.00	0.00	0.70	5.19	0.00	0.00	0.00	0.00	0.00	0.68	0.00	0.00	0.00	0.00	0.00
K	alternative_donor	RpL35,I_chrX_5566913_5567030,I_chrX_5567168_5567220	chrX	+	chrX_5566913_5567030;chrX_5566909_5567030	chrX_5566556_5567030				chrX_5567031_5567130;chrX_5566554_5566555	12.11	8.95	12.46	11.69	15.72	15.68	8.76	11.56	12.30	13.55	14.88	13.80	11.43	11.29	15.27	7.46	12.53	12.21	10.50	12.09	12.82	13.33	8.26	8.82	10.08	12.63	5.46	20.29	7.70	17.28	8.28	16.75	36.09	10.09	14.61	8.65	12.11	12.13	15.79
N	intron_retention	I_chrX_16309561_16309689,hang,I_chrX_16328892_16329177,I_chrX_16335942_16337525	chrX	+	chrX_16323441_16323548				chrX_16323440_16323441;chrX_16323548_16323549	chrX_16323093_16323440;chrX_16323549_16323697	100.00	100.00	NA	100.00	100.00	NA	100.00	100.00	100.00	100.00	NA	100.00	100.00	100.00	100.00	100.00	100.00	100.00	100.00	100.00	100.00	85.94	100.00	100.00	100.00	NA	100.00	100.00	100.00	100.00	100.00	100.00	100.00	100.00	100.00	100.00	100.00	100.00	100.00
K	intron_retention	Gs1l,I_chr2L_4456517_4456723	chr2L	-	chr2L_4455739_4455856				chr2L_4455738_4455739;chr2L_4455856_4455857	chr2L_4455221_4455738;chr2L_4455857_4455924	10.53	15.62	21.88	16.36	0.00	16.67	30.00	21.88	13.79	16.67	10.53	18.75	10.53	14.29	8.33	12.50	8.70	0.00	23.08	18.46	20.00	50.00	10.45	12.50	9.09	34.62	8.82	9.26	11.76	15.38	7.59	10.26	9.76	9.68	7.69	9.26	8.33	3.57	7.41
K	jcn_only_AD	l(2)37Ce,RI_chr2L_19132432_19132483,I_chr2L_19134277_19143634,RI_chr2L_19145845_19146761	chr2L	+	chr2L_19132417_19132483	chr2L_19132432_19132483				chr2L_19132484_19132583;chr2L_19132357_19132416	0.00	0.00	0.00	0.00	0.00	0.00	1.31	0.00	0.46	0.00	2.78	0.00	1.39	2.47	0.00	0.00	0.00	0.00	2.67	0.96	1.56	9.09	0.00	0.00	0.00	0.00	0.00	NA	0.00	4.17	2.63	0.00	0.00	0.00	3.85	NA	0.00	0.00	0.00
K	jcn_only_AA	Xpd	chr2R	+	chr2R_17058572_17058625	chr2R_17058572_17058618				chr2R_17058531_17058571;chr2R_17058626_17059083	2.15	NA	4.65	0.00	0.00	0.00	1.89	1.79	2.60	NA	2.13	5.71	9.09	0.00	2.17	0.00	0.00	2.56	2.70	2.22	0.00	0.00	NA	NA	NA	2.78	NA	NA	0.00	9.52	8.51	NA	2.08	0.00	NA	0.00	NA	NA	3.57
K	intron_retention	Cyp310a1	chr2L	-	chr2L_18652220_18652280				chr2L_18652219_18652220;chr2L_18652280_18652281	chr2L_18652038_18652219;chr2L_18652281_18652397	0.00	NA	NA	NA	NA	NA	NA	NA	NA	NA	NA	NA	NA	NA	NA	NA	NA	NA	NA	NA	NA	NA	NA	NA	NA	NA	NA	NA	NA	NA	NA	NA	NA	NA	NA	NA	NA	NA	NA
K	intron_retention	SF1,I_chr3R_13367524_13367576,I_chr3R_13367524_13367588,I_chr3R_13367524_13367760	chr3R	+	chr3R_13367524_13368136				chr3R_13367523_13367524;chr3R_13368136_13368137	chr3R_13367424_13367523;chr3R_13368137_13368212	8.57	9.52	11.90	0.00	4.26	6.12	8.57	10.81	9.38	16.67	16.13	11.39	20.00	14.00	7.81	20.00	11.63	9.30	11.54	12.36	5.71	8.33	8.33	13.24	11.54	0.00	8.54	14.29	1.64	10.34	7.94	5.26	1.92	14.77	13.56	0.00	11.11	9.72	7.81
K	jcn_only_AD	tna	chr3L	+	chr3L_10851787_10863140	chr3L_10852155_10863140				chr3L_10863141_10863453;chr3L_10851215_10851786	0.00	NA	NA	5.56	NA	NA	0.00	3.23	1.96	NA	NA	0.00	0.00	NA	0.00	3.03	0.00	NA	12.50	5.56	NA	0.00	0.00	0.00	NA	NA	NA	NA	NA	NA	NA	NA	NA	2.63	NA	NA	0.00	0.00	NA
N	jcn_only_AD	CG17760	chr2R	+	chr2R_8513731_8514257;chr2R_8513642_8514257	chr2R_8513482_8514257				chr2R_8514258_8514421;chr2R_8513465_8513481	0.00	NA	NA	19.51	NA	NA	0.00	0.00	0.00	NA	NA	0.00	NA	0.00	NA	0.00	NA	NA	NA	0.00	NA	NA	NA	NA	NA	NA	NA	NA	NA	NA	NA	NA	NA	0.00	NA	NA	NA	NA	NA
N	alternative_acceptor	CG34140,CG34140_Mkp,noncoding_9561	chr3L	-	chr3L_184068_184131	chr3L_184073_184131				chr3L_184132_184197;chr3L_184008_184067	66.67	62.50	100.00	67.57	59.09	100.00	100.00	75.86	69.39	100.00	58.33	62.75	62.96	52.38	68.97	68.18	63.16	100.00	100.00	69.39	61.11	66.67	65.31	69.05	67.86	60.61	61.54	64.10	72.00	100.00	60.53	100.00	100.00	100.00	69.57	62.16	61.90	67.65	65.85
K	intron_retention	CaMKII,I_chr4_1069766_1069812,RI_chr4_1071236_1071315,I_chr4_1071489_1071884,RI_chr4_1071489_1071968,I_chr4_1071569_1071884,I_chr4_1071675_1071813,I_chr4_1071675_1071884	chr4	-	chr4_1071675_1071884				chr4_1071674_1071675;chr4_1071884_1071885	chr4_1071575_1071674;chr4_1071885_1071899	100.00	100.00	100.00	100.00	NA	100.00	96.67	96.77	97.06	NA	NA	100.00	94.12	94.12	100.00	96.88	100.00	100.00	100.00	100.00	100.00	NA	100.00	88.89	100.00	100.00	100.00	NA	NA	NA	100.00	NA	NA	100.00	100.00	NA	NA	NA	NA
K	jcn_only_AA	RpL8,I_chr3L_2587513_2587750,I_chr3L_2587600_2587750,I_chr3L_2589746_2592161	chr3L	+	chr3L_2587514_2587717;chr3L_2587514_2587750	chr3L_2587514_2587575				chr3L_2587500_2587513;chr3L_2587751_2587850	0.09	0.08	0.16	0.04	0.04	0.02	0.16	0.12	0.09	0.11	0.02	0.09	0.27	0.12	0.02	0.11	0.08	0.12	0.08	0.06	0.07	0.42	0.07	0.11	0.10	0.14	0.02	0.08	0.19	0.16	0.33	0.23	0.25	0.14	0.00	0.00	0.11	0.06	0.02
K	jcn_only_AD	CG15365,I_chrX_8950375_8950458	chrX	-	chrX_8950375_8950479	chrX_8950375_8950458				chrX_8950275_8950374;chrX_8950480_8950558	21.37	NA	NA	NA	NA	NA	NA	36.36	15.38	NA	NA	20.00	NA	NA	NA	NA	NA	NA	NA	42.86	NA	NA	NA	NA	NA	NA	NA	NA	NA	NA	NA	NA	NA	NA	NA	NA	NA	NA	NA
K	alternative_acceptor	RpS11,snoRNA:Me28S-C3420a,I_chr2R_8087545_8087698,I_chr2R_8087747_8088193	chr2R	-	chr2R_8087093_8087338	chr2R_8087095_8087338				chr2R_8087339_8087544;chr2R_8086818_8087092	99.95	99.96	99.93	99.92	100.00	99.93	99.89	99.93	99.95	100.00	99.90	99.95	99.93	99.97	99.95	99.89	99.97	99.94	99.96	99.95	99.96	100.00	99.92	99.94	99.84	99.96	99.93	100.00	99.96	99.97	99.93	99.94	99.97	99.96	99.92	99.89	99.98	99.92	99.89
K	alternative_acceptor	CG5367	chr2L	-	chr2L_10355223_10355481	chr2L_10355227_10355481				chr2L_10355482_10355868;chr2L_10355066_10355222	100.00	100.00	100.00	100.00	100.00	95.45	100.00	96.88	96.88	100.00	100.00	97.62	100.00	100.00	100.00	97.44	100.00	100.00	95.65	92.31	100.00	100.00	100.00	100.00	100.00	95.00	96.15	100.00	97.06	100.00	96.15	96.67	100.00	100.00	100.00	100.00	93.33	NA	94.74
K	alternative_acceptor	bip2,RI_chr4_481674_482028,RI_chr4_481674_487126,RI_chr4_483144_483680,RI_chr4_486609_487126	chr4	-	chr4_481478_482130	chr4_481674_482130				chr4_482131_482954;chr4_481340_481477	100.00	100.00	100.00	100.00	100.00	100.00	100.00	100.00	100.00	100.00	100.00	100.00	100.00	100.00	100.00	100.00	100.00	100.00	96.88	97.73	100.00	100.00	94.74	100.00	100.00	92.86	100.00	100.00	100.00	100.00	96.88	100.00	100.00	100.00	100.00	100.00	100.00	100.00	100.00
K	intron_retention	CG3680,Pka-R1	chr3L	+	chr3L_20804551_20804623				chr3L_20804550_20804551;chr3L_20804623_20804624	chr3L_20804081_20804550;chr3L_20804624_20805297	0.00	0.00	0.00	0.00	0.00	0.00	0.00	0.00	0.00	0.00	0.00	0.00	0.00	0.00	0.00	0.00	0.00	0.00	0.00	1.69	0.00	0.00	0.00	2.56	0.00	0.00	9.52	8.20	0.00	2.04	0.00	0.00	0.00	0.00	0.00	0.00	0.00	0.00	0.00
K	intron_retention	Caki,I_chr3R_17645303_17645375	chr3R	-	chr3R_17644846_17645375				chr3R_17644845_17644846;chr3R_17645375_17645376	chr3R_17644740_17644845;chr3R_17645376_17645475	9.62	6.49	11.34	0.00	14.93	9.38	9.02	9.93	9.64	15.15	5.06	11.92	14.93	12.50	8.16	21.55	7.89	5.43	12.22	5.11	6.85	26.03	5.26	9.09	4.62	6.49	4.44	8.33	25.86	5.41	9.30	18.18	15.56	11.11	9.80	9.38	6.40	8.00	6.12
N	jcn_only_AA	CG7203,LKR,I_chr2L_7795654_7795717	chr2L	-	chr2L_7794769_7795509	chr2L_7795446_7795509				chr2L_7795510_7795653;chr2L_7794592_7794768	0.00	0.00	0.00	0.00	0.00	0.00	0.00	0.00	0.00	0.00	4.43	0.00	0.00	0.00	0.00	0.00	0.00	0.00	0.00	0.00	0.00	0.00	0.00	0.00	0.00	0.00	0.00	0.00	0.00	0.00	0.00	0.00	0.00	0.00	0.00	0.00	0.00	0.00	0.00
K	intron_retention	CycG,I_chr3R_27425071_27425214,RE_chr3R_27427953_27436598	chr3R	-	chr3R_27425071_27426110				chr3R_27425070_27425071;chr3R_27426110_27426111	chr3R_27424971_27425070;chr3R_27426111_27426325	0.00	0.00	0.00	0.15	0.00	0.00	0.12	0.14	0.13	0.00	0.00	0.18	0.00	0.18	0.00	0.00	0.00	0.00	0.00	0.00	0.00	0.00	0.00	0.00	0.00	0.00	0.21	0.60	0.36	0.00	0.00	0.00	0.00	0.00	0.00	0.00	0.00	0.00	0.00
K	alternative_acceptor	Cdep,I_chr3R_749200_749265	chr3R	+	chr3R_749200_749265	chr3R_749200_749253				chr3R_749100_749199;chr3R_749266_749365	100.00	100.00	100.00	97.37	100.00	95.24	100.00	97.73	100.00	100.00	94.12	97.62	100.00	100.00	100.00	98.04	100.00	96.67	92.86	100.00	95.00	95.65	100.00	96.55	95.24	100.00	97.06	100.00	100.00	100.00	96.77	100.00	97.06	100.00	100.00	95.83	100.00	100.00	100.00
K	intron_retention	CG8929	chr2R	+	chr2R_16214899_16214948				chr2R_16214898_16214899;chr2R_16214948_16214949	chr2R_16214792_16214898;chr2R_16214949_16215068	100.00	90.91	100.00	94.44	NA	100.00	100.00	100.00	100.00	NA	100.00	100.00	100.00	92.31	100.00	100.00	100.00	100.00	100.00	100.00	100.00	NA	100.00	100.00	100.00	100.00	100.00	NA	100.00	100.00	100.00	NA	NA	100.00	100.00	100.00	NA	100.00	100.00
K	intron_retention	sbr,RI_chrX_10731248_10731484	chrX	-	chrX_10728731_10728913				chrX_10728730_10728731;chrX_10728913_10728914	chrX_10728501_10728730;chrX_10728914_10728950	18.57	21.05	23.68	21.15	7.14	14.29	32.76	18.57	13.04	10.00	19.44	15.79	15.38	17.50	30.00	16.95	14.63	14.29	26.83	19.23	26.09	4.08	11.32	15.56	25.00	21.05	23.26	31.03	13.79	7.41	26.98	22.73	6.25	22.06	28.57	24.24	10.26	15.38	15.38
K	multi_cassette	CG11266,RI_chr2L_7033019_7033182,RI_chr2L_7033019_7034180,RI_chr2L_7033019_7034764,I_chr2L_7034274_7034764,I_chr2L_7034274_7035406,RI_chr2L_7034911_7035074,I_chr2L_7051093_7051366	chr2L	+	chr2L_7033019_7035406	chr2L_7033019_7034198;chr2L_7034274_7034483;chr2L_7034694_7034764;chr2L_7034913_7035406		chr2L_7034199_7034273;chr2L_7034484_7034693;chr2L_7034765_7034912		chr2L_7032919_7033018;chr2L_7035407_7035506	7.47	4.88	11.54	2.38	4.35	10.53	9.09	21.05	11.27	4.44	10.53	15.25	28.00	21.43	10.00	23.08	16.67	6.90	13.64	9.33	10.53	2.90	9.76	6.82	2.22	0.00	5.56	3.33	3.90	5.13	27.27	6.12	2.41	20.00	7.32	NA	3.92	6.25	8.89
K	intron_retention	CG1161,I_chr3R_1182079_1182146	chr3R	+	chr3R_1181959_1182146				chr3R_1181958_1181959;chr3R_1182146_1182147	chr3R_1181906_1181958;chr3R_1182147_1182246	100.00	100.00	93.75	100.00	100.00	100.00	100.00	100.00	100.00	NA	NA	100.00	100.00	100.00	100.00	100.00	100.00	100.00	100.00	100.00	100.00	100.00	NA	100.00	NA	100.00	100.00	NA	100.00	100.00	100.00	100.00	100.00	100.00	NA	NA	100.00	NA	100.00
K	alternative_donor	Arp14D,RE_chrX_16445264_16446372	chrX	-	chrX_16443182_16443249;chrX_16443182_16443251	chrX_16443182_16443253				chrX_16442302_16443181;chrX_16443254_16443445	0.78	0.00	1.41	0.99	0.00	3.28	1.09	0.00	2.74	0.00	5.56	0.88	0.00	0.00	1.39	0.00	1.72	1.33	1.49	0.00	1.89	1.96	2.78	2.56	NA	1.49	0.00	0.00	0.00	0.00	1.06	0.00	0.00	0.00	0.00	0.00	2.86	4.17	0.00
K	intron_retention	I_chr3R_17177101_17200781,mod(mdg4),I_chr3R_17181974_17182126,RI_chr3R_17182422_17182532,RI_chr3R_17183087_17183245,RI_chr3R_17183087_17183726,I_chr3R_17183481_17200781,I_chr3R_17183927_17184513,I_chr3R_17183927_17185306,RI_chr3R_17184319_17184513,I_chr3R_17184319_17185084,I_chr3R_17184319_17185284,noncoding_18168,RI_chr3R_17184792_17185306,F_chr3R_17187010_17200781,F_chr3R_17187861_17200781,RI_c…	chr3R	-	chr3R_17181974_17200781				chr3R_17181973_17181974;chr3R_17200781_17200782	chr3R_17181929_17181973;chr3R_17200782_17200881	14.29	NA	NA	NA	NA	NA	NA	21.43	10.53	NA	NA	11.11	NA	15.38	NA	NA	NA	NA	NA	3.85	NA	NA	NA	14.29	NA	NA	NA	NA	NA	NA	NA	NA	NA	NA	NA	NA	NA	NA	0.00
K	intron_retention	CG14438	chrX	+	chrX_6661156_6661216				chrX_6661155_6661156;chrX_6661216_6661217	chrX_6656169_6661155;chrX_6661217_6662371	0.00	0.00	0.00	0.00	0.00	0.00	0.00	0.00	0.00	0.00	0.00	0.00	0.00	0.00	0.00	0.00	0.00	0.00	0.00	0.00	0.00	0.00	0.00	0.00	0.00	0.00	6.35	0.00	0.00	0.00	0.00	0.00	0.00	0.00	0.00	0.00	0.00	0.00	0.00
N	alternative_acceptor	cul-2,RI_chr2L_21657668_21657832,noncoding_4226,I_chr2L_21661637_21661945,I_chr2L_21662021_21662083	chr2L	+	chr2L_21656588_21658556	chr2L_21656588_21657832				chr2L_21656493_21656587;chr2L_21658557_21658854	100.00	100.00	100.00	100.00	100.00	100.00	100.00	100.00	100.00	100.00	100.00	100.00	100.00	100.00	100.00	100.00	100.00	100.00	100.00	100.00	100.00	98.57	100.00	100.00	98.28	100.00	100.00	100.00	100.00	100.00	100.00	100.00	100.00	98.21	100.00	100.00	100.00	100.00	100.00
K	intron_retention	sec71	chr2L	+	chr2L_13794629_13794895				chr2L_13794628_13794629;chr2L_13794895_13794896	chr2L_13793535_13794628;chr2L_13794896_13798821	0.00	0.00	0.00	10.64	0.00	0.00	2.13	4.17	1.49	0.00	0.00	0.00	0.00	0.00	0.00	0.00	0.00	0.00	0.00	1.52	0.00	0.00	0.00	0.00	0.00	0.00	0.00	0.00	3.33	0.00	0.00	NA	0.00	0.00	0.00	0.00	0.00	0.00	0.00
K	multi_cassette	trol,I_chrX_2387249_2389980,I_chrX_2389272_2395659,I_chrX_2391522_2395659	chrX	-	chrX_2389272_2395659	chrX_2389272_2389644;chrX_2389762_2392054;chrX_2392149_2392515;chrX_2392665_2393243;chrX_2393712_2395659		chrX_2389645_2389761;chrX_2392055_2392148;chrX_2392516_2392664;chrX_2393244_2393711		chrX_2389172_2389271;chrX_2395660_2395759	26.66	NA	NA	NA	NA	NA	NA	NA	NA	NA	NA	33.33	NA	NA	NA	NA	NA	NA	NA	NA	NA	NA	NA	NA	NA	NA	NA	NA	NA	NA	NA	NA	NA	NA	NA	20.00	NA	NA	NA
K	alternative_acceptor	CG10353,I_chrX_11775936_11778830,RI_chrX_11780885_11780988	chrX	-	chrX_11779138_11780988;chrX_11779315_11780988	chrX_11780885_11780988				chrX_11780989_11781085;chrX_11778831_11779137	75.00	100.00	50.00	100.00	NA	NA	50.00	100.00	75.00	100.00	50.00	100.00	NA	NA	50.00	25.00	NA	100.00	100.00	33.33	NA	66.67	100.00	50.00	50.00	NA	NA	100.00	50.00	50.00	100.00	100.00	66.67	100.00	NA	100.00	100.00	NA	50.00
K	intron_retention	CG5850,I_chr2L_9963013_9963451	chr2L	-	chr2L_9961615_9961728				chr2L_9961614_9961615;chr2L_9961728_9961729	chr2L_9961359_9961614;chr2L_9961729_9961775	29.41	33.33	16.22	39.58	40.00	41.67	24.24	45.00	29.79	38.46	25.00	20.00	17.65	34.62	29.17	37.04	26.67	28.00	31.82	19.72	23.08	65.69	43.18	37.14	25.00	37.50	39.39	39.39	36.00	28.57	19.35	26.47	26.87	33.33	37.50	21.05	34.43	26.47	46.15
K	intron_retention	CG16734,F_chr3R_5081035_5081083	chr3R	+	chr3R_5081032_5081083				chr3R_5081031_5081032;chr3R_5081083_5081084	chr3R_5080935_5081031;chr3R_5081084_5081183	5.50	NA	NA	7.14	NA	NA	6.25	4.76	18.18	NA	NA	0.00	NA	NA	NA	12.50	0.00	NA	NA	0.00	NA	NA	NA	NA	NA	NA	7.69	NA	NA	NA	0.00	NA	NA	10.53	NA	NA	NA	NA	NA
K	jcn_only_AA	RI_chr3L_19994894_19994949,CG7668,RI_chr3L_19995983_19996407	chr3L	+	chr3L_19996093_19996407	chr3L_19996093_19996402				chr3L_19995858_19996092;chr3L_19996408_19996507	84.95	84.62	79.55	80.60	85.42	84.62	79.38	85.06	84.56	88.46	89.47	88.37	76.19	76.00	91.38	80.00	78.38	87.10	87.10	83.08	93.33	91.67	83.58	90.91	85.19	88.68	86.27	89.47	89.29	94.00	78.38	96.30	88.10	82.35	90.32	87.88	85.37	78.79	79.41
K	jcn_only_AA	cdi	chr3R	-	chr3R_14875792_14875867	chr3R_14875795_14875867				chr3R_14875868_14875953;chr3R_14875539_14875791	66.55	61.29	75.00	67.31	80.77	64.86	65.00	62.26	64.38	65.00	NA	73.47	68.97	NA	67.57	77.14	56.00	NA	64.00	77.19	79.17	72.92	76.92	64.10	65.79	61.90	68.97	60.61	67.86	72.73	71.43	NA	60.00	76.47	57.58	75.00	69.39	50.00	61.76
K	cassette	MESK2,RI_chr2R_17398771_17398908,I_chr2R_17401067_17401713	chr2R	+	chr2R_17389985_17398371;chr2R_17395228_17398371	chr2R_17395228_17397610,chr2R_17389985_17397610;chr2R_17397707_17398371		chr2R_17397611_17397706		chr2R_17389891_17389984;chr2R_17398372_17398565	96.77	94.74	96.77	100.00	93.10	96.67	100.00	100.00	94.03	95.83	100.00	100.00	100.00	100.00	100.00	96.77	100.00	97.14	95.83	96.77	95.83	92.96	98.15	90.91	97.06	95.65	97.73	97.78	82.50	96.67	100.00	95.24	96.30	97.67	95.83	82.93	94.12	89.80	95.52
K	jcn_only_AD	Ntf-2,I_chrX_20906749_20909772	chrX	+	chrX_20907492_20907565	chrX_20907498_20907565				chrX_20907566_20907664;chrX_20907429_20907491	100.00	100.00	100.00	100.00	100.00	100.00	100.00	100.00	99.84	100.00	100.00	99.76	99.61	100.00	99.67	100.00	99.60	100.00	100.00	100.00	100.00	100.00	99.74	100.00	100.00	99.70	100.00	100.00	100.00	100.00	100.00	100.00	100.00	100.00	100.00	100.00	100.00	99.70	100.00
K	intron_retention	cmet	chr2L	-	chr2L_11267047_11267150				chr2L_11267046_11267047;chr2L_11267150_11267151	chr2L_11266982_11267046;chr2L_11267151_11268052	13.39	NA	NA	NA	NA	NA	NA	NA	NA	NA	NA	NA	NA	NA	NA	14.29	NA	NA	NA	NA	NA	NA	NA	NA	NA	NA	NA	NA	NA	NA	NA	NA	NA	NA	NA	NA	NA	NA	NA
N	intron_retention	foi,I_chr3L_8524905_8524976	chr3L	+	chr3L_8523587_8523659				chr3L_8523586_8523587;chr3L_8523659_8523660	chr3L_8523525_8523586;chr3L_8523660_8524249	100.00	NA	NA	100.00	NA	NA	NA	100.00	100.00	NA	NA	100.00	NA	NA	100.00	100.00	NA	29.41	100.00	100.00	NA	63.16	NA	NA	NA	NA	100.00	NA	59.62	100.00	100.00	NA	41.67	100.00	100.00	52.63	NA	NA	NA
K	mutually_exclusive	B4,REI_chr2L_13509793_13534906,EI_chr2L_13513471_13534906,I_chr2L_13513474_13549131,CG15638,CG9263,I_chr2L_13547133_13549131,I_chr2L_13547162_13547692,I_chr2L_13547304_13549131	chr2L	-	chr2L_13509793_13534906,chr2L_13535027_13549131	chr2L_13509793_13512959,chr2L_13513474_13549131	chr2L_13534907_13535026	chr2L_13512960_13513473		chr2L_13509741_13509792;chr2L_13549132_13549231	90.67	88.89	86.36	69.23	83.33	91.18	94.12	60.87	93.42	97.18	96.00	90.00	81.25	87.50	89.47	89.74	84.62	100.00	80.00	91.11	96.67	96.90	95.06	91.49	90.00	82.61	89.29	91.18	94.29	98.00	96.77	94.74	99.61	89.36	93.75	87.50	88.89	95.45	90.62
K	alternative_donor	CG16936,RI_chr2R_20655101_20655166,I_chr2R_20660319_20660496	chr2R	-	chr2R_20655101_20655161;chr2R_20655101_20655620;chr2R_20655101_20655476	chr2R_20655101_20655166				chr2R_20655001_20655100;chr2R_20655621_20655665	0.00	1.45	0.00	0.00	0.00	0.00	0.00	0.81	0.00	1.85	0.00	0.00	0.00	0.00	0.00	0.00	0.00	14.29	0.00	0.00	0.00	5.56	0.00	0.00	0.00	0.00	0.00	0.00	3.70	3.45	0.00	0.00	1.61	0.00	2.22	8.33	0.00	0.00	1.37
K	alternative_last_exon	CrebB-17A,I_chrX_18261213_18269281,I_chrX_18265640_18266060,I_chrX_18265982_18266063	chrX	+	chrX_18266466_18269875	chrX_18266466_18267066	chrX_18269876_18271387	chrX_18267067_18267488		chrX_18266156_18266465	98.70	98.70	98.21	98.31	97.50	98.15	98.08	98.44	99.23	98.36	100.00	99.07	96.88	97.50	98.31	97.78	97.06	97.62	97.37	99.34	97.44	99.19	99.16	98.96	98.51	97.50	98.75	98.78	98.86	98.86	97.92	98.31	99.14	98.77	98.57	100.00	99.38	100.00	100.00
K	alternative_acceptor	Utx	chr2L	-	chr2L_10274091_10274164	chr2L_10274106_10274164				chr2L_10274165_10274868;chr2L_10273966_10274090	41.38	42.86	35.29	46.43	63.64	50.00	39.29	45.71	46.15	NA	46.67	45.45	35.71	38.89	36.84	41.38	31.25	47.06	47.83	37.14	42.86	NA	25.93	48.00	35.71	26.32	55.00	NA	36.36	36.36	47.62	NA	NA	41.46	50.00	75.00	36.36	NA	35.71
K	jcn_only_AA	shep,RI_chr3L_5163541_5194164,I_chr3L_5177084_5177314,I_chr3L_5193467_5212049	chr3L	-	chr3L_5155644_5156066;chr3L_5155732_5156066	chr3L_5155711_5156066				chr3L_5156067_5156229;chr3L_5155556_5155643	94.94	95.65	95.04	86.76	93.33	94.32	93.92	95.10	93.75	94.67	96.23	95.25	91.08	95.02	95.49	94.94	93.50	94.50	93.54	94.58	95.43	95.70	93.04	92.22	92.61	91.81	97.31	97.87	93.64	93.57	95.14	94.38	95.60	92.20	94.89	91.78	94.30	96.00	96.65
K	intron_retention	CG4774	chr3R	-	chr3R_21511223_21511288				chr3R_21511222_21511223;chr3R_21511288_21511289	chr3R_21510956_21511222;chr3R_21511289_21511424	0.00	0.00	2.94	0.00	0.00	0.00	2.27	0.00	0.00	0.00	0.00	0.00	0.00	0.00	0.00	3.57	0.00	0.00	0.00	0.00	0.00	0.00	0.00	0.00	0.00	0.00	0.00	3.33	0.00	0.00	0.00	0.00	0.00	0.00	0.00	0.00	0.00	0.00	0.00
K	jcn_only_AD	kst,I_chr3L_3367008_3367514	chr3L	+	chr3L_3367216_3367514;chr3L_3366963_3367514;chr3L_3367008_3367514;chr3L_3366774_3367514	chr3L_3367011_3367514				chr3L_3367515_3367614	40.69	45.70	39.24	35.39	30.51	23.13	55.11	56.70	43.70	40.43	30.20	44.36	48.10	51.74	35.57	52.27	37.78	61.03	39.13	34.30	35.06	54.24	38.99	45.82	52.20	63.50	47.91	54.17	45.32	44.03	38.25	40.22	47.67	38.68	37.20	41.18	50.53	46.63	40.69
K	alternative_acceptor	CG11148,F_chr4_876482_880932,I_chr4_880982_881065,I_chr4_882005_882418,RI_chr4_886921_887162	chr4	-	chr4_880982_881065	chr4_881008_881065				chr4_881066_881165;chr4_880961_880981	98.46	96.00	100.00	98.46	100.00	100.00	98.21	98.53	97.59	100.00	100.00	98.36	100.00	100.00	97.37	100.00	100.00	96.97	97.78	97.26	100.00	100.00	96.97	100.00	100.00	100.00	96.97	100.00	95.65	100.00	95.74	96.43	95.65	97.18	94.44	94.74	96.30	96.15	96.55
K	intron_retention	Ac3,I_chr2L_21635211_21637957,I_chr2L_21643253_21646594	chr2L	+	chr2L_21635036_21635091				chr2L_21635035_21635036;chr2L_21635091_21635092	chr2L_21634995_21635035;chr2L_21635092_21635210	48.53	NA	NA	NA	NA	NA	76.92	NA	47.06	NA	NA	NA	NA	NA	NA	45.45	NA	NA	NA	38.46	NA	60.00	57.14	NA	54.55	NA	66.67	NA	86.67	NA	28.57	NA	NA	36.36	NA	NA	26.67	46.15	NA
K	intron_retention	CG14614,REI_chrX_21856047_21856229,RI_chrX_21856896_21857109	chrX	-	chrX_21855265_21855326				chrX_21855264_21855265;chrX_21855326_21855327	chrX_21853919_21855264;chrX_21855327_21855508	0.00	0.00	0.00	0.81	0.00	0.00	0.00	0.00	0.00	0.00	0.00	0.00	0.00	0.00	0.00	0.00	0.00	0.00	0.00	0.00	0.00	0.00	0.00	0.00	0.00	0.00	4.76	0.00	0.00	0.00	0.00	0.00	0.00	0.00	0.00	0.00	0.00	0.00	0.00
K	intron_retention	Hsc70-5	chr2R	-	chr2R_10140998_10141057				chr2R_10140997_10140998;chr2R_10141057_10141058	chr2R_10140857_10140997;chr2R_10141058_10142162	0.00	0.00	0.00	0.00	0.00	0.00	0.00	0.00	0.12	0.00	0.00	0.00	0.00	0.00	0.45	0.00	0.00	0.00	0.00	0.00	0.00	0.40	0.00	0.00	0.00	0.50	0.74	0.66	1.04	0.00	0.00	0.00	0.00	0.00	0.00	0.00	0.00	0.00	0.00
K	intron_retention	CG9328	chr2L	+	chr2L_20813358_20813432				chr2L_20813357_20813358;chr2L_20813432_20813433	chr2L_20813156_20813357;chr2L_20813433_20814050	0.00	0.00	0.00	0.00	0.00	0.00	0.00	0.40	0.36	0.00	0.00	0.41	0.00	0.00	0.54	0.00	0.00	0.00	0.00	0.00	0.00	0.00	0.76	1.48	0.00	0.00	0.00	0.00	0.00	0.00	0.00	0.00	0.00	0.00	0.00	0.00	0.64	0.00	0.00
K	jcn_only_AD	CG1646,I_chr3R_24640561_24640869,I_chr3R_24641816_24641874	chr3R	+	chr3R_24639729_24640869	chr3R_24640561_24640869				chr3R_24640870_24640969;chr3R_24639603_24639728	0.62	0.00	0.00	0.00	0.00	0.00	0.62	0.53	0.29	3.70	0.00	0.33	1.06	0.00	0.00	0.00	0.00	0.74	0.00	0.32	0.00	2.27	1.75	0.83	4.11	1.10	3.14	1.46	1.73	1.09	0.00	0.78	0.53	0.50	0.75	6.67	2.54	0.44	1.59
K	intron_retention	CG13567,I_chr2R_19932706_19933121	chr2R	-	chr2R_19924438_19924497				chr2R_19924437_19924438;chr2R_19924497_19924498	chr2R_19924206_19924437;chr2R_19924498_19924663	0.00	0.00	NA	5.41	NA	NA	8.00	0.00	0.00	NA	0.00	6.25	0.00	NA	0.00	0.00	0.00	0.00	0.00	0.00	0.00	NA	0.00	0.00	NA	0.00	6.45	NA	NA	0.00	0.00	NA	NA	7.41	0.00	NA	0.00	NA	0.00
K	mutually_exclusive	CRMP,I_chr3R_1401648_1403314	chr3R	+	chr3R_1401648_1402757,chr3R_1402982_1403314	chr3R_1401648_1401896,chr3R_1402136_1403314	chr3R_1402758_1402981	chr3R_1401897_1402135		chr3R_1401548_1401647;chr3R_1403315_1403414	20.00	16.67	40.00	5.88	NA	NA	20.00	16.67	16.67	61.54	NA	NA	25.00	NA	NA	NA	20.00	NA	NA	10.00	NA	16.67	46.15	12.50	40.00	20.00	12.50	NA	NA	16.67	33.33	25.00	25.00	NA	16.67	40.00	16.67	16.67	28.57
N	intron_retention	Trc8	chr3R	-	chr3R_25325222_25326440				chr3R_25325221_25325222;chr3R_25326440_25326441	chr3R_25325094_25325221;chr3R_25326441_25326615	100.00	100.00	100.00	100.00	100.00	100.00	100.00	100.00	100.00	100.00	100.00	100.00	100.00	100.00	100.00	100.00	100.00	100.00	100.00	100.00	100.00	77.27	100.00	100.00	100.00	100.00	100.00	100.00	100.00	100.00	100.00	100.00	100.00	100.00	100.00	100.00	100.00	100.00	100.00
K	alternative_donor	vsg,I_chr3L_9707724_9708265	chr3L	+	chr3L_9707496_9707605	chr3L_9707500_9707605				chr3L_9707606_9707723;chr3L_9707406_9707495	93.00	93.27	93.64	94.59	91.49	93.71	94.35	92.44	94.08	92.16	94.57	92.14	93.84	89.94	90.87	93.52	92.73	94.57	92.61	92.04	95.20	92.92	91.25	93.55	92.75	90.37	95.24	92.45	90.79	92.16	93.81	91.23	91.45	93.68	90.00	90.38	94.62	96.49	94.81
K	intron_retention	Lasp,I_chr3L_16671761_16673911,R_chr3L_16672970_16673911,RI_chr3L_16674471_16704042	chr3L	-	chr3L_16673033_16673911				chr3L_16673032_16673033;chr3L_16673911_16673912	chr3L_16671908_16673032;chr3L_16673912_16674011	1.37	0.93	0.95	1.32	1.05	2.91	3.56	2.24	2.01	0.00	1.44	2.19	1.62	2.40	1.47	2.15	2.45	1.64	1.90	1.61	2.22	1.59	1.19	1.87	1.30	1.86	1.46	2.10	0.73	0.85	1.12	0.00	0.20	1.14	0.80	0.68	0.87	1.48	0.48
K	intron_retention	Fmr1,I_chr3R_5934794_5935245,I_chr3R_5934801_5935537	chr3R	-	chr3R_5929325_5929394				chr3R_5929324_5929325;chr3R_5929394_5929395	chr3R_5927298_5929324;chr3R_5929395_5929469	0.00	0.00	0.00	0.00	0.00	0.00	0.00	0.00	0.00	0.00	0.00	0.00	0.00	0.00	0.00	0.00	0.00	0.00	0.00	0.00	0.00	0.00	0.00	0.00	0.00	0.00	0.89	0.73	0.00	0.00	0.00	0.00	0.00	0.00	0.00	0.00	0.00	0.00	0.00
K	intron_retention	isopeptidase-T-3	chr2R	+	chr2R_15559747_15559798				chr2R_15559746_15559747;chr2R_15559798_15559799	chr2R_15559411_15559746;chr2R_15559799_15560102	17.45	19.05	20.00	24.24	14.29	NA	33.33	23.33	27.27	NA	NA	16.13	33.33	NA	NA	26.32	NA	14.29	19.05	11.43	0.00	0.00	0.00	NA	14.29	16.67	21.43	38.46	11.76	6.25	13.79	33.33	3.77	33.33	17.39	13.33	6.25	14.29	6.25
K	alternative_donor	bowl,RI_chr2L_3772695_3773616	chr2L	+	chr2L_3771785_3772460;chr2L_3771755_3772460	chr2L_3771874_3772460				chr2L_3772461_3772694;chr2L_3771707_3771754	18.18	NA	20.00	22.22	NA	NA	27.27	22.22	11.11	NA	NA	NA	NA	14.29	NA	14.29	NA	NA	NA	18.18	NA	25.00	12.50	NA	40.00	NA	NA	42.86	NA	14.29	NA	NA	16.67	18.18	NA	NA	33.33	NA	NA
K	cassette	PMCA,I_chr4_371836_372509,I_chr4_373671_374568,I_chr4_376108_379519	chr4	-	chr4_371836_372509	chr4_371836_372211;chr4_372454_372509		chr4_372212_372453		chr4_371736_371835;chr4_372510_372609	100.00	100.00	98.68	95.65	100.00	100.00	99.43	100.00	100.00	100.00	100.00	97.92	100.00	100.00	100.00	99.38	98.92	98.39	100.00	99.24	100.00	98.21	100.00	100.00	97.50	98.00	98.68	96.00	100.00	100.00	99.14	100.00	100.00	100.00	100.00	94.74	97.73	100.00	100.00
K	cassette	Nop60B,RI_chr2R_20063248_20063455,I_chr2R_20063248_20063949,F_chr2R_20073291_20073744	chr2R	+	chr2R_20063248_20063949	chr2R_20063248_20063455;chr2R_20063715_20063949		chr2R_20063456_20063714		chr2R_20063148_20063247;chr2R_20063950_20064049	100.00	100.00	100.00	98.87	100.00	100.00	99.69	99.72	99.69	100.00	99.57	100.00	100.00	100.00	99.67	100.00	100.00	99.62	99.59	99.58	100.00	99.77	99.84	99.82	100.00	100.00	100.00	100.00	100.00	100.00	99.62	100.00	99.72	100.00	100.00	99.68	100.00	99.82	99.86
K	jcn_only_AD	RpL15	chr3LHet	+	chr3LHet_2397859_2398127;chr3LHet_2397925_2398127;chr3LHet_2397992_2398127;chr3LHet_2398060_2398127;chr3LHet_2397841_2398127;chr3LHet_2398002_2398127;chr3LHet_2397820_2398127;chr3LHet_2398053_2398127	chr3LHet_2398018_2398127				chr3LHet_2398128_2398454;chr3LHet_2397802_2397819	2.08	10.81	1.39	0.54	6.25	4.35	7.69	0.81	4.23	3.12	2.86	1.75	2.38	9.38	1.54	3.92	0.00	5.45	0.74	1.11	2.56	0.00	14.29	4.35	22.73	4.26	18.52	1.29	3.29	1.79	0.00	0.93	0.00	1.43	0.00	5.81	8.00	NA	17.39
K	alternative_acceptor	mthl10	chr3L	-	chr3L_335170_335244	chr3L_335200_335244				chr3L_335245_335300;chr3L_335101_335169	1.81	3.45	1.59	1.79	0.00	1.54	2.56	4.31	4.35	6.25	0.00	3.88	3.92	2.17	1.67	1.64	2.70	3.70	1.82	2.02	0.00	0.00	0.00	NA	NA	5.00	6.25	NA	0.00	0.00	2.15	0.00	0.00	4.12	3.85	0.00	0.00	0.00	6.90
K	intron_retention	CG7324,I_chr3L_21335553_21335702,I_chr3L_21340055_21342206	chr3L	-	chr3L_21335237_21335293				chr3L_21335236_21335237;chr3L_21335293_21335294	chr3L_21334675_21335236;chr3L_21335294_21335552	0.00	0.00	0.00	0.93	0.00	0.00	0.00	0.00	0.00	NA	0.00	0.00	0.00	0.00	0.00	0.00	0.00	0.00	0.00	0.00	0.00	0.00	0.00	0.00	0.00	0.00	0.00	NA	0.00	0.00	0.00	0.00	1.69	0.00	0.00	0.00	0.00	0.00	0.00
K	intron_retention	CG1598	chr2R	-	chr2R_3426920_3426982				chr2R_3426919_3426920;chr2R_3426982_3426983	chr2R_3426824_3426919;chr2R_3426983_3427133	0.00	0.00	0.00	3.03	0.00	0.00	0.00	0.00	0.00	0.00	0.00	0.00	4.44	1.92	0.00	0.00	0.00	0.00	0.00	1.57	0.00	2.63	0.00	0.00	0.00	0.00	1.56	0.00	0.00	0.00	0.00	2.00	0.00	0.00	0.00	0.00	0.00	0.00	0.00
K	jcn_only_AD	CG5706,I_chr3R_20078025_20078083	chr3R	-	chr3R_20078025_20078087	chr3R_20078025_20078083				chr3R_20077925_20078024;chr3R_20078088_20078118	0.00	0.00	0.00	0.00	0.00	0.00	1.19	0.00	0.84	0.00	0.00	0.00	0.00	0.00	0.00	0.00	0.00	1.47	0.00	0.00	0.00	0.00	0.98	0.00	0.00	0.00	0.00	0.00	0.00	0.00	1.89	0.00	0.00	0.00	1.82	0.00	0.00	1.64	1.37
K	intron_retention	Keap1	chr3R	-	chr3R_12901109_12901224				chr3R_12901108_12901109;chr3R_12901224_12901225	chr3R_12900903_12901108;chr3R_12901225_12901907	0.00	0.00	0.00	0.00	NA	NA	0.00	0.00	0.00	0.00	NA	0.00	NA	NA	0.00	0.00	NA	0.00	NA	0.00	NA	2.94	0.00	0.00	0.00	NA	0.00	6.52	0.00	0.00	0.00	0.00	0.00	0.00	0.00	0.00	0.00	0.00	0.00
K	intron_retention	RI_chrX_7172561_7252693,CG1677,I_chrX_7178792_7252693,unc-119,RI_chrX_7183298_7184274	chrX	-	chrX_7183712_7183777				chrX_7183711_7183712;chrX_7183777_7183778	chrX_7183539_7183711;chrX_7183778_7184428	0.00	0.00	0.00	5.56	NA	0.00	0.00	0.00	0.00	NA	NA	0.00	0.00	NA	0.00	4.35	0.00	NA	0.00	4.76	NA	0.00	0.00	6.45	0.00	0.00	0.00	5.88	NA	NA	NA	NA	NA	0.00	10.00	NA	0.00	NA	0.00
K	alternative_last_exon	RI_chr3R_5165997_5180143,CG33936,noncoding_15544,I_chr3R_5167726_5180143,RI_chr3R_5183458_5183705	chr3R	+	chr3R_5167726_5180143	chr3R_5167726_5167941	chr3R_5180144_5180805	chr3R_5167942_5168213		chr3R_5167626_5167725	91.94	92.59	89.19	95.33	90.00	93.75	97.17	98.91	97.47	90.00	95.12	98.35	96.92	97.64	90.00	98.50	95.38	95.00	95.56	94.32	80.00	71.43	92.96	91.43	87.10	95.89	80.00	56.52	91.67	93.62	88.61	71.43	70.27	97.35	91.94	93.62	44.44	68.75	55.56
K	intron_retention	CG3907,I_chr2R_19907866_19907906,I_chr2R_19909065_19909249,I_chr2R_19909692_19909755	chr2R	-	chr2R_19907845_19907906				chr2R_19907844_19907845;chr2R_19907906_19907907	chr2R_19907766_19907844;chr2R_19907907_19908006	1.04	1.12	3.33	2.98	0.00	1.32	0.71	0.52	1.04	0.00	1.32	1.32	0.00	2.22	0.00	2.94	1.23	0.00	0.00	1.27	2.27	0.00	2.44	2.35	3.85	3.81	3.92	2.70	4.00	0.00	1.61	0.00	3.33	1.91	0.00	0.00	0.00	0.00	0.00
K	intron_retention	glo,I_chr3R_7643675_7643727,REI_chr3R_7644679_7644932,RI_chr3R_7644683_7644880,I_chr3R_7647556_7647628	chr3R	-	chr3R_7643061_7643727				chr3R_7643060_7643061;chr3R_7643727_7643728	chr3R_7642916_7643060;chr3R_7643728_7643827	3.57	4.81	3.41	12.70	2.33	2.44	7.32	8.18	7.58	3.57	2.60	5.59	5.26	5.45	2.68	4.73	5.06	0.00	4.08	5.63	2.99	2.36	3.08	3.57	3.70	1.77	5.71	3.61	3.03	3.26	0.00	4.82	6.67	4.88	5.68	9.33	4.59	3.33	3.17
K	alternative_donor	Slh,CR_chr2L_2491440_2491508	chr2L	-	chr2L_2491443_2491518	chr2L_2491443_2491512				chr2L_2490733_2491442;chr2L_2491519_2491608	100.00	100.00	NA	100.00	100.00	100.00	100.00	100.00	100.00	100.00	100.00	100.00	100.00	100.00	100.00	100.00	100.00	100.00	100.00	100.00	100.00	100.00	100.00	100.00	100.00	100.00	100.00	100.00	100.00	100.00	100.00	100.00	100.00	100.00	100.00	94.74	100.00	100.00	100.00
K	intron_retention	CG6805	chr2R	+	chr2R_12894564_12894637				chr2R_12894563_12894564;chr2R_12894637_12894638	chr2R_12894294_12894563;chr2R_12894638_12895109	80.00	77.97	82.61	84.42	80.00	73.02	87.01	84.21	76.97	63.16	72.22	85.16	53.85	84.91	78.87	87.10	85.00	87.10	82.81	84.57	64.56	56.67	80.28	79.71	84.09	87.32	79.41	78.95	78.38	77.78	87.27	80.43	82.35	82.11	69.57	85.48	73.85	80.00	75.95
K	jcn_only_AA	CG1407,RI_chr2R_5918919_5919093,I_chr2R_5918925_5919213,RI_chr2R_5918952_5919084,RI_chr2R_5918952_5919093	chr2R	-	chr2R_5918925_5919093	chr2R_5918952_5919093				chr2R_5919094_5919184;chr2R_5918852_5918924	75.83	71.43	70.73	58.50	83.91	79.37	74.80	70.16	77.48	80.95	83.33	79.37	89.53	70.13	72.00	73.94	80.00	68.38	78.23	74.77	77.32	86.11	73.96	70.09	77.78	84.91	72.32	87.50	78.79	75.47	71.90	62.50	78.38	75.56	81.63	94.00	79.67	73.20	66.67
K	intron_retention	Rab5,I_chr2L_2361586_2364794	chr2L	-	chr2L_2360570_2360632				chr2L_2360569_2360570;chr2L_2360632_2360633	chr2L_2360460_2360569;chr2L_2360633_2360801	0.00	0.00	0.00	0.29	0.00	0.00	0.00	0.00	0.00	0.00	0.66	0.21	0.50	0.00	0.00	0.27	0.00	0.00	0.40	0.27	0.00	1.86	0.27	0.28	1.02	3.14	0.55	0.00	4.71	0.00	0.00	0.00	0.71	0.00	0.00	0.00	0.00	0.00	0.00
K	intron_retention	CG31999,I_chr4_240711_240769,I_chr4_243657_244182	chr4	-	chr4_244368_244443				chr4_244367_244368;chr4_244443_244444	chr4_244183_244367;chr4_244444_244512	94.12	97.83	91.84	94.81	96.97	97.62	97.26	96.33	94.83	71.43	96.00	95.15	93.85	91.23	98.28	95.18	92.16	92.31	94.59	95.54	97.14	84.09	89.74	92.45	94.12	100.00	98.28	100.00	85.71	91.11	78.26	92.86	96.97	98.00	96.15	70.83	89.66	95.83	90.91
K	jcn_only_AA	msps,I_chr3R_11877071_11877796	chr3R	+	chr3R_11885098_11885185;chr3R_11885098_11885182	chr3R_11885098_11885206				chr3R_11884965_11885097;chr3R_11885207_11885406	40.00	28.57	NA	40.00	NA	NA	34.38	50.00	56.82	23.81	NA	36.36	NA	NA	42.86	38.10	NA	NA	NA	50.00	39.13	34.21	37.68	33.33	28.00	NA	51.61	NA	40.00	50.00	NA	NA	45.00	61.54	26.92	28.12	41.54	36.59	36.00
K	mutually_exclusive	CPTI,I_chr2R_6358255_6358734,I_chr2R_6358255_6359122,RI_chr2R_6358779_6358944,I_chr2R_6360956_6365128	chr2R	-	chr2R_6358255_6358944,chr2R_6359011_6359122	chr2R_6358255_6358718,chr2R_6358779_6359122	chr2R_6358945_6359010	chr2R_6358719_6358778		chr2R_6358234_6358254;chr2R_6359123_6359222	100.00	100.00	100.00	100.00	100.00	100.00	100.00	100.00	100.00	100.00	100.00	100.00	100.00	100.00	100.00	100.00	100.00	100.00	100.00	100.00	100.00	92.45	100.00	97.62	95.65	100.00	100.00	100.00	100.00	100.00	100.00	100.00	100.00	100.00	100.00	96.15	100.00	100.00	100.00
K	alternative_donor	CG1407,RI_chr2R_5918919_5919093,I_chr2R_5918925_5919213,RI_chr2R_5918952_5919084,RI_chr2R_5918952_5919093	chr2R	-	chr2R_5918925_5919093	chr2R_5918925_5919084				chr2R_5918852_5918924;chr2R_5919094_5919184	25.00	20.83	23.53	15.49	23.08	25.00	35.29	19.61	26.53	25.00	29.41	30.00	NA	19.05	20.00	20.59	42.86	18.18	33.33	28.57	27.27	21.43	28.00	17.86	41.67	25.00	42.11	66.67	NA	30.77	24.24	NA	NA	23.81	36.36	NA	33.33	24.00	25.00
K	intron_retention	homer	chr2L	-	chr2L_6722431_6723192				chr2L_6722430_6722431;chr2L_6723192_6723193	chr2L_6722142_6722430;chr2L_6723193_6723254	4.88	9.09	0.00	0.00	4.55	NA	0.00	0.00	0.00	0.00	10.00	0.00	0.00	0.00	0.00	15.15	7.41	0.00	10.53	0.00	4.76	16.00	0.00	0.00	0.00	9.52	6.67	6.67	5.56	9.09	4.55	NA	12.50	2.78	5.26	15.00	5.00	6.06	2.94
K	jcn_only_AD	kst,I_chr3L_3367008_3367514	chr3L	+	chr3L_3367216_3367514;chr3L_3366963_3367514;chr3L_3367011_3367514;chr3L_3366774_3367514	chr3L_3367008_3367514				chr3L_3367515_3367614	0.53	1.95	0.00	0.52	0.00	0.65	0.73	1.29	0.48	0.71	0.50	0.92	0.00	0.39	0.29	0.20	0.37	0.47	0.93	0.00	0.00	0.85	1.26	1.09	0.00	1.46	0.00	1.04	1.48	0.37	0.40	0.37	0.00	0.85	0.00	1.60	0.53	0.56	0.32
K	alternative_donor	CG11790,CG11791	chr3R	+	chr3R_20876091_20876902;chr3R_20876340_20876902	chr3R_20875669_20876902				chr3R_20876903_20877278;chr3R_20875600_20875668	20.59	26.47	7.89	20.59	28.57	9.68	18.00	10.00	15.38	32.00	7.41	11.86	26.83	5.71	11.43	10.71	7.14	28.57	15.22	8.42	3.70	16.13	28.57	20.00	12.50	10.00	12.50	28.57	30.77	22.22	8.51	28.00	22.58	8.82	23.08	19.05	34.29	24.00	20.59
K	alternative_acceptor	CG4829,I_chrX_16717240_16717547	chrX	+	chrX_16717240_16717547;chrX_16717240_16717889	chrX_16717240_16717619				chrX_16717140_16717239;chrX_16717890_16718151	96.13	95.43	97.31	98.43	72.81	67.51	95.73	96.91	96.61	88.43	96.73	95.16	94.63	96.40	94.69	97.76	97.03	95.63	96.94	97.26	95.53	95.11	95.02	94.89	94.21	93.47	92.51	85.71	96.83	97.49	92.51	97.63	95.94	97.95	94.30	98.47	96.47	96.18	96.93
K	alternative_acceptor	CG6838,I_chr3L_22708171_22708254,I_chr3L_22709306_22709668	chr3L	-	chr3L_22708171_22708254	chr3L_22708190_22708254				chr3L_22708255_22708354;chr3L_22708071_22708170	98.90	97.06	97.62	100.00	97.62	100.00	98.28	98.33	99.06	100.00	100.00	97.50	97.73	100.00	98.28	100.00	100.00	100.00	100.00	98.25	100.00	100.00	97.78	95.18	98.00	100.00	98.80	96.67	96.77	100.00	97.30	100.00	98.11	98.25	100.00	100.00	98.90	98.55	98.95
K	intron_retention	mav,RI_chr4_645290_646129	chr4	-	chr4_644240_644301				chr4_644239_644240;chr4_644301_644302	chr4_643850_644239;chr4_644302_645289	100.00	100.00	100.00	100.00	100.00	100.00	100.00	100.00	100.00	100.00	96.43	98.77	100.00	100.00	100.00	100.00	100.00	96.30	100.00	100.00	100.00	100.00	100.00	100.00	100.00	100.00	97.83	100.00	100.00	100.00	100.00	100.00	97.22	98.89	100.00	100.00	100.00	100.00	100.00
K	jcn_only_AA	CG42550	chr3R	-	chr3R_3826590_3826647	chr3R_3826595_3826647				chr3R_3826648_3826710;chr3R_3826527_3826589	100.00	100.00	100.00	100.00	NA	NA	100.00	100.00	100.00	NA	NA	100.00	100.00	NA	100.00	97.96	NA	100.00	100.00	97.96	NA	NA	100.00	100.00	NA	100.00	100.00	NA	NA	NA	100.00	NA	NA	100.00	NA	NA	NA	NA	100.00
K	intron_retention	Pkc98E	chr3R	+	chr3R_24870160_24870221				chr3R_24870159_24870160;chr3R_24870221_24870222	chr3R_24870089_24870159;chr3R_24870222_24871440	3.33	NA	NA	NA	NA	NA	NA	NA	6.67	NA	NA	NA	NA	NA	30.77	NA	NA	NA	NA	0.00	NA	16.67	NA	NA	NA	21.43	NA	NA	NA	NA	0.00	NA	NA	NA	NA	NA	0.00	NA	NA
K	jcn_only_AA	CycA,RE_chr3L_11825347_11826111	chr3L	-	chr3L_11825344_11825973	chr3L_11825347_11825973				chr3L_11825974_11826431;chr3L_11825247_11825343	85.04	88.72	81.06	84.53	92.17	87.50	88.50	88.59	81.88	84.35	83.48	84.19	84.87	85.71	85.38	87.50	90.00	87.50	83.33	86.25	86.49	84.31	85.42	85.88	86.75	84.62	85.03	70.97	88.42	87.18	85.19	91.76	83.01	81.60	85.32	86.76	80.00	84.09	81.30
K	mutually_exclusive	Gs1l,I_chr2L_4456517_4456723	chr2L	-	chr2L_4455739_4456113,chr2L_4456333_4456385	chr2L_4455739_4455856,chr2L_4456076_4456385	chr2L_4456114_4456332	chr2L_4455857_4456075		chr2L_4455221_4455738;chr2L_4456386_4456516	31.43	24.62	32.53	48.91	23.08	30.95	15.09	26.79	22.56	34.69	25.61	20.32	20.27	22.86	21.55	47.17	27.03	26.58	25.97	24.26	29.17	38.27	36.42	30.97	24.76	27.27	48.94	48.57	29.69	39.05	35.10	36.67	41.03	26.36	31.46	52.38	32.69	31.51	30.73
K	intron_retention	Adk3	chr3R	-	chr3R_6714066_6714787				chr3R_6714065_6714066;chr3R_6714787_6714788	chr3R_6713005_6714065;chr3R_6714788_6715357	0.00	NA	NA	0.00	NA	NA	NA	0.00	10.53	NA	NA	0.00	NA	NA	NA	0.00	NA	NA	NA	0.00	NA	NA	NA	NA	NA	NA	NA	NA	NA	NA	NA	NA	NA	0.00	NA	NA	NA	NA	NA
K	alternative_donor	CG4552,I_chr2L_1129503_1129818	chr2L	+	chr2L_1129503_1129818	chr2L_1129506_1129818				chr2L_1129819_1129918;chr2L_1129403_1129502	98.63	98.00	100.00	100.00	96.43	100.00	98.33	100.00	98.81	100.00	97.14	98.68	96.55	100.00	97.96	98.36	100.00	100.00	98.00	100.00	100.00	98.00	98.28	97.62	96.97	100.00	96.49	97.44	100.00	100.00	97.44	97.14	100.00	98.44	100.00	100.00	97.50	97.50	97.26
N	alternative_donor	sxc,I_chr2R_1203985_1205289,I_chr2R_1208121_1213310,I_chr2R_1213177_1213308	chr2R	+	chr2R_1194858_1194977;chr2R_1194919_1194977	chr2R_1194785_1194977				chr2R_1194978_1195157;chr2R_1194775_1194784	0.00	NA	NA	0.00	NA	NA	NA	11.11	0.00	NA	NA	0.00	NA	NA	NA	0.00	NA	NA	NA	NA	NA	NA	NA	NA	NA	NA	NA	NA	NA	NA	NA	NA	NA	0.00	NA	NA	NA	NA	NA
N	alternative_donor	mth	chr3L	-	chr3L_345886_346102	chr3L_345886_346098				chr3L_345375_345885;chr3L_346103_346245	28.96	NA	NA	NA	NA	NA	40.00	NA	26.67	NA	NA	NA	NA	NA	NA	31.25	NA	NA	NA	NA	NA	NA	NA	NA	NA	NA	NA	NA	NA	NA	NA	NA	NA	NA	NA	NA	NA	NA	NA
K	intron_retention	CG12034	chr3L	+	chr3L_3219345_3219430				chr3L_3219344_3219345;chr3L_3219430_3219431	chr3L_3219092_3219344;chr3L_3219431_3220938	5.26	9.52	7.14	8.33	0.00	0.00	0.00	6.06	11.43	NA	11.76	10.26	0.00	0.00	6.06	0.00	0.00	0.00	10.71	8.51	NA	26.67	0.00	0.00	30.77	33.33	16.67	NA	5.26	8.33	3.57	0.00	2.86	0.00	5.26	16.67	8.00	11.11	11.11
K	jcn_only_AA	RI_chr2R_12912984_12913058,RhoGEF2	chr2R	+	chr2R_12922514_12922850;chr2R_12922514_12923159	chr2R_12922514_12923162				chr2R_12922340_12922513;chr2R_12923163_12923912	0.00	0.00	0.00	0.00	0.00	6.45	0.00	0.00	0.00	0.00	NA	1.69	0.00	0.00	0.00	0.00	2.44	0.00	0.00	2.00	NA	1.12	0.00	0.00	0.00	0.00	2.44	0.00	0.00	0.00	0.00	NA	0.00	0.00	0.00	0.00	2.33	0.00	0.00
K	intron_retention	Reps,I_chr2L_11105525_11105656	chr2L	-	chr2L_11106012_11106066				chr2L_11106011_11106012;chr2L_11106066_11106067	chr2L_11105657_11106011;chr2L_11106067_11106618	0.00	0.00	0.00	5.71	0.00	0.00	0.00	0.00	0.00	0.00	0.00	0.00	0.00	0.00	0.00	0.00	0.00	0.00	0.00	0.00	0.00	0.00	0.00	0.00	0.00	0.00	9.52	3.23	0.00	0.00	0.00	0.00	0.00	0.00	0.00	2.27	0.00	0.00	0.00
K	intron_retention	CG11376,I_chr2L_100704_100835	chr2L	+	chr2L_99347_99658				chr2L_99346_99347;chr2L_99658_99659	chr2L_98527_99346;chr2L_99659_99723	100.00	100.00	100.00	95.24	NA	NA	100.00	100.00	100.00	NA	NA	100.00	100.00	100.00	100.00	100.00	100.00	100.00	100.00	88.24	100.00	100.00	100.00	100.00	NA	100.00	93.75	100.00	100.00	100.00	100.00	NA	NA	96.15	100.00	93.75	NA	NA	88.89
K	jcn_only_AD	Fas1,E_chr3R_12458491_12460799,I_chr3R_12458491_12460807,I_chr3R_12460976_12461267	chr3R	+	chr3R_12460105_12461267;chr3R_12460817_12461267	chr3R_12458491_12461267				chr3R_12461268_12461367	100.00	NA	90.48	NA	100.00	NA	NA	NA	97.06	NA	NA	NA	NA	NA	NA	NA	NA	NA	NA	97.30	NA	NA	NA	NA	NA	NA	NA	NA	NA	NA	NA	NA	NA	100.00	NA	NA	NA	NA	NA
K	alternative_acceptor	Pka-R2,I_chr2R_5911755_5913333,I_chr2R_5911755_5913354,I_chr2R_5911803_5913333	chr2R	-	chr2R_5911708_5913333;chr2R_5911755_5913333	chr2R_5911803_5913333				chr2R_5913334_5913352;chr2R_5911703_5911707	50.00	18.18	45.45	55.56	60.00	50.00	57.14	40.00	54.55	28.57	38.46	53.85	71.43	66.67	53.33	52.94	41.67	66.67	40.00	50.00	50.00	50.00	50.00	NA	NA	85.71	62.50	NA	NA	50.00	47.37	NA	NA	58.82	50.00	71.43	38.46	NA	75.00
K	jcn_only_AA	CG5261,I_chr2L_7428611_7428877	chr2L	+	chr2L_7428680_7428778;chr2L_7428680_7428877	chr2L_7428680_7428925				chr2L_7428612_7428679;chr2L_7428926_7428977	1.35	0.68	2.36	1.78	0.00	2.83	0.62	0.61	0.74	1.35	0.81	0.48	1.43	1.33	1.91	0.00	0.00	0.00	1.27	1.20	0.89	2.36	0.60	2.55	2.41	2.20	1.48	3.19	1.71	1.59	0.76	4.26	1.83	1.28	1.30	0.81	1.45	0.65	1.46
K	intron_retention	CG18094,swm	chr2L	+	chr2L_19493383_19493665				chr2L_19493382_19493383;chr2L_19493665_19493666	chr2L_19493252_19493382;chr2L_19493666_19493957	19.52	NA	NA	19.05	NA	NA	19.05	14.29	25.00	NA	NA	15.15	NA	NA	NA	15.38	36.36	NA	NA	20.69	NA	20.00	15.38	NA	NA	NA	0.00	26.32	NA	26.09	14.29	NA	41.67	25.00	0.00	15.00	11.11	20.00	NA
K	jcn_only_AA	CG17331,RI_chr2L_16731891_16731942	chr2L	-	chr2L_16731869_16731942	chr2L_16731891_16731942				chr2L_16731943_16732042;chr2L_16731791_16731868	0.17	0.00	0.00	0.00	0.43	0.00	0.27	0.00	0.00	0.00	0.00	0.00	0.00	0.00	0.00	0.00	0.00	0.46	0.33	0.24	0.00	0.00	0.55	0.21	0.47	0.00	0.23	0.80	0.00	0.48	0.40	0.00	0.34	0.00	0.46	0.00	0.00	0.65	0.00
K	jcn_only_AD	Rab5,I_chr2L_2361586_2364444,RI_chr2L_2361586_2364627,I_chr2L_2361586_2364794	chr2L	-	chr2L_2361586_2364640;chr2L_2361586_2364480;chr2L_2361586_2365060;chr2L_2361586_2364302;chr2L_2361586_2364594;chr2L_2361586_2364312;chr2L_2361586_2364889	chr2L_2361586_2364836				chr2L_2361486_2361585;chr2L_2365061_2365065	0.31	0.00	1.55	1.37	1.76	0.00	1.59	1.36	1.49	1.02	1.14	0.00	0.00	0.00	0.00	0.31	0.54	1.69	0.89	0.52	0.00	0.00	0.00	0.69	0.00	0.99	0.00	0.00	0.00	0.56	0.48	1.18	1.57	0.56	0.00	1.47	0.00	0.00	0.00
K	cassette	CG9795	chr3R	+	chr3R_147770_148952	chr3R_147770_148069;chr3R_148218_148952		chr3R_148070_148217		chr3R_147567_147769;chr3R_148953_149344	0.00	0.00	0.00	2.94	0.00	NA	4.00	0.00	0.00	4.17	NA	2.94	6.67	0.00	0.00	0.00	0.00	NA	0.00	2.50	NA	2.04	5.00	3.45	0.00	0.00	0.00	4.55	0.00	0.00	0.00	0.00	1.27	0.00	0.00	3.33	0.00	0.00	0.00
K	intron_retention	Trf,I_chr2L_8073126_8073167	chr2L	+	chr2L_8073126_8073196				chr2L_8073125_8073126;chr2L_8073196_8073197	chr2L_8073026_8073125;chr2L_8073197_8073267	0.00	0.00	0.00	0.00	0.00	0.00	0.00	0.00	3.85	0.00	0.00	0.00	10.71	0.00	2.17	4.44	0.00	0.00	0.00	2.47	0.00	0.00	1.49	0.00	0.00	0.00	0.00	5.63	1.32	0.00	5.88	0.00	0.00	0.00	0.00	2.78	1.56	0.00	0.00
K	intron_retention	CG31997,I_chr4_175592_176390	chr4	-	chr4_175774_176390				chr4_175773_175774;chr4_176390_176391	chr4_175653_175773;chr4_176391_176490	0.00	0.00	0.00	0.53	0.00	0.00	1.53	1.20	0.27	0.00	0.00	2.80	0.00	0.00	0.00	0.68	0.00	0.00	0.00	0.00	0.00	0.00	0.00	0.76	0.00	0.00	0.00	2.63	0.00	0.00	0.00	0.00	0.00	0.35	0.00	0.00	0.00	0.00	0.00
K	alternative_donor	RhoGAPp190,I_chrX_17544272_17544863,I_chrX_17546225_17546531	chrX	-	chrX_17536864_17537055	chrX_17536864_17537046				chrX_17536811_17536863;chrX_17537056_17537280	94.28	94.12	89.47	100.00	100.00	93.33	94.12	93.75	96.77	100.00	92.31	96.55	100.00	91.67	92.86	100.00	90.91	90.91	100.00	93.75	100.00	95.45	96.30	94.74	NA	100.00	92.31	88.89	93.75	100.00	100.00	100.00	95.65	90.00	91.67	100.00	100.00	100.00	100.00
K	cassette	CG1021,I_chr3R_2217711_2231099,I_chr3R_2217711_2231390,RI_chr3R_2217711_2231463,I_chr3R_2217742_2219453,I_chr3R_2218465_2231390,RI_chr3R_2218465_2231463,I_chr3R_2218682_2231463,I_chr3R_2219634_2231390,I_chr3R_2231383_2231463	chr3R	-	chr3R_2218465_2231463;chr3R_2217711_2231099;chr3R_2217711_2231463;chr3R_2218682_2231463	chr3R_2217711_2219453,chr3R_2218682_2219453,chr3R_2218465_2219453;chr3R_2219634_2231099,chr3R_2219634_2231463		chr3R_2219454_2219633		chr3R_2217642_2217710;chr3R_2231464_2231490	84.00	90.00	89.29	88.24	85.71	92.31	80.00	91.67	85.42	85.71	85.71	75.56	82.35	90.00	92.31	74.29	94.74	81.82	84.62	87.30	92.00	77.01	84.75	92.50	87.10	75.00	79.25	76.47	72.22	80.00	84.62	73.33	61.54	80.85	85.71	90.91	77.78	88.24	84.09
N	cassette	Dscam,F_chr2R_3219886_3228832,F_chr2R_3226043_3235353,F_chr2R_3227948_3235353,F_chr2R_3228738_3235353,FI_chr2R_3229124_3235353,FI_chr2R_3236481_3242386,I_chr2R_3244812_3249222,FI_chr2R_3249373_3251385,FI_chr2R_3251554_3255892	chr2R	-	chr2R_3219886_3235353;chr2R_3232857_3235353	chr2R_3232857_3232989,chr2R_3219886_3232989;chr2R_3233281_3235353		chr2R_3232990_3233280		chr2R_3219786_3219885;chr2R_3235354_3235453	100.00	61.11	65.00	41.67	100.00	100.00	63.64	58.82	100.00	100.00	100.00	100.00	50.00	100.00	100.00	100.00	100.00	100.00	100.00	100.00	100.00	21.05	100.00	100.00	100.00	100.00	100.00	100.00	40.00	100.00	100.00	100.00	40.74	100.00	100.00	100.00	100.00	100.00	100.00
K	intron_retention	lt,I_chr2L_22817840_22817968,RI_chr2L_22820498_22823377,RI_chr2L_22823579_22823640,I_chr2L_22831575_22832085,I_chr2L_22832038_22832092,RI_chr2L_22832567_22832623	chr2L	+	chr2L_22820498_22831505				chr2L_22820497_22820498;chr2L_22831505_22831506	chr2L_22820398_22820497;chr2L_22831506_22831546	2.63	4.35	4.84	17.95	0.00	1.89	6.60	6.82	6.56	0.00	8.70	4.65	0.00	7.27	6.38	7.22	6.06	0.00	2.38	2.25	0.00	6.12	4.92	6.12	6.90	0.00	4.76	22.73	11.54	0.00	0.00	0.00	2.00	3.25	3.92	2.63	0.00	0.00	2.70
K	alternative_acceptor	ird5,CG10185	chr3R	-	chr3R_11873877_11873963	chr3R_11873902_11873963				chr3R_11873964_11874533;chr3R_11873080_11873876	92.31	90.00	92.31	100.00	100.00	70.00	84.21	95.00	96.00	NA	100.00	93.33	90.91	87.50	91.67	93.33	100.00	100.00	91.67	92.31	81.82	100.00	91.67	88.89	NA	100.00	100.00	NA	77.78	NA	92.31	90.91	88.89	95.00	100.00	100.00	81.82	90.00	100.00
K	jcn_only_AA	shep,RI_chr3L_5163541_5194164,I_chr3L_5177084_5177314,I_chr3L_5193467_5212049	chr3L	-	chr3L_5155732_5156066;chr3L_5155711_5156066	chr3L_5155644_5156066				chr3L_5156067_5156229;chr3L_5155556_5155643	0.00	0.00	0.00	0.00	0.61	0.00	0.26	0.00	0.00	0.00	0.00	0.00	0.00	0.00	0.35	0.00	0.00	0.00	0.00	0.00	0.00	0.00	0.00	0.00	0.00	0.00	0.00	0.00	0.00	0.00	0.35	0.00	0.19	0.00	0.00	0.00	0.00	0.00	0.00
K	intron_retention	Nup153,I_chrX_16495232_16495296	chrX	+	chrX_16501033_16501965				chrX_16501032_16501033;chrX_16501965_16501966	chrX_16500895_16501032;chrX_16501966_16502033	2.15	3.80	1.56	4.00	0.00	0.00	5.26	3.66	3.12	0.00	3.39	2.94	4.44	3.57	0.00	4.92	4.88	0.00	5.66	1.25	3.92	2.15	4.44	3.77	2.50	0.00	5.61	4.60	1.00	1.48	0.00	0.00	2.44	4.60	2.22	3.88	0.00	2.90	1.32
K	intron_retention	Mtor	chr2R	+	chr2R_7747377_7747434				chr2R_7747376_7747377;chr2R_7747434_7747435	chr2R_7747045_7747376;chr2R_7747435_7747568	0.00	0.00	0.00	0.00	0.00	0.00	0.00	0.00	0.00	0.00	0.00	0.00	0.00	0.00	0.00	0.00	0.00	0.00	0.00	0.00	0.00	1.64	0.00	0.00	0.00	0.00	0.00	3.95	4.35	0.00	0.00	0.00	1.20	0.00	0.00	0.00	0.00	0.00	0.00
K	intron_retention	CG10080	chr2R	+	chr2R_17517589_17517991				chr2R_17517588_17517589;chr2R_17517991_17517992	chr2R_17517568_17517588;chr2R_17517992_17518052	95.99	92.86	100.00	100.00	88.89	93.33	88.24	91.67	95.00	100.00	NA	95.24	90.00	92.86	100.00	91.67	90.00	100.00	90.00	100.00	91.67	88.89	95.24	93.75	100.00	100.00	93.33	100.00	96.15	100.00	100.00	96.15	96.15	88.89	93.33	100.00	94.74	100.00	100.00
K	alternative_acceptor	Tif-IA,RI_chr2L_22250854_22257652	chr2L	+	chr2L_22253333_22253424;chr2L_22253333_22253386	chr2L_22253333_22253421				chr2L_22253256_22253332;chr2L_22253425_22253685	59.14	55.70	54.29	54.17	48.57	57.38	63.36	59.87	61.94	54.55	62.86	62.04	60.00	56.41	60.49	58.79	55.38	61.36	57.73	60.75	56.82	59.38	59.14	57.14	56.52	54.55	60.00	55.56	53.85	56.52	63.56	62.16	53.66	62.89	60.87	57.41	61.11	60.94	57.14
K	intron_retention	Mgat1	chr2R	-	chr2R_16448259_16448318				chr2R_16448258_16448259;chr2R_16448318_16448319	chr2R_16448154_16448258;chr2R_16448319_16448749	0.00	0.00	0.00	0.00	0.00	0.00	0.00	3.45	0.00	0.00	0.00	0.00	0.00	0.00	0.00	0.00	0.00	0.00	NA	0.00	0.00	0.00	0.00	0.00	0.00	0.00	0.00	8.70	0.00	0.00	0.00	NA	0.00	0.00	0.00	0.00	0.00	0.00	0.00
K	intron_retention	foxo,RI_chr3R_9883151_9883462,I_chr3R_9907161_9907218	chr3R	+	chr3R_9882747_9883462				chr3R_9882746_9882747;chr3R_9883462_9883463	chr3R_9882717_9882746;chr3R_9883463_9883562	90.91	NA	NA	90.91	NA	NA	90.91	92.86	96.00	NA	NA	68.18	100.00	90.00	NA	77.78	86.67	80.00	90.91	100.00	NA	NA	87.50	NA	NA	NA	NA	NA	NA	NA	NA	NA	NA	100.00	NA	NA	88.89	NA	NA
K	jcn_only_AA	tefu,I_chr3R_11060517_11060585	chr3R	-	chr3R_11060517_11060585	chr3R_11060522_11060585				chr3R_11060586_11060685;chr3R_11060417_11060516	98.59	97.78	100.00	98.55	97.06	100.00	97.47	97.89	98.63	NA	100.00	98.55	100.00	100.00	100.00	98.44	95.92	100.00	100.00	100.00	100.00	100.00	97.67	98.04	100.00	100.00	93.88	NA	NA	100.00	98.11	95.45	100.00	96.00	86.36	100.00	96.55	100.00	100.00
K	intron_retention	RpS5a,I_chrX_17037805_17038646,I_chrX_17037805_17039048,I_chrX_17037805_17040830,snoRNA:Psi28S-1192d,snoRNA:Psi28S-1192c,snoRNA:Psi28S-1192b,snoRNA:Psi28S-1192a,I_chrX_17038786_17039048,snoRNA:Psi28S-2876,snoRNA:Psi18S-1854c,snoRNA:Psi28S-1135f,snoRNA:Psi18S-1854b,snoRNA:Psi28S-1135e,snoRNA:Psi18S-1854a,snoRNA:Psi28S-1135d,snoRNA:Psi28S-1135c,snoRNA:Psi28S-1135b,snoRNA:Psi28S-1135a	chrX	-	chrX_17037805_17039048				chrX_17037804_17037805;chrX_17039048_17039049	chrX_17037705_17037804;chrX_17039049_17039148	26.79	NA	NA	NA	NA	NA	NA	NA	NA	NA	NA	NA	NA	NA	NA	NA	NA	NA	NA	NA	NA	5.06	60.00	NA	NA	NA	NA	NA	28.57	NA	NA	NA	NA	NA	NA	NA	NA	NA	NA
K	intron_retention	CG9715	chr3L	+	chr3L_16842873_16842934				chr3L_16842872_16842873;chr3L_16842934_16842935	chr3L_16842735_16842872;chr3L_16842935_16845499	0.00	0.00	0.00	4.00	0.00	0.00	3.92	0.00	0.00	0.00	0.00	0.00	0.00	0.00	0.00	0.00	0.00	0.00	0.00	1.20	0.00	0.00	0.00	0.00	0.00	0.00	8.51	7.55	0.00	0.00	0.00	0.00	0.00	0.00	0.00	0.00	0.00	0.00	0.00
K	alternative_donor	CG4511,RI_chr3R_6680759_6681015	chr3R	+	chr3R_6680755_6681015	chr3R_6680759_6681015				chr3R_6681016_6681115;chr3R_6680659_6680754	1.01	0.95	0.83	0.55	0.00	0.83	1.40	1.99	0.74	2.00	2.02	1.60	1.49	1.12	0.64	0.79	0.91	1.10	2.94	1.01	0.00	1.27	0.93	0.00	0.00	0.78	0.90	1.27	1.20	1.28	2.01	1.18	0.76	1.62	0.00	1.43	0.83	0.00	0.90
K	jcn_only_AD	CG2017	chr3R	-	chr3R_1686127_1687891;chr3R_1686127_1688092;chr3R_1686127_1687510	chr3R_1686127_1687468				chr3R_1685454_1686126;chr3R_1688093_1688097	18.00	13.85	19.44	30.65	17.24	14.29	21.54	32.26	13.74	10.29	23.91	23.48	18.00	22.81	25.00	30.77	22.45	25.76	23.88	16.55	15.52	12.14	11.03	15.97	20.00	23.75	15.62	12.77	23.28	9.09	24.19	22.22	15.75	17.58	22.47	19.63	10.73	7.83	15.52
K	intron_retention	Nplp2,I_chr3L_13349726_13349896	chr3L	+	chr3L_13349947_13350107				chr3L_13349946_13349947;chr3L_13350107_13350108	chr3L_13349897_13349946;chr3L_13350108_13350349	98.49	98.20	98.70	98.47	98.38	98.87	97.41	98.72	98.21	97.52	99.04	98.19	98.76	97.92	98.18	98.11	98.67	98.84	98.87	97.98	99.21	99.50	98.68	97.48	98.67	98.90	96.57	94.25	98.52	97.98	98.63	98.54	98.57	99.02	98.90	98.32	96.27	98.93	98.63
K	intron_retention	borr	chr2L	-	chr2L_9252351_9252634				chr2L_9252350_9252351;chr2L_9252634_9252635	chr2L_9251942_9252350;chr2L_9252635_9253116	0.00	2.99	0.00	0.00	0.00	0.00	0.00	0.00	0.00	0.00	NA	0.00	NA	5.88	0.00	0.00	4.76	0.00	0.00	4.11	0.00	6.98	1.20	0.00	3.85	0.00	3.92	0.00	0.00	5.13	0.00	0.00	0.00	0.00	2.63	2.38	0.00	0.00	2.47
K	alternative_acceptor	Sin3A,RI_chr2R_8468118_8468706,I_chr2R_8473578_8480185,RI_chr2R_8479951_8480233	chr2R	-	chr2R_8468118_8468706	chr2R_8468136_8468706				chr2R_8468707_8468806;chr2R_8468018_8468117	81.63	81.82	88.89	80.28	77.78	88.24	43.48	88.33	85.88	86.49	70.00	82.19	88.24	77.78	82.93	74.07	82.14	89.47	81.40	75.61	74.36	87.84	71.70	82.09	89.58	72.97	86.96	83.33	61.22	69.23	80.56	86.21	75.00	86.11	78.72	91.84	85.29	68.09	91.25
K	alternative_acceptor	mav,RI_chr4_645290_646129	chr4	-	chr4_645563_645616	chr4_645568_645616				chr4_645617_646242;chr4_645398_645562	100.00	100.00	NA	100.00	NA	NA	94.12	94.44	95.45	NA	NA	91.67	100.00	90.00	NA	100.00	100.00	NA	100.00	94.44	NA	NA	100.00	NA	NA	NA	NA	NA	NA	NA	100.00	NA	NA	100.00	NA	NA	NA	NA	NA
K	alternative_acceptor	RFI_chr2L_3030576_3030666,GABPI	chr2L	+	chr2L_3031894_3032009	chr2L_3031894_3031953				chr2L_3031000_3031893;chr2L_3032010_3032255	100.00	98.82	98.44	98.88	100.00	100.00	100.00	99.00	100.00	100.00	100.00	100.00	100.00	100.00	100.00	98.75	100.00	98.51	100.00	99.38	98.33	100.00	100.00	100.00	100.00	98.28	98.65	100.00	100.00	100.00	98.70	98.91	100.00	100.00	100.00	100.00	99.08	100.00	98.97
K	intron_retention	CG18815	chr3L	+	chr3L_11622699_11623566				chr3L_11622698_11622699;chr3L_11623566_11623567	chr3L_11622681_11622698;chr3L_11623567_11623845	94.74	93.75	80.00	94.87	93.75	88.89	100.00	96.67	97.14	100.00	92.86	100.00	100.00	93.75	83.33	86.21	90.00	94.44	88.89	86.00	81.25	89.47	96.00	94.74	100.00	100.00	100.00	NA	92.31	100.00	95.24	86.96	88.57	82.05	100.00	100.00	95.00	100.00	95.83
K	intron_retention	CG32479,CG34056,CG34057	chr3L	+	chr3L_891777_891834				chr3L_891776_891777;chr3L_891834_891835	chr3L_891548_891776;chr3L_891835_893534	0.00	0.00	0.00	0.00	0.00	0.00	0.00	0.00	0.00	0.00	0.00	0.00	0.00	0.00	0.00	0.00	0.00	0.00	0.00	0.00	0.00	0.00	0.00	0.00	0.00	0.00	2.15	1.19	0.00	0.00	0.00	0.00	0.00	0.00	0.00	0.00	0.00	0.00	0.00
K	intron_retention	Eb1,I_chr2R_2642491_2642549	chr2R	+	chr2R_2642350_2642403				chr2R_2642349_2642350;chr2R_2642403_2642404	chr2R_2642210_2642349;chr2R_2642404_2642486	0.95	0.73	1.32	0.20	0.90	0.99	1.42	1.24	1.26	0.00	2.02	0.72	1.60	0.00	1.33	1.30	0.62	0.34	1.61	0.00	1.83	1.80	2.37	0.96	4.19	6.21	4.12	4.64	15.49	0.00	1.36	1.55	0.00	0.76	0.90	0.00	0.40	0.66	0.62
K	intron_retention	CG8121,RI_chr3R_5183458_5183705	chr3R	+	chr3R_5161562_5161621				chr3R_5161561_5161562;chr3R_5161621_5161622	chr3R_5161423_5161561;chr3R_5161622_5161751	0.00	0.00	2.38	1.47	0.00	0.00	6.90	0.00	0.00	0.00	0.00	0.00	0.00	0.00	0.00	0.00	0.00	0.00	0.00	1.11	0.00	0.00	2.38	0.00	5.26	6.90	0.00	0.00	0.00	0.00	5.00	0.00	0.00	0.00	0.00	9.76	0.00	0.00	1.27
K	jcn_only_AD	CG17508,RI_chr2R_1496995_1497120	chr2R	+	chr2R_1496337_1496517;chr2R_1496341_1496517;chr2R_1496303_1496517	chr2R_1496288_1496517				chr2R_1496518_1496994;chr2R_1496153_1496287	0.00	0.00	0.00	0.00	0.00	0.00	1.46	0.48	0.00	0.00	0.00	0.84	0.00	0.00	0.00	0.40	1.47	3.41	1.18	0.48	0.00	0.00	0.00	1.92	1.30	0.79	1.02	0.00	0.00	0.00	0.00	0.00	0.00	0.45	0.00	0.00	0.00	0.00	1.61
K	intron_retention	KrT95D,I_chr3R_19825840_19825904	chr3R	-	chr3R_19825840_19825901				chr3R_19825839_19825840;chr3R_19825901_19825902	chr3R_19825740_19825839;chr3R_19825902_19826502	0.91	0.00	1.80	5.06	0.00	0.00	1.32	2.50	0.92	1.77	4.44	2.14	0.00	1.41	1.57	0.00	0.00	0.91	0.00	1.08	0.00	1.14	1.46	0.00	0.69	0.00	3.05	5.62	1.01	0.50	1.57	0.00	0.84	1.56	1.16	1.31	1.47	0.00	0.72
K	intron_retention	CG8735,noncoding_5214	chr2R	-	chr2R_4487207_4487315				chr2R_4487206_4487207;chr2R_4487315_4487316	chr2R_4486977_4487206;chr2R_4487316_4487363	0.00	0.00	7.41	0.00	NA	3.23	0.00	0.00	7.84	0.00	NA	3.28	7.41	0.00	3.85	0.00	NA	0.00	0.00	2.50	6.67	0.00	0.00	0.00	0.00	4.55	3.57	1.82	14.63	0.00	7.32	0.00	7.14	6.67	0.00	4.84	1.72	0.00	1.54
K	jcn_only_AD	Klc,I_chr3L_12741779_12743062,I_chr3L_12741783_12742943,I_chr3L_12741838_12743062	chr3L	-	chr3L_12741783_12743132	chr3L_12741783_12743062				chr3L_12741738_12741782;chr3L_12743133_12743162	98.47	99.22	99.39	98.12	98.41	95.96	98.45	97.67	99.08	100.00	98.70	100.00	98.29	99.28	99.30	98.47	97.20	98.44	100.00	99.12	98.78	100.00	98.24	98.00	97.67	98.28	97.73	100.00	97.53	95.24	98.65	98.61	98.00	98.86	98.78	98.10	98.31	100.00	98.29
K	intron_retention	tra2,REFI_chr2R_10491644_10491701	chr2R	-	chr2R_10491629_10491701				chr2R_10491628_10491629;chr2R_10491701_10491702	chr2R_10491620_10491628;chr2R_10491702_10491801	17.65	NA	23.08	18.18	NA	NA	4.55	24.00	3.85	NA	NA	17.86	26.67	30.77	25.00	8.70	NA	12.50	NA	14.63	6.67	22.22	26.32	40.00	NA	19.05	53.85	42.86	NA	NA	14.29	13.33	NA	NA	18.75	17.65	NA	NA	13.33
K	jcn_only_AD	CG4389,I_chr2L_9576230_9576665	chr2L	-	chr2L_9576230_9576665;chr2L_9576230_9576517	chr2L_9576230_9576635				chr2L_9576130_9576229;chr2L_9576666_9576755	0.00	0.66	0.00	0.00	0.00	0.00	0.00	0.00	0.00	0.00	0.00	0.00	0.00	0.00	0.00	0.00	0.00	0.00	0.00	0.00	0.00	0.00	0.00	0.00	0.00	0.00	0.00	0.00	0.00	0.00	0.00	0.00	0.00	0.00	0.00	0.00	0.00	0.00	0.00
K	multi_cassette	CG1021,I_chr3R_2217711_2231099,I_chr3R_2217711_2231390,RI_chr3R_2217711_2231463,I_chr3R_2217742_2218601,I_chr3R_2217742_2219453,I_chr3R_2218465_2231390,RI_chr3R_2218465_2231463,I_chr3R_2218682_2231463,I_chr3R_2219634_2231390,RI_chr3R_2231206_2231270,I_chr3R_2231271_2231390,I_chr3R_2231285_2231463,I_chr3R_2231383_2231463	chr3R	-	chr3R_2218465_2231463	chr3R_2218465_2218601;chr3R_2218682_2219453;chr3R_2219634_2231463		chr3R_2218602_2218681;chr3R_2219454_2219633		chr3R_2218365_2218464;chr3R_2231464_2231490	75.00	NA	NA	NA	NA	NA	NA	80.00	NA	NA	NA	NA	NA	NA	NA	60.00	NA	NA	NA	NA	NA	50.00	60.00	NA	NA	NA	100.00	100.00	50.00	NA	60.00	NA	75.00	100.00	75.00	NA	100.00	NA	NA
K	alternative_donor	Hsc70Cb	chr3L	+	chr3L_14030212_14030577	chr3L_14030237_14030577				chr3L_14030578_14030850;chr3L_14030158_14030211	87.50	89.29	82.76	82.35	66.67	94.12	97.14	89.83	85.06	94.12	80.00	92.00	88.89	83.33	79.31	91.18	78.95	72.00	78.05	87.67	80.00	87.50	86.67	95.00	100.00	94.74	100.00	91.67	94.64	76.67	75.00	80.65	88.24	86.00	96.00	96.00	94.74	75.00	81.82
K	intron_retention	CG42518,F_chr2R_14055227_14055470	chr2R	+	chr2R_14055644_14055712				chr2R_14055643_14055644;chr2R_14055712_14055713	chr2R_14055278_14055643;chr2R_14055713_14055885	1.89	1.23	2.44	5.17	0.00	0.00	3.39	5.10	1.33	2.99	3.51	2.54	1.45	0.00	3.49	0.00	0.00	3.28	2.22	1.26	0.00	2.70	3.41	0.00	0.00	3.75	5.06	2.86	12.90	4.00	3.09	1.89	0.00	0.00	3.28	6.06	1.32	1.47	1.16
K	intron_retention	mud	chrX	+	chrX_14150134_14150517				chrX_14150133_14150134;chrX_14150517_14150518	chrX_14150034_14150133;chrX_14150518_14150790	0.00	2.56	0.00	0.00	0.00	0.00	0.00	0.00	0.00	NA	0.00	3.51	0.00	3.85	0.00	2.44	0.00	5.56	0.00	2.78	0.00	0.00	2.82	4.44	0.00	0.00	12.50	NA	8.70	11.11	0.00	0.00	0.00	2.70	0.00	3.57	2.00	0.00	3.57
K	intron_retention	endoA	chr3R	+	chr3R_14732743_14732921				chr3R_14732742_14732743;chr3R_14732921_14732922	chr3R_14732332_14732742;chr3R_14732922_14734172	0.00	0.00	0.00	0.00	0.00	0.00	2.17	0.00	0.00	0.00	0.00	0.00	0.00	0.00	4.08	0.00	0.00	0.00	0.00	1.18	0.00	0.00	4.00	0.00	0.00	0.00	2.94	6.67	0.00	2.38	2.13	0.00	1.14	0.00	0.00	0.00	0.00	0.00	3.45
K	intron_retention	CG31523,I_chr3R_294322_304799,RI_chr3R_298911_304354	chr3R	-	chr3R_294127_294185				chr3R_294126_294127;chr3R_294185_294186	chr3R_293936_294126;chr3R_294186_294321	0.00	0.00	0.28	0.34	0.00	0.00	0.00	0.00	0.00	0.00	0.00	0.20	0.00	0.00	0.59	0.00	0.00	0.00	0.00	0.00	0.00	0.00	0.00	0.83	0.00	0.37	2.41	0.00	0.83	0.00	0.00	0.00	0.00	0.18	0.00	0.00	0.00	0.00	0.00
K	intron_retention	I_chr3R_17846331_17846423,noncoding_18278	chr3R	-	chr3R_17849634_17849713				chr3R_17849633_17849634;chr3R_17849713_17849714	chr3R_17849419_17849633;chr3R_17849714_17849945	100.00	100.00	100.00	100.00	100.00	100.00	100.00	100.00	100.00	100.00	100.00	100.00	100.00	100.00	100.00	100.00	100.00	100.00	100.00	98.11	100.00	100.00	100.00	100.00	100.00	100.00	100.00	100.00	100.00	100.00	100.00	100.00	100.00	100.00	100.00	100.00	100.00	100.00	100.00
K	intron_retention	MB8.chr3R.pasa.66,CG1091,I_chr3R_2910029_2910096,RI_chr3R_2910490_2910686,RI_chr3R_2911041_2911135,RI_chr3R_2946518_2946663	chr3R	-	chr3R_2910029_2910096				chr3R_2910028_2910029;chr3R_2910096_2910097	chr3R_2909929_2910028;chr3R_2910097_2910162	100.00	92.31	100.00	92.86	90.00	100.00	100.00	100.00	100.00	100.00	100.00	100.00	90.91	100.00	92.31	100.00	NA	100.00	100.00	96.00	90.91	NA	100.00	93.33	NA	NA	100.00	90.91	92.86	92.86	100.00	100.00	100.00	94.74	90.91	100.00	100.00	100.00	94.12
K	intron_retention	pit,RI_chr3R_17861471_17861539	chr3R	+	chr3R_17861471_17861539				chr3R_17861470_17861471;chr3R_17861539_17861540	chr3R_17861465_17861470;chr3R_17861540_17861639	95.34	100.00	90.91	95.24	NA	100.00	92.31	95.45	89.66	NA	88.89	100.00	91.67	91.67	92.86	95.65	100.00	NA	93.33	90.00	NA	92.86	92.86	100.00	100.00	100.00	100.00	94.44	100.00	94.12	100.00	92.31	95.24	100.00	90.91	100.00	90.91	NA	100.00
K	intron_retention	CG17528,I_chr2R_706735_711443,I_chr2R_707374_711443	chr2R	-	chr2R_705236_705289				chr2R_705235_705236;chr2R_705289_705290	chr2R_704947_705235;chr2R_705290_705439	0.00	0.00	0.00	0.00	0.00	0.00	0.00	0.00	0.00	0.00	0.00	0.00	0.00	0.00	0.00	1.92	0.00	0.00	0.00	0.00	0.00	0.00	0.00	0.00	0.00	0.00	0.00	0.00	0.00	0.00	2.08	0.00	0.00	0.00	0.00	0.00	0.00	0.00	0.00
K	intron_retention	CG4709,RI_chr2L_9954545_9954595	chr2L	+	chr2L_9954535_9954595				chr2L_9954534_9954535;chr2L_9954595_9954596	chr2L_9954445_9954534;chr2L_9954596_9954601	16.91	NA	NA	NA	NA	NA	NA	NA	7.14	NA	NA	NA	NA	NA	NA	26.67	NA	NA	NA	NA	NA	NA	NA	NA	NA	NA	NA	NA	NA	NA	NA	NA	NA	NA	NA	NA	NA	NA	NA
K	jcn_only_AA	CG5991	chr3R	+	chr3R_19876703_19877411;chr3R_19876703_19877421	chr3R_19876703_19877425				chr3R_19876688_19876702;chr3R_19877426_19877477	0.00	NA	NA	0.00	NA	NA	3.23	1.85	0.00	NA	NA	0.00	NA	NA	0.00	0.00	0.00	NA	0.00	0.00	NA	NA	NA	NA	NA	0.00	NA	NA	NA	NA	NA	NA	0.00	0.00	NA	0.00	NA	NA	NA
K	jcn_only_AD	osa,I_chr3R_13542657_13542834,I_chr3R_13542657_13543500,I_chr3R_13542657_13543662,I_chr3R_13542657_13543668	chr3R	-	chr3R_13542657_13543968;chr3R_13542657_13543500;chr3R_13542657_13543662;chr3R_13542657_13543668;chr3R_13542657_13543677	chr3R_13542657_13542834				chr3R_13542557_13542656;chr3R_13543969_13544017	0.00	0.00	0.00	0.00	0.00	0.00	0.00	0.65	0.45	0.00	1.09	0.00	0.00	0.00	0.00	0.00	0.00	0.00	0.00	0.00	0.00	0.89	0.56	0.00	0.00	0.00	0.00	1.30	0.00	0.00	0.00	0.00	2.01	0.00	1.41	0.87	0.00	0.00	1.11
K	alternative_acceptor	tsh,I_chr2L_21829859_21830276	chr2L	+	chr2L_21829859_21833370	chr2L_21829859_21830276				chr2L_21829759_21829858;chr2L_21833371_21833470	4.26	2.00	4.44	4.44	2.94	2.94	5.41	4.62	3.53	5.88	3.23	4.92	8.00	5.26	2.27	3.77	2.86	8.33	2.38	2.94	3.45	6.45	4.62	1.72	3.57	2.44	6.38	22.73	6.67	4.44	3.33	4.35	7.69	4.48	4.88	5.00	3.39	1.67	4.00
K	intron_retention	CG12163,I_chr3R_1068862_1077145,RI_chr3R_1069977_1077139	chr3R	-	chr3R_1069977_1077145				chr3R_1069976_1069977;chr3R_1077145_1077146	chr3R_1069877_1069976;chr3R_1077146_1077239	67.86	71.43	64.52	86.36	77.78	84.62	86.21	73.08	77.19	52.38	77.78	53.33	58.33	94.12	78.38	78.95	83.33	93.75	93.33	70.83	50.00	89.19	64.29	62.50	76.47	68.18	70.59	50.00	59.38	65.38	67.86	10.53	47.92	76.47	67.86	24.49	73.08	62.07	56.25
K	alternative_donor	Unc-76,RI_chrX_1983640_1985001,I_chrX_2002576_2003165	chrX	+	chrX_1975693_1985001	chrX_1983640_1985001				chrX_1985002_1985100;chrX_1974778_1975692	0.71	0.83	0.63	0.49	0.83	0.74	1.28	0.49	0.69	0.81	0.97	1.04	1.05	0.81	0.68	0.65	0.95	0.94	0.71	1.10	0.75	0.65	0.50	0.68	0.81	0.85	1.38	6.25	1.05	0.45	0.70	0.70	0.48	0.96	0.65	0.73	0.60	0.78	0.47
K	alternative_donor	DMAP1,I_chr2R_16531774_16531833,I_chr2R_16532870_16532932	chr2R	+	chr2R_16532870_16532932	chr2R_16532874_16532932				chr2R_16532933_16533032;chr2R_16532770_16532869	96.30	95.00	94.44	95.83	94.74	100.00	94.12	100.00	100.00	100.00	100.00	96.67	100.00	92.31	94.12	93.33	100.00	93.33	93.75	96.00	100.00	100.00	96.67	96.30	100.00	93.75	92.00	95.24	100.00	94.12	92.86	100.00	95.83	100.00	100.00	92.86	91.30	100.00	100.00
K	intron_retention	msps,I_chr3R_11877071_11877796	chr3R	+	chr3R_11882514_11883015				chr3R_11882513_11882514;chr3R_11883015_11883016	chr3R_11882014_11882513;chr3R_11883016_11883111	9.52	NA	0.00	NA	0.00	NA	NA	12.50	0.00	NA	NA	14.29	NA	NA	NA	15.79	15.38	NA	NA	4.08	NA	0.00	20.00	NA	NA	NA	NA	NA	NA	NA	10.00	NA	NA	9.52	NA	3.23	14.29	NA	NA
N	jcn_only_AD	Fpps	chr2R	-	chr2R_7194465_7194765	chr2R_7194465_7194535				chr2R_7194370_7194464;chr2R_7194766_7195007	0.00	0.00	0.00	0.00	0.00	0.00	0.00	0.00	0.00	0.00	0.00	0.00	0.00	0.00	0.00	0.00	0.00	34.72	0.00	0.00	0.00	0.00	0.00	0.00	0.00	0.00	0.00	0.00	0.00	0.00	0.00	0.00	0.00	0.00	0.00	0.00	0.00	0.00	0.00
K	alternative_donor	Cctgamma	chr3R	+	chr3R_12473318_12473557;chr3R_12473479_12473557;chr3R_12473420_12473557;chr3R_12473424_12473557;chr3R_12473464_12473557	chr3R_12473409_12473557				chr3R_12473558_12473651;chr3R_12473311_12473317	0.00	3.57	4.00	0.00	4.35	0.00	2.78	0.00	1.59	0.00	0.00	3.03	5.56	4.00	7.41	3.23	4.17	0.00	0.00	0.00	0.00	0.00	0.00	3.85	7.14	5.26	3.70	0.00	0.00	0.00	3.70	0.00	0.00	2.78	0.00	7.69	0.00	4.55	4.76
K	intron_retention	ens,I_chr3L_4130719_4131120	chr3L	-	chr3L_4128974_4129650				chr3L_4128973_4128974;chr3L_4129650_4129651	chr3L_4128946_4128973;chr3L_4129651_4129788	6.28	NA	NA	NA	NA	NA	14.29	NA	9.52	NA	NA	2.13	NA	NA	NA	6.67	NA	0.00	NA	0.00	NA	NA	0.00	14.29	NA	NA	NA	NA	0.00	NA	NA	NA	NA	NA	NA	NA	0.00	NA	NA
N	jcn_only_AD	Hcf,I_chr4_391984_392875	chr4	+	chr4_380985_381212;chr4_380911_381212;chr4_380646_381212;chr4_380607_381212	chr4_380602_381212				chr4_381213_381632;chr4_380600_380601	0.00	NA	NA	0.00	NA	NA	0.00	0.00	0.00	NA	NA	0.00	NA	0.00	NA	0.00	NA	NA	NA	NA	NA	NA	NA	NA	NA	NA	NA	NA	NA	NA	NA	NA	NA	0.00	NA	NA	NA	NA	NA
K	jcn_only_AD	CG2249,RI_chr2R_5937150_5937205,I_chr2R_5937410_5937470	chr2R	+	chr2R_5937405_5937464	chr2R_5937410_5937464				chr2R_5937465_5937533;chr2R_5937341_5937404	79.37	80.18	84.39	86.29	79.21	81.25	79.23	79.29	75.78	81.82	80.49	81.97	73.91	74.81	85.26	84.02	77.17	80.51	82.64	80.17	85.11	78.26	78.89	74.80	79.00	86.49	77.97	79.58	77.60	80.30	81.94	81.99	73.48	84.38	78.83	79.53	78.81	78.40	77.20
K	alternative_donor	bl,I_chr2R_16481586_16483061,mir-7	chr2R	+	chr2R_16493357_16493948	chr2R_16493382_16493948				chr2R_16493949_16494359;chr2R_16493187_16493356	1.64	0.78	0.91	1.19	0.98	0.89	0.76	2.45	1.92	1.49	2.60	1.96	1.23	2.42	2.17	2.29	1.98	0.81	3.23	3.36	2.22	0.71	1.84	3.00	0.89	2.26	1.37	1.49	4.04	0.93	1.85	1.64	1.82	1.64	0.85	2.50	2.33	0.81	1.79
K	intron_retention	Upf2,I_chrX_7969268_7969358,I_chrX_7969312_7969358	chrX	-	chrX_7969312_7969358				chrX_7969311_7969312;chrX_7969358_7969359	chrX_7969212_7969311;chrX_7969359_7969458	91.67	NA	NA	91.67	NA	88.89	91.67	94.12	100.00	NA	NA	92.86	NA	NA	81.82	100.00	NA	90.00	91.67	93.33	NA	88.89	100.00	100.00	NA	91.67	100.00	NA	NA	NA	90.00	NA	NA	100.00	NA	NA	NA	NA	NA
K	jcn_only_AD	bbc,REI_chr2R_9379401_9381986	chr2R	-	chr2R_9379401_9382398	chr2R_9379401_9381755				chr2R_9379301_9379400;chr2R_9382399_9382462	100.00	100.00	100.00	100.00	100.00	100.00	100.00	100.00	99.84	100.00	100.00	100.00	100.00	100.00	100.00	100.00	100.00	100.00	100.00	100.00	100.00	100.00	100.00	100.00	100.00	100.00	100.00	100.00	100.00	100.00	100.00	100.00	100.00	100.00	100.00	100.00	100.00	100.00	100.00
K	intron_retention	CG5245,Pros25	chr3R	+	chr3R_8257945_8258008				chr3R_8257944_8257945;chr3R_8258008_8258009	chr3R_8257789_8257944;chr3R_8258009_8258353	0.00	0.00	0.00	0.00	0.00	0.00	0.00	0.32	0.00	0.00	0.00	0.57	0.00	0.00	0.82	0.00	0.00	0.00	0.00	0.00	0.00	0.00	0.19	0.00	0.00	0.00	0.00	0.00	0.47	0.00	0.00	0.00	0.00	0.00	0.00	0.00	0.00	0.00	0.00
K	alternative_donor	CG8080,REI_chr2R_4979159_4979234,I_chr2R_4979276_4979936	chr2R	-	chr2R_4979159_4979936	chr2R_4979159_4979234				chr2R_4979059_4979158;chr2R_4979937_4980036	8.33	8.70	13.33	11.11	6.67	5.56	36.36	9.52	12.50	7.69	12.50	13.33	27.78	9.09	8.70	8.33	11.11	7.14	9.52	11.76	22.22	33.33	4.76	6.67	14.29	10.00	17.65	10.00	NA	7.69	5.56	10.00	4.76	12.90	7.69	12.50	7.14	5.26	6.67
K	cassette	bol,RI_chr3L_9117011_9118271	chr3L	-	chr3L_9106588_9118266;chr3L_9106588_9118271	chr3L_9106588_9116715;chr3L_9117011_9118271,chr3L_9117011_9118266		chr3L_9116716_9117010		chr3L_9106512_9106587;chr3L_9118272_9118272	100.00	NA	80.00	100.00	NA	80.00	100.00	88.89	92.31	NA	80.00	100.00	85.71	100.00	100.00	100.00	NA	NA	87.50	71.43	100.00	NA	100.00	NA	NA	NA	NA	NA	NA	NA	80.00	NA	NA	100.00	NA	NA	NA	NA	NA
K	alternative_donor	SD23414,CG9132,I_chrX_16693612_16694097,I_chrX_16693612_16694529,I_chrX_16696492_16696589	chrX	-	chrX_16693612_16694097;chrX_16693612_16696171	chrX_16693612_16694558				chrX_16693512_16693611;chrX_16696172_16696233	98.59	98.78	98.59	97.47	98.15	98.41	98.59	98.88	98.53	98.21	97.87	99.16	97.96	97.96	98.65	98.44	97.87	98.48	100.00	99.33	98.28	98.51	99.06	99.04	100.00	100.00	97.33	96.08	98.57	98.68	98.53	96.51	98.26	98.85	98.44	98.59	99.24	98.92	99.26
K	intron_retention	lack	chr2R	+	chr2R_13489853_13489908				chr2R_13489852_13489853;chr2R_13489908_13489909	chr2R_13487767_13489852;chr2R_13489909_13490108	0.00	0.00	0.00	0.00	0.00	0.00	0.00	0.00	0.00	0.00	0.00	0.00	0.00	0.00	0.00	0.00	0.00	0.00	0.00	0.00	0.00	0.00	0.00	0.00	0.00	0.00	6.09	0.00	0.00	0.00	0.00	0.00	0.00	0.00	0.00	0.00	0.00	0.00	0.00
K	intron_retention	wds,egh,mit(1)15	chrX	+	chrX_2480583_2480793				chrX_2480582_2480583;chrX_2480793_2480794	chrX_2480025_2480582;chrX_2480794_2481419	0.00	0.00	0.00	2.78	4.76	0.00	0.00	6.67	5.26	NA	0.00	0.00	0.00	4.35	0.00	3.70	0.00	0.00	5.00	8.00	5.00	0.00	0.00	0.00	0.00	0.00	6.67	9.09	NA	0.00	0.00	0.00	0.00	0.00	0.00	0.00	0.00	7.14	2.70
K	jcn_only_AA	CG8632,CG8646	chr2R	+	chr2R_8540633_8540691	chr2R_8540633_8540686				chr2R_8540334_8540632;chr2R_8540692_8541563	96.72	93.10	96.00	94.23	NA	100.00	100.00	97.44	98.15	NA	NA	96.15	NA	100.00	96.43	100.00	NA	88.89	95.65	94.92	100.00	96.43	94.74	95.12	92.86	97.44	95.56	NA	100.00	94.87	96.55	100.00	96.00	94.87	NA	100.00	94.12	97.44	89.74
K	intron_retention	Bub3,I_chr3R_25500779_25500838	chr3R	-	chr3R_25500786_25500838				chr3R_25500785_25500786;chr3R_25500838_25500839	chr3R_25499716_25500785;chr3R_25500839_25500938	0.00	0.00	0.62	0.00	1.32	0.00	0.63	0.00	0.56	0.00	0.00	0.00	0.00	0.00	0.00	0.59	0.00	0.00	0.00	0.67	0.00	0.00	0.00	0.00	0.00	0.00	1.21	2.00	1.99	0.00	0.00	0.00	0.00	0.00	0.00	0.00	0.51	0.42	0.65
K	jcn_only_AD	Vps20	chr2R	+	chr2R_18496124_18496188	chr2R_18496135_18496188				chr2R_18496189_18496298;chr2R_18496038_18496123	0.45	0.00	0.00	1.05	0.00	0.00	0.00	0.46	0.23	0.73	0.00	0.72	0.00	1.06	0.00	1.03	0.00	0.00	0.00	0.18	0.00	0.65	0.60	0.38	0.00	1.54	0.52	0.45	0.52	0.00	3.17	0.00	0.69	1.04	0.62	0.00	0.85	0.00	0.49
K	jcn_only_AD	CG10365,I_chr3R_19549381_19554106,I_chr3R_19554176_19554388	chr3R	+	chr3R_19549425_19554388;chr3R_19549381_19554388	chr3R_19549452_19554388				chr3R_19554389_19554488;chr3R_19549281_19549380	3.23	3.33	8.11	2.38	0.00	0.00	4.35	3.33	3.39	0.00	8.70	2.86	NA	0.00	8.33	7.14	0.00	4.35	0.00	5.66	4.35	NA	0.00	0.00	3.85	0.00	0.00	NA	4.17	2.38	5.88	4.55	2.44	3.03	0.00	NA	3.03	0.00	2.70
K	intron_retention	I_chr2L_822032_822857,dock	chr2L	+	chr2L_831920_832994				chr2L_831919_831920;chr2L_832994_832995	chr2L_831714_831919;chr2L_832995_833208	100.00	100.00	100.00	100.00	100.00	100.00	100.00	100.00	98.80	100.00	100.00	100.00	100.00	100.00	100.00	98.44	100.00	100.00	100.00	100.00	100.00	100.00	100.00	100.00	100.00	100.00	100.00	96.43	100.00	100.00	100.00	100.00	96.67	100.00	100.00	100.00	100.00	100.00	98.08
K	intron_retention	pod1	chrX	+	chrX_6703171_6703406				chrX_6703170_6703171;chrX_6703406_6703407	chrX_6703097_6703170;chrX_6703407_6703439	0.00	0.00	0.00	0.00	NA	NA	0.00	2.78	0.00	NA	0.00	6.06	0.00	4.35	0.00	6.25	0.00	0.00	NA	4.44	0.00	0.00	NA	6.25	NA	NA	0.00	6.25	0.00	13.33	0.00	NA	0.00	0.00	NA	0.00	0.00	0.00	0.00
K	alternative_acceptor	CG5871,NELF-A	chr3R	+	chr3R_17047473_17047538	chr3R_17047473_17047531				chr3R_17047048_17047472;chr3R_17047539_17048572	100.00	93.33	94.12	100.00	91.67	100.00	100.00	94.12	85.71	NA	84.62	100.00	100.00	100.00	100.00	100.00	100.00	100.00	NA	95.00	100.00	100.00	100.00	94.44	100.00	100.00	100.00	100.00	88.89	92.86	100.00	100.00	100.00	100.00	100.00	100.00	95.65	100.00	100.00
N	intron_retention	CG3287,I_chr2R_2700203_2700285	chr2R	+	chr2R_2701259_2702564				chr2R_2701258_2701259;chr2R_2702564_2702565	chr2R_2700678_2701258;chr2R_2702565_2703029	2.08	0.00	0.00	6.25	4.55	0.00	2.86	4.44	3.17	NA	12.50	7.50	6.25	0.00	0.00	6.38	0.00	0.00	5.88	2.74	11.76	2.08	1.72	5.71	0.00	2.94	3.70	NA	18.92	0.00	0.00	NA	0.00	12.20	0.00	0.00	5.41	0.00	5.00
K	intron_retention	CG31612,E_chr2L_21775447_21821182	chr2L	-	chr2L_21766161_21772999				chr2L_21766160_21766161;chr2L_21772999_21773000	chr2L_21765963_21766160;chr2L_21773000_21773178	0.00	NA	NA	NA	NA	NA	NA	0.00	NA	NA	NA	NA	NA	NA	NA	NA	NA	NA	NA	NA	NA	NA	NA	NA	NA	NA	NA	NA	NA	NA	NA	NA	NA	NA	NA	NA	NA	NA	NA
K	alternative_acceptor	CG30344,I_chr2R_5033478_5033544,RI_chr2R_5033951_5034150,I_chr2R_5036518_5036570	chr2R	+	chr2R_5033478_5034150	chr2R_5033478_5033544				chr2R_5033378_5033477;chr2R_5034151_5034250	5.26	8.00	10.00	4.55	6.25	3.57	8.93	5.77	6.35	9.09	7.14	5.71	14.29	4.00	2.70	6.12	6.25	3.45	5.88	5.56	10.00	9.09	5.45	2.56	3.70	4.55	5.26	4.35	4.00	3.57	6.90	5.56	4.35	8.70	3.85	3.45	8.33	3.45	2.27
K	intron_retention	CG6498,I_chr3L_15561224_15561305	chr3L	+	chr3L_15567572_15567635				chr3L_15567571_15567572;chr3L_15567635_15567636	chr3L_15567256_15567571;chr3L_15567636_15568528	0.00	0.00	0.00	0.00	0.00	0.00	0.00	0.00	1.35	0.00	0.00	0.00	0.00	0.00	0.00	0.00	0.00	0.00	0.00	0.00	0.00	0.00	0.00	0.00	0.00	0.00	4.00	4.44	2.27	0.00	0.00	0.00	0.00	0.00	0.00	0.00	0.00	0.00	0.00
K	intron_retention	mthl10	chr3L	-	chr3L_333641_334974				chr3L_333640_333641;chr3L_334974_334975	chr3L_333522_333640;chr3L_334975_335169	60.00	NA	NA	35.29	NA	NA	100.00	53.85	87.50	NA	NA	NA	33.33	NA	NA	NA	NA	NA	60.00	66.67	NA	NA	45.45	NA	NA	NA	NA	NA	NA	NA	NA	NA	NA	NA	NA	NA	NA	NA	NA
K	intron_retention	r-l	chr3R	-	chr3R_16897547_16898210				chr3R_16897546_16897547;chr3R_16898210_16898211	chr3R_16896552_16897546;chr3R_16898211_16898727	3.45	5.06	0.00	10.71	4.26	0.00	4.17	3.92	1.92	0.00	2.00	1.61	0.00	0.00	3.28	8.33	0.00	2.56	0.00	0.72	0.00	31.71	8.25	4.08	3.92	7.14	5.56	4.21	2.22	6.98	0.00	2.70	2.75	0.00	5.66	0.00	5.34	2.80	4.04
K	intron_retention	CycT,I_chr3L_17548631_17550687	chr3L	-	chr3L_17549520_17549595				chr3L_17549519_17549520;chr3L_17549595_17549596	chr3L_17549474_17549519;chr3L_17549596_17550817	18.27	15.25	18.31	40.51	20.63	23.21	16.25	33.33	18.37	15.79	21.31	35.54	16.00	14.06	24.36	25.81	19.57	15.52	29.79	14.58	25.00	23.38	16.36	13.10	27.78	24.00	32.77	47.56	31.67	16.67	18.42	12.12	16.92	18.48	22.22	12.68	14.38	12.99	11.92
K	alternative_acceptor	CG2064	chr2R	+	chr2R_3553522_3553627;chr2R_3553522_3553650	chr2R_3553522_3553619				chr2R_3553444_3553521;chr2R_3553651_3553914	0.30	0.00	0.00	0.33	0.00	0.00	0.75	0.00	0.87	0.00	0.00	0.30	0.00	0.00	0.00	0.00	0.00	0.84	0.00	0.27	0.00	0.70	0.62	0.40	0.59	0.00	0.78	0.96	1.58	0.68	0.42	0.00	0.68	0.39	0.00	0.96	0.66	0.57	0.49
K	cassette	gish	chr3R	+	chr3R_12115562_12118445	chr3R_12115562_12118197;chr3R_12118273_12118445		chr3R_12118198_12118272		chr3R_12115353_12115561;chr3R_12118446_12118556	0.00	0.00	0.00	0.00	0.00	0.00	0.00	0.00	0.00	0.00	0.00	0.00	0.00	0.00	0.00	0.00	0.00	4.55	0.00	0.00	0.00	0.00	0.00	0.00	0.00	0.00	0.00	0.00	0.00	0.00	0.00	0.00	0.00	0.00	0.00	0.00	0.00	0.00	0.00
K	intron_retention	snama	chr2R	+	chr2R_19977229_19977288				chr2R_19977228_19977229;chr2R_19977288_19977289	chr2R_19977079_19977228;chr2R_19977289_19977582	0.00	0.00	0.00	0.00	0.00	0.00	0.00	0.00	0.00	0.00	0.00	0.00	0.00	0.00	3.23	0.00	0.00	0.00	0.00	0.00	0.00	0.00	0.00	0.00	0.00	0.00	0.00	0.00	NA	0.00	0.00	0.00	0.00	0.00	0.00	0.00	0.00	0.00	0.00
K	intron_retention	cv-c,RI_chr3R_10258928_10265129,RI_chr3R_10301040_10306363,RI_chr3R_10306635_10307255	chr3R	-	chr3R_10218612_10218673				chr3R_10218611_10218612;chr3R_10218673_10218674	chr3R_10217416_10218611;chr3R_10218674_10218853	0.00	0.00	0.00	0.00	0.00	0.00	0.00	0.00	0.00	0.00	0.00	0.00	0.00	0.00	0.00	0.00	0.00	0.00	0.00	0.00	0.00	0.00	0.00	0.00	0.00	0.00	4.40	0.00	0.00	0.00	0.00	0.00	0.00	0.00	0.00	0.00	1.54	0.00	0.00
K	alternative_acceptor	Pka-R1,CG3288	chr3L	+	chr3L_20826758_20826832	chr3L_20826758_20826829				chr3L_20826383_20826757;chr3L_20826833_20826969	59.09	55.56	59.09	37.50	70.59	75.00	65.00	68.18	53.12	50.00	66.67	65.52	40.00	60.00	50.00	54.55	63.64	58.82	43.75	67.86	53.33	71.79	63.33	55.00	58.82	53.33	51.85	68.18	61.29	59.09	69.23	52.63	62.16	52.00	60.00	46.15	62.50	73.08	58.82
K	intron_retention	CG14741	chr3R	-	chr3R_7897251_7898007				chr3R_7897250_7897251;chr3R_7898007_7898008	chr3R_7897104_7897250;chr3R_7898008_7898194	1.11	0.00	1.18	4.85	0.00	0.64	1.32	1.95	1.75	0.95	0.00	1.36	6.71	2.58	0.00	1.83	2.13	0.98	0.00	2.12	1.18	0.66	2.72	2.61	2.35	0.97	1.32	3.57	1.92	0.00	0.92	0.00	0.29	1.39	0.00	2.07	2.47	0.00	1.44
K	alternative_acceptor	tsh,I_chr2L_21836642_21836821	chr2L	+	chr2L_21836642_21836821	chr2L_21836642_21836816				chr2L_21836542_21836641;chr2L_21836822_21836921	98.48	100.00	100.00	98.33	100.00	95.65	97.73	98.11	98.28	100.00	100.00	100.00	96.55	100.00	100.00	98.41	100.00	97.44	97.06	100.00	96.30	95.65	97.92	100.00	96.15	100.00	96.43	94.44	96.77	100.00	98.21	98.31	97.96	98.33	100.00	100.00	100.00	100.00	100.00
K	alternative_donor	CG7414,I_chr3L_21819515_21819581	chr3L	+	chr3L_21819853_21820193	chr3L_21820136_21820193				chr3L_21820194_21820958;chr3L_21819575_21819852	28.72	27.18	24.60	29.72	23.72	25.54	39.18	30.67	28.46	32.12	32.99	29.14	22.73	24.08	25.00	24.03	25.14	29.17	30.11	25.18	32.14	33.33	20.33	27.08	30.43	27.03	22.48	17.53	27.97	28.69	32.48	35.74	42.77	30.93	31.72	25.91	26.22	24.37	29.53
K	jcn_only_AD	Pk61C,CE_chr3L_129889_141769,I_chr3L_132531_133824,I_chr3L_133962_134014	chr3L	+	chr3L_129889_135457	chr3L_129909_135457				chr3L_135458_135842;chr3L_129840_129888	0.00	2.04	0.00	1.10	3.51	1.79	0.00	1.77	1.27	0.00	0.00	3.26	1.89	0.00	0.00	0.00	0.00	4.00	1.52	0.00	0.00	0.00	1.82	0.00	0.00	0.00	1.56	0.00	6.67	1.23	0.00	0.00	1.35	1.04	1.61	1.96	1.37	0.00	0.00
K	jcn_only_AD	Treh,I_chr2R_16972565_16972702,I_chr2R_16975359_16975442,RI_chr2R_16975359_16975842,I_chr2R_16975364_16975842	chr2R	+	chr2R_16974443_16975285	chr2R_16974918_16975285				chr2R_16975286_16975358;chr2R_16974405_16974442	73.68	71.43	71.43	78.63	89.71	73.91	88.80	88.71	80.71	80.00	86.00	77.68	91.43	88.33	87.18	83.78	89.09	81.82	78.79	77.09	81.48	59.26	62.50	63.24	71.88	83.33	72.31	91.89	67.65	44.23	81.11	58.93	59.26	75.00	69.23	73.68	64.00	57.41	66.67
K	alternative_acceptor	Atg18,I_chr3L_8182683_8182941	chr3L	+	chr3L_8180294_8180578;chr3L_8180294_8180586	chr3L_8180294_8180540				chr3L_8180118_8180293;chr3L_8180587_8180676	5.88	5.71	7.50	5.17	3.70	6.67	14.63	3.77	4.29	5.88	3.70	6.90	0.00	6.67	4.55	5.26	3.12	6.67	2.86	7.94	2.86	14.47	5.17	6.52	8.11	7.50	8.51	12.50	7.41	2.50	6.00	5.00	1.69	2.22	3.33	25.58	5.00	2.13	6.00
K	multi_cassette	Ppn,F_chr3R_24347009_24347078	chr3R	-	chr3R_24348983_24351592	chr3R_24348983_24349501;chr3R_24349697_24349755;chr3R_24349940_24349995;chr3R_24351030_24351592		chr3R_24349502_24349696;chr3R_24349756_24349939;chr3R_24349996_24351029		chr3R_24348417_24348982;chr3R_24351593_24351772	100.00	100.00	NA	40.00	100.00	NA	100.00	100.00	100.00	100.00	NA	100.00	100.00	NA	50.00	100.00	NA	50.00	100.00	75.00	NA	100.00	100.00	100.00	NA	100.00	100.00	NA	NA	NA	NA	100.00	NA	100.00	NA	100.00	100.00	100.00	66.67
K	intron_retention	Rrp42,RI_chr2R_11902769_11902844	chr2R	+	chr2R_11903011_11903064				chr2R_11903010_11903011;chr2R_11903064_11903065	chr2R_11902845_11903010;chr2R_11903065_11903593	0.00	0.00	NA	NA	NA	0.00	NA	NA	0.00	NA	NA	0.00	NA	NA	0.00	11.76	NA	NA	NA	0.00	NA	3.57	0.00	0.00	NA	NA	6.90	4.35	0.00	0.00	NA	NA	0.00	0.00	0.00	0.00	0.00	0.00	0.00
K	intron_retention	Mipp2	chrX	-	chrX_5977824_5977886				chrX_5977823_5977824;chrX_5977886_5977887	chrX_5976692_5977823;chrX_5977887_5978087	0.00	0.00	0.00	0.00	0.00	0.00	NA	0.00	0.00	0.00	0.00	0.00	0.00	0.00	0.00	NA	0.00	NA	NA	0.00	4.55	0.00	0.00	0.00	0.00	NA	0.00	0.00	11.36	0.00	0.00	0.00	0.00	0.00	0.00	0.00	0.00	0.00	0.00
K	alternative_acceptor	CG2219,I_chr4_199813_199889,RI_chr4_202143_202194	chr4	-	chr4_199813_199889;chr4_199822_199889	chr4_199838_199889				chr4_199890_199942;chr4_199758_199812	91.43	96.55	86.67	85.71	100.00	100.00	88.33	93.48	93.22	85.71	93.33	90.00	90.62	89.66	100.00	91.04	84.62	87.50	90.91	90.70	84.62	85.71	94.59	93.10	94.74	83.33	92.31	94.12	92.31	100.00	91.43	92.00	85.71	86.27	90.48	95.00	93.33	89.47	94.12
K	intron_retention	CG11267	chr3L	+	chr3L_13009619_13009686				chr3L_13009618_13009619;chr3L_13009686_13009687	chr3L_13009457_13009618;chr3L_13009687_13010007	0.27	0.44	0.94	1.19	0.00	0.00	0.00	1.48	0.58	0.00	0.00	0.87	0.00	0.00	0.00	1.11	0.00	0.64	0.00	1.08	0.00	0.00	1.03	0.64	0.40	0.00	1.18	3.56	3.50	0.00	0.00	0.61	0.22	0.75	0.00	0.76	0.56	0.00	0.34
K	multi_cassette	CG40263,F_chr2RHet_1265687_1293040,RI_chr2RHet_1324541_1328409	chr2RHet	-	chr2RHet_1324541_1335781	chr2RHet_1324541_1333289;chr2RHet_1333469_1335106;chr2RHet_1335333_1335781		chr2RHet_1333290_1333468;chr2RHet_1335107_1335332		chr2RHet_1324446_1324540;chr2RHet_1335782_1335833	7.42	4.35	5.88	6.67	10.53	7.14	2.38	2.78	3.66	NA	81.82	11.76	NA	5.88	6.25	5.26	4.55	14.29	3.45	7.69	27.27	NA	20.00	10.00	NA	0.00	0.00	33.33	33.33	18.18	5.56	NA	NA	1.85	10.00	NA	NA	10.00	NA
K	jcn_only_AA	RpS26	chr2L	-	chr2L_18443071_18443152	chr2L_18443074_18443152				chr2L_18443153_18443237;chr2L_18442505_18443070	1.15	1.00	1.10	1.08	1.20	1.24	1.10	1.00	1.01	1.56	1.04	1.06	1.05	1.04	1.07	1.17	0.97	1.14	1.27	1.18	1.11	1.28	0.99	1.13	1.34	0.98	0.99	1.27	1.59	1.61	1.15	2.22	2.16	1.19	1.40	1.23	1.19	1.12	1.09
K	intron_retention	I_chr3R_4807909_4807960,CG11967	chr3R	+	chr3R_4807890_4807960				chr3R_4807889_4807890;chr3R_4807960_4807961	chr3R_4807823_4807889;chr3R_4807961_4808060	7.69	NA	NA	NA	NA	NA	NA	NA	5.56	NA	NA	NA	NA	NA	NA	41.18	NA	NA	NA	14.29	NA	NA	NA	NA	NA	NA	NA	NA	NA	NA	NA	NA	NA	7.69	NA	NA	NA	NA	NA
K	cassette	lark,noncoding_11093,REI_chr3L_7332718_7333975,RI_chr3L_7334219_7334452	chr3L	+	chr3L_7332718_7333061	chr3L_7332718_7332967;chr3L_7333009_7333061		chr3L_7332968_7333008		chr3L_7332618_7332717;chr3L_7333062_7333870	23.84	14.29	30.00	NA	6.67	NA	NA	30.77	20.83	27.27	NA	29.41	NA	50.00	12.50	NA	NA	NA	NA	45.00	NA	14.29	21.88	13.33	20.00	NA	20.00	NA	26.32	12.00	NA	31.25	25.81	35.29	29.41	10.00	15.38	14.29	11.76
K	jcn_only_AA	RanBPM	chr2R	+	chr2R_6317289_6318384	chr2R_6317289_6318038				chr2R_6317228_6317288;chr2R_6318385_6319420	4.55	7.50	3.77	9.40	3.77	3.77	3.70	4.35	5.74	17.39	2.27	11.46	3.70	2.38	1.43	18.46	5.45	7.69	5.08	9.26	0.00	10.81	2.27	3.45	0.00	4.08	NA	4.55	14.81	NA	4.62	0.00	8.33	4.40	NA	NA	3.08	0.00	4.76
K	intron_retention	He,I_chr2L_13975880_13975977	chr2L	-	chr2L_13972612_13972790				chr2L_13972611_13972612;chr2L_13972790_13972791	chr2L_13972094_13972611;chr2L_13972791_13972964	0.22	0.00	0.46	0.78	0.00	0.51	0.27	0.66	0.34	0.00	0.00	0.41	0.26	0.54	0.23	0.52	0.35	0.15	0.22	0.35	0.00	0.00	0.00	0.00	0.00	0.00	0.00	0.00	0.28	0.00	0.20	0.00	0.00	0.56	0.53	0.00	0.00	0.00	0.00
K	intron_retention	E(bx),I_chr3L_239186_239264,I_chr3L_246324_246699	chr3L	-	chr3L_235515_235578				chr3L_235514_235515;chr3L_235578_235579	chr3L_235410_235514;chr3L_235579_236074	0.00	0.00	0.00	0.00	0.00	0.00	0.00	0.00	0.00	0.00	0.00	0.00	0.00	0.00	0.00	0.00	0.00	0.00	0.00	0.00	0.00	0.00	0.00	0.00	0.00	0.00	0.00	10.00	NA	0.00	0.00	0.00	0.00	1.54	0.00	0.00	0.00	0.00	0.00
K	intron_retention	mu2,I_chr3L_1945382_1945647	chr3L	-	chr3L_1945592_1945647				chr3L_1945591_1945592;chr3L_1945647_1945648	chr3L_1945437_1945591;chr3L_1945648_1945655	0.00	NA	NA	4.00	NA	NA	0.00	3.70	2.94	NA	NA	0.00	12.50	NA	NA	0.00	0.00	NA	NA	0.00	NA	NA	0.00	NA	NA	0.00	NA	NA	NA	NA	NA	NA	NA	0.00	NA	NA	NA	NA	0.00
K	alternative_donor	kek5,noncoding_24742	chrX	+	chrX_19247617_19256999	chrX_19247687_19256999				chrX_19257000_19257050;chrX_19247500_19247616	53.34	NA	NA	NA	NA	NA	NA	NA	40.00	NA	NA	NA	NA	NA	NA	NA	NA	NA	NA	66.67	NA	NA	NA	NA	NA	NA	NA	NA	NA	NA	NA	NA	NA	NA	NA	NA	NA	NA	NA
K	intron_retention	CG8334,I_chr3L_19870731_19870822	chr3L	+	chr3L_19864555_19866860				chr3L_19864554_19864555;chr3L_19866860_19866861	chr3L_19864486_19864554;chr3L_19866861_19867095	0.00	0.00	0.00	0.00	0.00	0.00	0.00	0.00	0.00	0.00	0.00	0.00	0.00	0.00	0.00	0.00	0.00	10.71	9.52	2.27	0.00	NA	0.00	0.00	NA	0.00	0.00	NA	14.29	0.00	0.00	NA	0.00	2.70	0.00	0.00	0.00	0.00	0.00
N	multi_cassette	RpL11,I_chr2R_15330246_15330292,I_chr2R_15330603_15330817,snoRNA:Psi28S-2444	chr2R	+	chr2R_15330246_15330817	chr2R_15330246_15330317;chr2R_15330604_15330664;chr2R_15330745_15330817		chr2R_15330318_15330603;chr2R_15330665_15330744		chr2R_15330177_15330245;chr2R_15330818_15330917	100.00	100.00	NA	30.00	100.00	62.50	100.00	70.83	100.00	100.00	100.00	100.00	100.00	100.00	100.00	100.00	100.00	100.00	100.00	68.97	100.00	100.00	100.00	100.00	100.00	100.00	100.00	100.00	100.00	100.00	100.00	100.00	100.00	100.00	100.00	100.00	100.00	100.00	100.00
K	intron_retention	TepIV,EI_chr2L_19548696_19549582	chr2L	+	chr2L_19548696_19549858				chr2L_19548695_19548696;chr2L_19549858_19549859	chr2L_19548596_19548695;chr2L_19549859_19549928	81.06	85.95	90.70	76.17	77.91	79.44	67.16	74.47	78.29	78.87	93.10	87.28	91.67	81.06	83.92	82.17	77.36	92.68	78.15	92.04	84.73	62.16	84.21	78.20	67.90	76.11	73.03	64.18	70.53	73.40	83.93	84.44	83.87	79.82	71.00	72.18	75.81	78.85	83.55
K	intron_retention	Lac,I_chr2R_8341560_8351848,RE_chr2R_8341564_8351844,I_chr2R_8348603_8351844	chr2R	+	chr2R_8341560_8351844				chr2R_8341559_8341560;chr2R_8351844_8351845	chr2R_8341464_8341559;chr2R_8351845_8351944	0.00	0.00	0.00	0.43	0.00	0.62	0.59	0.00	1.52	0.00	0.00	0.77	1.64	0.00	0.00	1.47	0.00	1.43	0.00	0.29	0.00	0.00	0.00	0.40	0.00	0.00	0.00	0.00	0.00	0.00	0.00	0.00	0.00	0.00	0.00	0.00	0.53	0.00	0.00
K	jcn_only_AD	Rab5,I_chr2L_2361586_2364444,RI_chr2L_2361586_2364627,I_chr2L_2361586_2364794	chr2L	-	chr2L_2361586_2364640;chr2L_2361586_2364836;chr2L_2361586_2365060;chr2L_2361586_2364302;chr2L_2361586_2364594;chr2L_2361586_2364312;chr2L_2361586_2364889	chr2L_2361586_2364480				chr2L_2361486_2361585;chr2L_2365061_2365065	0.00	0.00	0.00	0.00	0.00	0.00	0.00	0.00	0.00	0.00	0.00	0.00	0.00	0.00	0.00	0.00	0.00	0.00	0.00	0.00	0.00	0.00	0.00	0.00	0.75	0.00	0.00	0.00	0.00	0.00	0.00	0.00	0.00	0.00	0.00	0.00	0.00	0.00	0.00
K	intron_retention	CG8176,I_chr3R_5348614_5348964	chr3R	+	chr3R_5352166_5352227				chr3R_5352165_5352166;chr3R_5352227_5352228	chr3R_5351936_5352165;chr3R_5352228_5352964	0.00	0.00	0.68	0.67	0.00	0.00	0.00	0.54	0.00	0.00	0.00	0.00	0.00	0.00	0.00	0.00	0.00	0.00	0.94	0.00	0.00	0.00	0.00	0.00	0.00	0.00	1.35	2.25	0.00	0.00	0.00	0.00	0.00	0.00	0.00	0.00	0.00	0.00	0.00
K	intron_retention	CG14749	chr2R	+	chr2R_4517048_4517115				chr2R_4517047_4517048;chr2R_4517115_4517116	chr2R_4515382_4517047;chr2R_4517116_4517691	100.00	100.00	100.00	95.83	100.00	100.00	100.00	100.00	96.88	100.00	100.00	97.06	93.75	100.00	100.00	100.00	92.86	94.44	100.00	100.00	92.86	100.00	100.00	96.30	100.00	100.00	95.45	100.00	92.86	92.86	92.86	100.00	100.00	100.00	93.75	100.00	96.00	100.00	100.00
K	alternative_donor	scu,RhoGAP16F	chrX	+	chrX_17988131_17989117;chrX_17987638_17989117;chrX_17988127_17989117	chrX_17987656_17989117				chrX_17989118_17990486;chrX_17987544_17987637	0.00	20.00	0.00	0.00	0.00	0.00	6.67	0.00	3.45	0.00	0.00	4.76	0.00	0.00	14.29	5.00	7.69	10.00	8.33	0.00	0.00	0.00	0.00	0.00	10.00	0.00	0.00	0.00	11.11	0.00	2.86	0.00	8.33	0.00	0.00	0.00	0.00	0.00	0.00
K	alternative_donor	Imp,I_chrX_10699490_10700695,RI_chrX_10699665_10700501,RI_chrX_10699665_10700695	chrX	-	chrX_10699665_10700501;chrX_10699665_10700695	chrX_10699665_10700474				chrX_10699565_10699664;chrX_10700696_10700795	22.22	40.00	28.57	28.57	NA	33.33	12.00	15.38	13.79	NA	25.00	31.58	20.00	18.18	11.11	12.50	7.14	22.22	42.86	18.18	40.00	NA	40.00	NA	NA	42.86	14.29	NA	NA	NA	0.00	NA	NA	26.09	NA	NA	NA	NA	NA
K	jcn_only_AD	CG11984,I_chr3R_4837327_4837766,I_chr3R_4845450_4845598	chr3R	-	chr3R_4839215_4839561;chr3R_4839215_4839851;chr3R_4839215_4839728;chr3R_4839215_4839889;chr3R_4839215_4839799	chr3R_4839215_4839655				chr3R_4839038_4839214;chr3R_4839890_4839901	0.00	0.00	0.00	3.33	NA	NA	NA	0.00	0.00	NA	NA	0.00	NA	NA	NA	NA	NA	NA	0.00	0.00	NA	0.00	0.00	NA	NA	0.00	0.00	NA	NA	NA	NA	NA	NA	0.00	NA	NA	NA	NA	NA
K	alternative_acceptor	CG18811,I_chr3L_18664520_18664589,I_chr3L_18664773_18665233	chr3L	-	chr3L_18664520_18664589	chr3L_18664535_18664589				chr3L_18664590_18664689;chr3L_18664420_18664519	99.15	100.00	98.25	99.00	100.00	98.28	100.00	100.00	99.07	100.00	97.83	99.14	100.00	100.00	100.00	98.81	97.96	97.73	98.04	99.15	100.00	100.00	98.73	100.00	97.50	100.00	100.00	98.25	98.15	98.11	98.46	100.00	98.73	98.95	97.78	100.00	100.00	100.00	100.00
K	cassette	CG41099,R_chr3RHet_1688501_1702556,I_chr3RHet_1688505_1705884,RI_chr3RHet_1703294_1705884	chr3RHet	-	chr3RHet_1688505_1705901;chr3RHet_1688505_1705884	chr3RHet_1688505_1702560;chr3RHet_1703294_1705884,chr3RHet_1703294_1705901		chr3RHet_1702561_1703293		chr3RHet_1688405_1688504;chr3RHet_1705902_1705984	100.00	100.00	100.00	98.25	100.00	100.00	100.00	98.85	100.00	100.00	100.00	100.00	100.00	97.30	97.30	100.00	100.00	100.00	100.00	100.00	100.00	100.00	100.00	96.15	100.00	100.00	97.73	100.00	100.00	100.00	100.00	100.00	100.00	100.00	100.00	96.30	100.00	100.00	100.00
K	jcn_only_AD	eIF-1A,I_chr3R_14106104_14107415,I_chr3R_14106955_14107415	chr3R	+	chr3R_14106104_14107415;chr3R_14100864_14107415	chr3R_14106955_14107415				chr3R_14107416_14107515;chr3R_14100759_14100863	0.00	0.18	0.16	0.00	0.00	0.00	0.00	0.33	0.00	0.23	0.00	0.08	0.00	0.00	0.00	0.00	0.00	0.00	0.00	0.16	0.18	0.00	0.17	0.21	0.00	0.00	0.00	0.00	0.00	0.24	0.18	0.00	0.17	0.00	0.00	0.00	0.00	0.00	0.00
K	alternative_acceptor	EndoGI,CG4935	chr2L	+	chr2L_16257766_16258039	chr2L_16257766_16258036				chr2L_16257697_16257765;chr2L_16258040_16258179	100.00	NA	NA	100.00	NA	NA	100.00	100.00	100.00	NA	NA	100.00	NA	NA	100.00	100.00	NA	NA	100.00	100.00	NA	NA	NA	NA	NA	100.00	NA	NA	NA	NA	100.00	NA	NA	100.00	NA	NA	NA	NA	NA
K	intron_retention	CG32163	chr3L	+	chr3L_16580506_16580609				chr3L_16580505_16580506;chr3L_16580609_16580610	chr3L_16580472_16580505;chr3L_16580610_16580996	100.00	100.00	100.00	100.00	92.86	100.00	97.44	96.77	98.00	100.00	100.00	100.00	100.00	100.00	100.00	100.00	95.45	94.12	100.00	100.00	100.00	100.00	100.00	100.00	100.00	100.00	100.00	NA	100.00	100.00	100.00	100.00	NA	100.00	100.00	100.00	100.00	100.00	100.00
K	alternative_acceptor	CG2316,I_chr4_208796_210623,I_chr4_209150_214298,I_chr4_209369_210623,I_chr4_209875_210055,I_chr4_209875_210628,I_chr4_209875_213969,RI_chr4_209875_214450,I_chr4_210688_211303,RI_chr4_210688_211927,I_chr4_210688_213991,I_chr4_210688_214019,I_chr4_210688_214049,RI_chr4_210688_214450	chr4	-	chr4_209369_210623	chr4_209875_210623				chr4_210624_210636;chr4_209269_209368	100.00	100.00	100.00	98.94	100.00	100.00	100.00	100.00	100.00	100.00	100.00	100.00	100.00	100.00	100.00	100.00	98.39	100.00	100.00	100.00	100.00	100.00	97.83	100.00	100.00	97.22	100.00	100.00	100.00	96.00	100.00	100.00	100.00	100.00	100.00	100.00	100.00	100.00	100.00
K	intron_retention	CG12918,E_chr2R_5938650_5939342	chr2R	-	chr2R_5939207_5939306				chr2R_5939206_5939207;chr2R_5939306_5939307	chr2R_5939039_5939206;chr2R_5939307_5939769	3.17	2.11	0.00	6.03	0.00	0.00	4.44	3.05	3.07	3.57	4.17	1.18	2.38	2.41	3.51	1.63	1.08	2.53	0.00	2.88	4.82	11.94	2.24	1.38	3.50	1.41	3.92	4.35	10.11	5.26	9.43	5.36	10.64	3.17	3.45	13.33	3.72	2.03	3.49
K	jcn_only_AD	CG42533,EI_chr2L_7473200_7473297,RI_chr2L_7473200_7473419,F_chr2L_7476906_7476978	chr2L	-	chr2L_7473200_7473656;chr2L_7473200_7473770;chr2L_7473200_7473419	chr2L_7473200_7473297				chr2L_7473100_7473199;chr2L_7473771_7473889	37.50	47.06	47.37	48.00	NA	53.57	53.06	56.00	55.68	11.11	66.67	57.14	61.90	82.05	22.22	34.04	46.43	56.00	51.16	34.88	56.52	34.04	25.58	39.39	37.50	38.10	42.86	NA	16.33	51.43	26.56	30.00	22.45	47.37	31.25	14.63	29.41	45.00	37.50
K	intron_retention	growl	chr3R	+	chr3R_230362_230422				chr3R_230361_230362;chr3R_230422_230423	chr3R_230191_230361;chr3R_230423_231141	0.12	0.35	0.25	0.26	0.00	0.00	0.21	0.00	0.15	0.00	0.00	0.16	0.00	0.00	0.38	0.11	0.38	0.00	0.28	0.07	0.00	0.10	0.22	0.00	0.38	0.39	1.43	1.62	0.31	0.00	0.12	0.00	0.00	0.00	0.00	0.42	0.27	0.18	0.12
K	cassette	capu,I_chr2L_3884519_3902594,I_chr2L_3887896_3888648	chr2L	-	chr2L_3884519_3893261	chr2L_3884519_3886983;chr2L_3887557_3893261		chr2L_3886984_3887556		chr2L_3884419_3884518;chr2L_3893262_3893604	98.70	98.63	100.00	98.89	100.00	100.00	98.68	100.00	100.00	97.30	98.28	99.15	98.31	100.00	98.59	98.48	100.00	98.44	98.25	99.23	100.00	98.08	99.10	98.99	98.33	96.49	98.91	100.00	98.75	98.75	96.97	97.87	98.94	100.00	98.61	98.73	99.19	98.70	99.12
K	intron_retention	CG7145,I_chr3L_21832928_21833150,I_chr3L_21832932_21833106	chr3L	-	chr3L_21832932_21833198				chr3L_21832931_21832932;chr3L_21833198_21833199	chr3L_21832832_21832931;chr3L_21833199_21833206	78.89	NA	NA	81.82	NA	NA	90.00	87.50	56.25	NA	NA	80.00	NA	NA	87.50	63.64	NA	NA	NA	88.24	NA	60.00	NA	NA	NA	NA	NA	NA	66.67	77.78	NA	60.00	90.48	NA	NA	NA	NA	NA	NA
K	intron_retention	ftz-f1,I_chr3L_18790575_18790636	chr3L	-	chr3L_18747734_18748233				chr3L_18747733_18747734;chr3L_18748233_18748234	chr3L_18747677_18747733;chr3L_18748234_18748604	3.45	7.69	0.00	7.41	NA	9.09	8.00	5.56	9.80	0.00	NA	0.00	10.53	0.00	21.05	3.23	15.00	0.00	10.53	3.85	NA	2.99	3.92	3.45	0.00	0.00	3.03	0.00	3.57	9.09	3.45	0.00	2.60	8.00	3.45	3.45	0.00	0.00	4.65
K	jcn_only_AD	Pvr,I_chr2L_8226604_8228082,I_chr2L_8229012_8229080,I_chr2L_8230332_8238998	chr2L	-	chr2L_8227151_8227669	chr2L_8227151_8227651				chr2L_8227095_8227150;chr2L_8227670_8227720	67.35	NA	62.86	NA	85.00	65.00	46.67	66.67	62.07	45.83	NA	72.83	NA	80.77	65.52	52.63	53.33	65.71	65.38	69.84	NA	NA	67.35	65.62	76.00	52.38	NA	NA	NA	NA	75.44	NA	72.41	69.57	61.90	45.16	67.65	81.82	67.57
K	jcn_only_AA	Taf6	chr3L	+	chr3L_19594248_19594309	chr3L_19594248_19594296				chr3L_19594013_19594247;chr3L_19594310_19594484	8.00	NA	NA	NA	NA	NA	NA	NA	NA	NA	NA	NA	NA	NA	NA	NA	NA	NA	NA	NA	NA	8.00	NA	NA	NA	NA	NA	NA	NA	NA	NA	NA	NA	NA	NA	NA	NA	NA	NA
K	jcn_only_AA	CG7971,I_chr3L_1659363_1659845,I_chr3L_1667736_1667806	chr3L	-	chr3L_1664787_1664917	chr3L_1664845_1664917				chr3L_1664918_1664986;chr3L_1664532_1664786	100.00	100.00	98.98	100.00	100.00	100.00	100.00	98.98	99.45	100.00	100.00	99.55	98.63	98.28	100.00	100.00	100.00	97.06	100.00	98.49	100.00	98.00	100.00	100.00	100.00	100.00	98.97	98.98	98.46	98.21	98.92	100.00	99.42	99.12	98.78	100.00	100.00	100.00	100.00
K	alternative_donor	NaCP60E,RI_chr2R_20791702_20791803,I_chr2R_20805053_20805170	chr2R	+	chr2R_20788579_20791803	chr2R_20791702_20791803				chr2R_20791804_20791903;chr2R_20788367_20788578	100.00	100.00	99.83	100.00	100.00	100.00	100.00	100.00	100.00	100.00	100.00	100.00	100.00	100.00	100.00	100.00	100.00	100.00	100.00	100.00	100.00	100.00	100.00	100.00	100.00	100.00	100.00	100.00	100.00	99.67	100.00	100.00	100.00	100.00	100.00	100.00	100.00	99.66	99.81
K	intron_retention	Pvr,I_chr2L_8229012_8229080,I_chr2L_8230332_8238998	chr2L	-	chr2L_8228258_8228493				chr2L_8228257_8228258;chr2L_8228493_8228494	chr2L_8228176_8228257;chr2L_8228494_8229011	4.94	3.07	3.74	6.80	3.23	4.03	3.85	6.38	4.19	5.88	4.14	5.88	5.65	5.95	4.46	5.51	4.52	8.00	4.66	5.28	3.41	5.26	3.43	5.00	5.50	3.59	6.40	4.17	6.25	4.67	5.92	6.56	6.03	4.88	3.31	7.63	3.53	3.75	4.08
K	intron_retention	lsn,Cby,CG31431	chr3R	+	chr3R_17693884_17694036				chr3R_17693883_17693884;chr3R_17694036_17694037	chr3R_17693725_17693883;chr3R_17694037_17694328	95.12	NA	NA	92.86	NA	100.00	100.00	94.12	95.24	NA	87.50	92.31	NA	NA	100.00	90.91	NA	NA	NA	91.30	NA	95.45	100.00	90.91	100.00	100.00	93.33	95.45	92.86	91.67	100.00	88.89	100.00	100.00	80.00	NA	92.31	NA	92.86
K	intron_retention	nxf2,I_chr3L_16573041_16573135	chr3L	-	chr3L_16572692_16572751				chr3L_16572691_16572692;chr3L_16572751_16572752	chr3L_16572236_16572691;chr3L_16572752_16572985	0.00	NA	NA	NA	NA	NA	NA	NA	NA	NA	NA	NA	NA	NA	NA	NA	NA	NA	NA	0.00	NA	NA	NA	NA	NA	NA	NA	NA	NA	NA	NA	NA	NA	NA	NA	NA	NA	NA	NA
K	intron_retention	Thd1,RI_chr4_574364_578068	chr4	-	chr4_577984_578068				chr4_577983_577984;chr4_578068_578069	chr4_577874_577983;chr4_578069_578121	6.90	NA	NA	NA	NA	NA	4.35	7.14	18.52	NA	NA	0.00	NA	NA	NA	16.67	NA	NA	NA	5.26	NA	NA	NA	NA	NA	15.38	NA	NA	NA	NA	NA	NA	NA	12.50	NA	NA	NA	NA	NA
K	jcn_only_AA	Sec16,I_chrX_12501913_12502010,I_chrX_12502899_12502973	chrX	+	chrX_12502899_12502973;chrX_12502899_12502967	chrX_12502899_12502970				chrX_12502799_12502898;chrX_12502974_12503073	8.82	5.77	14.06	10.48	9.76	16.67	9.46	10.64	8.00	12.31	16.22	6.36	7.55	7.55	8.82	7.22	6.06	9.62	13.41	7.44	0.00	9.33	9.09	4.08	6.82	4.35	15.79	7.84	7.89	4.40	8.33	8.75	11.67	11.11	17.02	3.85	5.45	20.00	10.53
K	cassette	HDAC4,F_chrX_13159070_13159174,I_chrX_13170581_13179235,I_chrX_13178996_13179235	chrX	-	chrX_13170581_13178924;chrX_13170581_13179235	chrX_13170581_13176198;chrX_13176263_13179235,chrX_13176263_13178924		chrX_13176199_13176262		chrX_13170481_13170580;chrX_13179236_13179281	96.97	98.41	98.48	96.63	95.74	98.39	90.62	96.38	96.62	96.97	100.00	99.05	96.49	91.43	98.53	95.40	96.83	98.11	95.95	96.61	98.08	94.64	95.45	98.41	97.44	92.19	94.74	100.00	91.84	97.26	94.52	97.14	97.26	99.10	93.22	90.91	98.70	98.18	98.46
K	jcn_only_AA	CG2225,Ef2b,I_chr2L_21681559_21681721,I_chr2L_21681559_21682037,I_chr2L_21681559_21737600,I_chr2L_21681561_21682041,I_chr2L_21681805_21682038	chr2L	-	chr2L_21681559_21682038	chr2L_21681805_21682038				chr2L_21682039_21682137;chr2L_21681461_21681558	0.01	0.00	0.02	0.02	0.00	0.03	0.00	0.00	0.01	0.00	0.00	0.01	0.02	0.02	0.00	0.03	0.00	0.02	0.00	0.01	0.00	0.04	0.01	0.01	0.00	0.00	0.01	0.03	0.02	0.00	0.00	0.00	0.00	0.00	0.00	0.02	0.01	0.00	0.00
K	intron_retention	hppy,I_chr2R_15066378_15066915,I_chr2R_15105700_15106080,I_chr2R_15106144_15108248	chr2R	+	chr2R_15066304_15067003				chr2R_15066303_15066304;chr2R_15067003_15067004	chr2R_15066297_15066303;chr2R_15067004_15067015	100.00	100.00	100.00	96.67	100.00	100.00	97.14	96.88	95.92	100.00	100.00	96.00	100.00	100.00	100.00	100.00	100.00	91.67	94.44	100.00	92.86	94.74	100.00	100.00	92.31	100.00	100.00	NA	100.00	100.00	95.83	100.00	100.00	100.00	100.00	100.00	92.31	100.00	NA
K	jcn_only_AD	Cctgamma	chr3R	+	chr3R_12473409_12473557;chr3R_12473318_12473557;chr3R_12473420_12473557;chr3R_12473424_12473557;chr3R_12473464_12473557	chr3R_12473479_12473557				chr3R_12473558_12473651;chr3R_12473311_12473317	3.00	1.53	5.71	2.40	3.96	1.67	1.84	4.95	4.24	6.98	3.00	5.70	1.11	4.59	3.70	1.99	4.46	4.55	2.06	4.11	6.19	0.48	1.29	1.55	1.61	2.78	0.76	0.00	0.00	3.33	4.35	5.00	11.11	3.36	4.35	3.39	0.70	0.00	0.94
K	jcn_only_AD	Abi,RI_chr3R_9946195_9946332	chr3R	-	chr3R_9947835_9948084	chr3R_9947835_9947999				chr3R_9947468_9947834;chr3R_9948085_9948101	99.34	98.68	99.04	100.00	100.00	100.00	100.00	99.34	99.10	100.00	100.00	98.58	100.00	100.00	94.92	99.41	98.90	98.97	98.82	99.38	100.00	100.00	99.39	98.10	100.00	96.39	100.00	97.62	97.81	100.00	98.55	100.00	99.68	99.34	99.11	100.00	99.32	99.13	97.32
K	jcn_only_AA	CG5850,I_chr2L_9963013_9963451	chr2L	-	chr2L_9961615_9961728	chr2L_9961618_9961728				chr2L_9961729_9961775;chr2L_9961359_9961614	72.73	75.23	66.92	66.67	77.19	77.38	73.28	72.48	75.41	78.85	71.59	70.39	72.22	72.29	76.92	75.51	76.92	75.73	70.42	75.78	74.77	64.44	69.91	75.21	72.22	79.10	74.31	63.01	77.78	75.89	67.29	64.21	59.88	78.17	72.73	60.38	70.43	68.75	79.58
K	intron_retention	CG16710,CG18754	chr3R	+	chr3R_19508301_19508491				chr3R_19508300_19508301;chr3R_19508491_19508492	chr3R_19508225_19508300;chr3R_19508492_19509099	0.00	0.00	0.00	8.57	0.00	0.00	0.00	2.44	0.00	NA	0.00	0.00	0.00	0.00	0.00	2.70	0.00	0.00	0.00	0.00	0.00	0.00	6.67	0.00	0.00	0.00	0.00	NA	NA	0.00	0.00	NA	NA	0.00	0.00	NA	0.00	0.00	0.00
K	jcn_only_AD	CG11771	chr3R	+	chr3R_20757959_20758015	chr3R_20757963_20758015				chr3R_20758016_20760641;chr3R_20757811_20757958	0.00	0.00	0.00	1.33	0.00	0.00	0.00	0.00	0.00	0.00	0.00	0.00	0.00	2.63	1.79	4.17	0.00	0.00	0.00	0.00	0.00	0.00	0.00	1.90	2.00	0.00	0.00	1.28	0.00	3.03	0.00	0.00	0.00	2.82	0.00	1.67	0.00	0.00	0.00
K	cassette	shot,I_chr2R_9762249_9762363,I_chr2R_9771216_9771599,I_chr2R_9782813_9788941,I_chr2R_9791078_9791208	chr2R	-	chr2R_9753001_9753565	chr2R_9753001_9753323;chr2R_9753411_9753565		chr2R_9753324_9753410		chr2R_9752056_9753000;chr2R_9753566_9753631	0.41	0.62	0.65	0.35	0.00	0.00	0.81	0.41	0.21	0.98	0.00	0.33	0.83	0.75	0.63	0.56	0.56	0.00	0.68	0.27	0.00	0.66	0.39	0.50	0.00	0.83	1.05	1.04	0.00	0.00	0.56	0.00	0.73	0.39	0.00	0.93	0.33	0.00	0.00
K	jcn_only_AD	RI_chrX_2622435_2622577,CG2712,RI_chrX_2627170_2627263,RI_chrX_2627204_2627246	chrX	+	chrX_2627170_2627263	chrX_2627204_2627263				chrX_2627264_2627326;chrX_2627104_2627169	71.92	NA	NA	73.08	NA	NA	NA	72.41	75.00	NA	NA	70.00	NA	NA	80.00	NA	NA	NA	NA	83.87	NA	NA	75.00	NA	NA	NA	NA	NA	46.43	NA	51.22	51.61	81.25	78.26	NA	NA	NA	NA	78.26
K	intron_retention	CG8372,RI_chr2L_8212717_8212766,RI_chr2L_8212802_8212867	chr2L	-	chr2L_8212693_8212766				chr2L_8212692_8212693;chr2L_8212766_8212767	chr2L_8212617_8212692;chr2L_8212767_8212801	45.24	44.74	41.03	57.78	45.45	41.03	37.84	44.44	43.33	33.33	48.28	50.75	52.94	48.15	52.08	52.08	44.00	45.16	56.67	46.91	52.00	33.85	45.45	42.86	64.52	61.29	53.70	65.00	74.14	50.00	34.09	37.50	63.16	40.00	33.33	40.00	43.86	40.54	43.75
K	intron_retention	heph,I_chr3R_27699822_27771343,I_chr3R_27707594_27801169,I_chr3R_27801288_27801596	chr3R	-	chr3R_27801688_27805244				chr3R_27801687_27801688;chr3R_27805244_27805245	chr3R_27801597_27801687;chr3R_27805245_27805341	7.28	6.67	0.00	0.00	NA	NA	NA	8.11	16.67	NA	0.00	4.08	NA	NA	6.67	13.33	NA	0.00	10.53	7.41	NA	NA	NA	NA	NA	7.14	NA	NA	NA	NA	10.53	NA	NA	5.88	NA	NA	NA	NA	NA
K	intron_retention	CG34124,CG34125,CG3756	chr2L	+	chr2L_4965823_4965881				chr2L_4965822_4965823;chr2L_4965881_4965882	chr2L_4965692_4965822;chr2L_4965882_4966400	0.00	0.00	0.00	2.13	0.00	0.00	0.00	0.00	0.95	0.00	0.00	0.00	0.00	0.00	0.00	0.00	0.00	0.00	0.00	0.00	0.00	0.66	1.09	0.00	0.00	0.00	2.90	0.00	1.83	0.00	0.00	0.00	0.00	0.00	0.00	0.00	0.00	0.00	0.00
N	intron_retention	JhI-26,I_chr2R_12177114_12177266	chr2R	+	chr2R_12178379_12178432				chr2R_12178378_12178379;chr2R_12178432_12178433	chr2R_12178433_12178520	50.00	NA	NA	NA	NA	NA	NA	NA	NA	NA	NA	NA	NA	NA	NA	NA	NA	NA	NA	NA	NA	50.00	NA	NA	NA	NA	NA	NA	NA	NA	NA	NA	NA	NA	NA	NA	NA	NA	NA
K	jcn_only_AA	CG42553,I_chr3L_834336_834491	chr3L	+	chr3L_834336_834491	chr3L_834336_834391				chr3L_834236_834335;chr3L_834492_834591	96.53	89.47	97.50	100.00	95.45	100.00	99.12	100.00	97.44	84.00	95.00	96.83	100.00	93.10	97.44	98.78	96.30	100.00	100.00	98.11	95.24	88.46	100.00	90.00	96.97	100.00	94.12	97.56	97.06	91.43	92.00	96.30	92.59	98.44	94.44	90.57	100.00	95.83	87.50
K	intron_retention	CG30090,RI_chr2R_11577574_11577625	chr2R	+	chr2R_11577570_11577625				chr2R_11577569_11577570;chr2R_11577625_11577626	chr2R_11577474_11577569;chr2R_11577626_11577671	3.74	2.56	5.66	8.33	0.00	0.00	8.82	3.31	4.92	NA	6.52	2.82	5.88	0.00	0.00	4.88	2.27	5.08	9.09	4.35	1.85	7.69	12.50	3.70	7.69	7.14	12.90	NA	11.11	7.14	5.56	0.00	3.23	0.00	0.00	25.00	0.00	0.00	0.00
K	jcn_only_AA	dah,I_chrX_15223901_15223968,I_chrX_15232958_15233665	chrX	+	chrX_15222986_15223051	chrX_15222986_15223042				chrX_15222858_15222985;chrX_15223052_15223900	100.00	100.00	NA	NA	NA	NA	NA	92.86	100.00	NA	NA	96.67	NA	NA	NA	100.00	NA	NA	NA	100.00	NA	NA	100.00	100.00	NA	NA	95.24	NA	NA	NA	100.00	NA	92.59	100.00	NA	NA	100.00	NA	100.00
K	intron_retention	CG7849	chr2R	+	chr2R_1964879_1964927				chr2R_1964878_1964879;chr2R_1964927_1964928	chr2R_1964666_1964878;chr2R_1964928_1965538	0.00	0.00	NA	NA	NA	NA	NA	NA	9.52	NA	NA	NA	NA	NA	NA	NA	NA	NA	NA	0.00	NA	0.00	0.00	0.00	NA	NA	NA	0.00	NA	NA	NA	NA	NA	NA	NA	NA	0.00	0.00	NA
K	intron_retention	VhaPPA1-1,I_chr3R_10728476_10728933,RI_chr3R_10728613_10728929,I_chr3R_10728645_10728933	chr3R	-	chr3R_10728613_10728929				chr3R_10728612_10728613;chr3R_10728929_10728930	chr3R_10728545_10728612;chr3R_10728930_10729029	0.00	NA	NA	NA	NA	NA	NA	NA	NA	NA	NA	NA	NA	NA	0.00	NA	NA	NA	NA	NA	NA	NA	NA	NA	NA	NA	NA	NA	NA	NA	NA	NA	NA	NA	NA	NA	NA	NA	NA
K	jcn_only_AD	yellow-h,CG1674,F_chr4_252231_252560,F_chr4_258186_259747,R_chr4_261460_261560,I_chr4_263840_263891,I_chr4_264634_265805	chr4	+	chr4_252227_252560;chr4_252254_252560	chr4_251522_252560				chr4_252561_252603;chr4_251483_251521	0.00	NA	NA	NA	NA	NA	NA	0.00	4.55	NA	NA	NA	NA	NA	NA	0.00	NA	NA	NA	NA	NA	NA	NA	NA	NA	NA	NA	NA	NA	NA	NA	NA	NA	NA	NA	NA	NA	NA	NA
K	jcn_only_AD	Cctgamma	chr3R	+	chr3R_12473409_12473557;chr3R_12473318_12473557;chr3R_12473479_12473557;chr3R_12473420_12473557;chr3R_12473424_12473557	chr3R_12473464_12473557				chr3R_12473558_12473651;chr3R_12473311_12473317	0.00	0.76	0.00	0.00	0.00	0.00	1.84	0.99	0.00	2.33	0.00	0.00	0.00	0.92	0.00	0.00	0.00	0.00	0.00	0.00	0.00	0.00	0.65	0.00	0.00	1.39	0.00	1.04	0.00	0.00	0.87	1.67	0.00	0.00	1.45	0.00	0.00	0.90	0.00
K	jcn_only_AA	CG31998,I_chr4_225419_226294	chr4	-	chr4_225201_225265	chr4_225219_225265				chr4_225266_225418;chr4_225086_225200	10.00	NA	NA	6.52	NA	NA	11.90	17.24	10.00	NA	NA	13.64	NA	23.08	NA	10.00	NA	NA	9.38	0.00	NA	NA	NA	NA	NA	NA	NA	NA	NA	NA	NA	NA	NA	12.00	NA	NA	NA	NA	NA
K	jcn_only_AA	CG1599,RI_chr2R_5728855_5728907,I_chr2R_5728977_5729044,I_chr2R_5729744_5729805	chr2R	-	chr2R_5728977_5729044	chr2R_5728981_5729044				chr2R_5729045_5729112;chr2R_5728914_5728976	99.44	99.36	99.19	100.00	100.00	100.00	100.00	99.02	99.23	98.67	100.00	100.00	99.18	100.00	99.44	100.00	98.94	98.58	100.00	99.68	99.20	100.00	98.90	98.66	98.99	100.00	99.41	98.55	100.00	97.98	98.48	100.00	99.07	98.99	100.00	100.00	98.48	97.35	100.00
K	alternative_donor	CG13367	chrX	+	chrX_539947_540022	chrX_539951_540022				chrX_540023_540419;chrX_538794_539946	0.00	0.00	NA	6.25	NA	NA	NA	0.00	0.00	NA	NA	0.00	NA	NA	0.00	0.00	NA	NA	NA	0.00	NA	0.00	3.23	0.00	0.00	0.00	0.00	NA	NA	0.00	0.00	NA	0.00	0.00	NA	0.00	0.00	0.00	0.00
K	alternative_donor	Rab30,I_chr2L_7032178_7032236	chr2L	-	chr2L_7032178_7032244;chr2L_7032178_7032310;chr2L_7032178_7032321	chr2L_7032178_7032236				chr2L_7032078_7032177;chr2L_7032322_7032336	0.00	0.00	0.00	0.00	NA	0.00	0.00	0.00	0.00	0.00	0.00	0.00	0.00	NA	0.00	0.00	0.00	0.00	0.00	0.00	0.00	13.33	0.00	0.00	0.00	0.00	0.00	0.00	0.00	0.00	0.00	0.00	0.00	0.00	NA	0.00	0.00	0.00	0.00
K	cassette	CG42555	chr2L	+	chr2L_16896358_16897487	chr2L_16896358_16896808;chr2L_16896905_16897487		chr2L_16896809_16896904		chr2L_16896237_16896357;chr2L_16897488_16898037	0.00	0.00	0.00	0.00	0.00	0.00	0.00	0.00	1.52	NA	NA	1.75	0.00	2.56	0.00	0.00	0.00	0.00	0.00	0.00	0.00	2.38	0.00	NA	0.00	0.00	0.00	NA	0.00	3.57	0.00	NA	0.00	1.47	3.57	5.56	0.00	NA	0.00
K	intron_retention	mRpS17	chr2R	-	chr2R_20061719_20061782				chr2R_20061718_20061719;chr2R_20061782_20061783	chr2R_20061187_20061718;chr2R_20061783_20061938	0.00	0.00	0.00	0.98	0.00	0.00	0.00	0.00	0.00	0.00	0.00	0.00	0.00	0.00	2.17	0.00	0.00	0.00	0.00	0.00	0.00	0.00	0.00	0.00	0.00	0.00	1.19	5.08	5.00	0.00	0.00	0.00	0.00	0.00	0.00	0.00	0.00	0.00	0.92
K	alternative_acceptor	Mocs1	chr3L	+	chr3L_11065511_11065569;chr3L_11065511_11065549	chr3L_11065511_11065661				chr3L_11064659_11065510;chr3L_11065662_11066454	31.58	40.91	27.27	25.81	9.09	27.78	22.86	43.33	32.43	42.86	46.15	27.59	46.15	30.77	38.89	14.81	9.09	17.65	35.00	35.14	53.33	31.82	27.91	33.33	22.22	38.89	40.48	34.48	44.62	21.88	33.33	32.43	14.29	25.00	28.00	45.16	24.00	33.33	28.12
K	jcn_only_AA	CG30372,coilin,I_chr2R_4012973_4013037,RI_chr2R_4012976_4013037	chr2R	-	chr2R_4012976_4013037;chr2R_4012973_4013037	chr2R_4012979_4013037				chr2R_4013038_4013137;chr2R_4012876_4012972	81.93	81.25	73.08	89.19	80.95	77.27	86.36	86.36	85.00	NA	85.00	73.68	78.26	NA	77.27	82.93	75.00	86.36	86.96	82.93	80.95	NA	78.57	95.45	78.26	79.17	83.87	NA	NA	84.62	84.09	NA	92.31	86.05	80.00	NA	79.17	NA	NA
K	alternative_acceptor	par-1,I_chr2R_15348122_15353660,RI_chr2R_15348122_15356294,EF_chr2R_15349994_15351814,F_chr2R_15349994_15351846,noncoding_8037,I_chr2R_15350149_15350210,FI_chr2R_15350149_15351814,I_chr2R_15350437_15351814,I_chr2R_15350437_15351825,I_chr2R_15350905_15351814,RI_chr2R_15355419_15356294,F_chr2R_15362147_15365138,RI_chr2R_15363358_15365120,I_chr2R_15365210_15370456	chr2R	+	chr2R_15350149_15350210;chr2R_15350149_15351814	chr2R_15350149_15351846				chr2R_15350068_15350148;chr2R_15351847_15351914	16.67	33.33	33.33	33.33	33.33	33.33	0.00	0.00	0.00	33.33	NA	25.00	33.33	12.50	0.00	9.09	0.00	20.00	16.67	8.33	20.00	0.00	41.67	33.33	20.00	27.27	NA	0.00	20.00	0.00	11.11	NA	33.33	0.00	0.00	0.00	NA	NA	66.67
K	jcn_only_AD	CG18624,RI_chrX_7787450_7787620,RI_chrX_7787450_7787687,RI_chrX_7787524_7787687	chrX	-	chrX_7787524_7787782	chrX_7787524_7787620				chrX_7787424_7787523;chrX_7787783_7787787	27.70	12.37	11.86	22.98	11.56	7.65	23.96	20.13	11.68	44.00	10.53	12.77	15.71	14.47	9.23	20.82	11.39	10.43	13.24	8.66	11.76	67.39	28.30	46.67	33.33	25.41	78.57	NA	79.31	55.17	17.19	46.27	58.44	14.52	60.00	71.79	48.39	30.61	40.48
K	intron_retention	osa	chr3R	-	chr3R_13519178_13519245				chr3R_13519177_13519178;chr3R_13519245_13519246	chr3R_13514880_13519177;chr3R_13519246_13519327	0.00	0.00	0.00	0.00	0.00	0.00	0.00	0.00	0.00	0.00	0.00	0.00	0.00	0.00	0.00	0.00	0.00	0.00	0.00	0.00	0.00	0.00	0.00	0.00	0.00	0.00	0.00	4.39	0.00	0.00	0.00	0.00	0.00	0.00	0.00	0.00	0.00	0.00	0.00
K	intron_retention	Rm62,I_chr3R_1827459_1827554,I_chr3R_1828444_1829394,I_chr3R_1828476_1829394	chr3R	-	chr3R_1827459_1827784				chr3R_1827458_1827459;chr3R_1827784_1827785	chr3R_1827359_1827458;chr3R_1827785_1828820	42.86	41.67	58.33	57.14	58.33	NA	56.25	55.56	52.00	40.91	46.15	36.36	50.00	50.00	53.85	36.84	57.14	45.45	42.86	40.00	41.67	NA	47.06	50.00	41.67	25.00	29.63	40.00	47.06	50.00	35.71	33.33	22.22	54.55	66.67	42.86	26.32	42.86	55.00
K	cassette	bol,RI_chr3L_9117011_9118271	chr3L	-	chr3L_9106588_9118266;chr3L_9106588_9118271	chr3L_9106588_9116715;chr3L_9116901_9118266,chr3L_9116901_9118271		chr3L_9116716_9116900		chr3L_9106512_9106587;chr3L_9118272_9118272	100.00	NA	NA	NA	NA	NA	100.00	87.50	91.67	NA	NA	100.00	NA	100.00	NA	100.00	NA	NA	85.71	NA	NA	NA	NA	NA	NA	NA	NA	NA	NA	NA	71.43	NA	NA	100.00	NA	NA	NA	NA	NA
N	jcn_only_AA	Droj2,RI_chr3R_9207981_9208471,RI_chr3R_9208529_9209185	chr3R	+	chr3R_9207981_9209956;chr3R_9207981_9208471	chr3R_9207981_9209185				chr3R_9207926_9207980;chr3R_9209957_9210301	97.98	99.30	99.38	81.43	100.00	99.72	97.03	93.36	97.53	99.72	99.40	96.97	96.65	96.73	99.22	98.71	99.67	97.08	97.62	99.54	100.00	97.52	98.20	99.78	93.94	91.43	95.37	96.29	97.06	98.42	99.66	97.18	99.28	97.10	99.80	98.68	96.68	97.36	97.48
K	multi_cassette	trol,I_chrX_2387249_2389980,I_chrX_2389272_2395659,I_chrX_2391522_2395659	chrX	-	chrX_2388671_2390808	chrX_2388671_2389073;chrX_2389272_2389980;chrX_2390067_2390493;chrX_2390627_2390808		chrX_2389074_2389271;chrX_2389981_2390066;chrX_2390494_2390626		chrX_2388641_2388670;chrX_2390809_2390957	60.00	NA	NA	NA	NA	NA	NA	NA	NA	NA	NA	60.00	NA	NA	NA	NA	NA	NA	NA	NA	NA	NA	NA	NA	NA	NA	NA	NA	NA	NA	NA	NA	NA	NA	NA	NA	NA	NA	NA
K	cassette	sw	chrX	-	chrX_20106821_20107156	chrX_20106821_20106877;chrX_20107025_20107156		chrX_20106878_20107024		chrX_20106583_20106820;chrX_20107157_20107424	1.47	1.27	1.28	0.00	1.47	1.72	2.04	1.98	1.47	1.72	1.23	0.95	1.41	1.96	1.11	2.22	1.54	1.49	1.52	1.76	2.53	1.46	1.15	3.77	1.96	2.90	0.00	0.00	0.98	1.25	2.78	0.99	1.18	1.94	0.00	1.19	1.95	2.41	2.35
K	alternative_acceptor	RI_chr3L_19994894_19994949,CG7668,RI_chr3L_19995983_19996407	chr3L	+	chr3L_19996093_19996407	chr3L_19996093_19996402				chr3L_19995858_19996092;chr3L_19996408_19996507	74.45	72.73	63.16	70.00	75.00	76.47	67.44	75.68	73.85	80.00	80.00	80.56	66.67	65.38	84.00	67.44	62.50	76.00	78.57	71.93	88.24	88.89	72.41	84.21	72.73	80.95	77.27	80.00	81.82	89.47	65.71	90.00	76.47	71.79	83.33	76.92	75.00	64.29	66.67
K	alternative_donor	Pi3K92E,I_chr3R_16459436_16459551,I_chr3R_16459436_16459848	chr3R	-	chr3R_16459436_16459848;chr3R_16459436_16460340;chr3R_16459436_16460287;chr3R_16459436_16459551	chr3R_16459436_16460267				chr3R_16459336_16459435;chr3R_16460341_16460435	71.43	72.22	73.68	55.26	50.00	71.43	74.07	62.50	71.43	88.89	66.67	65.79	78.95	60.71	63.64	59.46	52.94	57.14	76.19	66.67	69.23	75.00	66.67	93.33	90.91	88.24	68.42	76.92	75.00	60.00	64.00	100.00	64.29	63.33	73.33	63.64	73.68	81.82	75.00
K	jcn_only_AD	CG12703	chrX	+	chrX_19645123_19645380;chrX_19645198_19645380;chrX_19645200_19645380;chrX_19645202_19645380;chrX_19645171_19645380	chrX_19644924_19645380				chrX_19645381_19645579;chrX_19644833_19644923	4.58	5.75	2.92	17.44	2.06	9.41	2.48	12.71	7.25	5.71	2.50	3.86	2.86	6.12	3.17	0.00	6.60	11.43	5.45	6.12	2.73	2.68	8.33	9.80	1.52	2.41	6.03	3.64	0.00	5.92	1.67	1.10	0.32	6.42	5.13	0.87	7.06	3.23	6.45
K	alternative_last_exon	CdGAPr,fs(2)ltoPP43,E_chr2L_19794633_19794811	chr2L	-	chr2L_19793403_19794582	chr2L_19794309_19794582	chr2L_19793224_19793402	chr2L_19793486_19794308		chr2L_19794583_19794632	21.88	20.45	21.43	45.45	18.42	20.00	33.87	37.50	31.11	9.09	35.71	22.39	36.36	35.29	22.50	45.90	32.35	25.00	33.33	23.75	23.33	17.81	21.88	20.00	18.42	17.39	34.78	39.47	17.86	15.28	28.95	13.33	18.28	32.26	22.86	14.00	11.59	14.29	8.47
N	cassette	kuz,E_chr2L_13550294_13551106,CE_chr2L_13558833_13594255,I_chr2L_13636762_13637287	chr2L	+	chr2L_13551667_13609790	chr2L_13551667_13558799;chr2L_13558833_13609790		chr2L_13558800_13558832		chr2L_13551569_13551666;chr2L_13609791_13609888	100.00	100.00	100.00	100.00	100.00	100.00	100.00	100.00	100.00	100.00	100.00	100.00	100.00	100.00	100.00	100.00	100.00	100.00	100.00	100.00	100.00	100.00	100.00	100.00	100.00	100.00	100.00	100.00	35.29	100.00	100.00	NA	100.00	100.00	100.00	100.00	100.00	100.00	100.00
K	alternative_donor	RpS27,I_chr3R_21072390_21072647,I_chr3R_21072390_21072710,I_chr3R_21072390_21073049	chr3R	-	chr3R_21072390_21073154	chr3R_21072390_21072710				chr3R_21072290_21072389;chr3R_21073155_21073223	1.03	0.82	0.56	0.26	0.23	0.46	0.75	0.45	0.41	1.67	0.53	0.65	1.00	0.59	0.44	0.82	0.37	0.53	0.42	0.61	0.74	4.14	6.30	2.95	2.85	0.77	8.71	9.69	5.67	4.17	0.69	1.75	2.00	0.46	4.56	6.43	1.03	2.86	1.69
K	intron_retention	RpS15Aa,I_chrX_13230413_13230955,I_chrX_13230413_13230960	chrX	-	chrX_13230413_13231537				chrX_13230412_13230413;chrX_13231537_13231538	chrX_13230313_13230412;chrX_13231538_13231572	0.05	0.05	0.03	0.03	0.04	0.04	0.03	0.04	0.04	0.11	0.02	0.05	0.05	0.03	0.05	0.05	0.06	0.02	0.06	0.03	0.04	0.18	0.13	0.07	0.03	0.03	0.29	1.11	0.14	0.12	0.03	0.04	0.08	0.03	0.25	0.22	0.03	0.03	0.04
K	intron_retention	CG8230	chr2R	-	chr2R_4832756_4832814				chr2R_4832755_4832756;chr2R_4832814_4832815	chr2R_4832633_4832755;chr2R_4832815_4833312	0.00	0.00	0.00	0.00	0.00	0.00	0.00	0.00	0.00	0.00	0.00	0.00	0.00	0.00	0.00	0.00	0.00	0.00	0.00	0.00	0.00	0.00	0.00	0.70	0.00	0.00	2.73	0.82	0.00	0.00	0.00	0.00	0.00	0.00	0.00	0.85	0.00	0.00	0.00
K	intron_retention	CG5284,I_chr3L_16086347_16086804	chr3L	+	chr3L_16087871_16087928				chr3L_16087870_16087871;chr3L_16087928_16087929	chr3L_16087707_16087870;chr3L_16087929_16088142	0.00	0.00	0.00	3.49	0.00	0.00	0.00	0.00	0.83	0.00	0.00	0.00	0.00	0.00	0.00	0.67	0.00	0.00	0.00	0.97	0.00	0.00	1.34	0.00	0.00	0.00	0.78	0.95	0.00	0.00	0.00	1.20	0.00	0.00	0.00	0.00	0.00	0.00	0.00
K	jcn_only_AD	CG18317,RI_chr2L_1718492_1723881	chr2L	-	chr2L_1718492_1718674;chr2L_1718492_1718739	chr2L_1718492_1718695				chr2L_1718421_1718491;chr2L_1718740_1718903	33.33	44.44	34.43	37.70	29.55	26.09	25.61	36.26	33.86	23.42	27.27	31.78	32.00	16.22	33.96	40.00	28.21	11.36	31.03	45.83	40.91	44.68	36.27	32.31	23.26	26.83	31.18	40.74	34.62	31.43	26.15	50.00	41.67	34.02	41.77	39.44	28.28	28.33	29.60
K	intron_retention	tho2	chr2L	-	chr2L_2137795_2137882				chr2L_2137794_2137795;chr2L_2137882_2137883	chr2L_2137468_2137794;chr2L_2137883_2137926	32.58	35.00	26.32	24.24	50.00	20.00	36.67	28.21	33.33	NA	40.91	26.19	30.00	33.33	21.88	30.77	36.36	22.22	31.82	39.13	40.00	61.11	34.21	27.59	46.67	46.67	19.05	31.58	61.54	25.00	26.32	25.00	24.24	35.48	36.84	52.17	29.03	43.75	39.13
K	intron_retention	PMCA,I_chr4_350028_350896,E_chr4_350055_363541,I_chr4_350064_350896,I_chr4_350959_363547,I_chr4_352629_354970,I_chr4_352629_358161,RI_chr4_355160_363547,I_chr4_371836_372509,I_chr4_373671_374568,I_chr4_376108_379519	chr4	-	chr4_350966_352023				chr4_350965_350966;chr4_352023_352024	chr4_350897_350965;chr4_352024_352628	84.21	82.61	84.00	97.14	63.64	90.00	100.00	87.72	88.52	NA	58.82	79.07	100.00	80.56	86.36	93.10	85.71	91.67	81.48	82.93	70.59	86.67	78.79	89.66	94.12	64.29	76.67	NA	83.33	73.33	56.00	58.33	NA	93.18	86.96	92.31	NA	63.16	63.64
K	jcn_only_AD	CG5484	chr3R	+	chr3R_22543749_22544049;chr3R_22543734_22544049	chr3R_22543722_22544049				chr3R_22544050_22544588;chr3R_22543570_22543721	98.23	98.39	100.00	99.24	98.90	97.47	99.24	99.36	98.14	97.01	99.20	98.58	98.96	98.53	98.32	93.94	98.94	100.00	98.85	99.47	97.53	98.70	97.16	95.97	94.81	96.10	94.67	97.06	97.53	98.75	98.80	98.04	100.00	97.81	98.39	97.37	96.10	95.87	100.00
K	alternative_acceptor	CG3803,RI_chr2R_19840910_19840971	chr2R	-	chr2R_19840910_19840971	chr2R_19840914_19840971				chr2R_19840972_19841040;chr2R_19840850_19840909	100.00	100.00	90.91	92.31	88.89	87.50	100.00	100.00	95.24	100.00	NA	93.75	100.00	100.00	100.00	100.00	90.00	NA	NA	100.00	100.00	100.00	88.89	88.89	NA	100.00	87.50	NA	NA	NA	91.67	88.89	NA	94.74	NA	NA	100.00	100.00	91.67
K	intron_retention	TMS1	chr3L	+	chr3L_16407594_16407920				chr3L_16407593_16407594;chr3L_16407920_16407921	chr3L_16407384_16407593;chr3L_16407921_16408056	90.91	100.00	89.47	93.33	85.71	90.32	90.70	88.64	92.16	90.62	88.89	87.23	92.31	96.00	96.15	96.30	91.30	90.48	84.62	87.84	92.86	93.10	96.15	90.48	94.44	92.59	91.67	89.06	93.67	87.50	96.00	90.91	87.50	89.58	90.00	82.76	89.16	91.30	92.98
K	intron_retention	Tif-IA	chr2L	+	chr2L_22250315_22250371				chr2L_22250314_22250315;chr2L_22250371_22250372	chr2L_22250120_22250314;chr2L_22250372_22250483	0.00	0.00	0.00	0.00	0.00	1.27	0.99	2.05	0.00	5.71	0.00	0.00	1.09	0.00	0.00	0.00	0.00	1.49	0.81	0.00	0.00	0.00	0.00	0.00	0.00	0.00	2.11	0.00	2.50	0.00	0.00	0.00	0.00	0.00	0.00	0.00	5.00	0.00	0.00
K	intron_retention	p47,Aldh-III,RE_chr2R_3355332_3355720,I_chr2R_3356541_3356614,RI_chr2R_3357578_3357636,I_chr2R_3361118_3361226,I_chr2R_3361349_3361499	chr2R	-	chr2R_3354556_3354978				chr2R_3354555_3354556;chr2R_3354978_3354979	chr2R_3354549_3354555;chr2R_3354979_3354987	100.00	100.00	NA	100.00	NA	NA	100.00	100.00	100.00	NA	NA	100.00	NA	100.00	NA	100.00	NA	NA	100.00	100.00	NA	100.00	100.00	100.00	NA	100.00	NA	NA	NA	NA	NA	NA	NA	100.00	NA	100.00	92.31	NA	100.00
K	cassette	Hsc70-4,EI_chr3R_11068693_11068772	chr3R	+	chr3R_11068522_11070081	chr3R_11068522_11068631;chr3R_11068736_11070081		chr3R_11068632_11068735		chr3R_11068453_11068521;chr3R_11070082_11072336	0.06	0.06	0.09	0.00	0.08	0.10	0.08	0.05	0.05	0.13	0.15	0.08	0.06	0.05	0.00	0.07	0.00	0.06	0.09	0.04	0.07	0.02	0.07	0.11	0.14	0.00	0.14	0.18	0.19	0.05	0.07	0.11	0.02	0.06	0.03	0.03	0.08	0.12	0.00
K	intron_retention	CG9932,I_chr2L_13031395_13035824	chr2L	-	chr2L_13028540_13028867				chr2L_13028539_13028540;chr2L_13028867_13028868	chr2L_13027809_13028539;chr2L_13028868_13029642	15.38	21.43	NA	29.41	NA	NA	22.22	14.29	10.71	NA	NA	15.38	NA	0.00	0.00	13.33	NA	NA	28.57	16.67	NA	12.24	11.11	NA	NA	NA	NA	20.00	17.65	14.29	NA	NA	18.37	10.53	NA	36.36	8.70	NA	16.67
K	alternative_donor	CG18317,RI_chr2L_1718492_1723881	chr2L	-	chr2L_1718492_1718674;chr2L_1718492_1718739	chr2L_1718492_1718695				chr2L_1718421_1718491;chr2L_1718740_1718903	37.93	47.62	38.46	42.11	34.78	30.30	29.55	41.30	38.24	26.19	33.33	36.62	38.46	22.73	41.18	43.48	30.43	16.67	36.11	49.02	46.43	46.27	38.71	36.17	26.47	33.33	33.33	42.25	37.93	34.48	28.95	50.85	45.24	38.89	42.22	42.00	32.91	32.56	33.77
K	intron_retention	jim,I_chr3L_22791582_22791898	chr3L	-	chr3L_22791579_22791901				chr3L_22791578_22791579;chr3L_22791901_22791902	chr3L_22791482_22791578;chr3L_22791902_22791998	14.29	NA	NA	14.29	NA	NA	NA	NA	0.00	NA	NA	26.67	NA	NA	NA	NA	NA	NA	NA	9.52	NA	NA	NA	NA	NA	NA	NA	NA	NA	NA	NA	NA	NA	NA	NA	NA	NA	NA	21.43
K	intron_retention	Mlf,noncoding_7111,I_chr2R_11824086_11824186,REI_chr2R_11824089_11824525,CEI_chr2R_11826763_11827279	chr2R	-	chr2R_11824086_11824186				chr2R_11824085_11824086;chr2R_11824186_11824187	chr2R_11823989_11824085;chr2R_11824187_11824286	75.00	76.47	NA	71.88	NA	NA	NA	92.86	85.19	NA	NA	70.97	NA	85.71	81.82	60.00	90.00	NA	76.92	79.17	NA	71.43	72.00	60.00	53.33	NA	75.00	58.82	59.09	73.68	60.00	93.75	69.23	76.47	75.00	63.16	73.33	75.00	85.00
K	alternative_acceptor	CG2219,I_chr4_199813_199889,RI_chr4_202143_202194	chr4	-	chr4_199463_199562	chr4_199507_199562				chr4_199563_199629;chr4_199407_199462	86.67	80.00	86.21	87.72	80.95	95.65	96.55	89.66	90.36	100.00	86.21	81.54	88.57	91.30	84.00	83.64	87.50	85.71	86.84	89.09	100.00	90.48	77.50	86.67	86.67	84.21	96.55	94.12	100.00	85.71	79.41	90.00	84.38	88.14	95.24	77.27	76.47	87.50	77.27
K	alternative_acceptor	CG4996,E_chr2R_13627553_13627643,I_chr2R_13629549_13629609	chr2R	+	chr2R_13629549_13629609	chr2R_13629549_13629605				chr2R_13629449_13629548;chr2R_13629610_13629709	93.33	87.50	90.00	100.00	87.50	NA	93.33	87.50	94.74	NA	88.89	91.67	NA	NA	100.00	94.12	NA	90.00	100.00	96.30	NA	92.31	92.31	80.00	NA	100.00	90.00	100.00	100.00	88.89	78.57	90.00	91.67	92.31	100.00	100.00	100.00	NA	92.86
K	jcn_only_AA	Pdp1,RI_chr3L_7809841_7810536,I_chr3L_7813130_7818683,I_chr3L_7831960_7846282	chr3L	-	chr3L_7809841_7810536;chr3L_7809826_7810536	chr3L_7809712_7810536				chr3L_7810537_7810636;chr3L_7809584_7809711	11.11	8.97	6.35	14.29	11.54	14.52	9.09	11.76	8.55	8.11	24.07	16.67	6.06	10.87	5.36	15.79	5.17	16.13	3.57	11.63	12.50	7.07	11.54	10.10	8.45	12.00	15.93	6.25	10.45	11.84	7.27	13.89	20.00	11.90	18.75	5.41	8.96	8.91	7.81
K	intron_retention	l(3)neo26,Cat	chr3L	+	chr3L_18814350_18814406				chr3L_18814349_18814350;chr3L_18814406_18814407	chr3L_18814295_18814349;chr3L_18814407_18815454	14.58	7.22	19.51	44.00	8.57	20.45	28.81	13.04	9.09	9.18	13.56	23.26	14.29	13.16	20.00	27.59	8.16	14.81	14.04	23.33	18.52	23.33	26.73	10.74	26.56	37.50	24.39	30.19	27.59	15.52	11.11	15.38	19.59	12.50	9.88	61.70	7.91	7.89	8.27
K	alternative_donor	Mbs,I_chr3L_16045251_16046108,RI_chr3L_16045275_16045854,RI_chr3L_16045275_16046111,RI_chr3L_16045277_16046104,I_chr3L_16045316_16046104,I_chr3L_16057100_16057329	chr3L	+	chr3L_16045316_16046104;chr3L_16045277_16046104;chr3L_16045275_16046104	chr3L_16045251_16046104				chr3L_16046105_16046204;chr3L_16045216_16045250	66.67	61.29	60.00	70.27	52.17	70.45	61.54	63.75	62.67	81.82	58.62	67.57	57.78	63.27	77.08	62.50	64.86	46.15	67.24	70.37	70.97	66.67	64.81	58.82	60.71	63.16	65.96	70.00	66.67	77.36	71.70	86.96	73.33	66.67	70.59	51.35	65.38	71.43	53.12
K	jcn_only_AD	CG11984,I_chr3R_4837327_4837766,I_chr3R_4845450_4845598	chr3R	-	chr3R_4839215_4839655;chr3R_4839215_4839561;chr3R_4839215_4839851;chr3R_4839215_4839728;chr3R_4839215_4839799	chr3R_4839215_4839889				chr3R_4839038_4839214;chr3R_4839890_4839901	8.00	0.00	9.09	10.00	NA	NA	NA	16.67	18.60	NA	NA	9.09	NA	NA	NA	NA	NA	NA	8.00	13.33	NA	0.00	4.76	NA	NA	13.64	0.00	NA	NA	NA	NA	NA	NA	13.64	NA	NA	NA	NA	NA
K	intron_retention	myoglianin,RI_chr4_712986_714006,E_chr4_716066_716347,RI_chr4_716066_716482,RI_chr4_716153_716613,E_chr4_716172_716351	chr4	-	chr4_716153_716322				chr4_716152_716153;chr4_716322_716323	chr4_716072_716152;chr4_716323_716675	88.89	NA	NA	100.00	NA	NA	87.50	89.47	78.79	NA	NA	81.82	NA	87.50	NA	85.00	87.50	NA	NA	90.91	NA	NA	87.50	NA	NA	NA	NA	NA	NA	NA	NA	NA	NA	90.00	NA	NA	NA	NA	NA
K	alternative_donor	Rrp42,RI_chr2R_11902769_11902844	chr2R	+	chr2R_11902769_11902844	chr2R_11902794_11902844				chr2R_11902845_11902944;chr2R_11902669_11902768	100.00	NA	100.00	100.00	100.00	100.00	92.31	100.00	100.00	NA	100.00	100.00	100.00	100.00	100.00	100.00	NA	100.00	100.00	100.00	100.00	100.00	93.75	92.31	90.00	100.00	100.00	NA	100.00	88.89	90.00	100.00	100.00	91.67	100.00	100.00	100.00	92.31	100.00
K	intron_retention	CG11984,I_chr3R_4837327_4837766,I_chr3R_4845450_4845598	chr3R	-	chr3R_4839215_4839561				chr3R_4839214_4839215;chr3R_4839561_4839562	chr3R_4839038_4839214;chr3R_4839562_4839628	20.00	25.00	NA	20.00	NA	NA	NA	6.67	27.27	NA	NA	25.00	NA	NA	NA	30.77	NA	NA	NA	NA	NA	5.00	NA	NA	NA	NA	12.50	NA	NA	NA	NA	NA	NA	33.33	NA	NA	NA	NA	NA
K	intron_retention	fdl,RI_chr2R_8394261_8394315	chr2R	-	chr2R_8376586_8376650				chr2R_8376585_8376586;chr2R_8376650_8376651	chr2R_8376267_8376585;chr2R_8376651_8377386	0.00	0.00	0.00	0.00	0.00	0.00	0.00	0.00	1.23	0.00	0.00	0.00	0.00	0.00	0.00	0.00	0.00	0.00	0.00	0.00	0.00	0.00	0.86	0.00	0.00	0.00	0.00	0.00	0.00	0.00	0.00	0.00	0.00	0.00	0.00	0.00	0.00	0.00	0.00
N	multi_cassette	CG1161,RI_chr3R_1181273_1181459,I_chr3R_1182079_1182146	chr3R	+	chr3R_1181273_1182146	chr3R_1181273_1181515;chr3R_1181665_1181724;chr3R_1181851_1181905;chr3R_1181959_1182146		chr3R_1181516_1181664;chr3R_1181725_1181850;chr3R_1181906_1181958		chr3R_1181173_1181272;chr3R_1182147_1182246	100.00	100.00	100.00	100.00	100.00	100.00	86.44	100.00	92.06	100.00	100.00	100.00	100.00	100.00	100.00	100.00	100.00	100.00	100.00	94.24	100.00	89.86	85.00	86.89	100.00	100.00	100.00	100.00	100.00	100.00	100.00	100.00	67.11	100.00	100.00	100.00	100.00	100.00	100.00
K	intron_retention	SMSr	chr3L	-	chr3L_7368216_7368279				chr3L_7368215_7368216;chr3L_7368279_7368280	chr3L_7367142_7368215;chr3L_7368280_7368446	0.00	0.00	0.00	0.00	0.00	0.00	0.00	0.00	1.06	0.00	0.00	0.00	0.00	0.00	0.00	0.00	0.00	0.00	0.00	1.59	0.00	0.00	0.00	0.00	0.00	0.00	3.39	0.00	0.00	0.00	0.00	0.00	0.00	0.00	0.00	0.00	0.00	0.00	0.00
K	intron_retention	Ant2,sesB	chrX	-	chrX_10676714_10676809				chrX_10676713_10676714;chrX_10676809_10676810	chrX_10676413_10676713;chrX_10676810_10676873	66.67	NA	66.67	69.23	77.78	NA	72.73	50.00	68.42	NA	NA	75.00	71.43	71.43	NA	58.33	NA	33.33	60.00	84.62	NA	NA	75.00	50.00	NA	90.00	75.00	NA	NA	NA	72.73	NA	NA	60.00	46.15	66.67	63.64	50.00	64.29
K	intron_retention	CG32000,I_chr4_154340_157504,I_chr4_154551_155461,I_chr4_155591_155927,I_chr4_157014_157316,RI_chr4_157014_157504,I_chr4_157794_157864	chr4	+	chr4_154340_155497				chr4_154339_154340;chr4_155497_155498	chr4_154254_154339;chr4_155498_155561	100.00	100.00	100.00	82.61	100.00	90.91	94.29	95.24	100.00	NA	100.00	90.00	100.00	95.24	100.00	100.00	93.33	90.91	96.00	100.00	88.89	NA	93.75	NA	NA	100.00	90.91	NA	NA	100.00	100.00	NA	NA	96.67	100.00	100.00	100.00	NA	NA
K	intron_retention	CG42600,F_chr2R_5481088_5481893	chr2R	-	chr2R_5475836_5475895				chr2R_5475835_5475836;chr2R_5475895_5475896	chr2R_5475458_5475835;chr2R_5475896_5476310	66.67	NA	NA	NA	NA	NA	NA	NA	NA	NA	NA	NA	NA	NA	NA	NA	NA	NA	NA	66.67	NA	80.00	88.89	NA	NA	NA	NA	NA	NA	NA	81.25	NA	NA	NA	NA	NA	NA	NA	42.86
K	cassette	CG31342,I_chr3R_8813079_8814327,I_chr3R_8822346_8822403	chr3R	+	chr3R_8813079_8814327	chr3R_8813079_8813154;chr3R_8813207_8814327		chr3R_8813155_8813206		chr3R_8812979_8813078;chr3R_8814328_8814427	97.44	97.67	97.78	100.00	100.00	100.00	94.55	98.25	97.50	91.67	86.67	94.74	100.00	100.00	100.00	97.56	100.00	100.00	97.14	95.29	91.43	88.31	98.33	97.96	94.12	90.32	92.31	97.22	81.82	95.83	97.22	96.30	97.62	98.46	97.44	84.09	98.46	97.62	98.33
K	intron_retention	Pros45	chrX	+	chrX_21187223_21187285				chrX_21187222_21187223;chrX_21187285_21187286	chrX_21187054_21187222;chrX_21187286_21187430	0.78	0.91	0.48	0.38	0.00	0.62	0.78	0.78	0.49	0.00	0.00	1.06	0.00	1.88	0.00	0.97	0.00	0.56	0.00	0.76	0.00	1.24	1.00	2.03	2.68	0.55	3.55	0.00	14.08	0.00	0.72	2.15	0.47	0.72	1.43	1.71	0.44	1.02	0.00
N	jcn_only_AA	Nca,CG7646	chr3L	+	chr3L_19986423_19988473;chr3L_19986423_19987267;chr3L_19986423_19989780	chr3L_19986423_19986483				chr3L_19986365_19986422	0.00	NA	0.00	0.00	NA	0.00	19.57	0.00	0.00	NA	NA	0.00	0.00	0.00	0.00	0.00	NA	NA	0.00	0.00	NA	NA	0.00	0.00	NA	0.00	0.00	NA	0.00	NA	0.00	NA	NA	0.00	0.00	NA	NA	NA	NA
K	intron_retention	CG9346	chr2R	+	chr2R_16899784_16899839				chr2R_16899783_16899784;chr2R_16899839_16899840	chr2R_16899667_16899783;chr2R_16899840_16900126	0.00	NA	NA	22.22	NA	NA	7.14	NA	0.00	NA	NA	0.00	NA	NA	0.00	0.00	NA	NA	NA	5.56	NA	NA	NA	0.00	NA	NA	NA	NA	NA	NA	52.63	NA	7.69	0.00	NA	NA	NA	NA	NA
N	intron_retention	I_chrX_4000307_4003527,CG4857	chrX	+	chrX_4011429_4011996				chrX_4011428_4011429;chrX_4011996_4011997	chrX_4011323_4011428;chrX_4011997_4012308	100.00	100.00	100.00	53.85	NA	100.00	52.63	100.00	54.84	NA	NA	100.00	NA	100.00	100.00	100.00	100.00	40.00	100.00	100.00	NA	NA	36.00	100.00	NA	100.00	100.00	NA	100.00	57.14	69.23	NA	46.43	100.00	NA	100.00	NA	NA	62.50
K	intron_retention	Dhap-at,CG33494	chr3R	-	chr3R_21320143_21320838				chr3R_21320142_21320143;chr3R_21320838_21320839	chr3R_21319958_21320142;chr3R_21320839_21320926	0.00	0.00	0.00	0.27	0.00	0.31	0.29	0.38	0.56	0.00	0.00	0.42	0.28	0.00	0.00	0.28	0.82	0.00	0.00	0.36	0.00	0.67	0.00	0.00	0.00	0.00	1.13	1.06	0.27	0.00	0.17	0.00	0.00	0.00	0.44	0.00	0.00	0.00	0.00
K	intron_retention	phtf,I_chr2R_2629598_2630209	chr2R	+	chr2R_2632700_2632757				chr2R_2632699_2632700;chr2R_2632757_2632758	chr2R_2632551_2632699;chr2R_2632758_2632826	0.00	0.00	0.00	2.94	0.00	NA	0.00	0.00	0.00	NA	0.00	2.56	NA	0.00	0.00	0.00	0.00	0.00	0.00	5.88	0.00	0.00	0.00	0.00	0.00	0.00	0.00	NA	NA	NA	0.00	NA	0.00	2.86	0.00	NA	0.00	NA	0.00
N	intron_retention	plx	chr3R	+	chr3R_1532076_1532905				chr3R_1532075_1532076;chr3R_1532905_1532906	chr3R_1532054_1532075;chr3R_1532906_1533663	13.33	NA	NA	NA	NA	NA	NA	NA	NA	NA	NA	NA	NA	NA	NA	NA	NA	NA	NA	41.67	NA	NA	NA	NA	NA	NA	NA	NA	NA	NA	NA	NA	NA	NA	NA	NA	11.11	NA	NA
K	jcn_only_AD	HSPC300,I_chr2R_19915648_19915744,I_chr2R_19915648_19915903,I_chr2R_19915648_19916060	chr2R	-	chr2R_19915648_19915744;chr2R_19915648_19916136	chr2R_19915648_19915903				chr2R_19915548_19915647;chr2R_19916137_19916160	1.45	1.79	0.50	1.74	0.00	0.57	0.00	3.18	2.45	0.99	5.00	3.23	0.00	2.78	1.60	4.48	3.28	0.68	3.53	0.63	2.13	1.43	1.71	1.04	1.85	2.11	0.00	0.00	1.38	1.04	0.00	0.75	0.65	2.49	0.86	0.89	0.00	0.00	1.22
K	intron_retention	RpS25,I_chr3R_7041333_7041414,I_chr3R_7041347_7041413,I_chr3R_7041347_7041556,RI_chr3R_7044164_7044221	chr3R	-	chr3R_7041347_7041556				chr3R_7041346_7041347;chr3R_7041556_7041557	chr3R_7041267_7041346;chr3R_7041557_7041598	99.85	99.81	99.74	99.68	99.83	99.88	99.87	99.76	99.83	99.84	99.85	99.77	99.86	99.77	99.90	99.77	99.82	99.94	99.84	99.81	99.90	98.25	99.84	99.86	99.95	99.68	99.87	99.70	99.83	99.86	99.89	99.91	99.87	99.83	99.86	99.89	99.84	99.85	99.84
K	intron_retention	CG5001,I_chr2L_1191535_1191648	chr2L	+	chr2L_1186453_1191402				chr2L_1186452_1186453;chr2L_1191402_1191403	chr2L_1186350_1186452;chr2L_1191403_1191534	0.00	0.00	0.00	0.00	NA	0.00	0.00	0.00	1.72	NA	0.00	0.00	NA	0.00	0.00	0.00	5.26	0.00	0.00	0.00	NA	0.00	0.00	0.00	NA	0.00	0.00	NA	NA	0.00	0.00	NA	0.00	0.00	0.00	NA	0.00	0.00	0.00
K	jcn_only_AA	CG14425,Sxl,CG14425_Sxl,CEF_chrX_6984538_6992033	chrX	-	chrX_6986204_6991030;chrX_6986156_6991030	chrX_6990969_6991030				chrX_6991031_6991040	62.50	NA	NA	NA	NA	NA	NA	NA	NA	NA	NA	NA	NA	NA	NA	NA	NA	NA	NA	75.00	NA	NA	NA	NA	NA	NA	NA	NA	NA	NA	50.00	NA	NA	NA	NA	NA	NA	NA	NA
K	jcn_only_AD	M(2)21AB,I_chr2L_107839_110405,I_chr2L_107957_108587,I_chr2L_110878_111037,I_chr2L_112022_112689,RI_chr2L_132256_132482	chr2L	+	chr2L_108227_108587;chr2L_108102_108587;chr2L_107839_108587	chr2L_108347_108587				chr2L_108588_108687;chr2L_107833_107838	14.29	17.26	11.62	14.65	5.73	10.07	10.83	20.00	9.53	16.75	17.88	6.02	7.43	13.64	7.03	10.53	11.64	8.17	13.68	10.60	23.30	7.79	13.39	12.06	17.39	15.89	23.88	18.67	14.76	17.65	11.06	23.08	24.52	11.48	14.95	32.20	8.24	17.32	18.01
K	alternative_acceptor	CG4829,I_chrX_16717240_16717547	chrX	+	chrX_16717240_16717619;chrX_16717240_16717547	chrX_16717240_16717889				chrX_16717140_16717239;chrX_16717890_16718151	1.60	2.28	1.61	0.12	25.66	31.57	2.99	0.75	1.44	8.26	1.09	3.36	1.59	1.54	2.97	0.48	0.92	2.57	1.36	1.56	2.51	0.00	2.39	3.23	3.09	0.28	5.43	9.52	0.40	0.21	1.60	0.22	0.51	0.60	2.01	0.00	1.77	2.23	1.64
K	alternative_acceptor	Tm1	chr3R	+	chr3R_11113877_11113974	chr3R_11113877_11113951				chr3R_11113743_11113876;chr3R_11113975_11115161	87.50	NA	NA	87.50	NA	NA	NA	NA	NA	NA	NA	NA	NA	NA	NA	NA	NA	NA	NA	NA	NA	NA	NA	NA	NA	NA	NA	NA	NA	NA	NA	NA	NA	NA	NA	NA	NA	NA	NA
K	intron_retention	Nup75,I_chr2R_14058825_14059758,I_chr2R_14058954_14059942	chr2R	-	chr2R_14052401_14052459				chr2R_14052400_14052401;chr2R_14052459_14052460	chr2R_14051736_14052400;chr2R_14052460_14052607	0.00	0.00	0.00	0.00	0.00	2.44	0.00	0.00	1.18	0.00	0.00	1.83	0.00	0.00	0.00	2.22	0.00	1.41	0.00	0.55	0.00	8.57	0.00	0.00	0.00	0.00	0.00	0.00	0.00	0.00	0.00	0.00	4.55	0.00	0.00	0.00	0.00	0.00	1.72
K	intron_retention	Mvl,I_chr3R_16884191_16886355	chr3R	-	chr3R_16884191_16886003				chr3R_16884190_16884191;chr3R_16886003_16886004	chr3R_16884091_16884190;chr3R_16886004_16886210	9.09	6.45	10.00	6.06	4.35	0.00	4.00	0.00	6.67	13.04	9.09	5.26	13.04	0.00	16.67	4.35	12.50	9.09	0.00	12.20	7.14	11.76	10.53	6.06	5.56	14.29	12.00	20.00	40.00	18.52	0.00	11.11	21.74	12.50	8.70	18.75	0.00	7.41	13.04
K	intron_retention	CG7011	chr3L	-	chr3L_15155938_15156086				chr3L_15155937_15155938;chr3L_15156086_15156087	chr3L_15155600_15155937;chr3L_15156087_15156438	0.00	NA	NA	NA	NA	NA	NA	NA	NA	NA	NA	NA	NA	NA	NA	NA	NA	NA	NA	0.00	NA	NA	0.00	0.00	0.00	NA	0.00	0.00	0.00	NA	NA	NA	NA	NA	NA	0.00	8.33	NA	0.00
K	intron_retention	Mi-2,Su(Tpl)	chr3L	-	chr3L_19890509_19902346				chr3L_19890508_19890509;chr3L_19902346_19902347	chr3L_19890418_19890508;chr3L_19902347_19902410	23.20	30.77	NA	31.25	NA	NA	31.82	36.00	23.33	NA	NA	21.43	33.33	NA	NA	20.00	25.00	NA	18.75	14.29	NA	35.00	8.33	NA	NA	NA	13.33	23.08	NA	NA	NA	NA	NA	17.86	25.00	NA	10.00	NA	NA
N	alternative_donor	CG8051,I_chrX_19198128_19201351	chrX	-	chrX_19198128_19199326;chrX_19198128_19201671	chrX_19198128_19199330				chrX_19198028_19198127;chrX_19201672_19201734	0.00	0.00	0.00	8.33	0.00	0.00	6.67	11.11	5.56	0.00	0.00	5.88	0.00	12.50	20.00	0.00	0.00	0.00	10.00	6.67	0.00	0.00	0.00	0.00	0.00	0.00	20.00	0.00	0.00	0.00	0.00	0.00	0.00	7.69	0.00	0.00	12.50	0.00	0.00
K	jcn_only_AA	CG31158,CI_chr3R_18432763_18433113,CG31159	chr3R	+	chr3R_18433031_18433113	chr3R_18433031_18433110				chr3R_18432919_18433030;chr3R_18433114_18433213	27.59	28.33	27.59	23.46	NA	58.14	26.15	34.44	28.57	20.00	NA	32.88	NA	44.19	42.31	20.83	68.97	41.67	36.36	22.83	NA	29.51	26.03	20.25	18.60	50.00	22.73	32.14	18.18	30.00	37.50	23.64	25.00	37.80	30.00	25.53	20.95	28.33	22.97
K	intron_retention	tws,I_chr3R_5960899_5960978,CG6241	chr3R	-	chr3R_5959310_5960101				chr3R_5959309_5959310;chr3R_5960101_5960102	chr3R_5958937_5959309;chr3R_5960102_5960121	47.99	50.00	57.14	58.06	NA	66.67	42.59	47.83	40.98	NA	58.33	48.57	31.03	48.15	47.06	50.00	43.75	43.75	52.00	48.48	54.55	30.77	40.91	50.00	NA	46.15	52.94	NA	NA	NA	50.00	NA	NA	43.59	46.67	25.00	70.00	54.55	NA
K	alternative_donor	cnc,I_chr3R_19014852_19016738,I_chr3R_19046366_19046507,I_chr3R_19046619_19047567	chr3R	-	chr3R_19046366_19046507;chr3R_19046366_19047563	chr3R_19046366_19047567				chr3R_19046266_19046365;chr3R_19047568_19047667	45.45	60.00	62.50	45.45	33.33	60.00	40.00	50.00	44.44	66.67	50.00	42.86	66.67	50.00	50.00	44.44	60.00	25.00	25.00	55.56	NA	27.27	45.45	60.00	25.00	75.00	25.00	0.00	42.86	20.00	46.67	50.00	36.36	36.36	50.00	44.44	NA	NA	25.00
K	jcn_only_AA	mask,I_chr3R_20073365_20073461	chr3R	+	chr3R_20066767_20066839	chr3R_20066767_20066836				chr3R_20065551_20066766;chr3R_20066840_20066876	98.34	99.04	100.00	98.51	100.00	100.00	97.53	97.42	97.89	93.75	100.00	97.69	98.78	99.01	99.35	98.58	96.95	97.50	100.00	98.64	97.98	100.00	97.06	98.35	97.37	98.56	97.89	98.61	96.20	98.53	96.83	96.15	98.50	98.77	94.57	98.92	96.91	99.03	98.33
K	jcn_only_AD	sar1,I_chr3R_18185148_18185246	chr3R	+	chr3R_18182472_18183252;chr3R_18182521_18183252;chr3R_18182467_18183252	chr3R_18182490_18183252				chr3R_18183253_18183393;chr3R_18182460_18182466	0.26	0.56	0.57	0.22	0.00	0.00	0.26	0.20	0.69	0.00	0.00	0.82	0.80	0.43	1.42	0.00	1.32	0.37	0.81	0.00	0.00	1.33	0.00	0.00	0.00	0.71	1.04	1.35	1.15	0.00	0.61	0.00	0.00	1.07	1.01	2.02	0.00	1.06	0.55
K	jcn_only_AD	CG17721,RI_chr3R_7061265_7061322	chr3R	+	chr3R_7061229_7061322	chr3R_7061265_7061322				chr3R_7061323_7061422;chr3R_7061165_7061228	13.79	13.79	19.23	11.36	10.00	6.06	7.14	28.21	23.53	18.57	13.33	14.04	6.67	18.18	11.90	9.38	7.14	24.00	16.00	16.00	21.62	13.51	2.70	8.64	4.44	0.00	5.41	7.69	18.60	18.75	4.65	16.67	NA	9.52	NA	18.60	7.04	24.53	24.59
K	intron_retention	CG32582,I_chrX_15730402_15730457	chrX	+	chrX_15730431_15730557				chrX_15730430_15730431;chrX_15730557_15730558	chrX_15730315_15730430;chrX_15730558_15730707	41.67	45.45	61.54	73.68	NA	NA	76.19	60.00	60.71	NA	42.86	65.00	54.55	41.67	42.86	52.00	46.67	38.46	52.63	50.00	NA	NA	33.33	40.00	NA	NA	33.33	NA	45.45	NA	53.33	27.27	NA	48.28	36.36	58.33	37.50	42.86	NA
K	jcn_only_AA	mnb	chrX	-	chrX_17762200_17763014;chrX_17762403_17763014	chrX_17762203_17763014				chrX_17763015_17763849;chrX_17762180_17762199	0.00	NA	NA	NA	NA	NA	NA	NA	NA	0.00	NA	NA	NA	NA	NA	NA	NA	NA	NA	NA	NA	0.00	NA	NA	NA	NA	NA	NA	NA	NA	NA	NA	0.00	NA	NA	NA	NA	NA	NA
K	jcn_only_AA	SRPK	chr2R	+	chr2R_11269919_11270907	chr2R_11269919_11270707				chr2R_11269355_11269918	0.00	0.00	1.27	0.00	0.00	0.00	1.33	0.72	0.00	0.00	0.00	0.00	0.00	0.00	0.00	0.00	0.00	0.00	0.00	0.63	0.00	3.90	0.00	0.00	0.00	1.39	2.53	1.22	0.00	0.00	0.00	0.00	1.00	0.00	0.00	1.79	0.00	0.00	0.00
K	cassette	Zasp52,RI_chr2R_11667164_11667562,I_chr2R_11690993_11701987	chr2R	-	chr2R_11666052_11667562	chr2R_11666052_11666769;chr2R_11667164_11667562		chr2R_11666770_11667163		chr2R_11665857_11666051;chr2R_11667563_11667662	0.00	0.00	0.00	0.00	0.00	0.00	0.00	0.00	0.53	0.00	0.00	0.00	0.00	0.00	0.00	0.00	0.00	0.00	0.00	0.00	0.00	0.64	0.00	0.99	0.00	0.00	0.00	3.16	0.00	0.00	0.00	0.00	0.36	0.00	0.00	0.00	0.00	0.00	0.00
K	alternative_acceptor	CG5514,RI_chr3R_23768206_23768306,Gp93	chr3R	+	chr3R_23768206_23768309	chr3R_23768206_23768306				chr3R_23768160_23768205;chr3R_23768310_23768406	90.91	NA	NA	NA	NA	NA	NA	NA	NA	NA	NA	90.91	NA	NA	NA	NA	NA	NA	NA	66.67	NA	NA	NA	NA	NA	100.00	NA	NA	NA	NA	100.00	90.00	NA	88.89	87.50	100.00	NA	NA	85.71
K	intron_retention	cryptocephal,noncoding_4181,I_chr2L_21311307_21311752,RI_chr2L_21312044_21312124,I_chr2L_21312209_21314626	chr2L	+	chr2L_21311033_21311192				chr2L_21311032_21311033;chr2L_21311192_21311193	chr2L_21310948_21311032;chr2L_21311193_21311214	35.71	30.85	35.00	40.00	35.71	31.82	34.69	24.12	28.44	45.00	27.16	35.07	38.78	35.79	37.80	30.11	27.63	33.57	33.64	31.10	35.00	63.64	44.83	34.17	38.71	38.33	67.90	81.60	69.04	48.25	31.29	54.67	58.54	30.13	40.66	38.16	48.19	27.17	40.98
K	intron_retention	CG32103,I_chr3L_12398261_12403200	chr3L	-	chr3L_12397391_12397462				chr3L_12397390_12397391;chr3L_12397462_12397463	chr3L_12396872_12397390;chr3L_12397463_12398036	0.00	0.00	0.00	0.00	0.00	1.47	0.00	0.00	0.00	0.00	0.00	0.00	0.00	0.00	0.00	0.00	0.00	1.32	0.00	1.00	0.00	0.00	0.00	0.00	0.00	0.00	0.00	3.54	0.00	0.00	0.00	0.00	0.00	0.00	1.15	0.00	0.00	0.00	0.00
K	intron_retention	CG11177	chrX	+	chrX_13506235_13506293				chrX_13506234_13506235;chrX_13506293_13506294	chrX_13506141_13506234;chrX_13506294_13506746	0.00	0.00	0.00	0.00	0.00	1.00	0.55	0.00	0.25	0.00	0.00	0.56	0.00	0.00	0.00	1.49	0.00	0.00	0.00	0.00	0.00	0.00	0.00	0.00	0.00	0.00	7.41	0.00	0.00	0.00	0.00	0.00	0.00	0.00	0.00	0.00	0.74	0.00	0.00
K	cassette	Trn	chr3L	+	chr3L_6189812_6190482	chr3L_6189812_6190136;chr3L_6190213_6190482		chr3L_6190137_6190212		chr3L_6189716_6189811;chr3L_6190483_6190657	100.00	100.00	100.00	100.00	100.00	100.00	98.94	100.00	100.00	100.00	100.00	100.00	100.00	100.00	100.00	100.00	100.00	100.00	100.00	100.00	100.00	100.00	100.00	100.00	100.00	100.00	100.00	98.39	100.00	100.00	100.00	100.00	100.00	100.00	100.00	100.00	100.00	100.00	100.00
K	jcn_only_AA	CG4877	chr3L	+	chr3L_16379671_16379731	chr3L_16379671_16379725				chr3L_16379625_16379670;chr3L_16379732_16380052	60.00	NA	69.57	NA	NA	NA	60.00	NA	80.00	NA	NA	60.00	NA	NA	45.00	87.50	NA	63.64	61.90	64.29	NA	NA	55.56	50.00	NA	NA	NA	60.00	54.55	56.52	NA	NA	NA	81.82	NA	NA	47.62	NA	NA
K	jcn_only_AD	Fas1,E_chr3R_12458491_12460799,I_chr3R_12458491_12460807,I_chr3R_12460976_12461267	chr3R	+	chr3R_12458491_12461267;chr3R_12460817_12461267	chr3R_12460105_12461267				chr3R_12461268_12461367	0.00	NA	9.52	NA	0.00	NA	NA	NA	2.94	NA	NA	NA	NA	NA	NA	NA	NA	NA	NA	0.00	NA	NA	NA	NA	NA	NA	NA	NA	NA	NA	NA	NA	NA	0.00	NA	NA	NA	NA	NA
K	intron_retention	CG2950,I_chr2L_4842348_4842805,I_chr2L_4844647_4845086,I_chr2L_4844952_4845086	chr2L	-	chr2L_4842348_4843539				chr2L_4842347_4842348;chr2L_4843539_4843540	chr2L_4842248_4842347;chr2L_4843540_4843658	18.27	22.22	17.74	11.22	11.36	11.11	19.35	24.68	13.68	16.67	14.52	23.58	34.21	31.71	16.67	24.00	12.50	24.44	21.15	8.80	11.76	46.67	18.52	21.43	37.04	27.91	22.22	43.18	24.07	16.39	6.78	14.29	24.59	17.14	23.40	16.22	18.27	16.95	19.57
K	intron_retention	noncoding_20813	chr4	+	chr4_927674_927740				chr4_927673_927674;chr4_927740_927741	chr4_927671_927673;chr4_927741_927770	82.61	77.78	73.33	84.00	63.64	75.00	89.58	68.42	82.61	91.30	75.00	78.79	43.75	68.18	68.42	72.00	53.33	52.94	83.33	66.67	60.00	98.91	83.78	86.21	91.67	90.00	100.00	97.14	100.00	87.88	80.49	75.00	92.59	69.44	83.33	96.55	96.97	94.12	92.59
K	alternative_donor	Ilp6,RI_chrX_2226173_2226308,I_chrX_2226173_2226571	chrX	-	chrX_2226173_2226376;chrX_2226173_2226571;chrX_2226173_2226308	chrX_2226173_2227352				chrX_2226073_2226172;chrX_2227353_2227719	100.00	100.00	97.30	100.00	100.00	100.00	95.89	99.02	99.32	100.00	97.44	97.56	100.00	100.00	100.00	98.88	100.00	97.87	100.00	98.96	100.00	93.75	98.84	98.18	100.00	97.78	100.00	95.00	92.86	100.00	100.00	100.00	97.87	98.86	97.44	100.00	100.00	100.00	100.00
K	jcn_only_AA	CG6805	chr2R	+	chr2R_12894564_12894770	chr2R_12894564_12894637				chr2R_12894294_12894563;chr2R_12894771_12895109	100.00	NA	NA	NA	NA	100.00	NA	100.00	97.96	NA	NA	100.00	100.00	NA	100.00	NA	NA	NA	NA	100.00	100.00	NA	NA	100.00	NA	NA	95.00	NA	NA	NA	NA	NA	NA	100.00	100.00	NA	100.00	NA	100.00
K	jcn_only_AD	lig,CI_chr2R_3962006_3962916,RI_chr2R_3962875_3962977	chr2R	+	chr2R_3955872_3957375;chr2R_3955586_3957375;chr2R_3955788_3957375	chr2R_3955517_3957375				chr2R_3957376_3957784;chr2R_3955509_3955516	94.74	94.87	95.06	96.43	98.72	100.00	94.29	96.84	98.02	90.48	98.77	96.12	98.63	94.74	96.30	95.59	92.50	98.65	93.15	93.62	93.75	89.19	NA	NA	NA	97.37	NA	NA	85.19	91.67	89.47	95.83	93.33	96.03	88.00	NA	80.00	NA	NA
N	intron_retention	Cp1,Aats-phe	chr2R	+	chr2R_9853191_9854259				chr2R_9853190_9853191;chr2R_9854259_9854260	chr2R_9853110_9853190;chr2R_9854260_9854474	100.00	100.00	100.00	100.00	100.00	NA	100.00	100.00	100.00	NA	100.00	100.00	100.00	100.00	100.00	100.00	100.00	77.14	100.00	100.00	100.00	100.00	100.00	100.00	100.00	NA	100.00	100.00	100.00	100.00	100.00	100.00	100.00	100.00	100.00	100.00	100.00	100.00	100.00
K	jcn_only_AD	osa,I_chr3R_13542657_13542834,I_chr3R_13542657_13543500,I_chr3R_13542657_13543662,I_chr3R_13542657_13543668,I_chr3R_13543730_13543786	chr3R	-	chr3R_13542657_13543968;chr3R_13542657_13543500;chr3R_13542657_13542834;chr3R_13542657_13543668;chr3R_13542657_13543677	chr3R_13542657_13543662				chr3R_13542557_13542656;chr3R_13543969_13544017	0.00	0.00	0.00	0.00	0.00	0.00	0.00	0.65	0.00	1.47	0.00	0.00	0.83	0.00	2.25	0.94	0.00	0.00	0.00	0.50	0.00	0.00	0.56	0.00	0.00	1.37	1.05	0.00	0.00	0.00	0.00	0.00	0.00	0.55	2.82	0.00	0.00	1.25	0.00
K	alternative_acceptor	Dyrk3,I_chr4_1231226_1233305,I_chr4_1233845_1234170	chr4	-	chr4_1230568_1230624	chr4_1230573_1230624				chr4_1230625_1231068;chr4_1230231_1230567	92.45	85.71	95.00	97.37	92.31	100.00	93.75	92.59	86.49	NA	94.12	100.00	88.24	90.91	93.33	100.00	90.91	85.71	95.00	93.55	88.89	100.00	95.45	92.31	100.00	81.25	100.00	100.00	92.31	100.00	90.00	100.00	90.00	91.43	100.00	90.91	90.91	100.00	84.62
K	jcn_only_AA	Trap1	chr2R	-	chr2R_2521435_2521515;chr2R_2521438_2521515	chr2R_2521454_2521515				chr2R_2521516_2521564;chr2R_2521152_2521434	100.00	100.00	100.00	100.00	98.89	97.53	100.00	99.40	98.85	100.00	100.00	100.00	100.00	100.00	100.00	98.90	97.26	97.89	100.00	99.41	96.67	100.00	100.00	100.00	98.08	100.00	100.00	100.00	98.46	100.00	98.68	100.00	99.13	98.58	100.00	100.00	100.00	98.94	99.19
K	intron_retention	Got2	chr2L	-	chr2L_1986106_1987584				chr2L_1986105_1986106;chr2L_1987584_1987585	chr2L_1985946_1986105;chr2L_1987585_1987761	0.00	0.00	0.00	0.00	0.00	0.00	0.00	0.00	0.00	0.00	0.00	0.29	0.00	0.00	0.00	0.00	0.00	1.24	0.00	0.00	0.00	1.20	0.75	0.00	0.00	0.00	0.00	0.00	2.05	0.00	0.00	0.00	0.47	0.00	0.00	0.54	0.69	0.87	0.80
K	jcn_only_AA	RpL36,RI_chrX_522912_523358,I_chrX_522932_523360,I_chrX_522949_523360	chrX	-	chrX_522912_523360;chrX_522932_523360	chrX_522949_523360				chrX_523361_523436;chrX_522849_522911	2.28	1.98	1.77	1.30	2.38	2.27	17.10	3.21	2.05	2.13	5.56	1.28	5.36	2.70	2.17	2.08	4.38	5.71	5.65	2.36	4.14	4.17	2.11	2.19	5.16	32.24	1.90	4.32	1.90	5.86	3.60	3.64	2.06	2.62	3.19	2.87	1.96	0.90	2.00
K	intron_retention	opa1-like,I_chr2R_10119470_10120234,I_chr2R_10121848_10121900,I_chr2R_10122128_10122197,I_chr2R_10122334_10122393	chr2R	-	chr2R_10119470_10120220				chr2R_10119469_10119470;chr2R_10120220_10120221	chr2R_10119370_10119469;chr2R_10120221_10120227	8.51	6.98	6.90	6.49	7.69	11.43	6.06	8.47	9.09	26.32	7.50	11.11	20.83	5.88	8.33	8.33	11.54	5.88	13.16	10.45	0.00	10.42	13.46	10.64	2.94	0.00	4.84	12.50	8.89	16.67	4.88	19.23	12.90	14.00	16.00	2.44	6.67	8.51	6.78
K	intron_retention	CG10011	chr3R	-	chr3R_24436242_24436323				chr3R_24436241_24436242;chr3R_24436323_24436324	chr3R_24435931_24436241;chr3R_24436324_24441888	0.00	0.00	NA	3.57	5.56	NA	0.00	0.00	0.00	0.00	0.00	0.00	NA	0.00	0.00	4.35	0.00	0.00	5.56	8.33	0.00	0.00	0.00	0.00	0.00	NA	0.00	8.33	0.00	0.00	0.00	0.00	0.00	0.00	0.00	4.17	0.00	0.00	0.00
K	jcn_only_AD	skap,I_chr3R_4766829_4767129,CRE_chr3R_4766916_4767129	chr3R	+	chr3R_4766912_4767129	chr3R_4767039_4767129				chr3R_4767130_4767229;chr3R_4766816_4766911	0.00	0.00	0.00	0.00	0.57	0.00	0.00	0.26	0.00	0.00	0.00	0.21	0.00	0.49	0.00	0.29	0.00	0.88	0.00	0.32	0.00	0.00	0.00	0.37	0.40	0.70	0.62	2.54	0.36	0.00	0.00	0.00	0.42	0.56	0.00	0.00	0.00	0.00	0.00
N	jcn_only_AA	CG32138	chr3L	+	chr3L_14058259_14059498;chr3L_14058259_14058715	chr3L_14058259_14058688				chr3L_14058172_14058258;chr3L_14059499_14060368	5.20	3.42	1.52	6.44	3.24	4.42	3.46	4.03	5.12	5.61	1.57	5.07	9.40	3.50	2.11	4.91	4.00	2.92	5.53	2.81	4.94	12.92	7.69	5.65	7.87	5.65	7.75	11.11	11.11	8.27	4.64	5.13	9.24	2.95	7.96	19.65	5.66	7.77	7.93
K	intron_retention	mfas,I_chr3R_7811954_7812017,RI_chr3R_7818607_7818970	chr3R	-	chr3R_7815051_7818463				chr3R_7815050_7815051;chr3R_7818463_7818464	chr3R_7814932_7815050;chr3R_7818464_7818574	88.97	88.97	87.14	81.18	93.44	89.86	94.44	89.01	89.23	89.55	89.33	95.12	94.03	92.31	95.56	90.00	93.55	96.55	89.39	84.21	86.25	93.42	82.99	75.56	91.25	97.44	85.09	87.76	87.50	90.11	93.65	85.00	76.25	89.52	83.95	93.67	87.30	90.35	86.08
K	intron_retention	I_chr3R_25875159_25875219,CG7946,CG15526	chr3R	+	chr3R_25880069_25880131				chr3R_25880068_25880069;chr3R_25880131_25880132	chr3R_25879266_25880068;chr3R_25880132_25880201	0.00	0.00	0.00	6.67	0.00	3.03	0.00	4.17	1.37	0.00	0.00	4.62	0.00	0.00	0.00	2.82	0.00	0.00	0.00	1.54	0.00	0.00	0.00	0.00	0.00	4.26	4.92	0.00	17.39	0.00	0.00	0.00	0.00	0.00	0.00	5.00	0.00	0.00	5.41
K	intron_retention	hppy,I_chr2R_15066378_15066915,I_chr2R_15105700_15106080,I_chr2R_15106144_15108248	chr2R	+	chr2R_15066378_15067003				chr2R_15066377_15066378;chr2R_15067003_15067004	chr2R_15066360_15066377;chr2R_15067004_15067015	41.18	35.29	46.15	60.71	NA	41.18	61.54	69.57	56.25	63.64	NA	48.15	60.00	53.85	37.50	42.86	41.18	58.33	36.36	32.43	66.67	28.26	39.39	47.06	35.29	33.33	52.38	33.33	23.08	47.83	47.06	NA	46.15	59.26	42.11	25.00	50.00	39.13	NA
K	alternative_donor	Elf,I_chr2L_12437061_12437812	chr2L	+	chr2L_12436928_12437812	chr2L_12436979_12437812				chr2L_12437813_12437912;chr2L_12436859_12436927	100.00	NA	NA	NA	NA	NA	NA	NA	100.00	NA	NA	85.71	NA	NA	NA	100.00	NA	NA	NA	NA	NA	100.00	100.00	100.00	NA	NA	100.00	NA	NA	NA	NA	NA	NA	NA	NA	NA	100.00	NA	NA
K	alternative_donor	CG1746,I_chr3R_27044771_27044867,I_chr3R_27044771_27044990,I_chr3R_27044771_27045027,RI_chr3R_27044771_27045110,I_chr3R_27044771_27045132,RI_chr3R_27044771_27045188,I_chr3R_27044771_27045193,RI_chr3R_27044771_27045268	chr3R	-	chr3R_27044771_27044867;chr3R_27044771_27045188;chr3R_27044771_27045132;chr3R_27044771_27045027;chr3R_27044771_27045110;chr3R_27044771_27044831;chr3R_27044771_27044990;chr3R_27044771_27044895	chr3R_27044771_27045257				chr3R_27044671_27044770;chr3R_27045258_27045273	98.65	99.10	98.54	99.34	100.00	99.25	98.58	99.67	98.84	95.71	99.18	98.70	98.97	99.03	99.32	98.56	99.62	99.16	99.06	98.61	99.35	98.88	88.89	83.87	92.31	98.87	80.95	91.07	93.66	95.96	99.09	99.10	98.42	99.21	94.23	96.43	90.48	87.50	91.43
K	jcn_only_AA	pr,I_chr2L_20074851_20075383	chr2L	-	chr2L_20074851_20075383	chr2L_20075320_20075383				chr2L_20075384_20075483	100.00	NA	NA	100.00	NA	NA	100.00	100.00	100.00	NA	NA	100.00	100.00	100.00	100.00	100.00	NA	NA	100.00	100.00	100.00	NA	NA	NA	NA	NA	NA	NA	NA	NA	100.00	100.00	NA	100.00	NA	NA	NA	NA	NA
K	intron_retention	Pk92B	chr3R	+	chr3R_15705766_15705837				chr3R_15705765_15705766;chr3R_15705837_15705838	chr3R_15705421_15705765;chr3R_15705838_15706032	0.00	0.00	0.00	0.00	0.00	NA	0.00	0.00	0.00	0.00	NA	0.00	NA	0.00	0.00	0.00	NA	NA	0.00	0.00	0.00	5.71	1.52	0.00	0.00	0.00	9.76	6.90	0.00	0.00	0.00	0.00	0.00	0.00	0.00	3.23	0.00	0.00	0.00
K	alternative_donor	noncoding_18164,F_chr3R_17192061_17200781,RI_chr3R_17193489_17193631	chr3R	+	chr3R_17193489_17193631;chr3R_17193407_17193631	chr3R_17193416_17193631				chr3R_17193632_17193731;chr3R_17193389_17193406	70.00	66.67	58.82	59.26	71.43	64.29	62.50	61.90	65.00	NA	NA	69.23	64.29	60.00	66.67	73.91	71.43	70.00	71.43	66.67	63.64	NA	80.00	70.00	NA	76.92	62.50	85.71	71.43	NA	68.42	75.00	83.33	61.90	70.00	50.00	87.50	42.86	81.82
K	intron_retention	CG1109,CG1347	chr3R	+	chr3R_1489375_1489439				chr3R_1489374_1489375;chr3R_1489439_1489440	chr3R_1489141_1489374;chr3R_1489440_1489651	0.00	0.00	NA	0.00	NA	NA	0.00	0.00	0.00	NA	NA	0.00	NA	0.00	0.00	0.00	0.00	0.00	NA	0.00	0.00	0.00	2.17	0.00	0.00	0.00	0.00	0.00	4.17	0.00	0.00	0.00	2.38	0.00	0.00	0.00	0.00	0.00	0.00
K	cassette	Aldh-III,I_chr2R_3356541_3356614,RI_chr2R_3357578_3357636,I_chr2R_3361118_3361226,I_chr2R_3361349_3361499	chr2R	-	chr2R_3355332_3356864	chr2R_3355332_3355926;chr2R_3356043_3356864		chr2R_3355927_3356042		chr2R_3355296_3355331;chr2R_3356865_3357018	97.92	97.40	96.30	96.51	100.00	98.41	100.00	97.59	98.65	79.17	100.00	99.21	94.87	98.41	98.75	98.82	100.00	100.00	96.55	99.35	98.36	95.83	97.62	96.67	100.00	97.62	96.92	95.24	96.00	97.50	95.40	98.00	97.67	100.00	97.92	97.62	96.55	97.10	97.98
K	intron_retention	CG2034	chr3L	+	chr3L_2258518_2258579				chr3L_2258517_2258518;chr3L_2258579_2258580	chr3L_2257872_2258517;chr3L_2258580_2258934	0.00	0.00	0.00	2.75	1.32	2.44	0.00	0.00	1.26	0.00	0.00	1.38	0.00	0.00	0.00	0.00	0.00	0.00	1.41	3.06	0.00	4.82	0.00	0.00	0.00	0.00	0.85	5.41	16.46	0.00	0.00	1.15	0.00	0.00	0.00	1.94	0.00	0.90	0.53
K	alternative_donor	l(2)08717	chr2R	-	chr2R_14686769_14689522	chr2R_14686769_14687299				chr2R_14686578_14686768;chr2R_14689523_14689898	3.23	3.45	2.56	0.00	0.00	3.85	2.56	1.27	3.51	3.45	2.70	5.26	4.55	3.12	2.78	2.94	4.35	3.33	3.23	1.19	3.33	5.88	2.38	3.23	3.57	2.56	5.26	9.09	6.38	3.45	3.45	4.76	3.03	1.56	3.45	5.26	2.13	4.17	2.38
K	jcn_only_AD	crol,I_chr2L_11799403_11802904	chr2L	-	chr2L_11800323_11802904;chr2L_11800323_11802370;chr2L_11800323_11802286	chr2L_11800323_11802343				chr2L_11800155_11800322;chr2L_11802905_11803004	0.00	0.37	0.00	0.25	0.00	0.00	0.00	0.00	0.30	0.54	0.00	0.00	0.00	0.00	0.65	0.00	0.00	0.00	0.86	0.00	0.00	0.00	0.19	0.00	0.31	0.41	0.00	0.30	0.39	0.00	0.00	0.00	0.00	0.25	0.00	0.00	0.17	0.00	0.00
K	intron_retention	CG14995,I_chr3L_4095875_4097205,I_chr3L_4096047_4096903	chr3L	-	chr3L_4096979_4097205				chr3L_4096978_4096979;chr3L_4097205_4097206	chr3L_4096971_4096978;chr3L_4097206_4097305	12.50	13.33	NA	NA	NA	NA	NA	NA	NA	NA	NA	10.53	NA	NA	NA	NA	NA	NA	NA	12.50	NA	15.79	NA	NA	NA	NA	NA	NA	NA	NA	NA	NA	NA	NA	NA	NA	NA	NA	NA
K	intron_retention	cav	chr3R	+	chr3R_20047648_20048064				chr3R_20047647_20047648;chr3R_20048064_20048065	chr3R_20047531_20047647;chr3R_20048065_20048196	100.00	NA	100.00	100.00	100.00	NA	94.74	100.00	96.43	NA	100.00	100.00	100.00	100.00	100.00	100.00	100.00	NA	100.00	100.00	100.00	100.00	NA	NA	NA	100.00	NA	NA	NA	NA	100.00	100.00	100.00	100.00	NA	NA	NA	NA	NA
K	jcn_only_AD	Myb,RI_chrX_15752571_15753225	chrX	-	chrX_15751579_15751673;chrX_15751579_15751682;chrX_15751579_15751749	chrX_15751579_15751709				chrX_15749823_15751578;chrX_15751750_15751876	0.96	1.92	0.00	2.99	3.77	2.17	2.99	0.99	0.00	0.00	2.56	0.00	0.00	1.37	1.52	0.66	2.63	2.22	0.00	3.28	6.25	0.00	0.00	0.00	0.00	2.27	0.00	4.76	3.03	1.79	0.00	2.04	1.41	0.93	2.27	0.00	1.43	2.78	0.00
K	alternative_donor	CD98hc,I_chr3R_3802791_3802855	chr3R	-	chr3R_3802791_3803283	chr3R_3802791_3802855				chr3R_3802691_3802790;chr3R_3803284_3803397	0.78	0.38	0.97	0.95	0.89	0.54	1.56	0.81	0.91	0.56	0.76	1.17	0.75	1.32	0.48	1.70	1.06	2.33	0.67	0.41	0.00	1.15	0.23	0.28	0.46	0.56	1.31	3.78	1.71	0.36	1.43	1.07	1.17	1.12	0.48	0.40	0.00	0.72	0.24
K	jcn_only_AA	CG33090,CEI_chr2L_14342636_14342777	chr2L	+	chr2L_14341577_14342783	chr2L_14341577_14342777				chr2L_14341307_14341576;chr2L_14342784_14342877	56.30	44.00	51.06	64.10	54.29	56.76	46.94	46.00	55.13	51.22	59.38	47.95	35.48	45.83	72.34	61.22	60.00	58.97	52.63	53.57	58.82	46.03	64.94	44.62	64.71	67.50	75.51	60.98	66.67	56.67	55.00	60.47	56.30	50.00	52.38	59.18	56.00	63.83	58.44
K	alternative_donor	aralar1,CG15535,I_chr3R_26249362_26249414	chr3R	-	chr3R_26249362_26249431	chr3R_26249362_26249414				chr3R_26249262_26249361;chr3R_26249432_26249514	0.00	0.00	5.56	0.00	NA	0.00	0.00	0.00	0.00	NA	0.00	0.00	0.00	0.00	0.00	0.00	NA	NA	0.00	0.00	0.00	NA	0.00	0.00	NA	0.00	NA	NA	NA	NA	0.00	NA	0.00	0.00	NA	0.00	0.00	0.00	NA
K	alternative_acceptor	CG31169,I_chr3R_18209085_18209133	chr3R	+	chr3R_18209081_18209172	chr3R_18209081_18209133				chr3R_18209073_18209080;chr3R_18209173_18209201	48.96	NA	NA	NA	NA	NA	NA	NA	NA	NA	NA	NA	NA	NA	NA	NA	NA	NA	NA	NA	NA	NA	NA	NA	NA	NA	NA	NA	NA	NA	56.25	NA	NA	NA	NA	NA	NA	NA	NA
K	intron_retention	l(1)G0156	chrX	-	chrX_19414861_19415360				chrX_19414860_19414861;chrX_19415360_19415361	chrX_19414693_19414860;chrX_19415361_19415376	17.65	NA	NA	NA	NA	NA	NA	NA	NA	NA	NA	NA	NA	NA	NA	NA	NA	NA	NA	NA	NA	NA	NA	NA	NA	NA	NA	NA	NA	NA	NA	NA	17.65	NA	NA	NA	NA	NA	NA
K	intron_retention	Shawn_Tyler,CG14207,RI_chrX_19502515_19504413,CRE_chrX_19503018_19503085,CE_chrX_19503187_19504413	chrX	+	chrX_19502515_19504413				chrX_19502514_19502515;chrX_19504413_19504414	chrX_19502499_19502514;chrX_19504414_19504495	100.00	100.00	100.00	88.89	NA	NA	NA	100.00	86.67	100.00	100.00	100.00	NA	100.00	NA	100.00	NA	NA	100.00	100.00	NA	100.00	100.00	90.91	NA	NA	91.67	NA	100.00	NA	100.00	NA	100.00	100.00	100.00	83.33	100.00	90.91	100.00
N	alternative_acceptor	CG13900,I_chr3L_830745_830907	chr3L	-	chr3L_830715_830907;chr3L_830814_830907;chr3L_830729_830907	chr3L_830745_830907				chr3L_830908_831007;chr3L_830702_830714	1.45	3.03	3.92	5.88	0.00	2.33	4.76	1.14	0.00	0.00	2.70	2.56	0.00	2.22	1.75	1.45	2.44	0.00	0.00	2.94	2.27	3.85	1.89	4.08	0.00	0.00	1.54	5.71	0.00	0.00	1.71	2.86	1.96	3.45	3.70	0.00	0.00	0.00	0.00
N	alternative_acceptor	AnnIX,I_chr3R_16895383_16895999	chr3R	+	chr3R_16895383_16896445	chr3R_16895383_16895999				chr3R_16895283_16895382;chr3R_16896446_16896495	100.00	76.32	100.00	64.10	100.00	100.00	79.63	85.39	85.57	100.00	58.62	92.86	64.00	100.00	100.00	100.00	70.73	100.00	100.00	67.82	57.69	100.00	100.00	100.00	100.00	100.00	100.00	100.00	100.00	66.67	80.70	100.00	100.00	85.29	100.00	100.00	76.47	100.00	100.00
K	intron_retention	scny,I_chr3L_5763034_5768288	chr3L	+	chr3L_5768114_5768288				chr3L_5768113_5768114;chr3L_5768288_5768289	chr3L_5767514_5768113;chr3L_5768289_5768388	60.00	NA	NA	NA	NA	NA	NA	NA	NA	NA	NA	NA	NA	NA	NA	NA	NA	NA	NA	60.00	NA	90.00	38.46	60.00	NA	NA	NA	80.00	NA	NA	NA	NA	NA	NA	NA	NA	50.00	NA	NA
K	intron_retention	skpA	chrX	+	chrX_550818_551131				chrX_550817_550818;chrX_551131_551132	chrX_550493_550817;chrX_551132_551937	33.56	NA	NA	NA	NA	NA	30.77	61.54	23.33	NA	NA	41.67	NA	NA	NA	41.67	NA	NA	NA	36.84	NA	NA	NA	NA	NA	NA	NA	NA	NA	NA	25.00	NA	NA	36.36	NA	NA	NA	NA	NA
K	intron_retention	CG1407,RI_chr2R_5918952_5919093	chr2R	-	chr2R_5919841_5919898				chr2R_5919840_5919841;chr2R_5919898_5919899	chr2R_5919719_5919840;chr2R_5919899_5920393	0.00	0.00	0.00	0.00	0.00	0.00	0.00	0.00	0.00	0.00	0.00	0.94	0.00	0.00	0.00	0.00	0.00	0.00	0.00	0.32	0.00	0.00	0.00	0.00	0.00	0.00	0.93	0.00	0.00	0.00	0.00	0.00	1.22	0.46	0.00	0.00	0.00	0.00	0.00
K	intron_retention	CG8709,I_chr2R_4027128_4027182,RI_chr2R_4029534_4029599,I_chr2R_4030580_4030636,I_chr2R_4030580_4030746,I_chr2R_4035901_4043493	chr2R	-	chr2R_4030580_4033259				chr2R_4030579_4030580;chr2R_4033259_4033260	chr2R_4030480_4030579;chr2R_4033260_4033265	0.00	0.00	2.50	3.61	0.00	0.00	3.70	4.00	5.77	0.00	0.00	4.65	11.54	10.53	3.12	3.57	2.50	0.00	0.00	2.74	0.00	10.26	4.35	3.51	0.00	0.00	1.75	0.00	8.33	2.44	0.00	9.09	5.88	4.00	0.00	0.00	0.00	0.00	2.13
K	alternative_donor	zip,I_chr2R_20878796_20879147	chr2R	-	chr2R_20898140_20898992;chr2R_20898140_20898834	chr2R_20898140_20898898				chr2R_20897903_20898139;chr2R_20898993_20898996	66.67	63.33	74.76	74.42	68.57	70.73	66.67	75.25	71.98	66.67	75.00	73.68	71.96	75.76	69.67	70.43	72.38	78.35	76.61	66.22	77.38	45.76	38.64	35.48	40.74	71.95	23.08	60.98	56.12	55.88	77.05	67.11	66.79	72.06	58.82	44.26	55.77	40.00	52.78
K	jcn_only_AD	Uba1,I_chr2R_5579209_5579407	chr2R	-	chr2R_5579209_5579786	chr2R_5579209_5579407				chr2R_5579109_5579208;chr2R_5579787_5580879	0.39	0.51	0.00	0.00	0.55	0.28	0.38	0.00	0.24	0.32	0.63	0.00	0.00	0.00	0.47	0.46	0.58	0.57	0.30	0.13	0.30	1.02	0.85	0.37	0.91	0.80	0.69	1.89	0.58	0.41	2.19	0.00	0.24	0.18	0.59	0.50	0.35	0.00	0.43
K	intron_retention	shot,I_chr2R_9754481_9757364,I_chr2R_9762249_9762363,I_chr2R_9771216_9771599,I_chr2R_9782813_9788941,I_chr2R_9791078_9791208	chr2R	-	chr2R_9759231_9759483				chr2R_9759230_9759231;chr2R_9759483_9759484	chr2R_9759171_9759230;chr2R_9759484_9759658	0.00	0.00	1.28	0.00	0.00	0.00	3.57	0.98	0.47	0.00	0.00	0.00	0.00	0.00	0.00	0.69	0.00	0.72	0.00	0.70	0.00	0.60	0.00	0.00	0.47	0.00	0.00	2.92	0.00	1.44	0.00	0.00	0.00	0.00	0.00	0.00	0.32	0.00	0.63
K	alternative_donor	CG9323	chr2L	-	chr2L_20754938_20754992	chr2L_20754938_20754988				chr2L_20754809_20754937;chr2L_20754993_20755265	7.41	9.09	5.00	15.15	NA	4.55	17.86	10.34	7.50	NA	0.00	7.14	7.69	5.26	6.67	3.03	0.00	0.00	13.79	8.20	0.00	10.53	9.09	3.23	14.29	30.00	12.00	11.11	21.05	10.53	8.70	4.76	3.45	6.52	0.00	5.88	3.57	0.00	8.33
K	intron_retention	wech,I_chr2R_3373673_3377000,I_chr2R_3373673_3377045,I_chr2R_3373673_3377324,I_chr2R_3376705_3376837	chr2R	-	chr2R_3373673_3375960				chr2R_3373672_3373673;chr2R_3375960_3375961	chr2R_3373573_3373672;chr2R_3375961_3376252	63.64	54.55	63.64	53.85	NA	NA	30.77	42.86	50.00	NA	69.23	58.82	60.00	57.14	73.33	52.63	33.33	NA	55.56	66.67	50.00	NA	63.64	84.62	NA	NA	82.35	NA	NA	NA	72.73	77.78	50.00	61.11	69.23	NA	NA	75.00	53.85
K	multi_cassette	fra,I_chr2R_8447607_8449360	chr2R	+	chr2R_8447607_8449360	chr2R_8447607_8447663;chr2R_8448995_8449052;chr2R_8449301_8449360		chr2R_8447664_8448994;chr2R_8449053_8449300		chr2R_8447507_8447606;chr2R_8449361_8449460	100.00	100.00	94.12	100.00	100.00	91.67	100.00	100.00	100.00	100.00	100.00	100.00	100.00	100.00	100.00	100.00	100.00	100.00	100.00	100.00	100.00	100.00	100.00	100.00	100.00	100.00	100.00	100.00	100.00	100.00	100.00	100.00	100.00	100.00	100.00	100.00	100.00	100.00	100.00
K	intron_retention	CG13760	chrX	-	chrX_2478429_2478495				chrX_2478428_2478429;chrX_2478495_2478496	chrX_2477778_2478428;chrX_2478496_2478581	0.00	0.00	0.00	0.00	0.00	0.00	0.00	0.00	0.00	0.00	0.00	0.00	0.00	0.00	0.00	0.00	0.00	0.00	0.00	0.00	0.00	0.00	0.00	0.00	0.00	0.00	6.25	7.41	2.56	0.00	0.00	0.00	0.00	0.00	0.00	0.00	1.54	0.00	0.00
K	alternative_donor	TBPH,I_chr2R_19748981_19749882,I_chr2R_19748981_19749921,I_chr2R_19748984_19749882,I_chr2R_19748984_19749899	chr2R	-	chr2R_19748981_19749899;chr2R_19748981_19750012;chr2R_19748981_19749783	chr2R_19748981_19749882				chr2R_19748884_19748980;chr2R_19750013_19750013	3.26	3.03	2.86	1.54	3.45	5.56	7.58	6.02	3.26	5.56	3.12	3.57	2.86	2.63	2.27	5.33	2.56	2.38	2.00	1.04	2.44	8.82	6.52	4.88	6.06	4.65	2.56	3.85	5.88	3.03	4.17	3.33	3.12	3.03	14.29	8.11	3.70	3.57	2.33
K	jcn_only_AD	CG6006	chr3R	+	chr3R_11984096_11984579;chr3R_11983962_11984579;chr3R_11984036_11984579;chr3R_11984018_11984579	chr3R_11984029_11984579				chr3R_11984580_11984637;chr3R_11983945_11983961	22.54	NA	NA	NA	NA	NA	50.00	NA	19.23	NA	NA	NA	NA	NA	NA	NA	NA	NA	NA	NA	NA	NA	5.00	NA	NA	NA	20.83	NA	NA	NA	NA	NA	NA	36.36	NA	NA	NA	NA	NA
K	jcn_only_AD	Traf-like,I_chrX_16309163_16309641,I_chrX_16309212_16309689,I_chrX_16309561_16309641,I_chrX_16309561_16309689,I_chrX_16328892_16329177,I_chrX_16335942_16337525	chrX	+	chrX_16309561_16309689;chrX_16309163_16309689	chrX_16309619_16309689				chrX_16309690_16309741;chrX_16309112_16309162	95.58	96.67	98.28	94.44	98.15	98.33	95.24	94.90	95.59	96.77	92.31	97.70	85.19	97.44	96.77	100.00	95.65	96.72	96.88	90.32	95.08	94.87	88.46	97.01	87.50	94.00	98.08	NA	100.00	97.22	85.71	92.59	84.62	98.73	85.37	80.00	94.53	98.28	97.92
K	intron_retention	Taf6	chr3L	+	chr3L_19594248_19594309				chr3L_19594247_19594248;chr3L_19594309_19594310	chr3L_19594013_19594247;chr3L_19594310_19594484	86.36	75.00	88.89	92.11	94.44	86.36	93.33	87.50	82.93	94.44	94.74	85.71	94.12	93.75	89.29	85.71	76.47	83.33	81.82	85.48	86.96	66.67	87.10	84.44	89.19	95.24	80.00	84.38	88.89	88.24	92.86	83.72	87.50	85.71	80.56	100.00	86.79	81.58	84.21
K	jcn_only_AD	CG5976	chr3L	+	chr3L_20467744_20468664	chr3L_20468598_20468664				chr3L_20468665_20469897;chr3L_20467566_20467743	100.00	NA	100.00	100.00	100.00	NA	100.00	92.50	95.74	NA	100.00	100.00	NA	NA	NA	95.45	95.65	NA	95.83	100.00	96.67	100.00	NA	96.30	NA	100.00	100.00	100.00	NA	NA	100.00	NA	NA	97.22	NA	100.00	NA	NA	100.00
K	intron_retention	CG5973,I_chr2L_7441485_7443583,I_chr2L_7443388_7443583	chr2L	+	chr2L_7440852_7443583				chr2L_7440851_7440852;chr2L_7443583_7443584	chr2L_7440710_7440851;chr2L_7443584_7443683	39.28	NA	NA	NA	NA	NA	NA	35.71	42.86	NA	NA	NA	NA	NA	NA	NA	NA	NA	NA	47.06	NA	NA	NA	NA	NA	NA	NA	NA	NA	NA	NA	NA	NA	NA	NA	NA	NA	NA	NA
K	intron_retention	Dek	chr2R	+	chr2R_12743821_12744310				chr2R_12743820_12743821;chr2R_12744310_12744311	chr2R_12743729_12743820;chr2R_12744311_12744557	52.63	66.67	53.85	33.33	NA	60.00	37.50	64.29	41.38	NA	25.00	65.00	45.45	53.33	57.14	50.00	45.45	43.75	60.00	42.86	53.85	NA	66.67	57.89	NA	70.00	53.85	NA	30.77	35.71	52.63	41.67	34.78	57.89	NA	42.86	50.00	53.85	47.06
K	intron_retention	Cyp12a5,Cyp12a4	chr3R	+	chr3R_14959103_14959154				chr3R_14959102_14959103;chr3R_14959154_14959155	chr3R_14958612_14959102;chr3R_14959155_14959602	12.97	15.15	6.67	37.14	10.00	0.00	12.90	7.87	21.33	NA	6.90	19.51	18.42	22.22	28.21	17.54	12.90	14.29	15.91	14.81	8.33	NA	NA	NA	NA	0.00	35.71	NA	NA	NA	20.00	NA	NA	13.73	NA	NA	NA	NA	NA
K	intron_retention	CG31159	chr3R	+	chr3R_18440899_18440950				chr3R_18440898_18440899;chr3R_18440950_18440951	chr3R_18440681_18440898;chr3R_18440951_18441462	0.00	NA	NA	NA	NA	NA	NA	NA	4.35	NA	NA	NA	NA	NA	NA	NA	NA	NA	NA	8.33	NA	0.00	NA	NA	NA	NA	NA	NA	NA	NA	0.00	NA	0.00	NA	NA	NA	NA	NA	NA
K	alternative_donor	RpL15	chr3LHet	+	chr3LHet_2398018_2398127;chr3LHet_2397859_2398127;chr3LHet_2397992_2398127;chr3LHet_2398060_2398127;chr3LHet_2397841_2398127;chr3LHet_2398002_2398127;chr3LHet_2397820_2398127;chr3LHet_2398053_2398127	chr3LHet_2397925_2398127				chr3LHet_2398128_2398454;chr3LHet_2397802_2397819	0.00	0.00	0.00	0.35	0.00	0.00	1.39	0.36	0.00	0.00	0.00	1.79	0.00	3.70	0.00	1.72	0.00	0.00	1.04	0.00	0.00	0.00	0.00	0.00	0.00	1.56	3.57	0.00	0.84	0.00	0.94	0.00	0.00	0.00	0.00	0.00	0.00	0.00	0.00
K	jcn_only_AA	CG32626	chrX	-	chrX_13728240_13728847;chrX_13727056_13728847	chrX_13727065_13728847				chrX_13728848_13729182	54.55	58.21	56.03	54.95	66.67	61.63	57.38	58.42	59.41	48.51	54.81	48.24	58.54	51.49	64.44	56.25	55.65	48.57	58.49	59.32	69.30	47.98	50.00	46.73	54.55	61.64	48.87	50.24	47.86	39.32	66.34	45.61	45.60	56.42	57.04	51.54	51.14	52.71	50.57
K	intron_retention	I_chr3L_17833072_17833135,CG5567,MED19	chr3L	-	chr3L_17837995_17838853				chr3L_17837994_17837995;chr3L_17838853_17838854	chr3L_17837880_17837994;chr3L_17838854_17839594	0.00	2.44	0.00	0.00	0.00	0.00	0.00	0.00	0.86	0.00	2.13	2.27	0.00	0.00	0.00	2.70	0.00	3.92	0.00	0.00	0.00	1.89	1.64	0.96	0.00	2.17	2.78	3.39	0.00	0.00	0.00	0.00	0.00	3.03	0.00	1.61	0.00	1.49	1.92
K	intron_retention	PhKgamma,I_chrX_11590179_11590249,I_chrX_11590183_11590435,I_chrX_11596563_11597322	chrX	+	chrX_11590345_11590435				chrX_11590344_11590345;chrX_11590435_11590436	chrX_11590250_11590344;chrX_11590436_11590535	37.50	NA	NA	NA	NA	NA	NA	NA	NA	NA	NA	NA	NA	NA	NA	NA	NA	NA	NA	NA	NA	37.50	NA	NA	NA	NA	NA	NA	NA	NA	NA	NA	NA	NA	NA	NA	NA	NA	NA
N	cassette	Dscam,F_chr2R_3219886_3228832,F_chr2R_3226043_3235353,F_chr2R_3227948_3235353,F_chr2R_3228738_3235353,FI_chr2R_3229124_3235353,FI_chr2R_3236481_3242386,I_chr2R_3244812_3249222,FI_chr2R_3249373_3251385,FI_chr2R_3251554_3255892	chr2R	-	chr2R_3219886_3235353	chr2R_3219886_3231783;chr2R_3232075_3235353		chr2R_3231784_3232074		chr2R_3219786_3219885;chr2R_3235354_3235453	100.00	56.25	58.82	40.00	100.00	100.00	61.90	53.57	100.00	100.00	100.00	100.00	47.37	100.00	100.00	100.00	100.00	100.00	100.00	100.00	100.00	11.76	100.00	100.00	100.00	100.00	100.00	100.00	47.06	100.00	100.00	NA	33.33	100.00	100.00	100.00	100.00	100.00	100.00
K	jcn_only_AA	CG10080	chr2R	+	chr2R_17518321_17518491	chr2R_17518321_17518377				chr2R_17518123_17518320;chr2R_17518492_17518801	100.00	100.00	100.00	100.00	100.00	99.04	100.00	100.00	100.00	100.00	100.00	100.00	100.00	100.00	100.00	100.00	100.00	100.00	100.00	100.00	100.00	100.00	100.00	100.00	100.00	100.00	100.00	100.00	100.00	100.00	100.00	100.00	100.00	100.00	100.00	100.00	100.00	100.00	100.00
N	jcn_only_AD	CG2052,RI_chr4_407611_409383	chr4	-	chr4_407611_411050	chr4_407611_407679				chr4_407533_407610;chr4_411051_411100	96.15	NA	100.00	NA	NA	NA	NA	89.66	100.00	NA	NA	85.00	NA	NA	NA	NA	NA	NA	NA	95.00	NA	NA	NA	NA	NA	NA	NA	NA	NA	NA	NA	NA	NA	NA	NA	NA	NA	NA	NA
K	cassette	CG40263,F_chr2RHet_1265687_1293040,RI_chr2RHet_1324541_1328409	chr2RHet	-	chr2RHet_1293394_1335781	chr2RHet_1293394_1324445;chr2RHet_1324541_1335781		chr2RHet_1324446_1324540		chr2RHet_1293236_1293393;chr2RHet_1335782_1335833	97.92	95.00	95.83	75.00	95.00	95.45	90.62	98.85	98.39	NA	NA	94.59	100.00	96.97	95.24	92.86	100.00	94.12	100.00	90.91	100.00	NA	86.67	92.86	100.00	100.00	91.67	NA	NA	83.33	90.62	100.00	NA	94.74	90.91	NA	100.00	100.00	100.00
K	alternative_donor	Abl,I_chr3L_16622304_16639909,RI_chr3L_16652567_16654512	chr3L	-	chr3L_16618375_16619627	chr3L_16618375_16619372				chr3L_16616737_16618374;chr3L_16619628_16619716	18.64	13.41	18.29	56.07	4.92	7.84	40.40	27.08	16.87	18.00	29.03	36.36	44.64	15.79	16.67	29.49	11.76	13.04	29.11	17.84	15.58	27.61	18.64	17.57	28.95	31.15	29.76	25.00	34.15	21.43	27.91	26.53	23.20	16.80	18.48	52.22	12.03	13.41	13.51
K	alternative_donor	Syx4,I_chrX_2636831_2636971	chrX	-	chrX_2636831_2637483	chrX_2636831_2636949				chrX_2636731_2636830;chrX_2637484_2637679	1.98	2.00	1.82	2.38	1.89	2.00	1.64	2.78	1.72	NA	4.00	3.80	4.55	3.77	6.00	2.70	2.27	2.00	1.79	1.19	2.94	2.38	2.00	2.70	0.00	0.00	0.00	6.25	4.35	2.13	1.27	0.00	2.08	2.30	1.69	4.76	1.61	0.00	1.41
K	alternative_acceptor	CG5991	chr3R	+	chr3R_19876703_19877425;chr3R_19876703_19877411	chr3R_19876703_19877421				chr3R_19876688_19876702;chr3R_19877426_19877477	42.86	NA	NA	33.33	NA	NA	50.00	50.00	53.85	NA	NA	45.45	NA	50.00	63.64	36.36	40.00	NA	42.86	60.00	NA	NA	40.00	NA	NA	42.86	40.00	50.00	44.44	28.57	14.29	NA	41.67	42.86	50.00	42.86	33.33	20.00	NA
K	jcn_only_AA	Nup153,I_chrX_16495232_16495296	chrX	+	chrX_16495232_16495408	chrX_16495232_16495296				chrX_16495132_16495231;chrX_16495409_16499819	1.01	0.00	1.11	1.04	0.00	1.23	4.30	0.00	0.47	2.53	1.39	0.60	1.72	2.15	1.08	0.00	0.00	0.00	1.20	0.00	1.47	2.47	0.59	1.36	0.00	1.08	0.80	0.00	0.00	0.00	1.25	0.00	1.02	0.00	1.82	0.00	1.99	0.84	0.55
K	alternative_acceptor	Su(var)2-HP2	chr2R	-	chr2R_10499194_10499285	chr2R_10499197_10499285				chr2R_10499286_10499446;chr2R_10499125_10499193	90.45	90.00	91.67	72.22	75.00	100.00	94.74	88.89	88.46	87.50	87.50	95.24	80.00	88.89	91.67	94.12	NA	90.91	88.89	96.00	90.00	100.00	87.50	93.33	92.86	100.00	83.33	NA	87.50	100.00	90.00	NA	90.91	88.89	100.00	93.75	86.67	100.00	75.00
K	intron_retention	Tsp39D	chr2L	+	chr2L_21356683_21356739				chr2L_21356682_21356683;chr2L_21356739_21356740	chr2L_21356104_21356682;chr2L_21356740_21358273	0.00	0.00	0.00	0.00	0.00	0.00	0.00	0.00	0.00	0.00	0.00	1.59	0.00	0.00	0.00	0.00	0.00	0.00	0.00	0.00	0.00	2.78	0.00	0.00	NA	14.81	0.00	NA	9.80	0.00	0.00	0.00	0.00	0.00	0.00	0.00	0.00	0.00	0.00
K	intron_retention	Dsp1,I_chrX_16231287_16231413	chrX	+	chrX_16227804_16228333				chrX_16227803_16227804;chrX_16228333_16228334	chrX_16227698_16227803;chrX_16228334_16228446	100.00	100.00	96.30	100.00	100.00	100.00	100.00	98.00	98.31	100.00	100.00	98.18	96.30	100.00	100.00	100.00	95.24	100.00	100.00	98.44	100.00	100.00	93.02	100.00	100.00	100.00	100.00	100.00	100.00	93.55	97.06	100.00	100.00	100.00	100.00	100.00	96.00	100.00	95.45
K	intron_retention	MRP,F_chr2L_12727117_12736035	chr2L	+	chr2L_12719241_12722354				chr2L_12719240_12719241;chr2L_12722354_12722355	chr2L_12719072_12719240;chr2L_12722355_12722484	7.48	6.43	10.17	19.46	10.10	11.90	5.38	8.78	8.77	6.45	11.69	7.89	5.95	10.79	9.05	8.89	9.42	4.94	8.88	8.20	8.28	19.41	4.21	5.68	11.70	8.12	4.74	4.40	7.35	5.02	11.28	2.86	4.87	9.12	10.00	7.17	4.75	5.21	5.58
K	intron_retention	vari,I_chr2L_20789508_20789585,I_chr2L_20792267_20794059	chr2L	-	chr2L_20789424_20789585				chr2L_20789423_20789424;chr2L_20789585_20789586	chr2L_20789408_20789423;chr2L_20789586_20789660	0.72	0.00	2.00	1.19	0.00	0.00	5.71	3.53	2.65	0.00	1.47	1.72	0.00	0.00	2.60	5.63	0.00	1.54	0.00	2.50	0.00	3.51	1.18	0.00	1.33	0.00	1.74	0.00	0.00	0.00	1.41	0.00	0.00	2.88	0.00	2.53	0.53	0.00	0.57
K	intron_retention	I_chrX_2036036_2037024,Pgd	chrX	+	chrX_2039448_2039522				chrX_2039447_2039448;chrX_2039522_2039523	chrX_2039132_2039447;chrX_2039523_2039746	0.00	0.00	0.00	0.61	0.00	0.00	0.61	1.03	0.60	5.00	0.00	0.90	0.00	0.00	0.00	0.00	0.00	0.00	1.15	0.00	0.00	0.00	NA	NA	NA	0.00	NA	6.67	0.00	0.00	0.00	0.00	0.00	0.54	NA	0.00	0.00	NA	0.00
K	alternative_acceptor	CG9399,I_chr3R_5403032_5403329	chr3R	-	chr3R_5399318_5399524;chr3R_5399255_5399524	chr3R_5399352_5399524				chr3R_5399525_5399559;chr3R_5399076_5399254	28.57	NA	NA	25.00	NA	40.00	44.44	NA	32.14	20.00	15.38	25.00	NA	54.55	26.32	14.29	57.14	NA	NA	52.63	25.00	NA	NA	26.67	NA	9.09	28.57	NA	NA	NA	28.57	NA	33.33	10.00	60.00	NA	27.27	NA	60.00
N	intron_retention	ras	chrX	+	chrX_10640260_10640321				chrX_10640259_10640260;chrX_10640321_10640322	chrX_10640109_10640259;chrX_10640322_10640360	50.00	NA	NA	NA	NA	NA	NA	NA	NA	NA	NA	NA	NA	NA	NA	NA	NA	NA	NA	NA	NA	50.00	NA	NA	NA	NA	NA	NA	NA	NA	NA	NA	NA	NA	NA	NA	NA	NA	NA
K	cassette	I_chr2L_6956220_6956307,sip2_CG9188	chr2L	-	chr2L_6963555_6963938	chr2L_6963555_6963743;chr2L_6963856_6963938		chr2L_6963744_6963855		chr2L_6961895_6963554;chr2L_6963939_6964073	17.86	20.83	24.00	16.46	17.86	25.00	26.87	35.85	22.06	4.65	15.69	14.00	11.76	23.26	19.30	36.14	22.22	19.61	23.33	12.58	20.41	40.62	16.24	15.00	16.33	34.48	25.81	15.38	15.69	21.54	18.46	17.39	15.91	28.92	12.31	22.41	17.86	21.05	22.37
K	intron_retention	Ect4,I_chr3L_8075556_8086158,C_chr3L_8091754_8101552,I_chr3L_8091826_8092243,I_chr3L_8098397_8101385,I_chr3L_8098758_8101738,I_chr3L_8100030_8101385	chr3L	+	chr3L_8098160_8098226				chr3L_8098159_8098160;chr3L_8098226_8098227	chr3L_8097980_8098159;chr3L_8098227_8098396	0.41	0.87	0.72	1.65	0.00	0.98	0.00	1.14	0.83	1.37	0.00	0.00	0.00	0.00	0.00	0.68	0.00	0.86	0.00	0.84	0.00	2.79	1.33	0.65	3.54	0.00	1.94	6.32	7.69	0.00	0.00	0.00	0.00	0.59	1.61	1.48	0.00	0.81	0.00
K	alternative_donor	MAPk-Ak2,RI_chrX_5655618_5656137,I_chrX_5656715_5657427,I_chrX_5656715_5657893,I_chrX_5656715_5657974	chrX	-	chrX_5656715_5658126;chrX_5656715_5658101	chrX_5656715_5658141				chrX_5656615_5656714;chrX_5658142_5658214	1.72	2.50	1.75	0.00	2.04	2.50	4.94	1.12	0.82	2.56	2.33	2.15	0.00	2.22	1.89	1.25	0.00	2.22	1.89	1.05	0.00	3.92	1.52	1.72	0.00	0.00	7.02	6.06	0.00	0.00	1.59	5.56	0.00	1.45	3.23	2.38	1.64	2.00	1.72
K	intron_retention	CG11523	chr3L	-	chr3L_22259084_22259175				chr3L_22259083_22259084;chr3L_22259175_22259176	chr3L_22258906_22259083;chr3L_22259176_22259747	96.49	93.33	100.00	96.00	100.00	100.00	95.24	97.37	96.55	NA	100.00	96.77	85.71	100.00	100.00	96.97	100.00	92.86	100.00	96.43	91.67	91.67	NA	100.00	NA	100.00	91.67	NA	93.75	100.00	100.00	91.67	92.31	96.88	100.00	91.67	90.00	NA	90.00
K	alternative_acceptor	Gbeta13F,I_chrX_15754284_15755167,I_chrX_15754284_15755184,RI_chrX_15754356_15755268,I_chrX_15754356_15755409,RI_chrX_15755345_15755409	chrX	+	chrX_15754356_15755184;chrX_15754356_15755256;chrX_15754356_15755172;chrX_15754356_15755268	chrX_15754356_15755409				chrX_15754256_15754355;chrX_15755410_15755509	4.00	4.76	6.25	0.00	0.00	NA	0.00	2.00	4.88	NA	NA	0.00	2.17	0.00	5.56	1.89	0.00	5.00	3.23	2.00	NA	0.00	4.00	6.67	6.67	NA	5.00	NA	18.18	5.88	4.55	NA	6.45	2.04	6.25	NA	4.35	NA	NA
K	intron_retention	I_chr2R_4783150_4783708,Ggamma1,noncoding_5300	chr2R	+	chr2R_4789042_4789832				chr2R_4789041_4789042;chr2R_4789832_4789833	chr2R_4788986_4789041;chr2R_4789833_4790635	100.00	100.00	100.00	99.10	100.00	100.00	98.94	100.00	100.00	100.00	100.00	100.00	100.00	100.00	98.88	100.00	100.00	100.00	100.00	100.00	100.00	100.00	100.00	100.00	100.00	100.00	100.00	100.00	100.00	97.06	100.00	100.00	100.00	100.00	100.00	100.00	100.00	100.00	100.00
K	alternative_acceptor	l(2)35Cc,RI_chr2L_15256698_15256752	chr2L	+	chr2L_15256698_15256752	chr2L_15256698_15256748				chr2L_15256624_15256697;chr2L_15256753_15256852	97.06	100.00	92.86	93.75	100.00	100.00	90.48	95.00	96.67	NA	92.31	100.00	92.31	100.00	100.00	92.86	100.00	90.00	100.00	97.06	100.00	100.00	95.65	100.00	81.82	100.00	100.00	100.00	90.91	100.00	90.91	90.91	90.00	100.00	100.00	100.00	100.00	100.00	100.00
N	intron_retention	Stat92E,I_chr3R_16367780_16376442,I_chr3R_16367780_16377802,I_chr3R_16367815_16368548,att-ORFB	chr3R	-	chr3R_16367276_16367331				chr3R_16367275_16367276;chr3R_16367331_16367332	chr3R_16366245_16367275	12.12	NA	NA	NA	NA	NA	NA	NA	NA	NA	NA	NA	NA	NA	NA	NA	NA	12.12	NA	NA	NA	NA	NA	NA	NA	NA	NA	NA	NA	NA	NA	NA	NA	NA	NA	NA	NA	NA	NA
K	intron_retention	east,CR_chrX_1912038_1912737	chrX	+	chrX_1912243_1912737				chrX_1912242_1912243;chrX_1912737_1912738	chrX_1912113_1912242;chrX_1912738_1912837	5.41	0.00	7.41	4.44	0.00	9.09	5.71	3.92	3.70	NA	3.85	6.00	9.09	0.00	16.67	7.50	8.70	0.00	6.67	6.56	0.00	11.11	9.09	0.00	13.04	0.00	5.13	NA	0.00	20.83	5.41	NA	NA	4.76	NA	5.88	10.34	4.76	7.89
K	intron_retention	CG32529	chrX	+	chrX_19798479_19798541				chrX_19798478_19798479;chrX_19798541_19798542	chrX_19798319_19798478;chrX_19798542_19798710	0.50	0.29	0.80	1.60	0.00	0.81	1.47	1.29	0.69	0.56	0.78	0.64	0.00	0.44	1.57	1.57	0.50	0.00	0.00	0.37	0.00	0.70	0.71	1.03	1.28	5.76	1.21	1.74	2.23	0.58	0.00	0.00	0.33	0.63	0.00	0.36	0.67	0.00	1.12
K	jcn_only_AA	MRG15,I_chr3R_11103293_11103335,l(3)neo43,F_chr3R_11104164_11104239	chr3R	-	chr3R_11103278_11103335	chr3R_11103293_11103335				chr3R_11103336_11103435;chr3R_11103193_11103277	0.00	0.00	0.00	0.00	0.00	0.00	2.38	0.00	1.47	0.00	0.00	2.60	0.00	0.00	0.00	1.92	3.57	2.38	0.00	0.00	0.00	0.00	0.00	0.00	0.00	0.00	0.00	0.00	0.00	3.23	0.00	0.00	1.72	1.92	0.00	0.00	0.00	3.51	1.89
K	alternative_acceptor	Imp,RI_chrX_10699665_10700695	chrX	-	chrX_10692578_10692651	chrX_10692599_10692651				chrX_10692652_10693026;chrX_10691869_10692577	9.53	13.33	10.13	10.94	6.85	6.35	10.81	9.35	11.92	12.50	7.23	10.94	11.27	11.27	8.05	9.80	7.69	9.21	11.69	11.11	9.38	16.00	8.08	7.25	13.04	15.62	5.43	7.27	13.51	7.84	7.69	6.25	11.11	8.40	9.76	17.78	7.14	8.51	9.23
K	alternative_donor	Nedd4,I_chr3L_17532828_17532882,I_chr3L_17532828_17533787,I_chr3L_17534504_17535990,I_chr3L_17536813_17536863	chr3L	+	chr3L_17532828_17533790	chr3L_17532837_17533790				chr3L_17533791_17533887;chr3L_17532728_17532827	77.42	80.95	81.54	90.14	76.47	68.66	51.19	78.95	74.02	76.47	95.24	70.18	75.68	75.00	68.35	75.00	70.00	83.58	70.83	76.07	89.19	84.00	80.83	82.28	86.15	66.67	77.01	77.50	68.12	80.00	77.94	71.79	75.71	74.47	71.19	72.46	77.48	76.34	83.33
K	cassette	Nipped-B,I_chr2R_580301_580515,I_chr2R_580453_580515,I_chr2R_580989_582555,RI_chr2R_599551_607274,I_chr2R_616057_617208	chr2R	-	chr2R_580301_580515	chr2R_580301_580367;chr2R_580453_580515		chr2R_580368_580452		chr2R_580236_580300;chr2R_580516_580582	87.50	NA	83.33	90.00	NA	83.33	86.84	88.89	94.44	NA	NA	93.75	91.67	100.00	87.50	93.75	NA	NA	71.43	70.59	NA	87.50	NA	100.00	NA	87.50	90.00	50.00	100.00	100.00	94.12	85.71	75.00	90.48	NA	87.50	NA	NA	NA
K	intron_retention	CG5515,I_chr3R_20017846_20017911,I_chr3R_20018643_20018703	chr3R	-	chr3R_20014184_20014237				chr3R_20014183_20014184;chr3R_20014237_20014238	chr3R_20013404_20014183;chr3R_20014238_20014329	0.00	0.00	0.00	0.00	0.00	0.00	0.00	0.00	0.00	0.00	0.00	0.00	0.00	2.50	0.00	0.00	0.00	0.00	0.00	0.00	0.00	0.00	0.00	2.50	0.00	0.00	8.00	8.51	2.27	0.00	0.00	0.00	0.00	0.00	0.00	0.00	0.00	0.00	0.00
K	jcn_only_AD	Nca,CG7646	chr3L	+	chr3L_19986423_19988473	chr3L_19988052_19988473				chr3L_19988474_19988523	95.41	NA	NA	80.95	NA	NA	NA	96.97	97.30	NA	NA	95.00	NA	NA	NA	NA	NA	NA	90.48	95.83	NA	NA	NA	NA	NA	NA	NA	NA	NA	NA	NA	NA	NA	86.36	NA	95.83	NA	NA	NA
K	jcn_only_AD	CG3194,CG17266	chr2R	-	chr2R_2560392_2560453	chr2R_2560392_2560447				chr2R_2559013_2560391;chr2R_2560454_2560850	56.52	NA	NA	NA	NA	NA	NA	NA	NA	NA	NA	NA	NA	NA	NA	NA	NA	NA	NA	NA	NA	60.71	NA	63.64	NA	NA	NA	NA	NA	NA	NA	NA	NA	45.83	NA	NA	NA	NA	NA
K	jcn_only_AA	CG31033,RI_chr3R_25658089_25658914	chr3R	-	chr3R_25658089_25658914;chr3R_25658095_25658914	chr3R_25658071_25658914				chr3R_25658915_25659003;chr3R_25657989_25658070	80.70	86.15	85.11	46.27	78.79	80.77	47.95	88.42	84.40	78.95	84.44	81.30	74.00	83.05	79.55	56.41	67.27	80.36	85.71	79.67	74.07	78.12	71.43	87.34	75.68	51.56	77.63	86.79	80.70	85.94	84.06	84.29	82.76	74.07	82.35	49.09	74.14	84.06	91.25
K	jcn_only_AA	drk,RI_chr2R_9389255_9389317,I_chr2R_9389597_9389751,I_chr2R_9389597_9389907,I_chr2R_9389597_9389940,I_chr2R_9389597_9390151,I_chr2R_9389597_9390271,I_chr2R_9389714_9390195	chr2R	-	chr2R_9389400_9390195;chr2R_9389597_9390195;chr2R_9389430_9390195	chr2R_9389714_9390195				chr2R_9390196_9390251;chr2R_9389318_9389399	0.00	0.00	0.00	2.47	0.00	0.00	1.01	0.00	1.83	0.00	2.08	0.00	0.00	0.00	0.00	0.00	0.00	1.37	0.00	1.40	0.00	2.08	1.10	3.08	0.00	0.00	0.00	1.69	0.00	0.00	0.00	0.00	3.03	0.00	1.72	0.00	3.51	0.00	0.00
K	intron_retention	eIF-5A,I_chr2R_19946299_19946454,I_chr2R_19946657_19946733,RI_chr2R_19946806_19946861,I_chr2R_19948517_19948682	chr2R	+	chr2R_19946657_19946718				chr2R_19946656_19946657;chr2R_19946718_19946719	chr2R_19946588_19946656;chr2R_19946719_19946799	0.00	0.00	0.00	0.00	0.00	0.06	0.00	0.05	0.00	0.00	0.00	0.00	0.00	0.00	0.00	0.03	0.00	0.00	0.00	0.03	0.00	0.00	0.00	0.00	0.00	0.00	0.14	0.07	0.00	0.00	0.00	0.00	0.00	0.03	0.00	0.00	0.00	0.00	0.00
K	alternative_acceptor	CG16952,RI_chrX_15764587_15765393,I_chrX_15766003_15766047	chrX	+	chrX_15769239_15769339	chrX_15769239_15769300				chrX_15769171_15769238;chrX_15769340_15769402	98.70	100.00	96.43	97.22	88.89	96.30	96.43	97.22	97.78	100.00	100.00	100.00	100.00	100.00	96.43	100.00	93.75	100.00	100.00	95.77	100.00	96.97	100.00	100.00	100.00	100.00	96.30	92.86	100.00	100.00	100.00	97.87	100.00	97.62	100.00	95.24	100.00	95.00	100.00
K	alternative_acceptor	CG31033,RI_chr3R_25658089_25658914	chr3R	-	chr3R_25658089_25658914;chr3R_25658095_25658914	chr3R_25658071_25658914				chr3R_25658915_25659003;chr3R_25657989_25658070	86.84	93.18	85.29	57.89	86.36	90.91	64.10	91.04	87.01	81.48	93.33	85.71	81.82	87.80	89.47	66.67	81.82	86.84	92.31	87.65	80.56	85.71	78.18	94.34	80.00	68.57	82.69	89.19	84.62	86.96	85.71	89.58	81.25	85.29	91.11	62.50	86.11	91.30	86.89
K	jcn_only_AA	Irbp	chr3R	+	chr3R_7236841_7236963	chr3R_7236841_7236941				chr3R_7236778_7236840;chr3R_7236964_7238112	100.00	NA	NA	NA	NA	NA	NA	NA	NA	NA	NA	NA	NA	NA	NA	NA	NA	NA	NA	NA	NA	NA	NA	NA	NA	NA	NA	100.00	NA	NA	NA	NA	NA	NA	NA	NA	NA	NA	NA
K	jcn_only_AA	CG16758,I_chr3L_2501142_2502594,I_chr3L_2502724_2503142	chr3L	-	chr3L_2502724_2503142;chr3L_2500463_2503142	chr3L_2501142_2503142				chr3L_2503143_2503242	0.00	0.00	0.00	0.00	0.00	0.00	0.00	0.00	0.00	0.00	0.00	0.00	0.00	0.00	0.00	0.00	0.00	0.00	0.00	2.38	0.00	NA	NA	0.00	NA	0.00	0.00	NA	NA	NA	0.00	0.00	0.00	0.00	0.00	NA	0.00	0.00	0.00
K	jcn_only_AD	Pitslre,I_chr3L_20764965_20765781,I_chr3L_20764965_20766192,I_chr3L_20764965_20766212,I_chr3L_20766064_20766192,I_chr3L_20766064_20766215,RI_chr3L_20766064_20766893,I_chr3L_20766311_20766664,I_chr3L_20766311_20766893,I_chr3L_20766773_20766893	chr3L	+	chr3L_20764709_20766893	chr3L_20764965_20766893				chr3L_20766894_20766993;chr3L_20764640_20764708	100.00	100.00	NA	NA	NA	NA	NA	NA	96.55	100.00	NA	NA	NA	NA	NA	NA	NA	NA	NA	95.83	NA	NA	100.00	100.00	100.00	NA	100.00	100.00	96.43	100.00	NA	NA	100.00	NA	100.00	100.00	100.00	100.00	100.00
K	intron_retention	RI_chr2L_8218680_8218853,Pvr,I_chr2L_8229012_8229080,I_chr2L_8230332_8238998	chr2L	-	chr2L_8221968_8222225				chr2L_8221967_8221968;chr2L_8222225_8222226	chr2L_8221488_8221967;chr2L_8222226_8222376	80.83	81.30	80.00	83.00	87.76	89.23	88.61	93.46	85.32	72.46	85.71	84.56	89.71	88.00	87.13	84.93	83.33	88.31	90.00	78.41	82.19	77.59	60.87	71.13	74.42	85.48	70.75	73.33	79.07	78.07	80.68	80.65	76.74	93.52	84.51	88.16	72.36	80.99	77.91
K	intron_retention	I_chr2L_8213024_8213227,CG8360	chr2L	+	chr2L_8213283_8213336				chr2L_8213282_8213283;chr2L_8213336_8213337	chr2L_8213228_8213282;chr2L_8213337_8213402	8.82	6.67	0.00	8.33	0.00	4.44	8.33	10.29	9.76	0.00	7.41	6.67	12.50	9.09	4.26	8.51	10.53	10.20	2.78	6.74	9.68	9.46	16.28	14.63	8.33	4.17	12.50	40.00	14.29	5.00	13.64	12.00	10.87	10.00	8.82	21.21	8.00	9.30	10.81
K	intron_retention	syd,I_chr3L_7924891_7925400	chr3L	-	chr3L_7920921_7921016				chr3L_7920920_7920921;chr3L_7921016_7921017	chr3L_7920860_7920920;chr3L_7921017_7921217	46.15	36.36	44.44	15.00	47.06	47.06	68.75	47.06	48.48	47.06	52.94	34.78	46.15	NA	50.00	45.00	36.36	35.71	71.43	34.15	56.25	70.83	44.00	35.29	71.43	80.00	53.33	NA	58.33	29.41	52.00	35.71	40.00	48.15	40.00	66.67	47.83	26.32	31.25
K	cassette	CG11727,CREI_chrX_11327451_11328532	chrX	-	chrX_11330430_11331055	chrX_11330430_11330807;chrX_11330826_11331055		chrX_11330808_11330825		chrX_11329762_11330429;chrX_11331056_11331170	75.00	NA	NA	100.00	NA	NA	NA	NA	69.23	NA	NA	NA	NA	NA	NA	NA	NA	NA	NA	92.86	NA	36.36	62.50	75.00	NA	NA	NA	NA	36.36	75.00	NA	NA	90.91	87.50	77.78	NA	NA	NA	NA
K	cassette	CG5522	chr2R	+	chr2R_12677421_12678243	chr2R_12677421_12677660;chr2R_12677772_12678243		chr2R_12677661_12677771		chr2R_12677217_12677420;chr2R_12678244_12679955	1.37	1.00	1.92	1.42	1.13	1.08	0.94	1.05	1.59	1.10	1.34	2.56	1.04	1.08	0.97	1.23	1.97	1.82	0.94	1.93	1.88	2.34	1.30	1.70	1.92	0.55	2.02	1.95	1.01	1.03	1.40	2.10	1.19	1.14	1.28	3.47	0.92	1.44	1.33
K	intron_retention	CG9184	chr3L	-	chr3L_1322703_1322751				chr3L_1322702_1322703;chr3L_1322751_1322752	chr3L_1322541_1322702;chr3L_1322752_1323409	35.12	NA	NA	NA	NA	NA	NA	NA	22.22	NA	NA	NA	NA	NA	NA	NA	NA	NA	NA	28.57	NA	41.67	NA	NA	NA	NA	NA	NA	NA	NA	NA	NA	NA	NA	NA	NA	NA	NA	NA
K	intron_retention	l(1)G0230	chrX	+	chrX_10107519_10107592				chrX_10107518_10107519;chrX_10107592_10107593	chrX_10107314_10107518;chrX_10107593_10107804	0.00	0.00	0.00	0.00	0.00	0.00	0.00	0.00	0.00	0.00	0.00	0.00	0.00	0.00	0.00	0.00	0.00	0.00	0.00	0.00	0.00	0.00	0.00	0.00	0.00	0.00	0.66	0.00	0.00	0.00	0.00	0.00	0.00	0.00	0.00	0.00	0.00	0.00	0.00
K	jcn_only_AA	Mi-2	chr3L	-	chr3L_19881576_19881637	chr3L_19881579_19881637				chr3L_19881638_19881714;chr3L_19881332_19881575	15.68	16.96	14.42	12.50	13.41	19.59	11.76	11.97	12.61	17.35	12.36	15.96	20.31	14.61	15.93	12.15	17.46	15.71	10.53	15.79	28.40	15.00	15.68	19.87	18.75	7.89	12.03	21.43	12.95	14.63	14.77	14.08	16.79	13.87	19.42	16.06	15.59	10.85	18.12
K	intron_retention	br,I_chrX_1517022_1518170	chrX	+	chrX_1531173_1531316				chrX_1531172_1531173;chrX_1531316_1531317	chrX_1531033_1531172;chrX_1531317_1531367	0.00	0.00	2.86	2.70	3.85	0.00	0.00	0.00	0.00	0.00	0.00	0.00	5.26	0.00	0.00	0.00	NA	0.00	0.00	0.00	0.00	0.00	0.00	0.00	0.00	0.00	0.00	0.00	3.03	0.00	0.00	0.00	0.00	0.00	1.92	0.00	0.00	0.00	0.00
K	intron_retention	CG8735,noncoding_5214	chr2R	-	chr2R_4487364_4487423				chr2R_4487363_4487364;chr2R_4487423_4487424	chr2R_4487316_4487363;chr2R_4487424_4487429	96.76	92.86	95.45	93.75	95.00	94.12	97.37	97.44	97.96	100.00	93.33	96.97	94.12	100.00	100.00	100.00	92.31	96.00	92.59	96.23	95.45	100.00	100.00	100.00	100.00	100.00	92.86	90.00	100.00	94.74	100.00	100.00	95.12	96.55	91.67	100.00	100.00	100.00	100.00
K	intron_retention	l(2)03709,I_chr2R_14707617_14707700,I_chr2R_14708048_14708095	chr2R	+	chr2R_14708789_14708994				chr2R_14708788_14708789;chr2R_14708994_14708995	chr2R_14708689_14708788;chr2R_14708995_14709059	97.14	97.75	97.50	98.85	97.83	98.36	99.57	98.80	95.21	97.22	98.53	97.06	94.12	98.70	98.86	99.03	100.00	98.48	97.85	97.14	98.21	90.54	96.75	96.69	96.59	98.91	96.18	92.13	96.25	90.14	98.86	94.44	88.89	96.75	95.06	89.77	94.37	92.86	94.67
N	intron_retention	CG13384	chr2L	+	chr2L_8386142_8386216				chr2L_8386141_8386142;chr2L_8386216_8386217	chr2L_8386121_8386141;chr2L_8386217_8386384	78.79	80.77	71.43	84.51	82.28	80.28	85.04	80.33	80.39	77.65	72.53	73.64	75.61	81.97	78.65	76.70	78.12	70.00	77.38	71.33	86.36	86.73	87.18	92.92	84.62	78.79	79.27	89.92	69.64	76.09	69.32	75.36	77.47	79.38	71.76	100.00	83.89	83.82	82.41
K	cassette	CG14995,I_chr3L_4095875_4097205,I_chr3L_4096047_4096903	chr3L	-	chr3L_4098200_4101476	chr3L_4098200_4100779;chr3L_4100846_4101476		chr3L_4100780_4100845		chr3L_4098026_4098199;chr3L_4101477_4102697	100.00	100.00	100.00	100.00	100.00	100.00	100.00	100.00	100.00	100.00	100.00	100.00	100.00	100.00	100.00	100.00	100.00	100.00	100.00	100.00	100.00	100.00	100.00	100.00	100.00	100.00	100.00	100.00	100.00	100.00	100.00	100.00	100.00	100.00	100.00	91.67	100.00	100.00	100.00
K	jcn_only_AD	mys,I_chrX_7958795_7961094	chrX	+	chrX_7955908_7957872;chrX_7955914_7957872;chrX_7955759_7957872;chrX_7956114_7957872;chrX_7955901_7957872;chrX_7956125_7957872;chrX_7955967_7957872	chrX_7955904_7957872				chrX_7957873_7958492;chrX_7955741_7955758	16.19	18.37	19.62	11.68	11.54	12.75	15.35	9.72	15.72	19.18	16.74	14.41	9.23	14.98	12.09	18.99	12.62	12.50	16.07	10.97	13.45	16.19	23.77	29.26	30.25	12.24	23.95	20.25	11.20	25.57	14.11	16.07	15.63	16.55	25.00	25.79	21.23	18.94	21.36
K	intron_retention	mri,RI_chr3L_201061_201173,I_chr3L_212783_212843	chr3L	+	chr3L_201763_201816				chr3L_201762_201763;chr3L_201816_201817	chr3L_201441_201762;chr3L_201817_202165	92.31	81.82	NA	95.83	NA	NA	92.31	90.91	92.86	NA	80.00	90.48	NA	NA	NA	100.00	NA	NA	NA	84.62	NA	NA	94.44	90.91	100.00	100.00	81.25	100.00	NA	NA	83.33	87.50	100.00	90.00	100.00	100.00	83.33	88.89	94.12
K	intron_retention	Doa,I_chr3R_24715823_24718923,I_chr3R_24747391_24747896	chr3R	+	chr3R_24745290_24745946				chr3R_24745289_24745290;chr3R_24745946_24745947	chr3R_24745214_24745289;chr3R_24745947_24746013	0.66	0.79	1.48	2.11	2.20	2.11	10.14	0.66	0.81	0.00	4.23	1.90	1.27	1.60	0.69	1.57	0.00	0.00	1.61	1.20	0.00	0.00	1.01	0.68	0.00	0.00	2.44	0.00	2.78	1.77	0.00	0.00	2.53	1.28	0.00	0.00	0.00	0.00	0.00
K	intron_retention	Actn,I_chrX_1929229_1936079,I_chrX_1929235_1930613,I_chrX_1929445_1930439,I_chrX_1929474_1930439,usp,I_chrX_1935420_1935493,I_chrX_1935678_1936079,I_chrX_1935889_1936079	chrX	-	chrX_1929235_1936079				chrX_1929234_1929235;chrX_1936079_1936080	chrX_1929135_1929234;chrX_1936080_1936110	11.54	17.65	14.29	6.98	15.38	23.53	22.22	8.00	9.52	8.82	37.50	16.67	25.00	20.00	15.38	13.33	NA	13.33	25.00	11.94	15.00	16.22	11.54	10.87	0.00	23.53	7.89	13.33	10.20	1.85	25.00	3.12	5.95	14.71	10.81	14.29	6.45	8.33	8.93
K	cassette	l(1)G0196,RI_chrX_21900456_21904036,I_chrX_21900456_21904601	chrX	+	chrX_21900456_21904471	chrX_21900456_21904030;chrX_21904142_21904471		chrX_21904031_21904141		chrX_21900356_21900455;chrX_21904472_21904538	76.67	77.78	69.05	59.57	70.00	75.86	84.44	75.00	78.46	84.62	93.75	60.78	94.44	76.67	76.67	88.37	76.00	81.25	92.31	69.70	96.00	78.57	70.18	73.68	78.26	86.36	73.53	86.67	81.82	81.48	84.44	72.22	84.38	86.96	75.00	50.00	70.97	68.18	63.27
K	intron_retention	CG12219	chrX	-	chrX_6195002_6195067				chrX_6195001_6195002;chrX_6195067_6195068	chrX_6193896_6195001;chrX_6195068_6195314	0.00	0.00	0.00	5.56	0.00	0.00	0.00	0.00	0.00	NA	0.00	0.00	NA	0.00	0.00	4.55	0.00	0.00	NA	5.88	0.00	0.00	3.64	2.27	0.00	0.00	3.12	0.00	10.53	0.00	0.00	0.00	0.00	0.00	0.00	0.00	0.00	4.76	4.35
K	alternative_acceptor	mod(r),RI_chrX_515831_515923,I_chrX_516392_517480	chrX	+	chrX_516392_516478	chrX_516392_516466				chrX_516292_516391;chrX_516479_517065	42.63	63.64	36.36	60.00	55.56	54.55	47.06	39.13	36.36	NA	50.00	46.15	50.00	41.18	43.75	39.13	NA	31.58	46.15	43.33	35.71	44.44	47.06	50.00	55.56	NA	50.00	NA	34.62	30.77	50.00	50.00	31.03	41.67	30.00	NA	43.48	50.00	NA
K	intron_retention	CG12207,I_chr3R_10115172_10115963,RE_chr3R_10124392_10124511	chr3R	+	chr3R_10126741_10126949				chr3R_10126740_10126741;chr3R_10126949_10126950	chr3R_10126142_10126740;chr3R_10126950_10127979	0.00	0.00	0.00	0.00	0.00	0.00	0.00	0.00	0.00	0.00	0.00	0.00	0.00	0.00	0.00	0.00	0.00	0.00	0.00	0.00	2.38	0.00	0.00	0.00	0.00	0.00	1.47	0.00	0.00	0.00	0.00	0.00	0.00	0.00	0.00	0.00	0.00	0.00	0.00
K	jcn_only_AA	mub,RI_chr3L_21901021_21901163,I_chr3L_21908756_21909179	chr3L	+	chr3L_21914088_21914192;chr3L_21914088_21914156;chr3L_21914088_21914141	chr3L_21914088_21914153				chr3L_21914067_21914087;chr3L_21914193_21914427	10.34	NA	NA	NA	NA	NA	NA	NA	10.34	NA	NA	NA	NA	NA	NA	NA	NA	NA	NA	11.54	NA	11.54	8.11	13.64	NA	NA	NA	NA	NA	15.00	NA	NA	4.17	NA	NA	NA	7.89	7.41	19.23
K	intron_retention	CG10082,E_chr2R_17533874_17544072,RI_chr2R_17537544_17537615,I_chr2R_17541516_17542279,I_chr2R_17541573_17542279,I_chr2R_17543813_17543881	chr2R	+	chr2R_17540069_17542279				chr2R_17540068_17540069;chr2R_17542279_17542280	chr2R_17539942_17540068;chr2R_17542280_17542379	13.70	14.81	28.00	27.08	5.71	19.57	35.56	21.15	21.90	5.88	13.79	28.05	11.11	29.73	19.64	25.53	13.64	13.16	25.58	24.24	14.89	9.52	7.14	11.76	12.24	23.81	10.34	6.82	5.71	12.77	21.05	12.90	9.26	14.93	8.89	7.89	8.82	9.43	13.70
K	intron_retention	rad50,ppk12	chr2R	+	chr2R_18309244_18309298				chr2R_18309243_18309244;chr2R_18309298_18309299	chr2R_18308554_18309243;chr2R_18309299_18309512	0.00	0.00	0.00	17.07	0.00	0.00	1.82	0.00	3.03	NA	0.00	5.41	0.00	0.00	0.00	0.00	0.00	0.00	2.44	0.00	0.00	5.41	0.00	0.00	0.00	0.00	6.90	3.45	0.00	0.00	2.56	NA	0.00	2.44	0.00	13.64	0.00	0.00	0.00
K	intron_retention	sec63	chr3L	+	chr3L_7355554_7355621				chr3L_7355553_7355554;chr3L_7355621_7355622	chr3L_7354844_7355553;chr3L_7355622_7356870	0.00	0.00	0.00	0.00	0.00	0.00	0.00	0.00	0.00	0.00	0.00	0.00	0.00	0.00	0.00	0.00	0.00	0.00	0.00	0.00	0.00	1.42	0.00	0.00	0.00	0.00	0.00	0.42	1.11	0.00	0.00	0.00	0.00	0.00	0.00	0.00	0.32	0.61	0.00
K	jcn_only_AA	Cdc37,CG12020	chr3L	+	chr3L_1796838_1796910	chr3L_1796838_1796901				chr3L_1796769_1796837;chr3L_1796911_1796976	100.00	100.00	100.00	100.00	100.00	99.40	100.00	100.00	100.00	100.00	100.00	99.70	100.00	100.00	100.00	100.00	100.00	100.00	100.00	100.00	100.00	100.00	100.00	100.00	99.41	100.00	100.00	99.69	99.63	100.00	100.00	99.58	100.00	99.60	100.00	100.00	100.00	99.70	99.69
K	intron_retention	Ptp4E,EI_chrX_4842231_4842425	chrX	+	chrX_4847655_4848167				chrX_4847654_4847655;chrX_4848167_4848168	chrX_4847526_4847654;chrX_4848168_4848168	51.85	NA	NA	NA	NA	NA	50.00	63.64	51.85	NA	NA	60.00	85.71	72.73	60.00	NA	NA	NA	NA	69.23	NA	NA	37.50	42.86	NA	NA	NA	NA	NA	NA	57.14	NA	NA	69.23	NA	NA	29.41	45.45	29.41
K	cassette	Gel,I_chr3R_63962_64024,I_chr3R_66533_66599	chr3R	+	chr3R_61871_62274	chr3R_61871_61960;chr3R_62004_62274		chr3R_61961_62003		chr3R_61844_61870;chr3R_62275_62526	20.00	NA	20.00	NA	NA	NA	NA	NA	30.77	NA	NA	NA	NA	NA	NA	19.05	NA	NA	NA	11.43	NA	NA	NA	NA	NA	NA	NA	NA	NA	NA	NA	NA	NA	27.78	NA	NA	NA	NA	NA
K	intron_retention	CG2051	chr3R	-	chr3R_1614436_1614487				chr3R_1614435_1614436;chr3R_1614487_1614488	chr3R_1613934_1614435;chr3R_1614488_1614666	0.00	0.00	0.00	0.00	0.00	1.25	0.00	0.00	0.97	0.00	0.00	1.23	0.00	0.00	0.00	0.00	0.00	0.00	0.00	0.00	0.00	0.00	0.99	0.00	0.00	0.00	1.06	2.27	2.33	0.00	0.00	0.00	0.00	0.65	0.00	0.00	0.00	0.00	0.00
K	intron_retention	Su(var)2-10,RI_chr2R_5006333_5006392	chr2R	+	chr2R_5006553_5008282				chr2R_5006552_5006553;chr2R_5008282_5008283	chr2R_5006405_5006552;chr2R_5008283_5008324	79.17	82.50	82.35	97.22	84.00	79.17	80.85	80.56	80.30	73.08	81.25	75.44	83.33	88.89	75.76	85.71	96.43	82.61	79.31	78.12	85.19	90.48	76.67	78.57	71.74	96.55	80.56	73.53	71.43	70.97	79.17	73.08	80.39	80.00	71.88	92.11	76.92	67.44	74.47
K	intron_retention	CG10082,E_chr2R_17533874_17544072,I_chr2R_17543813_17543881	chr2R	+	chr2R_17542413_17542474				chr2R_17542412_17542413;chr2R_17542474_17542475	chr2R_17542280_17542412;chr2R_17542475_17542551	0.00	1.92	0.00	0.00	0.00	0.00	2.17	4.84	4.46	0.00	0.00	0.00	0.00	0.00	1.43	0.00	0.00	2.17	0.00	0.93	0.00	0.00	0.00	0.00	0.00	3.28	2.04	3.45	0.00	0.00	7.69	0.00	4.26	2.78	0.00	0.00	0.00	2.27	1.85
K	jcn_only_AA	cul-2,I_chr2L_21659273_21659499,I_chr2L_21659273_21659705,I_chr2L_21659761_21659839,I_chr2L_21661637_21661945,I_chr2L_21662021_21662083	chr2L	+	chr2L_21659273_21659839	chr2L_21659273_21659705				chr2L_21659173_21659272;chr2L_21659840_21659939	0.00	0.00	0.00	0.62	0.00	0.00	0.00	0.00	0.48	0.00	0.00	0.48	1.22	0.00	0.00	0.00	0.00	1.22	0.00	0.00	0.00	0.00	0.00	0.00	0.00	0.00	0.74	1.03	0.00	0.00	0.00	2.04	0.00	0.00	0.00	0.69	0.60	0.00	0.00
K	jcn_only_AA	CG13923,CG12022	chr3L	+	chr3L_1803568_1805009	chr3L_1803568_1803794				chr3L_1803433_1803567	69.77	70.83	78.79	70.97	61.76	82.61	52.08	76.79	67.27	NA	55.17	77.59	72.00	75.00	69.77	72.41	79.31	64.00	58.33	71.88	77.27	NA	94.03	63.27	62.50	73.33	25.00	50.00	75.68	82.61	68.00	64.00	65.00	78.05	66.67	65.62	75.44	57.45	73.33
K	alternative_donor	RpL28,RI_chr3L_3221710_3221877,I_chr3L_3221982_3222744,snoRNA:Or-CD11c,snoRNA:Or-CD11b	chr3L	-	chr3L_3221982_3222787;chr3L_3221982_3222152;chr3L_3221982_3222574;chr3L_3221982_3222926;chr3L_3221982_3222847	chr3L_3221982_3222365				chr3L_3221882_3221981;chr3L_3222927_3222958	2.36	5.38	1.59	0.57	1.93	1.76	9.59	0.96	3.90	5.49	2.34	4.21	4.92	6.86	0.78	5.22	1.32	1.40	0.44	1.28	1.32	2.36	8.82	11.11	18.42	4.44	19.05	20.29	2.14	1.72	1.17	0.92	0.00	0.91	4.17	5.88	6.12	7.32	6.25
K	intron_retention	norpA,I_chrX_4219265_4219380	chrX	+	chrX_4247647_4247976				chrX_4247646_4247647;chrX_4247976_4247977	chrX_4247500_4247646;chrX_4247977_4248056	23.53	29.41	21.43	64.29	NA	NA	52.94	26.92	25.00	NA	NA	15.38	NA	30.00	NA	32.00	NA	NA	41.67	12.50	NA	12.50	13.79	NA	NA	NA	22.73	NA	0.00	13.64	17.65	NA	18.52	31.03	12.50	NA	22.22	23.53	18.75
K	jcn_only_AA	m-cup	chr3R	-	chr3R_12971775_12971841	chr3R_12971778_12971841				chr3R_12971842_12972385;chr3R_12971649_12971774	100.00	100.00	100.00	100.00	100.00	96.55	100.00	97.14	100.00	NA	NA	97.30	100.00	96.00	100.00	100.00	100.00	100.00	100.00	100.00	100.00	100.00	100.00	97.83	100.00	100.00	NA	NA	95.45	100.00	95.65	100.00	NA	100.00	NA	96.97	94.74	100.00	100.00
N	intron_retention	TSG101	chr3L	+	chr3L_16835972_16836255				chr3L_16835971_16835972;chr3L_16836255_16836256	chr3L_16835892_16835971;chr3L_16836256_16836333	100.00	100.00	100.00	100.00	100.00	100.00	100.00	100.00	100.00	100.00	100.00	100.00	100.00	100.00	100.00	100.00	100.00	100.00	100.00	100.00	100.00	100.00	100.00	100.00	100.00	100.00	100.00	100.00	100.00	100.00	100.00	100.00	87.50	100.00	100.00	100.00	100.00	100.00	100.00
K	alternative_acceptor	CG8889	chr2R	-	chr2R_7914078_7914227	chr2R_7914105_7914227				chr2R_7914228_7914347;chr2R_7914036_7914077	0.00	NA	NA	0.00	NA	NA	5.56	0.00	0.00	NA	NA	0.00	NA	NA	NA	5.56	NA	NA	NA	14.29	NA	5.56	0.00	NA	NA	NA	0.00	NA	NA	NA	0.00	NA	NA	NA	NA	NA	NA	NA	NA
K	intron_retention	CG10359,CG10357	chr3L	+	chr3L_3613883_3614069				chr3L_3613882_3613883;chr3L_3614069_3614070	chr3L_3613749_3613882;chr3L_3614070_3614253	0.00	0.00	0.00	0.00	0.00	0.00	0.00	0.00	3.92	0.00	7.69	0.00	0.00	0.00	0.00	0.00	0.00	0.00	3.70	3.03	10.53	0.00	0.00	0.00	7.14	0.00	0.00	NA	0.00	NA	0.00	0.00	0.00	2.38	NA	NA	0.00	0.00	0.00
K	jcn_only_AA	kis,RI_chr2L_242745_242800,I_chr2L_242926_250756	chr2L	-	chr2L_242563_250756	chr2L_242745_250756				chr2L_250757_250774;chr2L_242508_242562	100.00	100.00	100.00	100.00	NA	NA	100.00	100.00	98.68	NA	NA	100.00	100.00	100.00	100.00	100.00	100.00	96.15	100.00	100.00	NA	NA	100.00	NA	NA	100.00	NA	NA	NA	NA	100.00	NA	100.00	98.21	NA	NA	100.00	NA	NA
K	intron_retention	CG8494	chr2R	+	chr2R_10127619_10127715				chr2R_10127618_10127619;chr2R_10127715_10127716	chr2R_10127505_10127618;chr2R_10127716_10128082	0.00	0.00	NA	0.00	NA	NA	0.00	0.00	0.00	NA	NA	0.00	NA	NA	NA	NA	NA	NA	NA	0.00	NA	0.00	0.00	0.00	0.00	NA	19.05	NA	NA	NA	NA	0.00	NA	0.00	NA	0.00	0.00	0.00	0.00
K	jcn_only_AA	ald	chr3R	+	chr3R_13499199_13499298	chr3R_13499199_13499270				chr3R_13498643_13499198;chr3R_13499299_13499550	5.69	3.51	7.89	11.11	6.45	7.41	0.00	2.63	10.53	NA	19.05	4.35	4.35	0.00	5.41	7.14	0.00	11.11	6.45	11.96	6.06	4.76	6.35	14.29	0.00	6.90	6.82	3.03	5.41	21.43	0.00	11.36	12.77	5.66	2.56	0.00	1.79	2.70	3.51
K	jcn_only_AA	CG5446,I_chr2L_12427370_12427468	chr2L	-	chr2L_12427370_12427468	chr2L_12427388_12427468				chr2L_12427469_12427568;chr2L_12427270_12427369	99.51	99.72	99.64	99.79	99.50	99.55	99.23	99.54	99.69	99.04	100.00	99.56	100.00	98.82	100.00	98.70	99.03	100.00	100.00	99.17	99.63	99.53	99.41	99.51	99.21	100.00	98.81	99.60	98.12	99.68	98.22	98.50	99.51	100.00	99.61	99.24	99.13	99.48	99.54
K	alternative_acceptor	dmondo,I_chr2L_21301528_21308287,I_chr2L_21308811_21309579,I_chr2L_21308811_21310000,I_chr2L_21308827_21310000,I_chr2L_21309092_21309579,I_chr2L_21309092_21309938,RI_chr2L_21309092_21310000	chr2L	-	chr2L_21308996_21309579;chr2L_21309092_21309579;chr2L_21309084_21309579	chr2L_21309019_21309579				chr2L_21309580_21309679;chr2L_21308992_21308995	3.85	NA	NA	0.00	NA	NA	14.29	12.50	12.50	NA	NA	NA	NA	NA	NA	7.69	16.67	NA	NA	NA	NA	NA	NA	NA	NA	NA	0.00	NA	NA	NA	NA	NA	NA	0.00	NA	NA	NA	NA	NA
K	alternative_acceptor	CG2698,I_chr3R_3828169_3828941,I_chr3R_3828880_3828941,I_chr3R_3829483_3829715,I_chr3R_3830586_3830981	chr3R	+	chr3R_3829483_3829697;chr3R_3829483_3829555;chr3R_3829483_3829709	chr3R_3829483_3829721				chr3R_3829383_3829482;chr3R_3829722_3829815	17.31	21.95	16.67	22.22	26.92	14.29	14.29	20.59	12.68	11.11	14.29	13.04	5.88	21.62	17.65	18.33	16.00	0.00	15.69	16.05	15.15	14.29	18.75	24.56	15.91	14.29	19.44	18.52	16.13	17.95	20.29	15.38	7.89	21.54	18.42	10.64	22.50	20.45	14.29
K	alternative_donor	mld	chr3R	+	chr3R_20415112_20416293	chr3R_20415155_20416293				chr3R_20416294_20417143;chr3R_20415078_20415111	80.00	85.71	85.71	66.67	NA	NA	75.00	84.62	77.27	NA	NA	77.78	85.71	85.71	NA	58.33	80.00	85.71	58.33	90.00	NA	NA	88.89	85.71	NA	NA	NA	NA	NA	NA	NA	NA	NA	88.89	NA	NA	NA	NA	NA
K	intron_retention	pod1	chrX	+	chrX_6697800_6699710				chrX_6697799_6697800;chrX_6699710_6699711	chrX_6697759_6697799;chrX_6699711_6700251	0.00	0.00	0.00	2.90	0.00	0.00	4.65	0.00	0.00	0.00	0.00	1.75	0.00	0.00	0.00	0.00	0.00	2.38	0.00	0.97	0.00	5.13	0.00	NA	NA	0.00	NA	NA	0.00	0.00	0.00	0.00	3.23	2.00	0.00	NA	0.00	0.00	0.00
K	multi_cassette	trol,I_chrX_2387249_2389980,I_chrX_2389272_2395659,I_chrX_2391522_2395659	chrX	-	chrX_2387249_2395659	chrX_2387249_2387583;chrX_2387710_2388436;chrX_2388671_2389073;chrX_2389272_2389644;chrX_2389762_2389980;chrX_2390067_2390493;chrX_2390627_2390808;chrX_2390959_2391350;chrX_2391522_2395659		chrX_2387584_2387709;chrX_2388437_2388670;chrX_2389074_2389271;chrX_2389645_2389761;chrX_2389981_2390066;chrX_2390494_2390626;chrX_2390809_2390958;chrX_2391351_2391521		chrX_2387149_2387248;chrX_2395660_2395759	0.00	1.92	0.00	0.00	0.00	0.00	0.00	0.75	0.59	0.00	0.00	2.20	0.00	0.00	1.11	0.00	0.00	0.00	1.22	0.99	0.00	0.00	0.00	0.00	0.00	0.00	1.45	0.00	0.00	0.00	0.00	0.00	1.01	0.76	0.00	0.00	1.12	0.00	1.25
K	intron_retention	Mi-2,Su(Tpl),F_chr3L_19887973_19889888	chr3L	-	chr3L_19889948_19890011				chr3L_19889947_19889948;chr3L_19890011_19890012	chr3L_19889898_19889947;chr3L_19890012_19890026	10.41	21.43	NA	13.79	NA	NA	10.64	21.88	10.17	0.00	0.00	17.86	5.56	NA	NA	11.76	NA	NA	NA	19.05	NA	37.50	7.69	9.09	7.69	NA	12.50	22.22	17.65	NA	NA	NA	18.52	3.33	17.65	4.35	14.81	6.25	NA
K	jcn_only_AD	eIF-5A,I_chr2R_19945430_19946454,I_chr2R_19945576_19946006,I_chr2R_19945723_19946006,I_chr2R_19945783_19946006,I_chr2R_19945852_19946006,I_chr2R_19945875_19946006,I_chr2R_19945921_19946006,I_chr2R_19946299_19946454,I_chr2R_19946657_19946733,I_chr2R_19948517_19948682	chr2R	+	chr2R_19945921_19946006;chr2R_19945426_19946006;chr2R_19945875_19946006;chr2R_19945430_19946006	chr2R_19945576_19946006				chr2R_19946007_19946106;chr2R_19945343_19945425	0.00	0.00	0.00	0.02	0.07	0.00	0.05	0.03	0.00	0.00	0.00	0.01	0.00	0.00	0.00	0.02	0.05	0.00	0.00	0.01	0.03	0.00	0.06	0.00	0.10	0.00	0.10	0.19	0.13	0.00	0.00	0.00	0.00	0.02	0.00	0.00	0.00	0.00	0.04
K	intron_retention	Abl,I_chr3L_16622304_16639909,RI_chr3L_16652567_16654512	chr3L	-	chr3L_16618375_16619372				chr3L_16618374_16618375;chr3L_16619372_16619373	chr3L_16616737_16618374;chr3L_16619373_16619430	41.67	NA	41.67	35.85	NA	NA	46.67	56.25	60.00	NA	14.29	33.33	41.67	70.00	50.00	64.71	NA	NA	52.63	46.15	NA	31.03	40.00	NA	23.08	12.50	35.00	NA	14.29	38.89	66.67	NA	26.09	56.25	46.15	26.09	25.00	NA	41.67
K	alternative_acceptor	CG31431	chr3R	+	chr3R_17696730_17697680;chr3R_17696730_17697693	chr3R_17696730_17697703				chr3R_17696406_17696729;chr3R_17697704_17697862	90.21	89.91	91.80	89.64	89.58	90.74	87.70	92.89	91.94	97.30	91.07	91.09	93.14	93.75	91.24	89.35	89.25	90.55	90.91	91.35	94.51	93.18	86.96	89.58	87.21	86.02	86.09	88.52	84.85	90.70	88.35	90.20	91.21	90.91	88.89	90.48	89.89	89.09	91.92
K	jcn_only_AA	MED10,I_chr3L_16225377_16225479	chr3L	+	chr3L_16225424_16225485	chr3L_16225424_16225479				chr3L_16225129_16225423;chr3L_16225486_16225579	100.00	100.00	100.00	98.54	100.00	98.44	98.37	99.39	99.32	100.00	98.41	98.48	100.00	100.00	99.02	99.07	100.00	97.30	100.00	98.70	98.53	100.00	100.00	97.85	97.83	98.13	97.78	98.61	100.00	98.75	100.00	98.18	100.00	99.24	100.00	98.39	100.00	100.00	98.48
K	intron_retention	CG2310,I_chr3R_25318474_25319142	chr3R	-	chr3R_25318474_25319136				chr3R_25318473_25318474;chr3R_25319136_25319137	chr3R_25318374_25318473;chr3R_25319137_25319162	47.16	47.37	50.00	55.56	33.33	39.29	62.50	37.50	38.89	41.67	66.67	43.90	NA	36.84	27.27	68.42	61.90	33.33	33.33	42.55	68.75	42.86	52.83	50.00	50.00	59.09	46.94	47.37	48.72	54.55	50.00	55.56	52.00	52.63	50.00	48.15	39.47	45.95	31.51
K	intron_retention	CG18317,RI_chr2L_1718492_1723881	chr2L	-	chr2L_1718152_1718226				chr2L_1718151_1718152;chr2L_1718226_1718227	chr2L_1717878_1718151;chr2L_1718227_1718358	0.00	0.00	0.00	7.14	0.00	0.00	6.52	0.00	3.30	4.29	0.00	1.59	0.00	6.06	0.00	0.00	0.00	0.00	9.68	6.85	0.00	24.39	5.77	3.17	6.67	0.00	8.70	10.14	15.87	0.00	0.00	0.00	4.17	5.71	6.06	0.00	0.00	0.00	2.53
K	jcn_only_AD	phtf,I_chr2R_2629598_2630209	chr2R	+	chr2R_2632042_2632103	chr2R_2632045_2632103				chr2R_2632104_2632282;chr2R_2631158_2632041	100.00	100.00	100.00	100.00	NA	100.00	95.83	100.00	100.00	NA	100.00	100.00	NA	100.00	100.00	100.00	NA	100.00	100.00	100.00	100.00	100.00	100.00	100.00	NA	100.00	100.00	NA	NA	NA	100.00	NA	100.00	96.30	100.00	100.00	100.00	96.43	100.00
K	intron_retention	CG34263	chr3L	-	chr3L_265642_265697				chr3L_265641_265642;chr3L_265697_265698	chr3L_265617_265641;chr3L_265698_265908	50.00	50.00	NA	19.05	NA	NA	80.95	40.00	65.38	NA	84.62	37.50	72.73	NA	NA	45.45	46.15	NA	35.71	24.00	80.00	NA	NA	NA	NA	NA	54.55	NA	NA	NA	NA	NA	NA	52.94	NA	NA	77.78	NA	NA
K	jcn_only_AA	CG16971,I_chr3L_225856_225909,I_chr3L_225919_225983,RI_chr3L_225919_226004,I_chr3L_229245_230186	chr3L	+	chr3L_225919_226219;chr3L_225919_225983	chr3L_225919_226004				chr3L_225910_225918;chr3L_226220_226256	45.00	NA	NA	NA	NA	NA	NA	NA	NA	NA	NA	NA	NA	NA	NA	NA	NA	NA	NA	NA	NA	NA	NA	NA	NA	NA	NA	NA	NA	NA	NA	NA	NA	NA	NA	NA	NA	NA	NA
K	intron_retention	Ser,I_chr3R_23013597_23017227	chr3R	-	chr3R_23009585_23013408				chr3R_23009584_23009585;chr3R_23013408_23013409	chr3R_23009530_23009584;chr3R_23013409_23013596	0.00	0.00	0.00	0.00	0.00	NA	14.81	12.50	0.00	NA	0.00	5.13	0.00	0.00	0.00	6.67	0.00	8.00	0.00	0.00	NA	0.00	0.00	3.45	0.00	0.00	0.00	NA	NA	0.00	0.00	NA	5.26	5.71	NA	0.00	3.92	0.00	0.00
K	alternative_donor	CG11722,RI_chr3R_5873666_5874292	chr3R	-	chr3R_5870477_5870538	chr3R_5870477_5870534				chr3R_5870318_5870476;chr3R_5870539_5870781	90.00	NA	NA	NA	NA	NA	NA	NA	NA	NA	NA	100.00	NA	NA	NA	NA	NA	NA	NA	88.89	NA	NA	NA	NA	NA	NA	NA	NA	NA	NA	NA	NA	100.00	NA	NA	NA	NA	NA	NA
K	cassette	SWAP,RI_chrX_936466_936762,I_chrX_936466_936835,RI_chrX_936919_937245,RI_chrX_938935_938985,I_chrX_941459_982652	chrX	+	chrX_936466_937245	chrX_936466_936762;chrX_936919_937245		chrX_936763_936918		chrX_936366_936465;chrX_937246_937345	26.09	19.05	22.22	27.78	14.29	11.11	55.56	40.91	31.25	25.00	NA	21.88	71.43	44.44	33.33	46.15	27.27	15.38	61.54	26.09	NA	35.71	31.58	18.18	18.18	NA	25.00	NA	26.32	16.67	42.86	28.57	13.95	29.63	30.77	13.33	10.53	26.32	21.05
K	intron_retention	CG32549,I_chrX_18286289_18286367,RI_chrX_18301919_18303082	chrX	-	chrX_18298427_18298506				chrX_18298426_18298427;chrX_18298506_18298507	chrX_18298018_18298426;chrX_18298507_18298596	65.71	65.28	77.61	73.33	81.82	74.51	81.44	82.50	75.18	47.50	63.83	66.33	68.89	77.27	69.01	65.71	79.07	79.07	69.70	63.64	78.85	27.75	57.14	46.23	62.22	88.64	65.33	65.26	61.70	45.76	65.62	58.82	75.00	76.47	65.62	84.31	36.28	45.83	52.38
K	cassette	Crag,I_chrX_8494280_8494352	chrX	+	chrX_8491748_8493063	chrX_8491748_8492106;chrX_8492188_8493063		chrX_8492107_8492187		chrX_8491445_8491747;chrX_8493064_8493496	0.00	0.00	0.00	0.00	0.00	0.00	0.00	0.00	0.00	0.00	0.00	0.52	0.00	0.00	0.00	0.93	0.00	0.00	1.18	0.42	0.00	0.00	0.00	0.61	1.05	1.19	0.00	0.00	0.83	0.00	0.00	1.20	0.00	0.00	0.00	0.00	0.00	0.00	0.00
K	intron_retention	CG1103	chr3R	+	chr3R_164975_165034				chr3R_164974_164975;chr3R_165034_165035	chr3R_164766_164974;chr3R_165035_165640	100.00	100.00	100.00	100.00	100.00	100.00	100.00	100.00	100.00	100.00	100.00	99.38	100.00	100.00	98.89	100.00	100.00	100.00	100.00	100.00	100.00	100.00	100.00	100.00	100.00	100.00	100.00	100.00	100.00	100.00	100.00	100.00	100.00	100.00	100.00	100.00	99.03	100.00	100.00
K	jcn_only_AD	CG6707	chr3L	-	chr3L_9891303_9891622	chr3L_9891303_9891543				chr3L_9891029_9891302;chr3L_9891623_9891693	2.70	2.08	2.08	5.77	5.13	0.00	5.00	1.04	4.69	2.56	4.55	2.70	9.80	2.70	6.06	3.45	2.99	8.00	1.61	2.08	2.70	0.00	0.00	3.28	2.70	6.98	2.38	0.00	2.08	0.00	3.92	6.06	7.55	4.26	4.00	0.00	3.70	0.00	2.50
K	alternative_donor	Ten-a	chrX	+	chrX_12097912_12098171;chrX_12098018_12098171;chrX_12098012_12098171;chrX_12098030_12098171	chrX_12097945_12098171				chrX_12098172_12098306;chrX_12097907_12097911	0.00	NA	0.00	NA	NA	NA	NA	0.00	0.00	NA	NA	NA	NA	NA	0.00	0.00	NA	NA	0.00	NA	NA	NA	NA	NA	NA	NA	NA	NA	NA	NA	NA	NA	NA	NA	0.00	0.00	NA	NA	0.00
K	intron_retention	CycA	chr3L	-	chr3L_11821493_11821560				chr3L_11821492_11821493;chr3L_11821560_11821561	chr3L_11821288_11821492;chr3L_11821561_11821781	0.00	0.00	0.00	0.00	0.00	0.00	0.00	0.00	0.82	0.00	0.00	0.00	0.00	0.00	0.00	0.00	0.00	0.00	0.00	0.00	0.00	0.00	0.00	0.00	0.00	0.00	0.00	0.00	0.00	0.00	0.00	0.00	0.00	0.00	0.00	0.00	0.00	0.00	0.00
K	intron_retention	CG6838,I_chr3L_22709306_22709668	chr3L	-	chr3L_22710167_22710293				chr3L_22710166_22710167;chr3L_22710293_22710294	chr3L_22710071_22710166;chr3L_22710294_22710303	95.74	97.83	100.00	97.40	94.74	98.15	97.53	92.05	92.79	90.70	89.36	93.14	94.23	97.62	91.18	90.67	92.50	95.24	91.67	96.08	97.67	89.83	98.33	93.75	97.67	98.61	97.01	91.30	98.61	100.00	95.31	98.28	97.27	93.02	95.24	98.33	88.33	89.47	89.89
K	mutually_exclusive	Eb1,RI_chr2R_2640290_2642206,I_chr2R_2640494_2642206,I_chr2R_2641187_2642206,RI_chr2R_2641944_2642025,I_chr2R_2641954_2642206,I_chr2R_2642491_2642549	chr2R	+	chr2R_2640494_2641684,chr2R_2641944_2642209	chr2R_2640494_2640577,chr2R_2641009_2642209	chr2R_2641685_2641943	chr2R_2640578_2641008		chr2R_2640394_2640493;chr2R_2642210_2642306	12.73	9.68	4.76	12.00	9.52	10.00	18.52	13.79	9.43	19.05	15.79	16.67	27.27	18.18	13.79	19.23	20.00	9.52	14.29	4.17	15.00	18.92	7.14	5.71	25.00	10.00	18.18	16.67	6.67	13.79	32.14	17.86	7.50	9.38	21.43	21.74	5.56	9.68	20.59
K	jcn_only_AD	Roughened,I_chr3L_1861677_1861777,I_chr3L_1861677_1861929,I_chr3L_1861677_1862177	chr3L	-	chr3L_1861677_1861777;chr3L_1861677_1862177	chr3L_1861677_1862060				chr3L_1861577_1861676;chr3L_1862178_1862277	99.57	98.60	99.34	99.30	100.00	98.92	99.74	99.40	99.49	100.00	98.98	99.60	98.98	99.35	100.00	100.00	99.59	99.38	99.08	99.67	100.00	98.99	100.00	100.00	100.00	100.00	99.67	100.00	98.89	99.68	98.81	100.00	99.49	98.45	98.74	99.81	99.38	100.00	99.58
K	alternative_donor	CG13933,I_chr3L_1773911_1773984	chr3L	-	chr3L_1772319_1772487	chr3L_1772319_1772479				chr3L_1772022_1772318;chr3L_1772488_1773369	87.50	77.78	91.67	94.74	100.00	70.00	68.75	100.00	82.35	NA	NA	70.59	70.00	NA	88.89	80.00	88.89	84.62	84.62	95.45	60.00	88.89	87.50	100.00	90.00	90.00	83.33	NA	90.91	81.82	80.00	NA	81.82	85.71	NA	NA	90.00	NA	88.89
K	intron_retention	fry,I_chr3L_9636648_9656042	chr3L	-	chr3L_9657112_9657176				chr3L_9657111_9657112;chr3L_9657176_9657177	chr3L_9656962_9657111;chr3L_9657177_9657344	0.00	0.00	0.00	0.00	0.00	0.00	0.00	0.00	0.00	0.00	0.00	0.00	0.00	0.00	0.00	0.00	0.00	0.00	0.00	0.00	0.00	0.00	2.04	0.00	0.00	0.00	0.00	0.00	1.85	0.00	0.00	0.00	0.00	0.00	0.00	0.00	0.00	1.25	0.00
K	intron_retention	I_chr3L_12398261_12403200,Gap69C	chr3L	-	chr3L_12408970_12409044				chr3L_12408969_12408970;chr3L_12409044_12409045	chr3L_12408095_12408969;chr3L_12409045_12409104	0.00	0.00	0.00	0.00	0.00	0.00	0.00	0.00	3.77	0.00	0.00	0.00	0.00	0.00	6.25	0.00	0.00	0.00	0.00	2.60	0.00	0.00	1.89	0.00	0.00	0.00	0.00	9.68	0.00	0.00	0.00	0.00	0.00	0.00	0.00	0.00	0.00	0.00	1.59
K	jcn_only_AA	CG32626	chrX	-	chrX_13728240_13728847;chrX_13727065_13728847	chrX_13727056_13728847				chrX_13728848_13729182	44.23	41.79	43.97	42.86	32.32	36.05	42.62	41.09	39.85	50.50	44.23	51.18	40.24	47.52	33.33	43.75	44.35	49.52	41.51	36.72	29.82	51.52	48.57	52.26	43.18	36.99	49.77	49.76	49.57	59.83	33.66	52.63	54.40	40.78	42.96	47.69	48.48	46.51	48.30
K	jcn_only_AD	CG7580,I_chr3L_17468694_17468750,I_chr3L_17468699_17468750	chr3L	+	chr3L_17468695_17468750	chr3L_17468699_17468750				chr3L_17468751_17468850;chr3L_17468599_17468694	0.00	0.00	0.27	0.00	0.00	0.00	0.00	0.00	0.00	0.00	0.12	0.00	0.00	0.00	0.00	0.00	0.00	0.00	0.00	0.06	0.00	0.00	0.00	0.06	0.00	0.00	0.00	0.00	0.00	0.00	0.00	0.00	0.00	0.10	0.14	0.13	0.00	0.00	0.05
K	alternative_donor	Rab5,I_chr2L_2361586_2364794	chr2L	-	chr2L_2360394_2360459	chr2L_2360394_2360455				chr2L_2359546_2360393;chr2L_2360460_2360569	96.15	100.00	91.67	93.48	96.30	93.33	97.44	93.75	91.92	100.00	100.00	91.36	95.24	96.00	93.48	95.29	97.22	96.43	98.08	94.20	96.15	95.65	96.55	97.96	96.55	100.00	87.80	91.67	100.00	100.00	97.73	100.00	92.86	95.77	96.15	100.00	96.43	96.43	85.71
K	jcn_only_AA	Pka-R2,I_chr2R_5911755_5913333,I_chr2R_5911755_5913354,I_chr2R_5911803_5913333	chr2R	-	chr2R_5911803_5913333;chr2R_5911755_5913333	chr2R_5911708_5913333				chr2R_5913334_5913352;chr2R_5911703_5911707	50.00	NA	NA	NA	NA	NA	NA	54.17	36.84	NA	NA	NA	NA	NA	NA	NA	NA	NA	NA	NA	NA	NA	50.00	NA	NA	NA	NA	NA	NA	NA	NA	NA	NA	NA	NA	NA	52.38	NA	NA
N	jcn_only_AA	CG8790	chr3R	+	chr3R_9190952_9191016;chr3R_9190952_9193285;chr3R_9190952_9193295	chr3R_9190952_9193460				chr3R_9190661_9190951	100.00	100.00	100.00	99.33	100.00	100.00	100.00	100.00	100.00	100.00	82.35	98.84	100.00	100.00	100.00	100.00	100.00	100.00	100.00	100.00	100.00	100.00	100.00	100.00	100.00	100.00	100.00	100.00	100.00	100.00	100.00	100.00	100.00	99.32	100.00	100.00	100.00	100.00	100.00
K	alternative_donor	Uev1A,I_chr3L_5358186_5358359,I_chr3L_5358186_5358415,CREI_chr3L_5358186_5358453,I_chr3L_5358186_5359072,RI_chr3L_5358186_5359074,I_chr3L_5360875_5360954	chr3L	-	chr3L_5358186_5359228	chr3L_5358186_5358453				chr3L_5358086_5358185;chr3L_5359229_5359418	0.77	0.51	0.34	0.50	0.00	0.37	0.56	0.71	0.34	0.71	0.30	1.73	0.37	0.79	0.56	0.60	0.31	0.34	0.34	0.27	0.31	1.06	1.46	0.56	0.79	0.36	1.68	1.63	1.18	1.43	0.96	0.85	1.80	0.77	2.44	3.85	0.22	0.53	0.33
K	alternative_donor	CG2258,I_chrX_7993650_7995126,I_chrX_7994188_7995101	chrX	-	chrX_7990868_7990987	chrX_7990868_7990933				chrX_7990737_7990867;chrX_7990988_7991072	100.00	NA	NA	100.00	NA	NA	NA	100.00	100.00	NA	NA	100.00	NA	NA	NA	100.00	NA	NA	NA	100.00	NA	NA	100.00	NA	NA	NA	NA	NA	NA	NA	NA	NA	NA	100.00	NA	NA	100.00	NA	100.00
N	alternative_acceptor	RpL39,I_chr2R_19949515_19949720	chr2R	-	chr2R_19949805_19949910	chr2R_19949825_19949910				chr2R_19949911_19950046;chr2R_19949721_19949804	100.00	100.00	100.00	100.00	100.00	100.00	100.00	100.00	100.00	100.00	100.00	100.00	100.00	100.00	100.00	100.00	100.00	100.00	100.00	100.00	100.00	100.00	100.00	100.00	100.00	100.00	100.00	98.47	100.00	100.00	100.00	100.00	100.00	100.00	100.00	100.00	100.00	100.00	100.00
K	jcn_only_AD	I_chr2L_476332_525391,ush	chr2L	+	chr2L_539247_539309	chr2L_539250_539309				chr2L_539310_539452;chr2L_537863_539246	99.66	98.73	98.91	97.52	100.00	100.00	100.00	99.22	98.88	100.00	100.00	100.00	100.00	100.00	100.00	98.28	98.55	100.00	98.97	99.66	98.65	99.15	99.59	99.47	100.00	98.77	100.00	100.00	100.00	99.34	100.00	100.00	100.00	100.00	100.00	99.34	99.52	100.00	100.00
K	cassette	CG8671,I_chr2L_21275807_21277205	chr2L	+	chr2L_21263124_21273323	chr2L_21263124_21263722;chr2L_21263787_21273323		chr2L_21263723_21263786		chr2L_21262988_21263123;chr2L_21273324_21273463	95.00	91.67	100.00	94.74	90.91	92.31	84.00	95.24	96.77	100.00	91.67	95.83	100.00	92.86	91.67	100.00	100.00	85.71	100.00	100.00	90.00	100.00	95.00	93.75	100.00	100.00	90.91	100.00	91.67	100.00	100.00	85.71	93.33	95.45	100.00	100.00	100.00	100.00	90.00
K	alternative_donor	CG4502,I_chr2L_7196721_7196787,I_chr2L_7196858_7204207	chr2L	-	chr2L_7196858_7203938;chr2L_7196858_7203942	chr2L_7196858_7203934				chr2L_7196788_7196857;chr2L_7203943_7204239	25.00	25.00	21.43	21.05	16.67	23.08	28.57	23.81	24.14	NA	14.29	27.78	16.67	26.67	25.00	25.00	20.00	36.36	28.57	26.32	22.22	NA	26.67	33.33	NA	33.33	11.11	NA	33.33	25.00	15.38	28.57	23.08	25.00	25.00	27.27	NA	NA	37.50
K	intron_retention	CG7843,I_chr2R_1972736_1972822	chr2R	-	chr2R_1968921_1969240				chr2R_1968920_1968921;chr2R_1969240_1969241	chr2R_1968863_1968920;chr2R_1969241_1969345	0.00	0.00	0.00	10.81	0.00	0.00	8.33	0.00	1.14	0.00	0.00	6.02	4.17	0.00	2.17	5.13	0.00	3.70	4.76	3.16	0.00	3.03	1.15	3.12	0.00	2.63	3.77	7.55	0.00	4.26	0.00	0.00	0.00	2.17	0.00	0.00	0.00	0.00	2.35
K	intron_retention	Ssb-c31a,CG8360	chr2L	+	chr2L_8211503_8211558				chr2L_8211502_8211503;chr2L_8211558_8211559	chr2L_8211377_8211502;chr2L_8211559_8211958	0.00	0.52	0.00	0.00	0.00	0.00	0.00	0.00	0.00	0.00	0.00	0.00	0.00	0.00	0.46	0.00	0.00	0.00	0.48	0.00	0.00	0.00	0.00	0.00	0.00	0.00	0.57	0.00	0.00	0.00	0.00	0.00	0.00	0.00	0.00	0.00	0.00	0.00	0.00
K	alternative_donor	Pax,RI_chr2L_19404683_19426205,RI_chr2L_19404823_19409403,I_chr2L_19419985_19423267,I_chr2L_19419985_19423278,I_chr2L_19419985_19423414,I_chr2L_19420081_19423267,I_chr2L_19420081_19423278	chr2L	-	chr2L_19420192_19423267;chr2L_19420192_19423414	chr2L_19420192_19423278				chr2L_19420186_19420191;chr2L_19423415_19423487	37.98	37.50	50.00	37.50	NA	25.00	45.45	28.57	20.00	NA	NA	40.00	NA	NA	33.33	38.46	NA	NA	33.33	40.00	NA	40.00	30.00	40.00	NA	NA	NA	50.00	NA	41.67	28.57	NA	50.00	30.77	44.44	50.00	NA	0.00	NA
K	jcn_only_AA	CG6425	chr3R	-	chr3R_22542850_22542919	chr3R_22542861_22542919				chr3R_22542920_22542946;chr3R_22541838_22542849	98.48	100.00	100.00	97.83	100.00	96.67	96.67	97.73	96.61	NA	96.15	93.02	100.00	96.43	95.00	100.00	100.00	97.50	100.00	98.00	100.00	97.06	100.00	100.00	100.00	100.00	97.22	100.00	96.67	100.00	95.83	NA	100.00	100.00	100.00	100.00	97.73	96.43	100.00
K	jcn_only_AA	Hph,I_chr3R_1092755_1092819	chr3R	+	chr3R_1092755_1092842	chr3R_1092755_1092819				chr3R_1092655_1092754;chr3R_1092843_1092919	0.00	1.65	0.00	1.13	0.00	0.00	0.00	0.00	0.00	0.00	0.00	0.45	0.00	0.83	0.00	0.00	0.00	2.03	0.00	0.32	0.00	0.92	0.81	0.00	0.00	0.76	1.10	7.14	0.79	0.87	0.00	0.00	0.00	0.56	0.00	1.33	0.00	0.00	0.00
K	intron_retention	CG6353	chr3R	-	chr3R_17488466_17488531				chr3R_17488465_17488466;chr3R_17488531_17488532	chr3R_17488441_17488465;chr3R_17488532_17488664	0.00	NA	7.41	11.76	0.00	0.00	5.88	3.23	7.69	12.50	0.00	0.00	0.00	0.00	0.00	3.23	NA	0.00	0.00	6.85	0.00	0.00	8.33	NA	NA	12.50	3.70	10.00	10.81	0.00	0.00	8.33	0.00	5.71	NA	0.00	NA	0.00	7.41
K	alternative_acceptor	I_chr3R_8822346_8822403,CG7518	chr3R	+	chr3R_8832937_8833246	chr3R_8832937_8833113				chr3R_8832068_8832936;chr3R_8833247_8833436	1.59	3.09	1.52	3.19	1.82	0.00	2.78	2.06	2.33	0.00	3.77	1.85	4.00	4.08	0.00	5.88	0.00	1.92	1.59	1.06	1.49	3.06	1.44	1.77	3.77	2.50	1.16	1.59	1.12	0.86	1.59	2.38	0.00	3.37	2.90	0.00	1.23	0.88	0.81
K	jcn_only_AD	CG6923	chr3R	-	chr3R_7574682_7575419	chr3R_7574682_7574963				chr3R_7574512_7574681;chr3R_7575420_7575455	100.00	100.00	100.00	100.00	NA	NA	100.00	100.00	100.00	NA	NA	96.00	100.00	NA	100.00	97.06	NA	NA	NA	96.55	NA	NA	100.00	NA	NA	NA	100.00	NA	NA	NA	NA	NA	NA	90.62	NA	NA	NA	NA	95.65
K	intron_retention	Trc8	chr3R	-	chr3R_25327211_25327424				chr3R_25327210_25327211;chr3R_25327424_25327425	chr3R_25326673_25327210;chr3R_25327425_25327995	0.00	0.00	0.00	0.00	0.00	0.00	0.00	0.00	0.00	0.00	0.00	0.00	0.00	0.00	0.00	0.00	0.00	0.00	0.00	0.00	0.00	0.00	0.00	0.00	0.00	0.00	1.41	0.00	0.00	0.00	0.00	0.00	0.00	0.00	0.00	0.00	0.00	0.00	0.00
N	intron_retention	CG32529	chrX	+	chrX_19795641_19795900				chrX_19795640_19795641;chrX_19795900_19795901	chrX_19795580_19795640;chrX_19795901_19798251	53.85	NA	NA	NA	NA	NA	NA	NA	NA	NA	NA	NA	NA	NA	NA	NA	NA	NA	NA	NA	NA	53.85	NA	NA	NA	NA	NA	NA	NA	NA	NA	NA	NA	NA	NA	NA	NA	NA	NA
K	cassette	CG10103,noncoding_10997	chr3L	-	chr3L_6747594_6748172;chr3L_6747594_6748046;chr3L_6747594_6748519	chr3L_6747594_6747844;chr3L_6747908_6748519,chr3L_6747908_6748046,chr3L_6747908_6748172		chr3L_6747845_6747907		chr3L_6747493_6747593;chr3L_6748520_6749258	30.36	31.03	25.00	21.05	28.95	26.88	8.55	27.66	29.30	37.93	33.33	41.22	29.41	17.86	27.59	28.26	30.91	34.92	35.29	26.55	35.14	48.15	36.08	41.38	34.78	22.99	36.70	37.04	12.35	29.91	32.17	32.67	30.30	27.87	28.89	27.12	33.33	30.56	33.04
K	jcn_only_AA	CG10462	chr2L	-	chr2L_19734410_19734469;chr2L_19734413_19734469	chr2L_19734281_19734469				chr2L_19734470_19734941;chr2L_19733639_19734280	0.00	0.00	0.00	0.00	0.00	0.00	0.00	0.00	0.00	0.00	0.00	0.00	0.00	0.00	0.00	0.00	0.00	0.00	0.00	0.78	0.00	0.00	0.00	0.00	0.00	0.00	0.00	0.00	0.00	0.00	0.00	0.00	0.00	0.00	0.00	0.00	0.00	0.00	0.00
K	intron_retention	CG1161,I_chr3R_1182079_1182146	chr3R	+	chr3R_1181851_1181905				chr3R_1181850_1181851;chr3R_1181905_1181906	chr3R_1181725_1181850;chr3R_1181906_1181931	100.00	100.00	97.06	100.00	100.00	100.00	97.67	100.00	98.59	100.00	100.00	100.00	97.50	100.00	100.00	100.00	100.00	97.96	100.00	99.12	100.00	100.00	100.00	96.67	100.00	100.00	100.00	100.00	100.00	100.00	100.00	100.00	97.50	100.00	100.00	100.00	100.00	100.00	100.00
K	intron_retention	Gdi	chr2L	-	chr2L_9492546_9492627				chr2L_9492545_9492546;chr2L_9492627_9492628	chr2L_9491177_9492545;chr2L_9492628_9493103	0.00	0.00	0.00	0.00	0.00	0.00	0.00	0.56	0.67	0.00	0.00	0.39	0.00	0.96	0.00	0.00	0.00	0.00	0.81	0.00	0.00	0.23	0.19	0.22	0.00	0.00	0.36	0.00	0.45	0.00	0.00	0.00	0.00	0.29	0.00	0.00	0.14	0.00	0.00
K	intron_retention	CG10962,E_chrX_8871490_8871566,E_chrX_8871690_8873486	chrX	-	chrX_8867414_8867687				chrX_8867413_8867414;chrX_8867687_8867688	chrX_8866946_8867413;chrX_8867688_8868437	0.00	0.00	0.00	0.66	0.00	0.00	0.00	0.00	0.87	0.00	0.00	0.53	0.00	0.00	0.00	0.00	0.00	0.00	0.00	0.00	0.00	0.67	0.00	0.00	0.00	0.00	1.14	1.43	0.00	0.00	0.00	0.00	0.00	0.66	0.00	0.00	0.00	0.00	0.53
K	intron_retention	CG7718	chr3R	-	chr3R_14570393_14570450				chr3R_14570392_14570393;chr3R_14570450_14570451	chr3R_14569781_14570392;chr3R_14570451_14571793	0.00	0.00	NA	0.00	0.00	NA	0.00	0.00	0.00	NA	0.00	0.00	0.00	NA	0.00	0.00	NA	0.00	NA	0.00	0.00	NA	0.00	0.00	NA	0.00	20.00	11.11	NA	NA	0.00	0.00	0.00	0.00	NA	0.00	0.00	0.00	0.00
K	intron_retention	rho-7,noncoding_6143	chr2R	-	chr2R_7875007_7875506				chr2R_7875006_7875007;chr2R_7875506_7875507	chr2R_7874791_7875006;chr2R_7875507_7875801	2.13	5.56	0.00	15.62	0.00	0.00	3.92	6.90	2.50	0.00	6.25	5.56	5.41	5.71	2.13	0.00	0.00	5.26	0.00	3.74	0.00	0.00	0.00	3.03	2.13	6.67	3.57	0.00	4.76	1.59	1.54	0.00	2.25	7.41	0.00	5.56	0.00	0.00	0.00
K	jcn_only_AD	I_chr3R_17177101_17200781,mod(mdg4)	chr3R	-	chr3R_17182691_17200781	chr3R_17182691_17182836				chr3R_17182533_17182690	19.14	NA	NA	NA	NA	NA	NA	NA	13.64	NA	NA	25.00	NA	NA	NA	NA	NA	NA	NA	4.35	NA	NA	NA	NA	NA	NA	NA	NA	NA	NA	NA	9.52	NA	16.00	NA	NA	NA	NA	NA
K	intron_retention	Tsp42El	chr2R	+	chr2R_2933519_2934781				chr2R_2933518_2933519;chr2R_2934781_2934782	chr2R_2933211_2933518;chr2R_2934782_2934940	0.00	0.00	0.00	2.27	0.00	0.00	0.00	3.85	4.17	NA	NA	0.00	0.00	4.76	3.85	0.00	0.00	0.00	0.00	0.00	NA	0.00	NA	NA	NA	0.00	0.00	NA	NA	NA	0.00	NA	NA	0.00	NA	NA	NA	NA	0.00
K	intron_retention	Chit	chr2R	+	chr2R_12580429_12580490				chr2R_12580428_12580429;chr2R_12580490_12580491	chr2R_12579853_12580428;chr2R_12580491_12581291	0.05	0.00	0.00	0.11	0.00	0.00	0.00	0.00	0.06	0.15	0.00	0.10	0.03	0.05	0.00	0.05	0.00	0.00	0.00	0.05	0.00	0.00	0.08	0.10	0.00	0.04	0.12	0.00	0.08	0.08	0.00	0.07	0.00	0.00	0.18	0.00	0.06	0.00	0.09
K	intron_retention	CG4199,I_chrX_1962457_1964222	chrX	-	chrX_1965614_1967409				chrX_1965613_1965614;chrX_1967409_1967410	chrX_1965393_1965613;chrX_1967410_1967460	100.00	NA	90.00	100.00	NA	NA	85.71	100.00	100.00	NA	NA	92.31	81.82	NA	100.00	NA	NA	NA	100.00	92.86	NA	88.00	93.75	100.00	NA	100.00	100.00	88.89	100.00	NA	84.62	100.00	100.00	100.00	NA	100.00	91.67	100.00	87.50
K	intron_retention	CG6859	chr3L	+	chr3L_15137636_15137768				chr3L_15137635_15137636;chr3L_15137768_15137769	chr3L_15137556_15137635;chr3L_15137769_15139146	0.00	0.00	0.00	0.00	3.45	2.22	0.00	0.00	0.00	2.50	0.00	1.43	0.00	0.00	0.00	0.00	0.00	0.00	0.00	0.00	0.00	0.00	0.00	0.00	0.00	0.00	3.77	5.41	4.08	0.00	0.00	0.00	0.00	0.00	0.00	4.00	0.00	0.00	0.00
K	intron_retention	sec24,RI_chr2R_5764938_5764997,I_chr2R_5768722_5769689	chr2R	-	chr2R_5764945_5764997				chr2R_5764944_5764945;chr2R_5764997_5764998	chr2R_5764806_5764944;chr2R_5764998_5765095	0.00	0.00	1.43	0.00	0.00	0.00	0.00	0.00	0.00	0.00	0.00	0.79	0.00	0.00	0.00	0.00	0.00	0.00	0.00	0.00	0.00	0.00	0.00	0.00	0.00	0.00	1.18	4.84	0.00	0.00	0.00	0.00	0.00	0.00	0.00	0.00	0.00	0.00	0.00
K	alternative_donor	osa,I_chr3R_13542657_13542834,I_chr3R_13542657_13543500,I_chr3R_13542657_13543662,I_chr3R_13542657_13543668,I_chr3R_13543730_13543786	chr3R	-	chr3R_13542657_13543500;chr3R_13542657_13543662;chr3R_13542657_13542834;chr3R_13542657_13543668;chr3R_13542657_13543677	chr3R_13542657_13543968				chr3R_13542557_13542656;chr3R_13543969_13544017	14.81	18.64	12.07	21.50	13.73	16.13	17.17	15.45	15.23	22.64	7.27	18.94	24.29	14.49	13.24	10.89	23.61	16.36	15.38	16.78	20.34	14.44	21.93	16.67	18.87	19.30	24.69	14.89	12.24	19.32	10.17	5.26	5.43	13.01	7.55	19.74	24.18	13.21	22.08
K	alternative_donor	eIF4G,I_chr4_948813_950447	chr4	-	chr4_950758_951137	chr4_950758_950907				chr4_950706_950757;chr4_951138_951213	3.63	0.00	4.76	4.88	0.00	4.17	5.45	6.49	4.88	NA	0.00	4.69	6.25	0.00	0.00	2.47	0.00	4.00	4.35	5.88	0.00	0.00	0.00	3.70	0.00	7.14	0.00	14.29	NA	NA	4.76	NA	NA	3.45	4.76	4.00	NA	NA	NA
K	alternative_acceptor	CG9934,I_chr2L_13018178_13019071	chr2L	-	chr2L_13018175_13018789	chr2L_13018178_13018789				chr2L_13018790_13019118;chr2L_13018078_13018174	50.00	59.09	40.00	54.29	64.29	58.82	47.06	52.00	59.52	53.33	40.00	59.38	35.29	61.11	40.91	47.62	43.75	50.00	41.38	56.41	50.00	59.09	44.12	63.16	50.00	38.89	70.00	66.67	50.00	50.00	41.67	80.00	55.56	64.00	35.29	62.50	57.89	57.14	56.25
K	intron_retention	Mcm5	chr3R	+	chr3R_6614539_6614592				chr3R_6614538_6614539;chr3R_6614592_6614593	chr3R_6614244_6614538;chr3R_6614593_6615703	0.00	0.00	0.00	0.00	0.00	0.00	0.00	0.00	0.00	0.00	0.00	0.00	0.00	0.00	0.00	0.00	0.00	0.00	0.00	0.00	0.00	0.00	0.00	0.00	3.70	0.00	5.56	NA	0.00	0.00	0.00	0.00	0.00	0.00	0.00	0.00	0.00	0.00	0.00
K	alternative_donor	Spred,I_chr2R_10655876_10656041,I_chr2R_10655876_10656193,I_chr2R_10655876_10656868	chr2R	-	chr2R_10655876_10656848;chr2R_10655876_10656878;chr2R_10655876_10656782;chr2R_10655876_10656526	chr2R_10655876_10656871				chr2R_10655776_10655875;chr2R_10656879_10656886	0.00	0.00	7.14	2.94	0.00	7.69	0.00	3.85	3.45	0.00	0.00	0.00	0.00	0.00	0.00	0.00	0.00	8.33	0.00	3.03	0.00	0.00	0.00	0.00	0.00	0.00	0.00	0.00	0.00	0.00	0.00	0.00	0.00	0.00	0.00	0.00	0.00	0.00	0.00
K	intron_retention	CG15908_CG9410,CG15908	chr2R	+	chr2R_2555762_2555813				chr2R_2555761_2555762;chr2R_2555813_2555814	chr2R_2555685_2555761;chr2R_2555814_2556173	0.00	0.00	0.00	0.00	0.00	NA	2.13	0.00	0.00	0.00	0.00	4.88	0.00	0.00	4.35	1.92	0.00	0.00	2.94	4.62	0.00	0.00	NA	0.00	7.69	3.33	0.00	0.00	13.04	NA	0.00	0.00	0.00	6.67	0.00	0.00	0.00	0.00	0.00
K	intron_retention	Reps,I_chr2L_11105525_11105656	chr2L	-	chr2L_11103170_11103322				chr2L_11103169_11103170;chr2L_11103322_11103323	chr2L_11100956_11103169;chr2L_11103323_11103363	15.00	NA	NA	NA	NA	NA	NA	NA	NA	NA	NA	NA	NA	NA	NA	NA	NA	NA	NA	NA	NA	15.00	NA	NA	NA	NA	NA	NA	NA	NA	NA	NA	NA	NA	NA	NA	NA	NA	NA
K	intron_retention	CG6179,RI_chrX_18274964_18275006	chrX	+	chrX_18274964_18275023				chrX_18274963_18274964;chrX_18275023_18275024	chrX_18274864_18274963;chrX_18275024_18275106	0.00	2.86	0.00	9.68	0.00	0.00	0.00	8.33	0.00	0.00	0.00	4.17	0.00	NA	0.00	0.00	0.00	0.00	0.00	0.00	0.00	4.35	0.00	3.57	0.00	NA	0.00	0.00	21.21	0.00	4.55	7.41	0.00	0.00	0.00	2.78	0.00	0.00	0.00
K	jcn_only_AA	CG4980	chr3R	-	chr3R_23747816_23747920	chr3R_23747854_23747920				chr3R_23747921_23748082;chr3R_23746995_23747815	100.00	98.41	100.00	100.00	100.00	100.00	100.00	100.00	98.67	98.31	NA	100.00	NA	100.00	100.00	100.00	NA	NA	100.00	100.00	NA	98.80	100.00	98.00	98.31	NA	100.00	65.38	100.00	100.00	96.15	100.00	100.00	100.00	98.55	100.00	98.68	100.00	100.00
K	intron_retention	Alas	chr2R	+	chr2R_19853651_19853794				chr2R_19853650_19853651;chr2R_19853794_19853795	chr2R_19852297_19853650;chr2R_19853795_19854602	0.00	0.00	0.00	0.00	0.00	0.00	3.57	1.72	1.12	0.00	0.00	2.78	0.00	2.78	0.00	0.00	0.00	0.00	0.00	0.00	0.00	4.11	0.00	0.00	3.12	0.00	3.23	0.00	1.47	0.00	2.60	1.41	0.00	2.60	3.08	0.00	1.41	0.00	0.00
K	alternative_acceptor	Su(var)2-10,RI_chr2R_5006333_5006392	chr2R	+	chr2R_5003957_5004832	chr2R_5003957_5004682				chr2R_5003888_5003956;chr2R_5004833_5005357	100.00	100.00	98.46	98.98	100.00	100.00	100.00	100.00	100.00	100.00	100.00	100.00	100.00	100.00	100.00	100.00	100.00	100.00	100.00	99.30	100.00	97.40	99.08	100.00	100.00	100.00	100.00	100.00	100.00	100.00	100.00	100.00	100.00	100.00	98.39	100.00	99.04	98.63	98.97
K	jcn_only_AA	CG15012	chr3L	-	chr3L_4291619_4291686	chr3L_4291624_4291686				chr3L_4291687_4291816;chr3L_4291609_4291618	99.50	100.00	99.60	100.00	99.51	98.75	99.09	98.54	99.54	100.00	99.49	99.02	100.00	99.48	98.13	98.89	99.40	100.00	99.57	98.85	100.00	99.61	99.60	99.16	100.00	99.58	100.00	100.00	100.00	97.39	99.01	100.00	99.23	99.32	100.00	100.00	99.44	98.54	99.50
K	intron_retention	CG3829,I_chr2R_20875497_20875710,I_chr2R_20876262_20876320,I_chr2R_20876262_20876323	chr2R	+	chr2R_20876146_20876202				chr2R_20876145_20876146;chr2R_20876202_20876203	chr2R_20876054_20876145;chr2R_20876203_20876261	0.00	2.70	0.00	2.78	0.00	0.00	0.00	0.00	0.00	0.00	0.00	0.00	0.00	0.00	0.00	0.00	0.00	0.00	0.00	0.00	2.27	3.77	0.00	0.00	0.00	0.00	0.00	0.00	0.00	0.00	0.00	0.00	0.00	0.00	0.00	0.00	0.00	0.00	0.00
K	multi_cassette	CG33558,RI_chr2R_2813804_2816013,I_chr2R_2813804_2817753,F_chr2R_2814298_2814894,I_chr2R_2814327_2817753,I_chr2R_2815816_2816013,I_chr2R_2816342_2817327,I_chr2R_2816779_2817354,RI_chr2R_2817876_2819347,CREI_chr2R_2832933_2850384	chr2R	-	chr2R_2813804_2817753	chr2R_2813804_2813977;chr2R_2814097_2814174;chr2R_2814327_2814894;chr2R_2815654_2816013;chr2R_2816342_2816577;chr2R_2816779_2817459;chr2R_2817604_2817753		chr2R_2813978_2814096;chr2R_2814175_2814326;chr2R_2814895_2815653;chr2R_2816014_2816341;chr2R_2816578_2816778;chr2R_2817460_2817603		chr2R_2813704_2813803;chr2R_2817754_2817762	100.00	100.00	100.00	100.00	100.00	100.00	100.00	100.00	100.00	100.00	100.00	100.00	100.00	100.00	100.00	100.00	100.00	100.00	80.00	100.00	100.00	100.00	100.00	100.00	100.00	100.00	100.00	100.00	100.00	100.00	100.00	100.00	100.00	100.00	100.00	100.00	100.00	100.00	100.00
K	alternative_donor	tacc,I_chr3R_570388_572101,I_chr3R_574271_574512	chr3R	-	chr3R_560576_560883;chr3R_560576_560886	chr3R_560576_560847				chr3R_560204_560575;chr3R_560887_561068	63.52	63.03	72.73	63.59	62.65	62.99	62.76	61.70	62.41	63.77	78.57	62.91	69.16	80.00	61.59	61.17	73.27	63.55	62.33	63.01	58.65	75.27	63.48	63.16	63.64	63.51	62.44	63.83	74.76	61.46	63.07	63.74	63.81	73.18	63.92	NA	63.28	74.04	53.33
K	intron_retention	Tsp42Ee,RI_chr2R_2904593_2904783	chr2R	+	chr2R_2904881_2904939				chr2R_2904880_2904881;chr2R_2904939_2904940	chr2R_2904784_2904880;chr2R_2904940_2905131	0.09	0.40	0.00	0.09	0.00	0.00	0.00	0.19	0.06	0.00	0.00	0.09	0.00	0.00	0.00	0.00	0.16	0.00	0.14	0.11	0.00	0.63	0.26	0.24	0.24	0.09	0.75	0.81	1.56	0.28	0.00	0.00	0.00	0.11	0.12	0.44	0.00	0.09	0.21
K	cassette	slgA,I_chrX_21247694_21251677,I_chrX_21253735_21253820	chrX	+	chrX_21247694_21251677;chrX_21250737_21251677	chrX_21250737_21250999,chrX_21247694_21250999;chrX_21251122_21251677		chrX_21251000_21251121		chrX_21247594_21247693;chrX_21251678_21251759	31.58	33.33	26.32	28.57	54.55	36.36	12.50	27.78	28.57	NA	NA	52.00	NA	23.08	23.08	21.05	69.23	46.15	13.33	31.58	30.00	57.14	37.04	22.73	41.67	50.00	35.71	NA	NA	33.33	31.82	NA	NA	19.05	40.00	NA	42.31	31.82	36.00
K	alternative_acceptor	Plc21C,I_chr2L_343730_344038	chr2L	+	chr2L_344490_344575	chr2L_344490_344554				chr2L_344042_344489;chr2L_344576_344947	18.18	NA	NA	NA	NA	NA	NA	NA	NA	NA	NA	NA	NA	NA	NA	NA	NA	NA	NA	NA	NA	NA	NA	NA	NA	NA	NA	NA	NA	NA	NA	NA	NA	NA	NA	NA	NA	NA	NA
K	alternative_donor	Lam	chr2L	+	chr2L_5542656_5543324;chr2L_5543273_5543324;chr2L_5542661_5543324	chr2L_5542864_5543324				chr2L_5543325_5543794;chr2L_5542527_5542655	0.00	0.00	0.00	0.00	0.00	0.00	0.00	0.00	0.00	0.00	0.00	0.00	0.00	0.00	0.00	0.00	0.00	0.00	0.00	0.00	0.00	0.00	0.00	0.00	0.00	0.00	0.00	0.00	0.00	0.00	0.00	0.00	0.00	0.00	0.00	0.00	0.00	0.00	0.00
K	intron_retention	CG31997,I_chr4_175592_176390	chr4	-	chr4_175592_175652				chr4_175591_175592;chr4_175652_175653	chr4_175514_175591;chr4_175653_175721	0.00	0.00	0.00	0.74	0.00	0.00	0.00	0.00	0.00	0.00	0.00	0.56	0.00	0.00	0.00	0.00	0.00	0.00	0.00	0.00	0.00	0.00	0.00	0.00	0.00	0.00	0.00	0.00	0.00	0.00	0.00	0.00	0.00	0.00	0.00	0.00	0.00	0.00	0.00
K	intron_retention	Snr1,I_chr3R_1297469_1297546	chr3R	+	chr3R_1297053_1297546				chr3R_1297052_1297053;chr3R_1297546_1297547	chr3R_1296531_1297052;chr3R_1297547_1297646	0.00	0.85	0.00	0.00	0.00	0.00	0.00	0.00	0.00	0.00	0.00	1.21	1.72	0.00	0.00	0.00	0.00	0.00	0.00	0.00	1.12	0.79	0.57	0.00	0.00	0.00	0.00	0.00	0.00	0.00	0.00	0.00	0.00	0.00	0.00	0.00	0.00	0.00	0.00
K	intron_retention	Ddip2,I_chr3L_252776_253313	chr3L	-	chr3L_252945_253313				chr3L_252944_252945;chr3L_253313_253314	chr3L_252835_252944;chr3L_253314_253413	29.41	36.84	32.14	39.13	26.32	20.00	40.91	24.14	28.57	NA	30.77	41.67	40.00	30.77	27.27	20.00	29.41	28.57	28.57	22.22	21.74	47.83	28.57	26.32	50.00	29.41	33.33	58.82	60.00	13.64	16.67	41.67	26.09	26.92	38.46	36.00	17.86	26.32	39.13
K	intron_retention	kuz,E_chr2L_13550294_13551106,CE_chr2L_13558833_13594255,F_chr2L_13635998_13637287,RI_chr2L_13636519_13636577,I_chr2L_13636762_13637287	chr2L	+	chr2L_13636002_13637287				chr2L_13636001_13636002;chr2L_13637287_13637288	chr2L_13635649_13636001;chr2L_13637288_13637387	32.65	21.33	32.65	57.75	26.67	27.12	51.72	18.87	26.42	35.71	58.54	70.09	20.93	36.17	41.51	46.88	27.50	50.00	33.33	34.75	46.15	36.64	20.00	26.67	39.71	56.00	34.67	33.33	36.99	32.50	34.09	30.95	38.55	27.55	28.57	42.25	33.09	21.79	20.51
K	cassette	CG4822,I_chr2L_120081_120199,I_chr2L_120266_120420,I_chr2L_125267_128799,RI_chr2L_126228_126309	chr2L	-	chr2L_119236_119430	chr2L_119236_119287;chr2L_119376_119430		chr2L_119288_119375		chr2L_119227_119235;chr2L_119431_119554	94.74	97.83	92.86	98.57	93.02	88.57	98.25	94.81	97.75	94.44	96.43	93.90	94.12	92.00	90.00	92.50	97.62	90.00	98.11	92.68	90.00	98.08	88.89	98.44	90.24	80.56	96.30	89.29	95.00	91.49	91.11	100.00	100.00	93.15	94.87	90.00	93.55	98.11	98.31
K	cassette	CG34347	chr3R	+	chr3R_27186956_27195957;chr3R_27188081_27195957	chr3R_27188081_27192564,chr3R_27186956_27192564;chr3R_27193245_27195957		chr3R_27192565_27193244		chr3R_27186940_27186955;chr3R_27195958_27195975	69.05	60.00	NA	66.67	NA	NA	NA	NA	75.00	NA	NA	100.00	NA	NA	NA	NA	NA	NA	NA	60.00	NA	75.00	75.00	66.67	NA	NA	60.00	66.67	60.00	NA	NA	66.67	100.00	100.00	66.67	100.00	75.00	NA	80.00
K	alternative_donor	tws,I_chr3R_5960899_5960978,CG6241	chr3R	-	chr3R_5959310_5960163;chr3R_5959310_5960101;chr3R_5959310_5960041;chr3R_5959310_5960049;chr3R_5959310_5960182;chr3R_5959310_5960026;chr3R_5959310_5960158;chr3R_5959310_5959679	chr3R_5959310_5959789				chr3R_5958937_5959309;chr3R_5960183_5960224	0.00	0.00	0.00	8.00	0.00	10.00	0.00	0.00	0.00	0.00	0.00	9.09	0.00	0.00	7.14	6.67	10.00	0.00	5.88	0.00	25.00	12.50	0.00	25.00	0.00	11.11	20.00	25.00	11.11	11.11	0.00	0.00	8.33	0.00	0.00	0.00	25.00	0.00	16.67
N	jcn_only_AD	CG17255,I_chrX_10366177_10366615,RI_chrX_10366177_10367270	chrX	-	chrX_10366177_10367360;chrX_10366177_10367201;chrX_10366177_10367458;chrX_10366177_10367270;chrX_10366177_10366615	chrX_10366177_10368085				chrX_10366077_10366176;chrX_10368086_10368118	69.00	65.74	76.07	65.05	65.88	74.23	67.35	66.32	59.68	76.92	78.57	68.33	66.07	73.60	70.51	58.38	67.23	72.34	67.97	67.68	68.54	82.02	58.73	70.50	69.01	75.91	70.34	70.97	86.62	73.08	73.08	78.26	83.07	63.68	63.87	74.49	59.12	73.03	69.00
K	intron_retention	CG7720	chr3R	-	chr3R_14587729_14594381				chr3R_14587728_14587729;chr3R_14594381_14594382	chr3R_14587702_14587728;chr3R_14594382_14594529	12.50	NA	NA	NA	NA	NA	NA	14.29	21.43	NA	NA	12.50	NA	NA	15.38	NA	NA	NA	NA	20.00	NA	11.54	21.43	11.76	NA	NA	12.50	NA	NA	7.69	40.00	NA	NA	NA	NA	13.33	13.04	NA	10.53
K	jcn_only_AD	RpL27,I_chr3R_21510239_21510298,RI_chr3R_21510239_21510441,I_chr3R_21510239_21510464,I_chr3R_21510239_21510656,I_chr3R_21510239_21510726	chr3R	-	chr3R_21510239_21510656;chr3R_21510239_21510739;chr3R_21510239_21510680;chr3R_21510239_21510298;chr3R_21510239_21510746	chr3R_21510239_21510464				chr3R_21510139_21510238;chr3R_21510747_21510756	0.00	0.00	0.00	0.00	0.00	0.00	0.00	0.00	1.12	0.00	0.00	0.00	0.00	0.00	0.00	2.44	0.00	2.22	0.00	1.05	0.00	2.50	2.17	0.00	2.44	0.00	0.00	0.00	1.56	1.85	1.90	0.00	0.00	0.00	0.00	2.86	0.00	0.00	0.00
K	alternative_acceptor	akirin,I_chr3L_7363173_7364806,I_chr3L_7363177_7364806,I_chr3L_7363177_7364831,I_chr3L_7363211_7364831,I_chr3L_7363731_7364806,I_chr3L_7364126_7364806,RI_chr3L_7364737_7364806	chr3L	+	chr3L_7363169_7364831	chr3L_7363169_7364806				chr3L_7363111_7363168;chr3L_7364832_7364906	82.05	82.09	91.23	95.65	81.82	90.74	90.62	89.63	82.00	76.92	93.10	86.82	82.05	77.14	87.84	78.38	85.25	84.21	82.35	88.89	84.21	74.58	74.77	81.08	84.44	91.43	85.71	78.12	92.31	66.22	76.71	73.53	42.67	86.96	82.00	88.46	75.41	80.70	79.66
K	alternative_donor	drk,RI_chr2R_9389255_9389317,I_chr2R_9389597_9389751,I_chr2R_9389597_9389907,I_chr2R_9389597_9389940,I_chr2R_9389597_9390151,I_chr2R_9389597_9390271,I_chr2R_9389714_9390195	chr2R	-	chr2R_9389597_9390195;chr2R_9389597_9390151;chr2R_9389597_9389940;chr2R_9389597_9390293;chr2R_9389597_9389751;chr2R_9389597_9390264;chr2R_9389597_9389753;chr2R_9389597_9389757	chr2R_9389597_9389907				chr2R_9389497_9389596;chr2R_9390294_9390295	0.00	0.00	0.00	1.69	0.00	0.00	0.00	0.00	0.00	0.00	0.00	1.67	0.00	3.70	0.00	0.00	0.00	0.00	0.00	1.96	0.00	0.00	0.00	0.00	0.00	0.00	0.00	0.00	0.00	0.00	0.00	0.00	0.00	0.00	0.00	0.00	0.00	0.00	0.00
N	alternative_donor	CG2003	chr3R	+	chr3R_27815189_27815312;chr3R_27815253_27815312	chr3R_27815249_27815312				chr3R_27815313_27816636;chr3R_27815109_27815188	93.33	90.38	97.73	88.00	89.66	93.48	93.75	95.59	88.89	93.33	95.24	85.53	89.74	97.44	96.08	92.00	89.19	94.74	96.43	94.00	95.65	100.00	84.75	94.83	96.88	93.55	93.18	86.11	100.00	88.46	68.42	83.33	77.19	95.00	97.06	87.50	83.33	85.42	95.08
K	alternative_donor	CtBP	chr3R	+	chr3R_8847030_8847141	chr3R_8847039_8847141				chr3R_8847142_8847364;chr3R_8846898_8847029	20.99	18.52	21.18	21.13	23.19	17.20	20.99	23.08	20.00	15.62	14.44	18.13	16.28	23.46	21.36	25.77	20.83	21.74	20.99	23.75	17.81	18.07	28.05	18.29	18.06	21.21	18.31	17.48	19.49	18.82	22.22	18.33	17.46	22.76	27.85	17.89	20.00	19.40	20.56
K	intron_retention	CG7956	chr3R	+	chr3R_17352625_17352984				chr3R_17352624_17352625;chr3R_17352984_17352985	chr3R_17351551_17352624;chr3R_17352985_17353123	90.70	89.74	84.78	98.08	80.00	88.89	95.40	98.41	92.78	76.47	94.74	93.55	95.83	93.62	90.70	96.10	94.59	81.58	92.00	97.06	90.91	85.19	89.77	90.28	97.06	93.75	91.94	97.22	76.19	78.72	86.81	97.22	82.14	93.59	93.62	78.05	80.49	88.24	87.76
K	jcn_only_AD	SAK	chr3L	-	chr3L_21508757_21508877	chr3L_21508757_21508815				chr3L_21508661_21508756;chr3L_21508878_21508916	100.00	NA	NA	100.00	NA	NA	100.00	100.00	100.00	NA	NA	100.00	NA	NA	NA	100.00	NA	NA	NA	100.00	NA	NA	NA	100.00	NA	NA	NA	NA	NA	NA	NA	NA	NA	100.00	NA	NA	100.00	NA	NA
K	intron_retention	CG7987,RI_chr3R_10400799_10401492	chr3R	-	chr3R_10400608_10401492				chr3R_10400607_10400608;chr3R_10401492_10401493	chr3R_10400270_10400607;chr3R_10401493_10401559	53.85	40.00	39.29	42.86	55.00	50.00	53.66	44.12	57.14	76.92	50.00	43.64	93.75	55.17	50.00	38.89	60.00	48.15	61.54	50.72	42.11	45.00	54.24	47.62	63.33	69.57	51.22	54.76	57.69	52.94	35.59	64.00	63.64	51.11	55.56	62.86	66.67	55.88	39.66
K	intron_retention	N	chrX	+	chrX_3063661_3063754				chrX_3063660_3063661;chrX_3063754_3063755	chrX_3057512_3063660;chrX_3063755_3064064	0.00	NA	NA	0.00	NA	NA	0.00	8.33	3.57	NA	0.00	0.00	NA	NA	NA	NA	NA	0.00	NA	0.00	NA	6.98	0.00	NA	NA	0.00	0.00	NA	NA	NA	0.00	NA	6.67	0.00	NA	0.00	0.00	0.00	0.00
K	alternative_donor	RpL36,RI_chrX_522912_523358,I_chrX_522932_523360,I_chrX_522949_523360	chrX	-	chrX_522912_523360;chrX_522912_523414;chrX_522912_523194;chrX_522912_523323;chrX_522912_523389	chrX_522912_523215				chrX_522849_522911;chrX_523415_523436	0.00	0.00	0.00	0.36	1.20	1.06	0.61	0.38	0.00	0.00	1.45	0.48	1.23	1.25	0.00	0.00	0.00	1.32	1.23	0.00	0.00	0.00	0.00	0.00	1.11	1.82	0.92	0.91	0.42	0.00	0.00	0.00	0.00	0.41	1.39	1.04	0.00	0.00	0.00
K	alternative_acceptor	CG30187,F_chr2R_18804786_18805198,F_chr2R_18805721_18805778,I_chr2R_18820842_18820922	chr2R	-	chr2R_18805073_18805156	chr2R_18805106_18805156				chr2R_18805157_18805720;chr2R_18805057_18805072	100.00	100.00	100.00	100.00	100.00	95.24	97.62	97.73	98.11	100.00	100.00	100.00	100.00	100.00	100.00	100.00	100.00	100.00	100.00	100.00	100.00	100.00	100.00	100.00	100.00	94.74	100.00	100.00	100.00	100.00	97.30	100.00	100.00	97.50	100.00	100.00	100.00	100.00	100.00
K	jcn_only_AD	eRF1,CG5618,I_chr3L_20346714_20347106,I_chr3L_20346738_20347058,I_chr3L_20348230_20348404	chr3L	+	chr3L_20341925_20342041;chr3L_20341636_20342041;chr3L_20341509_20342041;chr3L_20341865_20342041;chr3L_20341486_20342041;chr3L_20341522_20342041;chr3L_20341751_20342041;chr3L_20341530_20342041;chr3L_20341629_20342041;chr3L_20341598_20342041	chr3L_20341759_20342041				chr3L_20342042_20342306;chr3L_20341482_20341485	0.00	0.00	0.00	0.00	0.00	0.00	0.00	0.00	0.00	0.00	0.00	0.00	0.00	0.00	0.00	0.00	0.00	0.00	0.00	0.00	0.00	0.00	0.00	0.00	0.00	0.00	0.00	0.00	0.00	0.00	0.00	0.00	0.00	0.00	NA	0.00	0.00	0.00	0.00
K	intron_retention	CG6689,RI_chr3R_7044164_7044221	chr3R	-	chr3R_7043759_7043827				chr3R_7043758_7043759;chr3R_7043827_7043828	chr3R_7043620_7043758;chr3R_7043828_7044163	0.00	0.00	0.00	0.00	NA	0.00	0.00	0.00	0.00	NA	NA	0.00	NA	NA	0.00	0.00	NA	NA	0.00	0.00	NA	8.33	0.00	0.00	0.00	0.00	3.23	NA	0.00	NA	0.00	0.00	0.00	4.35	0.00	NA	0.00	0.00	0.00
K	jcn_only_AD	tho2	chr2L	-	chr2L_2138159_2139629	chr2L_2138159_2138345				chr2L_2137984_2138158;chr2L_2139630_2139673	27.54	12.70	16.33	19.54	13.33	11.11	30.43	11.63	21.43	56.00	31.15	13.39	36.59	15.91	11.48	61.90	10.00	12.86	15.09	23.08	30.36	18.97	37.50	33.90	33.33	23.91	30.12	35.00	58.18	34.85	20.97	27.54	42.39	22.47	37.50	55.74	30.56	26.42	22.78
K	alternative_acceptor	mRpS10,CG34316	chr3R	+	chr3R_11055463_11055522	chr3R_11055463_11055508				chr3R_11055424_11055462;chr3R_11055523_11055749	0.00	0.00	0.00	0.00	0.00	0.00	0.00	0.00	0.00	0.00	0.00	0.00	0.00	0.00	0.00	0.00	0.00	0.00	7.14	0.00	0.00	0.00	0.00	0.00	NA	NA	0.00	0.00	NA	NA	0.00	0.00	NA	0.00	NA	NA	0.00	0.00	0.00
K	alternative_donor	RpL29,I_chr2R_17184688_17191389	chr2R	+	chr2R_17181380_17181558;chr2R_17181295_17181558	chr2R_17181384_17181558				chr2R_17181559_17181664;chr2R_17181294_17181294	1.18	1.20	0.99	0.83	1.10	1.26	0.82	0.78	0.90	1.45	0.95	1.09	1.43	0.86	0.89	1.07	1.00	1.22	1.13	1.13	0.96	0.00	1.99	1.51	1.73	0.84	4.55	1.29	1.52	1.23	1.28	1.75	0.87	1.07	1.52	1.32	1.88	1.71	2.87
K	intron_retention	CG3570	chr2R	+	chr2R_20491397_20491451				chr2R_20491396_20491397;chr2R_20491451_20491452	chr2R_20491135_20491396;chr2R_20491452_20492194	96.88	100.00	97.67	96.97	97.14	97.67	97.67	100.00	98.67	97.22	96.88	97.26	95.65	96.43	97.62	97.06	100.00	96.97	100.00	97.87	95.83	95.00	96.77	92.54	96.88	100.00	97.96	98.36	87.50	86.05	91.67	97.67	94.52	98.21	94.87	97.78	92.86	92.31	98.53
K	intron_retention	Sin3A,I_chr2R_8465791_8466633,I_chr2R_8473578_8480185,RI_chr2R_8479951_8480233	chr2R	-	chr2R_8465791_8466633				chr2R_8465790_8465791;chr2R_8466633_8466634	chr2R_8465691_8465790;chr2R_8466634_8466733	86.11	NA	NA	NA	NA	NA	NA	NA	NA	NA	NA	100.00	NA	NA	NA	NA	NA	NA	NA	73.33	NA	NA	NA	NA	NA	NA	NA	93.33	NA	NA	NA	NA	81.82	NA	NA	NA	NA	NA	NA
N	cassette	CG3563,R_chr3R_10568322_10613785,I_chr3R_10615218_10615284,F_chr3R_10620137_10620250	chr3R	+	chr3R_10568314_10613778;chr3R_10575996_10613778	chr3R_10568314_10589932,chr3R_10575996_10589932;chr3R_10590015_10613778		chr3R_10589933_10590014		chr3R_10568222_10568313;chr3R_10613779_10614341	0.00	0.00	0.00	1.92	0.00	0.00	3.12	2.33	4.11	0.00	NA	1.89	0.00	0.00	0.00	9.76	0.00	0.00	10.71	8.11	0.00	5.56	0.00	0.00	0.00	0.00	0.00	47.22	14.29	2.94	0.00	NA	0.00	2.70	0.00	0.00	0.00	0.00	0.00
K	intron_retention	Rab10,I_chrX_20122832_20123581	chrX	+	chrX_20123672_20124139				chrX_20123671_20123672;chrX_20124139_20124140	chrX_20123582_20123671;chrX_20124140_20125284	0.70	0.76	1.47	5.16	0.00	0.00	2.65	1.65	1.49	0.00	9.18	2.84	0.00	0.89	0.00	1.17	2.04	0.00	0.86	0.93	3.57	2.73	0.00	0.00	0.00	0.66	1.33	1.68	4.26	0.00	0.86	0.00	0.69	2.56	0.96	2.05	1.04	0.70	1.00
K	jcn_only_AA	CG10321,I_chr2R_17522487_17522896	chr2R	+	chr2R_17522487_17522896	chr2R_17522487_17522885				chr2R_17522387_17522486;chr2R_17522897_17522996	100.00	100.00	100.00	100.00	100.00	100.00	100.00	100.00	100.00	100.00	100.00	100.00	100.00	NA	94.29	97.73	100.00	100.00	100.00	100.00	NA	100.00	100.00	97.67	100.00	96.67	97.56	95.00	100.00	94.29	96.43	100.00	97.78	97.56	NA	100.00	98.57	100.00	100.00
K	cassette	CG7139,I_chr3L_22062296_22063867,I_chr3L_22063306_22063867	chr3L	-	chr3L_22062296_22063867	chr3L_22062296_22062475;chr3L_22063263_22063867		chr3L_22062476_22063262		chr3L_22062196_22062295;chr3L_22063868_22063967	100.00	100.00	97.44	98.11	100.00	100.00	100.00	100.00	98.61	100.00	100.00	100.00	96.97	100.00	100.00	100.00	100.00	97.22	100.00	100.00	100.00	94.55	98.28	98.04	97.14	100.00	98.08	100.00	97.78	100.00	100.00	97.14	100.00	98.18	100.00	97.67	100.00	100.00	98.21
K	jcn_only_AD	Lerp	chr3R	-	chr3R_22688433_22688824;chr3R_22688433_22688772;chr3R_22688433_22688494	chr3R_22688433_22688796				chr3R_22688359_22688432;chr3R_22688825_22688828	23.81	NA	NA	23.81	NA	NA	NA	NA	NA	NA	NA	NA	NA	NA	NA	NA	NA	NA	NA	NA	NA	NA	NA	NA	NA	NA	NA	NA	NA	NA	NA	NA	NA	NA	NA	NA	NA	NA	NA
K	intron_retention	bip2,RI_chr4_481674_487126,RI_chr4_483144_483680,RI_chr4_486609_487126	chr4	-	chr4_481283_481339				chr4_481282_481283;chr4_481339_481340	chr4_481200_481282;chr4_481340_481477	6.06	0.00	8.33	28.26	9.52	10.71	11.11	14.29	17.50	7.69	3.85	10.00	20.00	14.29	9.09	6.25	3.85	NA	6.45	7.02	NA	8.00	0.00	0.00	4.76	6.25	0.00	NA	0.00	0.00	5.00	0.00	0.00	9.09	0.00	6.25	0.00	0.00	0.00
K	jcn_only_AA	gw,I_chr4_679135_681671	chr4	-	chr4_673460_673526	chr4_673469_673526				chr4_673527_673677;chr4_673272_673459	60.85	56.63	65.71	62.39	61.74	62.41	60.54	56.45	58.33	57.81	55.66	56.86	55.36	57.32	65.75	62.60	63.74	65.35	60.29	61.95	58.51	75.00	67.36	64.66	60.53	58.94	63.98	58.75	63.27	62.62	58.47	65.17	66.00	60.91	60.38	65.32	66.41	60.50	60.85
K	intron_retention	CG30499,I_chr2R_3452363_3452552	chr2R	-	chr2R_3452746_3452803				chr2R_3452745_3452746;chr2R_3452803_3452804	chr2R_3452563_3452745;chr2R_3452804_3453251	0.00	0.00	0.00	0.00	0.00	0.00	0.00	0.00	0.00	0.00	0.00	0.00	0.00	0.00	0.00	0.00	0.00	0.00	0.00	0.00	0.00	0.00	0.00	0.00	0.00	0.00	0.00	0.70	0.00	0.00	0.00	0.00	0.00	0.00	0.00	0.00	0.00	0.00	0.00
K	intron_retention	CG16896,CG30423	chr2R	-	chr2R_20761824_20761882				chr2R_20761823_20761824;chr2R_20761882_20761883	chr2R_20761710_20761823;chr2R_20761883_20762420	7.14	NA	0.00	8.33	NA	NA	8.00	9.09	6.25	NA	13.33	7.14	NA	6.67	0.00	0.00	NA	0.00	4.55	12.12	NA	40.00	13.04	13.04	NA	12.50	19.05	26.32	27.27	NA	9.09	0.00	15.38	3.45	11.11	12.50	22.22	13.33	4.76
K	cassette	MTA1-like	chr3R	-	chr3R_1469500_1472775	chr3R_1469500_1469884;chr3R_1469993_1472775		chr3R_1469885_1469992		chr3R_1469171_1469499;chr3R_1472776_1472937	1.59	1.35	1.37	0.00	3.33	1.59	1.47	1.22	1.12	3.95	0.00	1.52	2.38	0.00	2.35	5.56	1.67	1.79	0.00	0.71	1.49	5.41	1.35	1.72	1.41	0.00	0.88	2.27	4.12	0.97	1.49	3.70	2.40	0.00	4.29	4.05	2.31	2.08	2.26
K	mutually_exclusive	bbc,I_chr2R_9376554_9377246,REI_chr2R_9379401_9381986	chr2R	-	chr2R_9375638_9376421,chr2R_9376554_9378939;chr2R_9375638_9377246,chr2R_9377379_9378939	chr2R_9375638_9378244,chr2R_9378377_9378939	chr2R_9376422_9376553;chr2R_9377247_9377378	chr2R_9378245_9378376		chr2R_9375479_9375637;chr2R_9378940_9379098	93.99	94.14	92.77	90.15	94.40	90.73	89.47	88.89	91.98	98.27	91.53	90.81	84.68	90.14	91.57	81.44	93.22	86.44	88.49	89.02	90.24	90.33	92.11	91.76	94.58	92.41	94.10	96.49	95.82	96.14	91.90	96.00	96.77	89.72	94.56	87.35	96.36	94.50	95.00
K	intron_retention	I_chr2R_2539027_2539493,Opbp	chr2R	+	chr2R_2541566_2541621				chr2R_2541565_2541566;chr2R_2541621_2541622	chr2R_2540889_2541565;chr2R_2541622_2542014	0.00	NA	NA	21.74	NA	NA	NA	0.00	0.00	NA	NA	0.00	NA	NA	NA	NA	NA	NA	NA	0.00	NA	0.00	0.00	NA	NA	NA	NA	NA	NA	NA	NA	NA	NA	0.00	NA	0.00	NA	NA	NA
K	intron_retention	dbr,I_chr2L_67112_67568,RI_chr2L_74573_75077	chr2L	+	chr2L_67508_67568				chr2L_67507_67508;chr2L_67568_67569	chr2L_67389_67507;chr2L_67569_67668	5.63	NA	0.00	13.64	NA	NA	8.00	16.00	8.82	NA	NA	2.63	NA	0.00	NA	13.79	NA	NA	5.56	5.71	NA	NA	22.22	NA	NA	0.00	NA	NA	NA	NA	0.00	NA	13.64	2.70	7.14	7.69	NA	NA	NA
K	cassette	rl,I_chr2RHet_199154_207044,RI_chr2RHet_203476_203577,RI_chr2RHet_203592_207044,I_chr2RHet_232696_247338,RI_chr2RHet_240197_247338	chr2RHet	+	chr2RHet_199154_207044	chr2RHet_199154_203348;chr2RHet_203476_207044		chr2RHet_203349_203475		chr2RHet_199054_199153;chr2RHet_207045_207144	100.00	100.00	100.00	95.70	100.00	100.00	100.00	99.05	99.21	91.67	100.00	98.68	97.73	100.00	100.00	98.94	100.00	100.00	97.96	98.61	100.00	100.00	97.83	97.30	100.00	96.55	100.00	95.65	100.00	100.00	100.00	95.00	93.33	98.86	100.00	96.88	95.65	100.00	100.00
K	alternative_donor	CG15072,RI_chr2R_14576128_14579545,I_chr2R_14589693_14590032	chr2R	+	chr2R_14575874_14579545;chr2R_14576049_14579545;chr2R_14576247_14579545;chr2R_14576056_14579545;chr2R_14576154_14579545	chr2R_14576017_14579545				chr2R_14579546_14579571;chr2R_14575805_14575873	12.50	0.00	40.00	15.38	0.00	16.67	17.65	27.78	8.00	12.50	11.11	13.33	11.76	16.67	12.50	27.78	0.00	28.57	33.33	20.00	25.00	0.00	22.22	20.00	0.00	37.50	14.29	0.00	0.00	0.00	0.00	0.00	9.09	6.67	8.33	25.00	12.50	0.00	20.00
K	intron_retention	Ipk1	chr2R	+	chr2R_16764127_16764759				chr2R_16764126_16764127;chr2R_16764759_16764760	chr2R_16763980_16764126;chr2R_16764760_16764817	3.85	NA	NA	NA	NA	NA	NA	NA	NA	NA	NA	NA	NA	NA	NA	NA	NA	NA	NA	7.69	NA	NA	NA	NA	NA	NA	NA	NA	NA	NA	0.00	NA	NA	NA	NA	NA	NA	NA	NA
N	jcn_only_AD	Dbp80,E_chr3LHet_2513829_2513928	chr3LHet	+	chr3LHet_2409947_2410016	chr3LHet_2409959_2410016				chr3LHet_2410017_2410075;chr3LHet_2409938_2409946	100.00	100.00	100.00	85.33	100.00	100.00	100.00	100.00	100.00	NA	NA	100.00	100.00	100.00	100.00	100.00	100.00	100.00	100.00	100.00	NA	100.00	NA	NA	NA	NA	NA	NA	NA	100.00	100.00	NA	100.00	100.00	NA	NA	NA	NA	NA
K	jcn_only_AA	I_chr3R_23771063_23772599,CG4951,RI_chr3R_23778808_23778861	chr3R	-	chr3R_23778799_23778865	chr3R_23778808_23778865				chr3R_23778866_23778961;chr3R_23778715_23778798	96.83	97.83	97.33	96.00	92.31	95.24	93.44	95.79	93.55	94.64	98.53	97.06	100.00	93.44	95.70	96.83	96.67	97.01	98.63	97.45	100.00	95.89	94.44	97.48	95.65	96.77	97.83	95.92	98.85	98.17	95.59	96.40	96.72	99.12	98.53	100.00	94.40	97.56	97.22
K	intron_retention	CG6294,CG6299,I_chrX_15359667_15359763	chrX	+	chrX_15360510_15360575				chrX_15360509_15360510;chrX_15360575_15360576	chrX_15360252_15360509;chrX_15360576_15360845	11.63	5.41	5.00	16.67	16.13	12.20	9.52	5.63	7.45	0.00	12.50	7.14	15.56	3.03	6.90	13.51	3.03	14.29	5.26	6.45	13.64	33.33	14.29	14.29	12.50	8.57	12.50	52.38	11.54	11.76	8.51	12.00	9.09	12.82	3.57	17.39	10.00	15.38	11.69
K	jcn_only_AA	CG16710,CG18754	chr3R	+	chr3R_19509105_19509242	chr3R_19509105_19509176				chr3R_19508492_19509104;chr3R_19509243_19509606	99.17	97.37	97.00	100.00	100.00	100.00	99.00	99.15	100.00	NA	100.00	100.00	100.00	98.53	98.51	98.73	100.00	100.00	100.00	97.24	98.84	100.00	100.00	96.72	100.00	98.28	93.33	NA	NA	95.45	100.00	100.00	100.00	97.90	97.56	95.00	96.92	100.00	100.00
K	multi_cassette	RI_chrX_11473566_11473702,roX2,noncoding_23149,I_chrX_11475074_11475402	chrX	+	chrX_11473158_11473702	chrX_11473158_11473247;chrX_11473270_11473381;chrX_11473433_11473544;chrX_11473562_11473702		chrX_11473248_11473269;chrX_11473382_11473432;chrX_11473545_11473561		chrX_11473148_11473157;chrX_11473703_11473726	14.55	22.22	NA	10.53	NA	NA	NA	16.67	19.05	18.18	NA	13.79	NA	10.00	7.14	10.00	NA	NA	11.76	15.79	NA	NA	NA	NA	NA	33.33	NA	NA	NA	NA	14.29	NA	NA	14.81	NA	NA	NA	NA	NA
K	jcn_only_AD	CG6236	chr3R	-	chr3R_11153785_11153876;chr3R_11153785_11153869	chr3R_11153785_11153849				chr3R_11153649_11153784;chr3R_11153877_11153988	36.96	38.75	27.78	35.71	57.69	39.02	32.84	38.74	38.27	38.46	40.91	46.62	59.26	60.00	28.12	32.94	NA	38.46	40.00	37.16	58.33	50.85	26.17	32.94	37.78	60.00	23.89	30.88	37.08	31.62	43.90	27.27	31.48	39.09	31.94	34.78	30.65	28.21	36.84
K	jcn_only_AD	pelo,I_chr2L_9707821_9708144,I_chr2L_9707891_9708144,I_chr2L_9708081_9708144	chr2L	+	chr2L_9707891_9708144;chr2L_9706747_9708144;chr2L_9707821_9708144	chr2L_9708081_9708144				chr2L_9708145_9708244;chr2L_9706647_9706746	0.00	1.52	0.00	0.00	0.00	0.00	1.52	1.01	0.00	0.00	2.08	0.90	0.00	0.00	0.00	0.00	0.00	1.79	0.00	0.00	2.13	3.23	0.00	0.00	2.38	0.00	2.02	3.12	3.66	1.54	0.00	3.37	0.00	0.00	0.00	0.00	1.20	0.00	0.00
K	intron_retention	Arp14D,RE_chrX_16445264_16446372	chrX	-	chrX_16443940_16444009				chrX_16443939_16443940;chrX_16444009_16444010	chrX_16443511_16443939;chrX_16444010_16444219	0.00	0.00	0.00	0.00	0.00	0.00	0.00	0.00	0.34	0.00	0.00	0.00	0.00	0.00	0.00	0.00	0.00	0.00	0.00	0.53	0.00	0.53	0.47	0.00	0.00	0.00	2.50	4.17	0.00	0.00	0.44	0.00	0.49	0.00	0.00	0.00	1.15	0.00	0.00
K	alternative_acceptor	CG10737	chr2R	+	chr2R_15064029_15064095	chr2R_15064029_15064092				chr2R_15063921_15064028;chr2R_15064096_15064248	99.06	99.06	100.00	99.17	98.80	100.00	99.00	99.31	98.94	97.06	100.00	99.36	100.00	100.00	100.00	100.00	100.00	100.00	100.00	99.48	100.00	98.86	99.02	98.95	98.70	100.00	98.77	100.00	97.56	98.41	99.07	100.00	98.00	100.00	98.33	98.33	98.45	98.89	99.32
K	intron_retention	CG12090,I_chr3L_1525393_1526659	chr3L	-	chr3L_1525704_1527189				chr3L_1525703_1525704;chr3L_1527189_1527190	chr3L_1525642_1525703;chr3L_1527190_1527240	58.62	54.55	59.09	37.50	70.00	72.73	57.50	71.43	55.32	50.00	77.78	68.00	65.22	76.92	73.33	72.41	52.38	66.67	89.47	52.17	61.11	52.63	39.53	44.00	57.89	NA	52.38	NA	64.71	61.11	66.67	53.85	75.00	63.64	64.71	53.85	42.31	57.89	60.87
K	multi_cassette	trol,I_chrX_2387249_2389980,I_chrX_2389272_2395659,I_chrX_2391522_2395659	chrX	-	chrX_2387249_2395659	chrX_2387249_2392054;chrX_2392149_2392515;chrX_2392665_2393243;chrX_2393712_2395659		chrX_2392055_2392148;chrX_2392516_2392664;chrX_2393244_2393711		chrX_2387149_2387248;chrX_2395660_2395759	0.00	0.00	0.00	0.00	0.00	0.00	0.00	0.00	0.00	0.00	0.00	2.20	0.00	0.00	0.00	0.00	0.00	0.00	1.22	0.00	0.00	0.00	0.00	0.00	0.00	0.00	0.00	0.00	0.00	0.00	0.00	0.00	0.00	0.00	0.00	6.25	1.12	0.00	0.00
K	alternative_donor	CG11360,noncoding_20761,I_chr4_701221_705206,I_chr4_705000_705206	chr4	+	chr4_701762_705206	chr4_705000_705206				chr4_705207_705306;chr4_701667_701761	4.00	4.35	2.94	8.57	3.85	4.00	2.38	3.77	2.90	10.00	4.17	7.69	5.56	4.00	3.33	7.69	2.86	3.45	3.23	4.17	2.70	7.69	3.23	5.56	0.00	4.35	5.56	10.00	0.00	0.00	3.12	NA	7.14	4.00	4.76	10.00	0.00	4.76	0.00
K	intron_retention	CG1621,CG1620	chr2R	-	chr2R_3382967_3383030				chr2R_3382966_3382967;chr2R_3383030_3383031	chr2R_3382371_3382966;chr2R_3383031_3383797	0.00	0.00	0.00	12.12	0.00	0.00	0.00	4.62	2.78	0.00	0.00	0.00	4.65	0.00	3.77	1.72	2.08	0.00	2.08	2.94	5.26	0.00	0.00	0.00	0.00	0.00	4.41	3.85	2.00	0.00	0.00	0.00	1.09	2.99	0.00	0.00	0.00	0.00	0.00
K	jcn_only_AD	CG4699	chr3R	+	chr3R_11624200_11624442;chr3R_11624133_11624442;chr3R_11624127_11624442	chr3R_11624190_11624442				chr3R_11624443_11624758;chr3R_11623809_11624126	18.03	21.50	16.13	21.11	15.79	18.03	18.97	15.85	18.98	20.91	12.50	20.44	15.00	9.80	12.66	14.08	19.61	14.29	18.87	13.38	18.92	19.58	26.55	18.52	20.35	21.31	23.12	21.51	14.21	14.29	13.64	16.33	16.36	10.64	17.24	25.97	18.34	16.56	15.18
K	cassette	par-1,I_chr2R_15361473_15366246,I_chr2R_15362147_15365120,F_chr2R_15362147_15365138,I_chr2R_15362147_15365165,RI_chr2R_15363358_15365120,I_chr2R_15363358_15366246,I_chr2R_15365210_15370456	chr2R	+	chr2R_15361473_15366246	chr2R_15361473_15365165;chr2R_15365210_15366246		chr2R_15365166_15365209		chr2R_15361373_15361472;chr2R_15366247_15366346	100.00	100.00	100.00	100.00	100.00	100.00	100.00	100.00	100.00	100.00	100.00	100.00	98.00	100.00	100.00	100.00	100.00	100.00	100.00	100.00	100.00	100.00	100.00	100.00	100.00	100.00	100.00	100.00	100.00	100.00	100.00	100.00	100.00	100.00	100.00	100.00	100.00	100.00	100.00
K	alternative_donor	As	chr3L	-	chr3L_11200236_11200299	chr3L_11200236_11200297				chr3L_11199522_11200235;chr3L_11200300_11200790	100.00	100.00	100.00	100.00	100.00	100.00	100.00	100.00	100.00	100.00	100.00	100.00	100.00	100.00	100.00	100.00	100.00	100.00	100.00	96.97	90.00	95.45	100.00	100.00	100.00	100.00	100.00	100.00	92.31	100.00	100.00	100.00	100.00	100.00	100.00	100.00	100.00	100.00	100.00
K	multi_cassette	Rph,I_chrX_10644396_10644958,I_chrX_10646283_10647245,I_chrX_10647710_10648325,RI_chrX_10649048_10651427	chrX	-	chrX_10645816_10647245	chrX_10645816_10645935;chrX_10646283_10646360;chrX_10646529_10647245		chrX_10645936_10646282;chrX_10646361_10646528		chrX_10644959_10645815;chrX_10647246_10647345	7.69	4.35	9.52	33.33	0.00	4.76	8.33	23.81	11.63	NA	36.36	15.15	26.32	NA	3.70	25.00	6.67	4.35	5.56	14.29	44.44	14.29	15.38	9.09	NA	10.00	18.18	7.69	10.00	NA	16.67	NA	0.00	6.25	NA	0.00	5.56	7.14	0.00
K	jcn_only_AD	CG17737,I_chr3L_3223527_3224313,I_chr3L_3223943_3224313	chr3L	+	chr3L_3223415_3223474	chr3L_3223422_3223474				chr3L_3223475_3223526;chr3L_3223400_3223414	3.70	NA	NA	NA	NA	NA	NA	NA	NA	NA	NA	NA	NA	NA	NA	NA	NA	NA	NA	NA	NA	NA	NA	NA	NA	NA	NA	NA	NA	NA	NA	NA	NA	15.00	NA	NA	NA	NA	NA
K	multi_cassette	trol,I_chrX_2387249_2389980,I_chrX_2389272_2395659,I_chrX_2391522_2395659	chrX	-	chrX_2387249_2392054	chrX_2387249_2389073;chrX_2389272_2389644;chrX_2389762_2389980;chrX_2390067_2390493;chrX_2390627_2390808;chrX_2390959_2391350;chrX_2391522_2392054		chrX_2389074_2389271;chrX_2389645_2389761;chrX_2389981_2390066;chrX_2390494_2390626;chrX_2390809_2390958;chrX_2391351_2391521		chrX_2387149_2387248;chrX_2392055_2392148	100.00	NA	NA	NA	NA	NA	NA	NA	NA	NA	NA	100.00	NA	NA	NA	NA	NA	NA	NA	NA	NA	NA	NA	NA	NA	NA	NA	NA	NA	NA	NA	NA	NA	NA	NA	NA	NA	NA	NA
K	intron_retention	Khc-73	chr2R	-	chr2R_11409610_11410378				chr2R_11409609_11409610;chr2R_11410378_11410379	chr2R_11409507_11409609;chr2R_11410379_11410524	5.88	5.56	5.71	12.77	8.33	3.85	4.44	9.09	6.33	5.88	9.09	4.76	22.22	5.26	7.32	5.66	4.76	10.71	8.70	8.22	8.70	3.77	5.41	12.50	13.79	18.18	5.26	7.89	3.77	5.26	8.33	4.35	10.53	0.00	5.88	25.00	7.94	5.41	3.77
K	intron_retention	Syx7,I_chr3L_21439901_21439962	chr3L	+	chr3L_21440598_21440655				chr3L_21440597_21440598;chr3L_21440655_21440656	chr3L_21440181_21440597;chr3L_21440656_21441235	0.00	0.00	0.00	0.68	0.00	0.00	0.00	0.00	0.00	0.00	0.00	0.00	0.00	0.00	0.00	0.00	0.00	0.00	0.00	0.00	0.00	0.00	0.00	0.93	0.00	0.00	0.00	0.00	6.49	0.00	0.00	0.00	0.00	0.00	0.00	0.00	0.00	0.00	0.00
K	alternative_acceptor	CG31650,I_chr2L_5042885_5042960,I_chr2L_5042888_5042983,I_chr2L_5042891_5042964,I_chr2L_5042891_5043016,RI_chr2L_5042935_5042983,I_chr2L_5043017_5043077	chr2L	-	chr2L_5042888_5042983;chr2L_5042891_5042983	chr2L_5042935_5042983				chr2L_5042984_5043016;chr2L_5042835_5042887	0.00	NA	NA	0.00	NA	NA	0.00	0.00	0.00	NA	NA	5.88	NA	NA	0.00	0.00	NA	NA	0.00	0.00	NA	NA	NA	NA	NA	25.00	NA	0.00	22.22	NA	11.11	0.00	0.00	9.09	NA	12.50	NA	NA	NA
K	intron_retention	BicD,Aac11,I_chr2L_17475843_17475910	chr2L	-	chr2L_17475523_17475587				chr2L_17475522_17475523;chr2L_17475587_17475588	chr2L_17475408_17475522;chr2L_17475588_17475615	97.40	100.00	95.00	91.87	100.00	100.00	97.62	97.83	97.56	97.47	100.00	95.49	96.61	93.44	97.06	97.20	94.00	98.18	98.72	96.83	100.00	93.86	96.84	96.88	98.31	100.00	98.65	96.40	99.00	99.13	100.00	96.41	95.43	96.43	94.94	100.00	97.62	97.30	98.63
K	multi_cassette	Nos,I_chr2L_10826086_10826539	chr2L	-	chr2L_10817145_10822967	chr2L_10817145_10818391;chr2L_10818567_10822106;chr2L_10822247_10822967		chr2L_10818392_10818566;chr2L_10822107_10822246		chr2L_10816983_10817144;chr2L_10822968_10823002	75.00	NA	NA	NA	NA	NA	NA	NA	NA	NA	NA	NA	NA	NA	NA	NA	NA	NA	NA	100.00	NA	20.00	75.00	60.00	NA	NA	NA	NA	57.14	NA	NA	NA	75.00	NA	NA	NA	75.00	75.00	60.00
K	intron_retention	CG10908	chr2L	+	chr2L_1974142_1974204				chr2L_1974141_1974142;chr2L_1974204_1974205	chr2L_1974107_1974141;chr2L_1974205_1974480	100.00	98.95	100.00	100.00	100.00	100.00	100.00	100.00	100.00	100.00	100.00	99.64	100.00	100.00	100.00	100.00	100.00	100.00	100.00	100.00	100.00	100.00	100.00	100.00	100.00	99.39	98.33	100.00	100.00	100.00	100.00	100.00	100.00	100.00	100.00	100.00	100.00	100.00	100.00
K	intron_retention	Atg1,I_chr3L_12790957_12792478	chr3L	-	chr3L_12780637_12780696				chr3L_12780636_12780637;chr3L_12780696_12780697	chr3L_12780487_12780636;chr3L_12780697_12780833	43.84	53.12	35.48	56.76	45.45	34.78	57.78	51.22	49.18	48.48	62.96	53.33	33.33	47.62	37.50	47.06	33.33	48.15	34.78	60.71	61.54	56.76	43.84	50.98	52.17	66.67	30.91	32.61	69.39	43.59	46.43	46.67	26.47	46.88	33.33	42.86	50.00	43.10	31.15
K	intron_retention	eIF2B-alpha	chr3R	-	chr3R_25760804_25760858				chr3R_25760803_25760804;chr3R_25760858_25760859	chr3R_25760533_25760803;chr3R_25760859_25761013	0.00	0.00	0.00	7.14	0.00	0.00	0.00	0.00	0.00	0.00	0.00	0.00	0.00	0.00	0.00	0.00	0.00	0.00	0.00	0.00	0.00	0.00	0.00	0.00	0.00	0.00	3.57	0.00	0.00	0.00	0.00	0.00	0.00	0.00	0.00	0.00	0.00	0.00	2.38
N	intron_retention	CG31216	chr3R	+	chr3R_15521353_15522273				chr3R_15521352_15521353;chr3R_15522273_15522274	chr3R_15521306_15521352;chr3R_15522274_15522378	41.52	NA	NA	NA	NA	NA	NA	NA	NA	NA	NA	33.33	NA	NA	NA	NA	NA	NA	NA	46.67	NA	NA	NA	NA	NA	NA	NA	NA	NA	NA	NA	NA	NA	NA	NA	NA	NA	NA	NA
N	jcn_only_AA	Rab2,I_chr2R_2584435_2585553	chr2R	+	chr2R_2585891_2585965	chr2R_2585891_2585950				chr2R_2585554_2585890;chr2R_2585966_2586134	100.00	100.00	100.00	100.00	100.00	100.00	100.00	100.00	100.00	100.00	100.00	100.00	100.00	100.00	100.00	100.00	100.00	100.00	100.00	100.00	100.00	100.00	100.00	100.00	100.00	100.00	100.00	91.40	100.00	100.00	100.00	100.00	100.00	100.00	100.00	100.00	100.00	100.00	100.00
K	intron_retention	Sap47,I_chr3R_11761076_11761674,I_chr3R_11761436_11761674,F_chr3R_11761635_11761698,E_chr3R_11761635_11761703	chr3R	+	chr3R_11761307_11761674				chr3R_11761306_11761307;chr3R_11761674_11761675	chr3R_11761299_11761306;chr3R_11761675_11761774	77.78	85.71	65.38	85.71	76.19	78.26	62.79	91.94	76.39	90.00	45.00	80.70	58.62	88.00	75.76	79.66	81.08	67.86	76.92	76.00	53.33	97.78	77.78	76.00	77.78	66.67	70.00	75.00	91.30	90.62	72.92	76.19	95.83	81.36	63.64	88.24	82.61	70.00	77.78
K	jcn_only_AD	how	chr3R	+	chr3R_17867954_17868628	chr3R_17868078_17868628				chr3R_17868629_17869101;chr3R_17867942_17867953	100.00	NA	NA	100.00	NA	100.00	100.00	100.00	100.00	NA	NA	97.67	NA	100.00	100.00	100.00	NA	NA	97.56	97.92	NA	100.00	100.00	NA	NA	NA	NA	NA	100.00	NA	100.00	NA	NA	100.00	NA	NA	NA	NA	NA
K	alternative_donor	CG30492,C_chr2R_3522706_3523025,RI_chr2R_3536203_3536977,I_chr2R_3543397_3543455	chr2R	+	chr2R_3516481_3517681	chr2R_3516618_3517681				chr2R_3517682_3517750;chr2R_3516480_3516480	100.00	100.00	100.00	100.00	90.91	100.00	100.00	100.00	100.00	100.00	100.00	100.00	100.00	100.00	100.00	100.00	100.00	100.00	100.00	100.00	100.00	100.00	100.00	100.00	100.00	100.00	100.00	NA	100.00	100.00	100.00	100.00	100.00	100.00	100.00	100.00	100.00	100.00	100.00
K	intron_retention	CG7029	chr3R	+	chr3R_18618322_18618379				chr3R_18618321_18618322;chr3R_18618379_18618380	chr3R_18618112_18618321;chr3R_18618380_18618847	0.00	0.00	0.00	0.00	0.00	0.00	0.00	0.00	0.74	0.00	0.00	0.00	0.00	0.00	0.00	0.00	0.00	0.00	0.00	0.00	0.00	0.00	0.00	0.00	0.00	0.00	0.00	0.00	0.00	0.00	0.00	0.00	0.00	0.00	0.00	0.00	0.00	0.00	0.00
K	alternative_donor	CG9526,I_chr2L_6457114_6457365,I_chr2L_6457278_6457337	chr2L	+	chr2L_6457114_6457337	chr2L_6457278_6457337				chr2L_6457338_6457437;chr2L_6457014_6457113	0.00	0.00	0.00	0.00	0.00	0.00	3.45	0.00	1.52	0.00	0.00	0.00	0.00	0.00	0.00	0.00	0.00	0.00	0.00	0.00	0.00	4.55	1.52	4.17	0.00	0.00	0.00	2.56	3.80	0.00	3.39	1.82	0.00	1.54	0.00	2.13	0.00	2.70	0.00
K	jcn_only_AA	CG1021,I_chr3R_2217711_2231099,I_chr3R_2217711_2231390,RI_chr3R_2217711_2231463,I_chr3R_2217742_2218601,I_chr3R_2217742_2219453,I_chr3R_2218465_2231390,RI_chr3R_2218465_2231463,I_chr3R_2218682_2231463,I_chr3R_2219634_2231390,I_chr3R_2231383_2231463	chr3R	-	chr3R_2217742_2218601;chr3R_2217711_2218601	chr3R_2218465_2218601				chr3R_2218602_2218681;chr3R_2217642_2217710	12.50	9.52	21.74	22.58	NA	NA	NA	18.52	15.79	NA	NA	15.38	24.00	NA	3.57	9.52	NA	NA	NA	0.00	7.41	10.26	4.88	10.00	14.71	18.18	25.93	25.71	NA	NA	NA	NA	13.89	19.15	NA	14.81	12.12	11.43	9.62
K	intron_retention	Csk,I_chr3R_7463337_7463512,I_chr3R_7468917_7472437,I_chr3R_7468917_7472509,I_chr3R_7468928_7472509	chr3R	-	chr3R_7468928_7472509				chr3R_7468927_7468928;chr3R_7472509_7472510	chr3R_7468892_7468927;chr3R_7472510_7472537	73.40	75.00	88.89	74.07	63.64	66.67	82.35	81.25	63.64	NA	50.00	65.38	72.73	66.67	75.00	79.41	77.78	NA	76.92	69.23	60.00	NA	68.75	91.67	63.64	75.00	78.26	NA	NA	77.78	80.00	NA	72.73	66.67	36.36	70.00	46.15	NA	NA
K	intron_retention	Ucrh,CREFI_chr3LHet_606442_607073	chr3LHet	+	chr3LHet_606275_606349				chr3LHet_606274_606275;chr3LHet_606349_606350	chr3LHet_606198_606274;chr3LHet_606350_606441	3.12	4.35	2.82	2.97	0.00	4.05	1.89	5.42	3.27	8.70	1.61	2.70	2.97	2.44	2.11	4.60	1.64	4.55	2.40	4.81	0.00	0.00	9.09	7.69	13.04	6.06	18.52	NA	3.45	6.67	0.98	0.00	2.56	3.95	29.41	11.76	0.00	0.00	5.26
K	intron_retention	CG8889	chr2R	-	chr2R_7914078_7914227				chr2R_7914077_7914078;chr2R_7914227_7914228	chr2R_7914036_7914077;chr2R_7914228_7914347	0.00	NA	NA	0.00	NA	NA	5.56	10.00	0.00	NA	NA	0.00	NA	NA	NA	0.00	NA	NA	NA	10.00	NA	0.00	NA	NA	NA	NA	0.00	NA	NA	NA	NA	NA	NA	NA	NA	NA	NA	NA	NA
K	intron_retention	Tfb4,I_chr2L_1156009_1158078,I_chr2L_1153732_1157370,I_chr2L_1163632_1163759	chr2L	-	chr2L_1150070_1150130				chr2L_1150069_1150070;chr2L_1150130_1150131	chr2L_1149651_1150069;chr2L_1150131_1150326	0.00	0.00	0.00	3.39	0.00	0.00	0.00	1.69	2.00	0.00	0.00	0.00	0.00	0.00	0.00	0.00	0.00	0.00	0.00	0.00	0.00	2.74	2.41	0.00	3.03	7.89	2.82	6.12	9.52	3.64	0.00	0.00	0.00	0.00	0.00	4.55	0.00	0.00	1.32
K	intron_retention	dpr17	chr3R	+	chr3R_7936756_7936825				chr3R_7936755_7936756;chr3R_7936825_7936826	chr3R_7936554_7936755;chr3R_7936826_7937080	88.89	87.10	94.12	96.30	89.47	100.00	93.75	91.67	90.91	72.73	76.92	88.89	100.00	95.65	92.00	86.96	94.12	92.31	94.44	85.00	92.31	78.95	92.45	88.89	94.44	95.24	84.38	81.82	80.00	80.95	95.24	81.82	72.73	89.66	86.96	89.47	88.24	80.95	86.49
K	cassette	lap,I_chr3R_3017854_3019314	chr3R	+	chr3R_3022116_3024049	chr3R_3022116_3023291;chr3R_3023382_3024049		chr3R_3023292_3023381		chr3R_3022029_3022115;chr3R_3024050_3024362	83.33	NA	NA	NA	NA	NA	NA	NA	NA	NA	NA	NA	NA	NA	NA	NA	NA	NA	NA	83.33	NA	NA	NA	NA	NA	NA	NA	NA	NA	NA	NA	NA	NA	NA	NA	NA	NA	NA	NA
K	intron_retention	Aldh-III,RE_chr2R_3355332_3355720,I_chr2R_3356541_3356614,RI_chr2R_3357578_3357636,I_chr2R_3361118_3361226,I_chr2R_3361349_3361499	chr2R	-	chr2R_3354822_3354987				chr2R_3354821_3354822;chr2R_3354987_3354988	chr2R_3354726_3354821;chr2R_3354988_3355138	8.70	5.92	8.51	14.13	8.05	10.11	12.99	7.45	8.70	6.98	8.89	7.56	10.00	7.79	9.71	9.32	6.74	12.50	9.30	10.29	8.96	25.58	8.75	7.73	11.11	19.70	9.46	11.90	12.50	10.11	6.74	8.54	10.26	8.59	5.94	20.24	6.33	4.83	6.19
K	alternative_acceptor	CG9286,Dip-B	chr3R	+	chr3R_9606899_9606962	chr3R_9606899_9606959				chr3R_9606831_9606898;chr3R_9606963_9607027	100.00	100.00	100.00	100.00	NA	100.00	100.00	100.00	100.00	NA	NA	100.00	100.00	100.00	100.00	100.00	100.00	100.00	100.00	100.00	100.00	100.00	100.00	95.65	100.00	100.00	100.00	100.00	100.00	NA	100.00	93.75	100.00	100.00	100.00	100.00	100.00	100.00	100.00
K	jcn_only_AD	CG7530,I_chr3R_10556352_10557136,eff	chr3R	-	chr3R_10556352_10557105;chr3R_10556352_10557130;chr3R_10556352_10557126;chr3R_10556352_10557198	chr3R_10556352_10557148				chr3R_10556252_10556351;chr3R_10557199_10557231	1.23	0.00	0.00	4.88	0.98	1.39	0.00	1.19	0.00	0.00	0.00	1.36	1.28	1.16	3.88	1.67	0.00	1.75	3.06	2.44	1.27	NA	0.77	0.00	2.33	0.00	3.03	0.00	5.77	0.00	1.22	1.89	4.00	1.29	0.00	0.00	0.82	3.57	1.69
N	cassette	unc-13,I_chr4_897821_902468,RI_chr4_897821_903586,I_chr4_899619_903586,I_chr4_902576_903242,I_chr4_906518_917117,I_chr4_913576_919018,I_chr4_924098_927699,RI_chr4_928193_928245,I_chr4_928482_929704,I_chr4_929811_932812	chr4	-	chr4_897821_903242;chr4_899619_903242;chr4_899619_903586;chr4_897821_903586	chr4_897821_902468,chr4_899619_902468;chr4_902576_903242,chr4_902576_903586		chr4_902469_902575		chr4_897721_897820;chr4_903587_903686	22.05	25.00	58.33	12.73	14.29	23.08	15.38	22.45	21.28	NA	NA	19.61	62.50	28.57	22.22	34.62	30.77	50.00	36.84	16.67	NA	9.86	25.00	10.00	16.67	18.52	10.26	23.53	13.64	17.65	17.39	NA	29.41	28.95	25.00	7.14	20.00	NA	25.00
K	intron_retention	RpS15	chr2R	-	chr2R_12458511_12458693				chr2R_12458510_12458511;chr2R_12458693_12458694	chr2R_12458422_12458510;chr2R_12458694_12458716	0.04	0.00	0.04	0.02	0.00	0.00	0.28	0.06	0.04	0.12	0.04	0.07	0.04	0.10	0.07	0.00	0.00	0.00	0.07	0.04	0.04	0.00	0.00	0.09	0.67	0.32	0.65	0.46	0.00	0.00	0.69	0.00	0.00	0.05	0.00	0.00	0.08	0.00	0.00
K	alternative_donor	CG11986,I_chr3R_4841440_4841505	chr3R	+	chr3R_4841238_4841290	chr3R_4841242_4841290				chr3R_4841291_4841990;chr3R_4841168_4841237	100.00	NA	NA	NA	NA	NA	NA	NA	100.00	NA	NA	NA	NA	NA	NA	NA	NA	NA	NA	NA	NA	NA	NA	NA	NA	NA	NA	NA	NA	NA	NA	NA	NA	100.00	NA	NA	NA	NA	NA
K	intron_retention	CG32138	chr3L	+	chr3L_14062028_14063021				chr3L_14062027_14062028;chr3L_14063021_14063022	chr3L_14061908_14062027;chr3L_14063022_14063741	87.42	92.05	85.48	93.85	87.50	85.19	88.37	86.02	85.90	88.00	86.96	94.12	98.04	88.14	85.48	85.19	85.96	87.72	91.80	88.59	86.36	84.09	84.72	91.74	88.24	86.89	86.90	89.58	90.57	86.11	85.96	87.80	86.00	85.71	90.00	100.00	90.07	89.90	89.57
K	intron_retention	Lerp	chr3R	-	chr3R_22669298_22669469				chr3R_22669297_22669298;chr3R_22669469_22669470	chr3R_22669167_22669297;chr3R_22669470_22669638	26.09	26.09	13.04	17.65	25.00	15.79	37.50	22.22	17.65	33.33	NA	16.00	NA	NA	11.76	26.67	NA	NA	14.29	26.32	NA	42.86	37.04	37.04	41.18	NA	35.00	NA	33.33	27.27	23.08	30.77	35.71	26.09	16.67	31.82	37.50	29.03	25.00
K	multi_cassette	Vha100-1,I_chr3R_24958227_24960770,RI_chr3R_24959152_24959582,I_chr3R_24959804_24960770,CE_chr3R_24962426_24962797	chr3R	+	chr3R_24958227_24960770	chr3R_24958227_24959059;chr3R_24959152_24959582;chr3R_24959684_24960278;chr3R_24960321_24960770		chr3R_24959060_24959151;chr3R_24959583_24959683;chr3R_24960279_24960320		chr3R_24958127_24958226;chr3R_24960771_24960870	40.00	42.86	NA	55.56	NA	33.33	42.86	50.00	50.00	NA	NA	94.74	NA	75.00	50.00	NA	NA	50.00	NA	55.56	60.00	11.11	40.00	40.00	30.00	50.00	18.18	NA	20.00	NA	17.39	NA	25.00	42.86	33.33	50.00	26.67	28.57	35.71
K	intron_retention	mthl10	chr3L	-	chr3L_335858_335928				chr3L_335857_335858;chr3L_335928_335929	chr3L_335245_335857;chr3L_335929_336682	0.00	0.00	0.00	3.37	0.00	0.00	0.00	0.00	0.00	NA	0.00	0.00	1.59	0.00	0.00	0.76	0.00	0.00	1.10	0.00	0.00	0.00	0.00	0.00	0.00	0.00	0.00	0.00	0.00	0.00	0.00	0.00	0.00	0.00	0.00	0.00	0.00	0.00	0.00
K	intron_retention	I_chr3R_17177101_17200781,mod(mdg4),I_chr3R_17183481_17200781,F_chr3R_17187010_17200781,F_chr3R_17187861_17200781,F_chr3R_17192467_17200781,F_chr3R_17193961_17200781,F_chr3R_17194785_17200781,F_chr3R_17195968_17200781,RI_chr3R_17198778_17199052,RI_chr3R_17198803_17199019,RI_chr3R_17198803_17199052	chr3R	-	chr3R_17198803_17200781				chr3R_17198802_17198803;chr3R_17200781_17200782	chr3R_17198703_17198802;chr3R_17200782_17200881	9.09	9.09	0.00	10.34	5.56	NA	9.09	25.93	5.41	NA	NA	17.24	11.76	12.50	13.33	9.09	0.00	10.53	22.73	10.20	NA	8.33	10.53	8.70	NA	7.41	10.00	25.00	0.00	7.69	NA	0.00	4.65	6.25	NA	18.75	16.13	5.56	9.52
K	intron_retention	fw	chrX	-	chrX_11889154_11889217				chrX_11889153_11889154;chrX_11889217_11889218	chrX_11889027_11889153;chrX_11889218_11889279	87.50	91.67	NA	NA	NA	NA	72.73	88.89	75.00	66.67	NA	87.50	NA	NA	88.89	69.23	NA	NA	NA	80.95	NA	25.00	72.73	80.00	NA	NA	90.00	NA	NA	85.71	100.00	76.92	95.00	100.00	88.89	63.64	70.83	88.24	76.92
K	intron_retention	G9a,I_chrX_144264_144326,I_chrX_145325_145634,I_chrX_145570_145634	chrX	+	chrX_144272_144326				chrX_144271_144272;chrX_144326_144327	chrX_142428_144271;chrX_144327_144426	0.00	NA	NA	7.69	NA	NA	NA	NA	5.88	NA	NA	0.00	NA	NA	NA	0.00	NA	NA	NA	0.00	NA	NA	NA	NA	NA	NA	0.00	NA	NA	NA	NA	NA	NA	0.00	NA	NA	NA	NA	NA
K	jcn_only_AD	nudE	chr3L	+	chr3L_9892456_9892825;chr3L_9892498_9892825	chr3L_9892375_9892825				chr3L_9892826_9893184;chr3L_9892344_9892374	1.02	NA	NA	4.55	NA	NA	4.35	NA	0.00	NA	NA	0.00	NA	NA	NA	2.04	NA	NA	NA	6.06	NA	NA	NA	NA	NA	NA	NA	NA	NA	NA	0.00	NA	NA	0.00	NA	NA	NA	NA	NA
K	intron_retention	Pk92B	chr3R	+	chr3R_15711151_15711215				chr3R_15711150_15711151;chr3R_15711215_15711216	chr3R_15710878_15711150;chr3R_15711216_15711758	0.00	0.00	0.00	0.00	0.00	0.00	0.00	0.00	3.03	0.00	0.00	2.90	0.00	0.00	0.00	1.79	0.00	0.00	2.13	2.82	0.00	0.00	0.00	0.00	0.00	0.00	0.00	0.00	0.00	0.00	0.00	0.00	1.64	3.28	0.00	0.00	0.00	0.00	0.00
K	alternative_donor	cul-2,RI_chr2L_21657668_21657832,noncoding_4226,I_chr2L_21661637_21661945,I_chr2L_21662021_21662083	chr2L	+	chr2L_21657777_21657832;chr2L_21657668_21657832	chr2L_21657742_21657832				chr2L_21657833_21657932;chr2L_21657659_21657667	14.14	15.38	18.18	35.56	26.67	20.83	9.78	20.45	20.97	12.12	16.00	18.33	26.32	28.00	18.18	22.67	15.00	20.00	17.65	24.32	22.22	4.58	7.14	11.63	8.62	22.86	10.00	6.00	7.53	5.88	29.41	21.05	6.59	22.95	8.93	14.14	12.50	9.38	8.51
K	intron_retention	pigeon	chr2L	+	chr2L_19186656_19186718				chr2L_19186655_19186656;chr2L_19186718_19186719	chr2L_19186251_19186655;chr2L_19186719_19187017	21.05	29.41	26.67	31.82	15.38	22.22	NA	31.25	27.27	NA	NA	21.43	33.33	30.77	30.00	23.08	NA	20.00	26.67	26.83	33.33	7.41	6.25	9.09	22.22	21.05	22.73	36.84	9.09	16.67	36.84	NA	10.71	21.88	21.74	6.25	20.00	19.35	12.20
K	jcn_only_AD	smi35A,E_chr2L_14222082_14233578,E_chr2L_14222082_14233893,RI_chr2L_14233579_14233647	chr2L	-	chr2L_14222082_14229531	chr2L_14222082_14229458				chr2L_14222060_14222081;chr2L_14229532_14229536	85.91	NA	NA	NA	NA	NA	NA	81.82	NA	NA	NA	NA	NA	NA	NA	NA	NA	NA	NA	NA	NA	NA	NA	NA	NA	NA	NA	NA	NA	NA	NA	NA	NA	90.00	NA	NA	NA	NA	NA
K	intron_retention	I_chr3R_17846331_17846423,CG6028	chr3R	-	chr3R_17850577_17850647				chr3R_17850576_17850577;chr3R_17850647_17850648	chr3R_17849871_17850576;chr3R_17850648_17850775	0.00	0.00	0.00	9.09	0.00	0.00	0.00	0.00	1.59	0.00	0.00	2.63	0.00	0.00	0.00	0.00	0.00	0.00	0.00	0.00	0.00	0.00	0.00	0.00	4.35	0.00	0.00	0.00	0.00	0.00	8.70	0.00	2.78	0.00	0.00	10.00	0.00	0.00	0.00
K	mutually_exclusive	CG2316,I_chr4_208796_210623,I_chr4_209150_214298,I_chr4_209369_210623,I_chr4_209875_210055,I_chr4_209875_210628,I_chr4_209875_213969,RI_chr4_209875_214450,I_chr4_210688_211303,RI_chr4_210688_211927,I_chr4_210688_213991,I_chr4_210688_214019,I_chr4_210688_214049,RI_chr4_210688_214450	chr4	-	chr4_209150_210623,chr4_210688_214298	chr4_209150_209203,chr4_209875_214298	chr4_210624_210687	chr4_209204_209874		chr4_209051_209149;chr4_214299_214311	100.00	100.00	93.75	90.91	100.00	91.67	97.62	96.08	96.97	NA	100.00	96.88	100.00	100.00	100.00	96.97	100.00	90.91	100.00	100.00	66.67	100.00	94.44	100.00	100.00	90.00	100.00	100.00	100.00	85.71	92.31	100.00	NA	97.50	92.31	100.00	100.00	100.00	100.00
K	jcn_only_AA	CG7995,EF_chr3L_1739282_1743211	chr3L	+	chr3L_1738745_1743211	chr3L_1738745_1743207				chr3L_1738599_1738744;chr3L_1743212_1743311	100.00	NA	NA	NA	NA	NA	NA	NA	100.00	NA	NA	NA	NA	NA	NA	NA	NA	NA	NA	100.00	NA	NA	NA	NA	NA	NA	NA	NA	NA	NA	92.00	NA	NA	NA	NA	NA	NA	NA	NA
K	alternative_acceptor	CG40351	chr3LHet	+	chr3LHet_594526_594779;chr3LHet_594526_594765	chr3LHet_594526_594756				chr3LHet_594511_594525;chr3LHet_594780_595060	43.18	NA	NA	50.00	NA	NA	NA	NA	36.36	NA	NA	NA	NA	NA	NA	NA	NA	NA	NA	NA	NA	NA	NA	NA	NA	NA	NA	NA	NA	NA	NA	NA	NA	NA	NA	NA	NA	NA	NA
K	jcn_only_AD	Dlic	chrX	+	chrX_11048699_11049066	chrX_11048724_11049066				chrX_11049067_11049261;chrX_11048472_11048698	0.00	0.00	0.00	0.00	0.00	0.00	0.00	0.00	0.00	0.00	0.00	0.00	0.00	0.00	0.00	1.25	0.00	1.59	1.85	0.00	1.75	0.88	0.00	0.00	0.00	1.72	0.00	0.00	2.33	0.00	0.00	0.00	0.00	0.00	0.00	2.50	0.00	0.00	0.00
K	intron_retention	sd,noncoding_23930,RI_chrX_15706472_15707633,RI_chrX_15706568_15707633	chrX	+	chrX_15707636_15707768				chrX_15707635_15707636;chrX_15707768_15707769	chrX_15707634_15707635;chrX_15707769_15708328	100.00	100.00	100.00	100.00	100.00	100.00	100.00	100.00	100.00	NA	100.00	100.00	100.00	94.44	100.00	100.00	90.91	100.00	100.00	100.00	100.00	100.00	100.00	100.00	100.00	100.00	100.00	100.00	93.33	100.00	93.75	NA	100.00	100.00	100.00	100.00	NA	NA	100.00
K	cassette	Gmap,I_chrX_15393496_15401194,I_chrX_15400854_15401194,I_chrX_15402291_15403750	chrX	+	chrX_15393496_15401194	chrX_15393496_15397618;chrX_15400495_15401194		chrX_15397619_15400494		chrX_15393449_15393495;chrX_15401195_15401294	99.22	96.83	98.21	100.00	97.73	100.00	97.50	98.81	100.00	98.51	100.00	99.01	97.87	100.00	100.00	100.00	100.00	100.00	100.00	99.22	100.00	98.89	97.92	100.00	100.00	100.00	97.33	100.00	98.33	98.53	100.00	98.15	100.00	100.00	97.96	97.10	100.00	98.88	100.00
K	jcn_only_AA	tacc,I_chr3R_570388_572101,I_chr3R_574271_574512	chr3R	-	chr3R_563503_565232;chr3R_563485_565232	chr3R_563461_565232				chr3R_565233_565290;chr3R_563195_563460	11.41	NA	NA	0.00	NA	NA	26.67	10.34	10.91	NA	NA	13.64	NA	NA	15.00	NA	NA	NA	NA	25.00	NA	NA	NA	NA	NA	NA	NA	NA	NA	NA	10.71	NA	NA	22.58	NA	NA	NA	NA	NA
N	intron_retention	CG15099	chr2R	-	chr2R_14725051_14725138				chr2R_14725050_14725051;chr2R_14725138_14725139	chr2R_14724985_14725050;chr2R_14725139_14725207	100.00	100.00	100.00	100.00	100.00	100.00	100.00	100.00	100.00	100.00	100.00	100.00	100.00	100.00	100.00	100.00	100.00	100.00	100.00	100.00	100.00	100.00	100.00	100.00	100.00	100.00	100.00	37.25	100.00	100.00	100.00	100.00	100.00	100.00	100.00	100.00	100.00	100.00	100.00
K	alternative_acceptor	bol,RI_chr3L_9117011_9118271	chr3L	-	chr3L_9117011_9118271;chr3L_9116901_9118271	chr3L_9116877_9118271				chr3L_9118272_9118272;chr3L_9116716_9116876	0.00	NA	NA	NA	NA	NA	NA	NA	0.00	NA	NA	0.00	NA	NA	NA	NA	NA	NA	NA	NA	NA	NA	NA	NA	NA	NA	NA	NA	NA	NA	NA	NA	NA	0.00	NA	NA	NA	NA	NA
N	jcn_only_AA	nimC1,I_chr2L_13975880_13975977	chr2L	-	chr2L_13975880_13976476	chr2L_13976221_13976476				chr2L_13976477_13976753;chr2L_13975780_13975879	0.00	0.00	0.00	0.00	0.00	0.00	0.00	0.00	0.00	NA	0.00	0.00	0.00	0.00	0.00	0.00	0.00	0.00	0.00	0.00	0.00	0.00	NA	NA	NA	0.00	NA	NA	NA	NA	31.43	NA	NA	0.00	NA	NA	0.00	NA	NA
K	alternative_acceptor	CG11163,I_chr2R_1666219_1669711	chr2R	-	chr2R_1662576_1662764	chr2R_1662702_1662764				chr2R_1662765_1662934;chr2R_1662507_1662575	97.30	97.14	100.00	97.62	94.44	96.30	100.00	97.96	98.33	90.00	96.43	96.67	100.00	97.06	97.22	97.67	95.65	97.30	96.43	98.53	96.55	100.00	97.30	93.55	100.00	96.30	96.67	NA	85.71	100.00	97.44	93.75	100.00	97.73	88.00	90.00	96.88	96.43	100.00
K	alternative_acceptor	CG14982	chr3L	+	chr3L_3943295_3943355	chr3L_3943295_3943346				chr3L_3942936_3943294;chr3L_3943356_3944341	100.00	NA	NA	NA	NA	NA	NA	NA	NA	NA	NA	NA	NA	NA	NA	NA	NA	NA	NA	NA	NA	NA	NA	NA	NA	NA	NA	NA	NA	NA	NA	NA	NA	NA	NA	NA	NA	NA	NA
K	jcn_only_AD	Zyx102EF,I_chr4_1080463_1081366,REF_chr4_1081261_1081452,F_chr4_1081280_1081398,F_chr4_1081280_1081452	chr4	-	chr4_1078199_1078263	chr4_1078199_1078258				chr4_1078191_1078198;chr4_1078264_1078326	94.66	94.59	94.29	94.00	95.24	87.88	93.44	94.94	94.23	NA	NA	91.07	95.65	90.62	94.87	98.15	100.00	96.77	90.70	92.65	NA	NA	85.29	96.88	70.00	92.86	94.74	NA	NA	100.00	93.22	96.77	NA	93.55	92.00	100.00	NA	NA	NA
K	intron_retention	CG1674,F_chr4_258186_259747,R_chr4_261460_261560,I_chr4_263840_263891,I_chr4_264634_265805	chr4	+	chr4_261460_263795				chr4_261459_261460;chr4_263795_263796	chr4_261360_261459;chr4_263796_263839	93.75	NA	90.00	NA	NA	NA	100.00	84.62	93.75	NA	NA	93.75	42.86	100.00	87.50	100.00	NA	NA	88.89	94.44	NA	NA	NA	NA	NA	NA	NA	NA	NA	NA	88.89	NA	NA	92.31	NA	NA	NA	NA	NA
K	jcn_only_AD	M(2)21AB,I_chr2L_107839_110405,I_chr2L_107957_108587,I_chr2L_110878_111037,I_chr2L_112022_112689,RI_chr2L_132256_132482	chr2L	+	chr2L_108347_108587;chr2L_108227_108587;chr2L_108102_108587	chr2L_107839_108587				chr2L_108588_108687;chr2L_107833_107838	0.00	0.00	0.00	0.00	0.00	0.00	0.42	0.35	0.00	0.00	0.00	0.00	0.00	0.00	0.00	0.00	0.00	0.00	0.00	0.29	0.00	0.18	0.00	0.00	0.00	0.00	0.00	0.27	0.00	0.00	0.00	0.85	0.65	0.00	0.00	0.00	0.00	0.00	0.00
K	jcn_only_AD	ytr,eIF6,RI_chr2R_19738391_19738783	chr2R	-	chr2R_19736323_19738093	chr2R_19736323_19738079				chr2R_19734681_19736322;chr2R_19738094_19738171	6.14	6.27	14.06	4.11	3.70	6.57	6.17	6.00	6.33	4.76	5.32	3.65	1.92	5.80	NA	12.07	3.23	4.84	10.96	5.45	6.14	6.98	3.74	6.31	5.92	4.35	4.69	6.85	6.16	10.04	8.79	6.13	6.85	5.59	7.89	5.19	4.40	5.63	6.25
N	intron_retention	Droj2,RI_chr3R_9207981_9208471,RI_chr3R_9208529_9209185	chr3R	+	chr3R_9207981_9209956				chr3R_9207980_9207981;chr3R_9209956_9209957	chr3R_9207926_9207980;chr3R_9209957_9210301	95.74	100.00	100.00	73.73	100.00	100.00	94.86	88.10	95.17	100.00	100.00	92.89	93.88	93.33	100.00	96.49	100.00	100.00	95.03	100.00	100.00	93.48	95.11	100.00	88.29	85.88	90.34	91.53	95.91	95.14	100.00	92.51	100.00	93.78	100.00	94.40	96.43	95.78	94.80
K	jcn_only_AA	CG3499,I_chr2R_18772777_18772819	chr2R	-	chr2R_18772185_18772242	chr2R_18772188_18772242				chr2R_18772243_18772316;chr2R_18771871_18772184	33.33	25.81	32.86	40.40	33.33	27.27	30.48	33.33	35.34	38.71	37.21	39.47	40.38	41.18	29.87	32.74	42.86	23.53	31.75	31.88	29.55	34.33	32.38	35.42	25.00	34.52	27.37	38.67	33.85	41.54	39.76	48.00	36.07	37.50	28.99	40.00	27.78	20.29	32.10
K	intron_retention	I_chr3R_25628402_25628511,ncd,I_chr3R_25632049_25632125,RI_chr3R_25658089_25658914	chr3R	-	chr3R_25632067_25632125				chr3R_25632066_25632067;chr3R_25632125_25632126	chr3R_25631983_25632066;chr3R_25632126_25632194	0.00	0.00	0.00	0.00	0.00	0.00	0.00	0.00	0.00	0.00	0.00	0.00	0.00	0.00	0.00	0.00	0.00	0.00	0.00	0.00	0.00	0.00	0.00	0.00	0.00	0.00	2.30	1.22	1.61	0.00	0.00	0.00	0.00	1.09	0.00	0.00	0.28	0.00	0.00
K	alternative_donor	Dsp1,I_chrX_16231287_16231413	chrX	+	chrX_16227752_16228333;chrX_16228273_16228333;chrX_16227804_16228333;chrX_16227677_16228333	chrX_16227797_16228333				chrX_16228334_16228446;chrX_16227667_16227676	4.76	10.34	3.45	4.88	9.52	8.00	2.22	6.78	9.72	5.56	5.56	4.84	2.70	12.12	3.57	3.23	10.71	3.70	9.52	2.78	5.26	0.00	1.96	3.45	3.23	4.17	5.13	0.00	4.35	0.00	3.03	7.14	4.17	6.35	4.76	3.03	3.33	5.88	8.82
K	intron_retention	Lmpt,I_chr3L_16904980_16905228	chr3L	+	chr3L_16914467_16914536				chr3L_16914466_16914467;chr3L_16914536_16914537	chr3L_16914280_16914466;chr3L_16914537_16915289	0.00	0.00	0.00	0.00	0.00	0.00	0.00	0.00	0.00	0.00	0.00	0.00	NA	0.00	0.00	0.00	0.00	0.00	0.00	0.00	0.00	0.00	0.00	0.00	0.00	NA	0.00	0.00	8.82	0.00	0.00	0.00	0.00	0.00	0.00	0.00	0.00	0.00	0.00
K	cassette	Stat92E,RE_chr3R_16362268_16362911,att-ORFB	chr3R	-	chr3R_16362268_16364942	chr3R_16362268_16362915;chr3R_16363186_16364942		chr3R_16362916_16363185		chr3R_16362168_16362267;chr3R_16364943_16365057	100.00	100.00	100.00	97.71	100.00	100.00	99.59	99.71	99.50	100.00	100.00	99.65	99.53	99.43	100.00	99.42	100.00	100.00	99.55	100.00	99.11	95.89	99.49	99.33	100.00	99.30	100.00	100.00	95.12	100.00	99.59	98.78	100.00	99.70	100.00	98.96	100.00	100.00	99.12
N	alternative_acceptor	RpL13A,I_chr3R_1450243_1451235,EI_chr3R_1450853_1451054,snoRNA:Me28S-U2134b,snoRNA:Me28S-U2134a	chr3R	+	chr3R_1450853_1451235;chr3R_1450853_1451054	chr3R_1450853_1451134				chr3R_1450753_1450852;chr3R_1451236_1451335	0.00	0.00	0.00	0.01	0.00	0.00	0.18	0.01	0.01	0.00	0.00	0.01	0.00	0.00	0.00	0.00	0.00	0.01	0.00	0.00	0.03	0.12	0.01	0.00	0.01	0.12	0.00	0.01	0.00	0.00	0.00	0.00	0.03	0.01	0.00	0.00	0.00	0.01	0.00
K	intron_retention	CG17333	chrX	+	chrX_10742279_10742397				chrX_10742278_10742279;chrX_10742397_10742398	chrX_10741803_10742278;chrX_10742398_10742485	0.00	0.00	0.00	0.00	0.00	0.00	0.00	0.00	0.00	0.00	NA	0.00	0.00	0.00	0.00	0.00	0.00	0.00	0.00	0.00	0.00	0.00	0.00	0.00	0.00	0.00	0.00	0.00	6.67	0.00	0.00	0.00	0.00	0.00	0.00	0.00	0.00	0.00	0.00
K	intron_retention	CG12703	chrX	+	chrX_19652310_19652376				chrX_19652309_19652310;chrX_19652376_19652377	chrX_19652135_19652309;chrX_19652377_19653323	0.00	0.00	0.56	0.00	0.00	0.00	0.00	0.50	0.29	0.00	0.00	0.34	0.00	0.00	0.62	0.00	0.00	0.00	0.00	0.63	0.00	0.90	0.00	0.49	0.65	0.00	0.50	2.76	7.24	0.00	0.00	0.69	0.00	0.00	0.00	0.00	0.00	0.00	0.34
K	intron_retention	CG3964,I_chr2L_3864196_3864278	chr2L	+	chr2L_3866987_3867068				chr2L_3866986_3866987;chr2L_3867068_3867069	chr2L_3865978_3866986;chr2L_3867069_3867424	0.00	0.00	NA	NA	NA	0.00	NA	3.85	0.00	NA	NA	0.00	NA	NA	NA	NA	NA	0.00	NA	0.00	NA	0.00	NA	0.00	NA	NA	26.67	20.00	4.76	NA	5.56	0.00	0.00	0.00	NA	NA	9.09	NA	0.00
N	multi_cassette	Caki	chr3R	-	chr3R_17613003_17615170	chr3R_17613003_17613507;chr3R_17613631_17613704;chr3R_17613825_17615170		chr3R_17613508_17613630;chr3R_17613705_17613824		chr3R_17612895_17613002;chr3R_17615171_17615309	100.00	100.00	100.00	100.00	100.00	100.00	100.00	100.00	100.00	100.00	100.00	100.00	100.00	100.00	100.00	100.00	100.00	100.00	100.00	100.00	100.00	96.47	100.00	100.00	100.00	100.00	100.00	100.00	100.00	100.00	100.00	100.00	100.00	100.00	100.00	100.00	100.00	100.00	100.00
K	intron_retention	gce	chrX	+	chrX_15211516_15211580				chrX_15211515_15211516;chrX_15211580_15211581	chrX_15211376_15211515;chrX_15211581_15211595	20.78	NA	NA	NA	NA	NA	10.81	55.56	NA	NA	NA	NA	NA	NA	NA	NA	NA	NA	NA	27.27	NA	NA	NA	NA	NA	NA	41.67	NA	NA	NA	NA	NA	NA	NA	NA	NA	NA	NA	NA
K	alternative_donor	plexA,RI_chr4_1036247_1047588,RI_chr4_1040642_1047395,RI_chr4_1044307_1046841,RF_chr4_1044307_1047399	chr4	-	chr4_1044307_1047395;chr4_1044307_1047399	chr4_1044307_1047588				chr4_1044207_1044306;chr4_1047589_1047625	50.00	50.00	50.00	46.67	NA	57.14	40.00	42.31	44.83	NA	NA	59.26	46.67	35.71	NA	58.54	60.00	NA	46.15	52.94	NA	87.50	41.67	NA	20.00	NA	50.00	NA	50.00	60.00	71.43	NA	NA	23.53	40.00	70.00	NA	NA	NA
K	alternative_acceptor	EDTP	chr2R	-	chr2R_13320630_13320695	chr2R_13320636_13320695				chr2R_13320696_13320839;chr2R_13320279_13320629	100.00	100.00	100.00	100.00	100.00	NA	100.00	100.00	100.00	NA	100.00	100.00	100.00	100.00	100.00	100.00	NA	NA	90.00	94.12	NA	100.00	94.74	100.00	100.00	NA	100.00	NA	100.00	100.00	NA	NA	NA	100.00	NA	100.00	100.00	100.00	100.00
K	alternative_acceptor	CG10038	chr3R	-	chr3R_8176185_8176265	chr3R_8176188_8176265				chr3R_8176266_8176360;chr3R_8176096_8176184	87.62	88.89	NA	85.71	NA	NA	100.00	91.67	86.36	NA	NA	90.00	NA	90.91	NA	88.89	NA	NA	NA	75.00	NA	NA	NA	NA	NA	100.00	NA	NA	NA	NA	NA	NA	NA	80.00	NA	NA	NA	NA	NA
K	alternative_acceptor	how	chr3R	+	chr3R_17900667_17903085	chr3R_17900667_17903005				chr3R_17900174_17900666;chr3R_17903086_17903573	96.97	100.00	96.67	97.83	100.00	93.55	97.06	98.11	98.51	85.71	100.00	97.73	100.00	96.00	100.00	97.06	100.00	95.24	96.67	94.12	90.48	98.04	100.00	96.88	95.00	87.50	97.06	96.00	100.00	96.97	100.00	100.00	97.37	95.56	92.00	90.62	100.00	100.00	92.11
K	alternative_donor	Tfb1	chr2R	+	chr2R_10250584_10250749	chr2R_10250627_10250749				chr2R_10250750_10251018;chr2R_10250565_10250583	10.12	NA	NA	9.52	NA	12.50	NA	7.69	7.14	NA	NA	11.76	NA	NA	7.14	NA	NA	NA	NA	5.00	7.69	NA	NA	NA	NA	NA	NA	NA	NA	NA	NA	NA	54.55	5.56	NA	NA	NA	NA	NA
K	jcn_only_AD	CG5482,I_chr2R_14519136_14519239	chr2R	-	chr2R_14519136_14519367;chr2R_14519136_14519254	chr2R_14519136_14519239				chr2R_14519036_14519135;chr2R_14519368_14519403	0.00	2.70	0.00	0.00	3.70	2.33	1.75	1.19	2.67	NA	0.00	1.39	3.33	0.00	0.00	4.17	0.00	0.00	2.33	0.93	0.00	0.00	0.00	0.00	0.00	0.00	2.04	NA	3.57	0.00	1.69	0.00	NA	0.00	2.70	0.00	0.00	2.70	0.00
K	alternative_acceptor	CG12077,F_chr3L_3318595_3318666,RI_chr3L_3318595_3318691	chr3L	-	chr3L_3318590_3318691	chr3L_3318595_3318691				chr3L_3318692_3318766;chr3L_3318495_3318589	0.00	NA	0.00	0.00	NA	NA	0.00	0.00	0.00	NA	NA	0.00	NA	NA	NA	0.00	NA	NA	NA	3.23	NA	0.00	2.86	0.00	0.00	NA	0.00	0.00	NA	NA	NA	NA	0.00	0.00	0.00	0.00	0.00	0.00	4.00
K	jcn_only_AD	CG9674,I_chr3L_16793055_16793171,I_chr3L_16793055_16793190,I_chr3L_16793055_16800660	chr3L	-	chr3L_16793055_16793196;chr3L_16793055_16793173	chr3L_16793055_16793200				chr3L_16792955_16793054;chr3L_16793201_16793268	96.15	NA	NA	100.00	NA	NA	94.74	90.62	89.80	NA	100.00	NA	NA	NA	NA	100.00	NA	NA	95.65	93.94	NA	95.45	100.00	NA	NA	NA	NA	96.15	96.77	NA	93.55	NA	96.30	96.15	95.00	NA	NA	NA	NA
K	alternative_acceptor	CG18213	chr3R	-	chr3R_12865398_12865459	chr3R_12865407_12865459				chr3R_12865460_12865528;chr3R_12865340_12865397	100.00	NA	91.67	95.45	NA	NA	100.00	100.00	100.00	100.00	100.00	93.75	100.00	92.31	100.00	100.00	88.89	100.00	90.91	96.00	NA	100.00	100.00	100.00	100.00	100.00	100.00	88.24	100.00	100.00	100.00	NA	NA	95.45	100.00	100.00	100.00	90.00	100.00
K	intron_retention	rho-4,CG1703	chrX	+	chrX_11498707_11498768				chrX_11498706_11498707;chrX_11498768_11498769	chrX_11498345_11498706;chrX_11498769_11499111	0.00	0.00	0.00	0.00	0.00	0.00	0.00	0.68	0.34	0.00	0.00	0.00	0.00	0.00	0.65	2.10	0.00	0.00	0.00	0.60	1.26	0.42	0.36	0.33	0.00	0.00	0.00	0.48	0.00	0.00	0.00	0.00	0.00	0.97	0.00	0.00	0.74	0.00	0.00
K	cassette	RpS12,I_chr3L_13016626_13017469	chr3L	+	chr3L_13016626_13017469	chr3L_13016626_13016831;chr3L_13016967_13017469		chr3L_13016832_13016966		chr3L_13016588_13016625;chr3L_13017470_13017569	100.00	100.00	100.00	100.00	100.00	100.00	100.00	100.00	100.00	100.00	100.00	100.00	100.00	100.00	100.00	100.00	100.00	100.00	100.00	99.98	100.00	99.96	100.00	100.00	100.00	100.00	100.00	100.00	99.84	100.00	99.95	100.00	100.00	100.00	100.00	99.97	99.99	100.00	100.00
K	alternative_acceptor	CG17508,RI_chr2R_1496995_1497120,chr2R_1497138_1497448.0	chr2R	+	chr2R_1496995_1497120;chr2R_1496995_1497637	chr2R_1496995_1497568				chr2R_1496895_1496994;chr2R_1497638_1497761	91.18	93.02	93.55	80.26	92.86	91.89	78.38	87.74	90.52	92.31	95.12	88.31	82.50	88.89	94.23	90.32	94.55	95.83	88.06	91.21	95.45	95.00	93.33	94.12	78.26	92.68	89.36	88.89	83.33	93.94	92.98	92.86	90.62	88.64	87.10	87.50	96.77	93.10	94.29
K	jcn_only_AA	tomosyn,I_chrX_12527065_12527950,I_chrX_12531219_12531470,I_chrX_12534873_12541731,I_chrX_12548772_12549203	chrX	+	chrX_12525847_12529764;chrX_12525847_12527950	chrX_12525847_12527945				chrX_12525686_12525846	12.50	NA	10.00	13.73	NA	NA	6.98	8.89	9.59	NA	16.67	9.76	5.00	10.34	NA	10.00	NA	7.41	6.06	8.70	7.41	NA	16.67	NA	9.52	12.50	14.29	NA	NA	NA	13.04	NA	10.00	15.91	33.33	13.04	NA	NA	NA
K	jcn_only_AA	CG31150,Hmt-1	chr3R	-	chr3R_11674738_11674860	chr3R_11674750_11674860				chr3R_11674861_11675363;chr3R_11674622_11674737	2.04	2.60	1.98	3.96	1.48	2.96	2.67	2.88	0.88	4.79	2.42	2.02	1.52	2.23	1.26	0.47	1.84	1.76	3.19	2.04	2.42	1.46	2.40	1.82	1.60	3.17	1.44	2.78	1.61	1.30	1.11	2.80	2.66	1.53	2.12	2.17	1.09	2.53	1.44
K	intron_retention	FucTB	chr2L	-	chr2L_9429590_9430022				chr2L_9429589_9429590;chr2L_9430022_9430023	chr2L_9429412_9429589;chr2L_9430023_9430429	20.00	NA	NA	NA	NA	NA	NA	8.70	20.00	NA	NA	15.38	NA	NA	NA	36.36	NA	NA	NA	13.33	NA	NA	NA	NA	NA	NA	NA	NA	NA	NA	NA	NA	NA	NA	NA	NA	NA	NA	NA
K	alternative_acceptor	Pino,I_chr2L_1118700_1128128,RI_chr2L_1123440_1128128,RI_chr2L_1128073_1128128	chr2L	-	chr2L_1117517_1128128	chr2L_1128073_1128128				chr2L_1128129_1128228;chr2L_1117444_1117516	0.00	0.00	0.00	0.00	0.00	0.00	0.00	0.00	0.00	0.00	0.00	0.00	0.00	0.00	0.00	0.00	0.00	0.00	0.00	0.00	0.00	0.00	0.00	0.00	0.00	0.00	0.00	1.47	0.00	0.00	0.00	0.00	0.00	0.00	0.00	0.00	0.00	0.00	0.00
K	jcn_only_AA	Pp1-87B	chr3R	-	chr3R_8249909_8250332	chr3R_8250239_8250332				chr3R_8250333_8251639;chr3R_8249673_8249908	100.00	100.00	100.00	100.00	100.00	100.00	100.00	100.00	99.80	100.00	100.00	100.00	100.00	100.00	100.00	100.00	100.00	100.00	100.00	99.77	100.00	100.00	100.00	100.00	100.00	100.00	100.00	100.00	100.00	100.00	100.00	100.00	100.00	100.00	100.00	100.00	100.00	100.00	100.00
K	intron_retention	CG14785,CG14786,ns3	chrX	-	chrX_1349983_1350055				chrX_1349982_1349983;chrX_1350055_1350056	chrX_1349783_1349982;chrX_1350056_1350840	20.84	NA	NA	NA	NA	NA	NA	NA	NA	NA	NA	NA	NA	NA	NA	16.67	NA	NA	NA	25.00	NA	NA	NA	NA	NA	NA	NA	NA	NA	NA	NA	NA	NA	NA	NA	NA	NA	NA	NA
K	alternative_acceptor	CG8128,I_chrX_15591697_15591816	chrX	+	chrX_15591697_15592065;chrX_15591697_15592355	chrX_15591697_15591816				chrX_15591597_15591696;chrX_15592356_15592720	5.13	6.67	5.26	5.56	NA	6.25	4.35	3.33	11.11	0.00	14.29	13.79	12.50	5.56	4.76	3.12	0.00	9.52	5.88	6.25	0.00	8.33	3.45	8.33	15.00	5.00	3.33	6.25	4.76	0.00	4.76	4.35	3.23	7.41	0.00	4.55	12.00	7.69	7.69
K	alternative_donor	CG3164,I_chr2L_125267_126140,I_chr2L_125267_128799,RI_chr2L_126228_126309	chr2L	-	chr2L_126228_128799	chr2L_126228_126309				chr2L_126141_126227;chr2L_128800_128899	1.96	1.96	1.71	3.54	1.32	1.28	2.27	1.81	1.37	1.31	0.93	1.33	1.45	1.18	1.39	2.54	1.17	1.32	1.79	2.01	1.63	2.89	2.08	2.82	3.20	1.03	4.13	4.71	2.67	2.45	1.64	2.97	2.74	1.61	2.90	3.31	1.84	1.47	2.12
K	alternative_acceptor	CG8798,I_chr3L_19602800_19602865	chr3L	-	chr3L_19604308_19604424	chr3L_19604362_19604424				chr3L_19604425_19604680;chr3L_19603902_19604307	9.52	3.85	10.00	16.33	4.35	4.55	13.16	15.15	10.00	2.94	19.05	12.00	19.05	22.22	6.67	12.50	10.71	6.67	16.67	14.00	10.71	4.65	8.51	7.89	0.00	3.33	11.76	5.77	6.12	6.82	5.41	10.53	5.08	8.89	13.33	5.88	8.70	6.25	2.86
K	jcn_only_AD	Lar,I_chr2L_19644636_19644695,REI_chr2L_19702035_19702145	chr2L	+	chr2L_19702026_19714888	chr2L_19702035_19714888				chr2L_19714889_19714989;chr2L_19701935_19702025	100.00	100.00	NA	96.88	95.65	100.00	97.06	100.00	97.18	97.67	100.00	98.00	NA	NA	95.45	100.00	NA	NA	NA	100.00	NA	100.00	98.04	93.55	97.50	100.00	100.00	100.00	100.00	94.29	96.00	NA	100.00	100.00	NA	96.55	100.00	100.00	100.00
K	intron_retention	CG31033,RI_chr3R_25658089_25658914	chr3R	-	chr3R_25653880_25653947				chr3R_25653879_25653880;chr3R_25653947_25653948	chr3R_25653795_25653879;chr3R_25653948_25654248	0.00	0.00	0.00	4.00	0.00	0.00	1.43	0.00	1.83	0.00	0.00	0.00	3.57	0.00	0.00	0.00	0.00	0.00	0.00	2.60	2.63	0.00	0.00	1.43	0.00	0.00	4.29	0.00	0.00	0.00	0.00	2.00	3.85	0.00	0.00	0.00	0.00	0.00	0.00
K	alternative_acceptor	CG7834,I_chr3R_25628402_25628511,I_chr3R_25632049_25632125,RI_chr3R_25658089_25658914	chr3R	-	chr3R_25628382_25628511	chr3R_25628402_25628511				chr3R_25628512_25628565;chr3R_25628302_25628381	0.00	0.00	0.00	0.60	0.00	0.00	0.00	0.00	0.22	0.00	0.00	0.00	0.00	0.00	0.00	0.00	0.00	0.36	0.00	0.00	0.00	2.49	1.15	0.00	0.00	0.00	1.45	0.63	0.00	0.67	0.36	0.00	0.00	0.00	0.00	0.00	0.00	0.00	0.00
K	intron_retention	drk,RI_chr2R_9389255_9389317,I_chr2R_9389597_9389751,I_chr2R_9389597_9389907,I_chr2R_9389597_9389940,I_chr2R_9389597_9390151,I_chr2R_9389597_9390271,I_chr2R_9389714_9390195	chr2R	-	chr2R_9389597_9389940				chr2R_9389596_9389597;chr2R_9389940_9389941	chr2R_9389497_9389596;chr2R_9389941_9389954	100.00	94.74	95.45	100.00	100.00	100.00	100.00	97.87	98.25	93.33	94.44	97.67	95.65	100.00	96.55	95.74	94.44	100.00	97.14	97.73	100.00	100.00	100.00	96.77	100.00	95.45	100.00	100.00	100.00	100.00	96.15	100.00	97.96	100.00	95.83	100.00	100.00	100.00	94.44
K	alternative_acceptor	sda,I_chr3R_22742285_22742350,RI_chr3R_22750984_22752737	chr3R	+	chr3R_22769923_22769989	chr3R_22769923_22769968				chr3R_22769779_22769922;chr3R_22769990_22770999	0.00	0.00	0.00	0.00	0.00	0.00	0.00	0.00	0.00	0.00	0.00	0.00	0.00	0.00	0.00	0.00	0.00	0.00	0.00	0.00	0.00	0.00	0.00	0.00	0.00	0.00	0.00	0.00	0.00	0.00	0.00	0.00	0.00	0.00	0.00	0.00	0.00	0.00	0.00
K	alternative_acceptor	Su(var)2-10,RI_chr2R_5006333_5006392	chr2R	+	chr2R_5006553_5008282;chr2R_5006553_5007804;chr2R_5006553_5008598	chr2R_5006553_5008568				chr2R_5006405_5006552;chr2R_5008599_5008637	1.61	2.27	2.38	2.50	3.03	3.03	1.52	2.44	1.20	0.00	0.00	0.00	2.70	3.57	2.33	2.00	3.45	3.57	2.56	0.98	3.23	0.00	1.28	0.00	0.00	5.26	1.72	0.00	0.00	0.00	6.45	1.96	1.47	1.67	0.00	1.69	0.00	0.00	0.00
K	intron_retention	CG14235,noncoding_24847,CG18809,noncoding_24848	chrX	-	chrX_19635199_19637988				chrX_19635198_19635199;chrX_19637988_19637989	chrX_19634765_19635198;chrX_19637989_19638057	100.00	100.00	100.00	100.00	100.00	NA	100.00	100.00	100.00	NA	100.00	100.00	NA	NA	100.00	100.00	90.00	100.00	NA	100.00	NA	94.74	100.00	88.89	NA	100.00	87.50	NA	100.00	100.00	91.67	100.00	94.12	100.00	NA	100.00	91.67	NA	100.00
K	intron_retention	CG8080,REI_chr2R_4979159_4979234,I_chr2R_4979276_4979936	chr2R	-	chr2R_4977527_4977587				chr2R_4977526_4977527;chr2R_4977587_4977588	chr2R_4977279_4977526;chr2R_4977588_4977990	0.00	0.00	0.00	0.00	0.00	0.00	0.00	0.00	1.18	0.00	0.00	0.00	0.00	0.00	0.00	3.39	0.00	0.00	0.00	3.57	0.00	NA	0.00	0.00	0.00	0.00	0.00	NA	0.00	0.00	0.00	0.00	0.00	0.00	0.00	0.00	0.00	2.56	0.00
K	jcn_only_AA	RN-tre	chr2R	-	chr2R_9873550_9875877	chr2R_9873601_9875877				chr2R_9875878_9875942;chr2R_9873495_9873549	99.38	100.00	99.04	99.44	100.00	100.00	100.00	99.38	98.88	100.00	98.36	100.00	100.00	100.00	100.00	100.00	100.00	100.00	100.00	99.03	96.83	99.35	99.23	99.12	98.41	100.00	99.08	100.00	100.00	98.86	100.00	99.02	96.36	98.72	98.77	100.00	99.15	99.00	99.32
K	intron_retention	CoRest,RF_chrX_19418197_19422673,F_chrX_19421868_19422673	chrX	+	chrX_19421868_19422667				chrX_19421867_19421868;chrX_19422667_19422668	chrX_19421807_19421867;chrX_19422668_19422856	7.41	12.50	20.00	16.67	NA	NA	NA	0.00	5.88	NA	NA	19.05	NA	NA	7.14	5.88	NA	NA	NA	11.11	NA	21.43	5.88	9.52	NA	NA	7.14	NA	13.33	NA	NA	NA	25.00	NA	11.76	12.00	7.41	NA	5.00
N	jcn_only_AA	CG8108,EI_chr3L_9859462_9859590,chr3L_9859594_9859878.0	chr3L	+	chr3L_9859462_9860377;chr3L_9859462_9859590	chr3L_9859462_9860413				chr3L_9859414_9859461;chr3L_9860414_9860844	90.18	94.96	89.04	82.89	93.06	90.41	81.82	94.44	90.54	86.21	92.11	90.18	87.27	94.12	92.73	85.19	95.52	97.14	96.97	83.94	84.34	94.12	87.85	88.71	88.89	82.35	90.18	83.33	85.37	88.89	47.26	84.31	88.78	91.00	89.66	75.00	90.22	90.15	94.26
K	alternative_acceptor	Rbcn-3A	chrX	-	chrX_6137848_6137905	chrX_6137866_6137905				chrX_6137906_6138157;chrX_6137623_6137847	0.00	0.00	0.00	0.00	0.00	0.00	0.00	0.00	0.00	0.00	0.00	0.00	0.00	0.00	0.00	0.00	0.00	0.00	0.00	0.00	0.00	0.00	0.00	0.00	0.85	0.00	0.00	0.00	0.00	0.00	0.00	0.00	0.00	0.00	0.00	0.00	0.00	0.00	0.00
K	jcn_only_AD	CG2316,I_chr4_208796_210623,I_chr4_209150_214298,I_chr4_209369_210623,I_chr4_209875_213969,RI_chr4_209875_214450,I_chr4_210688_213991,RI_chr4_210688_214450	chr4	-	chr4_205241_205298	chr4_205241_205295				chr4_205175_205240;chr4_205299_205344	97.05	92.63	97.85	97.46	98.31	96.23	96.55	96.73	97.84	100.00	96.15	96.95	98.85	96.30	95.74	97.58	98.02	97.37	95.86	94.48	98.51	97.14	98.31	100.00	97.50	96.72	96.63	100.00	NA	98.04	96.69	98.18	97.44	93.71	95.65	97.37	100.00	97.96	95.92
K	cassette	eIF-4B,I_chr2RHet_2912605_2917250	chr2RHet	+	chr2RHet_2912605_2917250	chr2RHet_2912605_2915424;chr2RHet_2915525_2917250		chr2RHet_2915425_2915524		chr2RHet_2912544_2912604;chr2RHet_2917251_2917256	100.00	100.00	100.00	95.95	100.00	100.00	96.67	97.96	97.14	NA	NA	100.00	NA	100.00	100.00	98.11	94.44	100.00	96.43	100.00	NA	100.00	100.00	100.00	100.00	100.00	100.00	100.00	87.50	100.00	97.96	100.00	100.00	100.00	100.00	100.00	100.00	100.00	100.00
K	intron_retention	CG16791	chr3R	-	chr3R_17147142_17147517				chr3R_17147141_17147142;chr3R_17147517_17147518	chr3R_17146944_17147141;chr3R_17147518_17147834	0.00	0.00	0.00	0.00	0.00	0.00	0.00	0.00	0.00	0.00	0.00	0.00	0.00	0.00	0.00	0.00	0.00	0.00	3.70	0.00	0.00	8.62	0.00	0.00	0.00	0.00	0.00	0.00	1.96	0.00	0.00	0.00	0.00	2.13	0.00	3.45	0.00	0.00	0.00
K	intron_retention	rut,I_chrX_14718760_14718821	chrX	-	chrX_14686462_14687506				chrX_14686461_14686462;chrX_14687506_14687507	chrX_14685281_14686461;chrX_14687507_14688185	88.89	70.00	NA	45.45	88.89	70.00	NA	66.67	100.00	NA	NA	87.50	NA	90.91	90.91	NA	87.50	66.67	75.00	84.00	NA	57.14	75.00	91.67	NA	NA	90.00	NA	61.54	93.75	90.00	88.89	82.35	91.67	100.00	NA	100.00	72.73	92.86
N	jcn_only_AA	CG8839,I_chr2R_8229288_8231538	chr2R	-	chr2R_8227962_8228070	chr2R_8228010_8228070				chr2R_8228071_8228645;chr2R_8227126_8227961	100.00	100.00	100.00	100.00	100.00	100.00	100.00	100.00	100.00	100.00	100.00	100.00	100.00	100.00	100.00	100.00	100.00	100.00	100.00	100.00	100.00	100.00	100.00	100.00	100.00	100.00	100.00	95.65	100.00	100.00	100.00	100.00	100.00	100.00	100.00	100.00	100.00	100.00	100.00
K	intron_retention	g,I_chrX_13628772_13629563	chrX	-	chrX_13627475_13627528				chrX_13627474_13627475;chrX_13627528_13627529	chrX_13627345_13627474;chrX_13627529_13627669	0.00	0.00	2.70	3.17	0.00	0.00	0.00	0.00	3.12	0.00	0.00	0.00	0.00	0.00	0.00	0.00	0.00	0.00	0.00	5.06	0.00	0.00	2.99	0.00	0.00	0.00	0.00	0.00	13.79	2.63	2.94	0.00	0.00	1.64	0.00	14.29	2.70	0.00	0.00
K	alternative_donor	gw,RI_chr4_679135_679703,I_chr4_679135_680299,RI_chr4_679135_680693,I_chr4_679135_681047,I_chr4_679135_681671	chr4	-	chr4_679135_680185;chr4_679135_680594;chr4_679135_680270;chr4_679135_680503	chr4_679135_680546				chr4_679035_679134;chr4_680595_680603	0.00	0.00	20.00	6.67	0.00	0.00	0.00	13.04	4.76	NA	0.00	14.29	28.57	11.11	20.00	10.53	0.00	25.00	0.00	18.18	0.00	0.00	0.00	0.00	0.00	0.00	0.00	0.00	NA	0.00	14.29	NA	0.00	16.67	0.00	0.00	0.00	0.00	NA
K	jcn_only_AD	cryptocephal,noncoding_4181,I_chr2L_21311307_21311752,RI_chr2L_21312044_21312124,I_chr2L_21312209_21314626	chr2L	+	chr2L_21311033_21311752;chr2L_21311532_21311752;chr2L_21311215_21311752	chr2L_21311307_21311752				chr2L_21311753_21311852;chr2L_21310948_21311032	0.34	0.38	0.25	0.24	0.79	0.30	0.28	0.04	0.19	0.00	0.42	0.34	0.10	0.36	0.12	0.99	0.14	0.17	0.32	0.00	0.69	0.28	0.70	0.00	0.49	0.18	0.38	0.36	2.74	0.50	0.51	0.78	0.95	0.25	0.46	0.91	0.73	0.32	0.30
N	alternative_donor	CG10353,I_chrX_11775936_11778830,I_chrX_11778617_11778830,RI_chrX_11780885_11780988	chrX	-	chrX_11775936_11777234;chrX_11775936_11776058;chrX_11775936_11777220;chrX_11775936_11776142	chrX_11775936_11777133				chrX_11775836_11775935;chrX_11777235_11777654	40.48	50.00	38.24	40.00	44.12	51.61	56.00	62.79	53.26	46.67	68.00	55.00	60.87	57.14	35.00	51.02	51.72	54.29	52.38	41.89	50.00	34.21	39.02	40.00	32.00	40.00	48.65	23.53	11.11	36.67	35.71	27.78	38.64	48.21	33.33	32.43	42.86	43.33	36.36
K	intron_retention	tra2,REFI_chr2R_10491644_10491701	chr2R	-	chr2R_10490795_10490852				chr2R_10490794_10490795;chr2R_10490852_10490853	chr2R_10490666_10490794;chr2R_10490853_10491006	0.00	0.00	0.00	0.00	0.00	0.00	0.00	0.00	0.00	0.00	0.00	0.00	0.00	0.00	0.00	0.00	0.00	0.00	0.00	0.00	0.00	0.00	0.00	0.00	0.00	0.00	1.43	1.75	0.00	0.00	0.00	0.00	0.00	NA	0.00	0.00	0.00	0.00	0.00
K	intron_retention	yrt	chr3R	-	chr3R_9255492_9255914				chr3R_9255491_9255492;chr3R_9255914_9255915	chr3R_9254589_9255491;chr3R_9255915_9256472	0.00	NA	5.88	9.09	NA	5.26	3.23	0.00	11.76	NA	5.00	12.00	NA	14.29	0.00	0.00	12.50	NA	0.00	5.71	0.00	11.11	3.57	0.00	NA	5.56	4.35	NA	0.00	NA	0.00	5.00	0.00	0.00	0.00	NA	9.09	0.00	0.00
K	jcn_only_AA	Pak3	chr3R	-	chr3R_12272857_12276688	chr3R_12272880_12276688				chr3R_12276689_12277858;chr3R_12272468_12272856	0.00	0.79	0.00	0.49	0.00	0.85	0.00	0.00	0.00	1.28	0.00	0.45	0.00	0.00	0.00	0.65	1.22	0.93	0.00	0.40	0.87	0.00	0.00	0.61	0.00	0.00	2.21	0.00	0.69	1.00	0.00	0.83	0.32	0.00	0.00	0.00	0.00	0.00	0.00
K	alternative_acceptor	Lap1	chr2R	+	chr2R_10823524_10823631;chr2R_10823524_10823599	chr2R_10823524_10823596				chr2R_10823191_10823523;chr2R_10823632_10823803	85.71	100.00	87.50	89.47	NA	75.00	75.00	81.25	84.62	66.67	NA	80.00	100.00	100.00	100.00	84.62	NA	100.00	100.00	92.86	100.00	81.82	81.82	85.71	62.50	100.00	92.31	62.50	100.00	80.00	85.71	NA	91.67	87.50	66.67	81.82	85.71	71.43	72.73
K	intron_retention	I_chr3R_25875159_25875219,CG34317,CG7950,noncoding_20085,F_chr3R_25908044_25945850	chr3R	+	chr3R_25882757_25882861				chr3R_25882756_25882757;chr3R_25882861_25882862	chr3R_25882665_25882756;chr3R_25882862_25882884	6.90	4.00	13.21	8.86	17.65	8.00	10.53	7.14	15.52	3.45	19.05	11.67	7.89	5.88	10.00	2.33	0.00	7.32	0.00	5.61	0.00	3.45	8.11	8.33	3.57	6.15	12.12	14.29	6.52	0.00	6.58	5.77	7.27	6.98	12.50	2.70	10.00	8.33	0.00
K	intron_retention	psq,RI_chr2R_6449696_6467831	chr2R	+	chr2R_6501376_6501447				chr2R_6501375_6501376;chr2R_6501447_6501448	chr2R_6501273_6501375;chr2R_6501448_6501631	0.00	0.00	0.00	0.00	0.00	0.00	0.00	0.00	0.57	0.00	0.00	2.14	0.00	1.15	0.00	0.00	0.00	0.00	0.00	0.48	0.00	4.14	0.64	1.05	0.00	2.27	2.06	0.00	7.69	0.00	0.00	0.00	0.52	0.74	0.00	0.00	0.00	0.00	0.00
K	intron_retention	CG31999,I_chr4_240711_240769,I_chr4_243657_244182	chr4	-	chr4_239007_239071				chr4_239006_239007;chr4_239071_239072	chr4_238874_239006;chr4_239072_239137	0.00	0.00	0.00	6.67	0.00	0.00	0.00	2.65	1.10	0.00	0.00	1.30	4.11	2.86	2.38	1.57	1.79	0.00	3.57	0.00	0.00	0.00	0.00	0.00	0.00	0.00	3.28	0.00	0.00	0.00	0.00	0.00	0.00	1.22	1.49	5.56	4.44	0.00	0.00
[truncated: 30,267 more rows]
[truncated: 19 more columns]
