# Supplementary material for: Regulation of alternative splicing in Drosophila by 56 RNA binding proteins
Source: Genome Res. 2015 Nov;25(11):1771–80. doi: 10.1101/gr.192518.115 (PMC4617972; doi:10.1101/gr.192518.115)
Supplement: Supplemental Material [file supp_gr.192518.115_SuppTable_4.txt]

#Contains_Novel_or_Only_Known(Annotated)_Junctions	as_event_type	gene_name	chr	strand	exclusion_junctions	inclusion_junctions	exclusion_exons	inclusion_exons	intron-exon_junctions	neighboring_constitutive_exons	virtual	Untreated	CG10203	CG10851	CG17136	CG1987	CG4602	CG5442	CG5655	CG10377	CG12749	CG13425	CG16901	CG17838	CG18426	CG30122	CG31000	CG6946	CG7437	CG9373	CG9983	CG10279	CG1646	CG3312	CG6227	CG5836	CG6841	CG8241	CG8749	CG1101	CG1559	CG16788	CG8781	CG10128	CG10328	CG11266	CG18350	CG3584	CG4262
K	alternative_last_exon	cpx,RI_chr3R_124308_128247,I_chr3R_125269_125511	chr3R	+	chr3R_124308_128247	chr3R_124308_125511	chr3R_128248_129383	chr3R_125512_127409		chr3R_124243_124307	50.00	NA	NA	81.82	NA	NA	NA	NA	NA	NA	NA	NA	NA	NA	NA	NA	NA	NA	NA	NA	NA	NA	NA	NA	NA	NA	NA	NA	NA	NA	NA	NA	NA	NA	NA	NA	NA	NA	NA
K	alternative_last_exon	Bet3,Nf-YA	chr3L	-	chr3L_9432661_9435223	chr3L_9435067_9435223	chr3L_9432250_9432660	chr3L_9433156_9435066		chr3L_9435224_9435352	53.73	NA	NA	NA	NA	NA	NA	NA	NA	NA	80.85	NA	42.42	NA	NA	65.62	NA	NA	NA	NA	70.00	73.73	NA	NA	39.29	34.29	40.91	66.22	73.33	NA	NA	NA	75.19	NA	NA	NA	NA	NA	NA
K	alternative_last_exon	mav,RI_chr4_645290_646129	chr4	-	chr4_645290_646129	chr4_645568_646129	chr4_643677_645289	chr4_645398_645567		chr4_646130_646229	66.67	NA	NA	NA	NA	NA	NA	94.12	84.00	NA	NA	NA	NA	87.50	NA	NA	NA	NA	NA	NA	NA	NA	NA	NA	NA	NA	NA	NA	NA	NA	NA	44.44	NA	90.00	NA	NA	37.50	NA	40.00
K	alternative_last_exon	CG31064,RI_chr3R_23056388_23064246,I_chr3R_23069667_23070365	chr3R	-	chr3R_23056388_23058194	chr3R_23057831_23058194,chr3R_23057922_23058194	chr3R_23056290_23056387	chr3R_23056483_23057830		chr3R_23058195_23058597	15.38	NA	NA	33.33	NA	NA	37.14	NA	NA	NA	NA	NA	NA	NA	NA	NA	NA	NA	NA	NA	NA	28.57	NA	NA	NA	NA	NA	30.00	NA	NA	NA	NA	NA	NA	NA	35.48	NA	NA	NA
K	alternative_last_exon	spn-B,RI_chr3R_10154615_10155360	chr3R	+	chr3R_10154615_10155360	chr3R_10154615_10154667	chr3R_10155361_10155771	chr3R_10154668_10155346		chr3R_10154515_10154614	60.00	NA	NA	33.33	NA	NA	NA	NA	NA	NA	NA	NA	NA	NA	NA	NA	NA	NA	NA	NA	NA	87.50	NA	NA	NA	NA	NA	NA	NA	NA	NA	NA	NA	NA	NA	NA	91.67	77.78	NA
K	alternative_last_exon	4EHP,RI_chr3R_19927769_19928262,Syx1A	chr3R	-	chr3R_19890053_19932546	chr3R_19927769_19932546	chr3R_19889904_19890052	chr3R_19927017_19927768		chr3R_19932547_19933006	14.50	NA	NA	NA	NA	NA	NA	NA	NA	NA	NA	NA	NA	NA	NA	27.27	NA	NA	NA	NA	78.95	NA	NA	NA	NA	NA	NA	40.00	NA	NA	NA	NA	NA	NA	NA	NA	NA	NA	NA
K	alternative_last_exon	mbl,CEI_chr2R_13153717_13238598,I_chr2R_13163569_13203579	chr2R	+	chr2R_13163569_13193491;chr2R_13163569_13238598	chr2R_13163569_13183339	chr2R_13193492_13193737;chr2R_13238599_13238769	chr2R_13183340_13186065		chr2R_13163469_13163568	0.00	NA	NA	NA	NA	NA	NA	NA	NA	NA	NA	NA	NA	NA	NA	NA	NA	NA	NA	NA	NA	NA	NA	NA	NA	NA	NA	16.67	NA	NA	NA	NA	NA	NA	NA	NA	NA	NA	NA
K	alternative_last_exon	CG1407,RI_chr2R_5918952_5919093	chr2R	-	chr2R_5916563_5918589	chr2R_5917764_5918589	chr2R_5915948_5916562	chr2R_5916731_5917763		chr2R_5918590_5918719	80.00	NA	NA	NA	NA	NA	68.66	NA	NA	91.11	NA	NA	NA	69.92	NA	NA	NA	NA	NA	NA	NA	NA	NA	NA	NA	NA	NA	NA	NA	NA	NA	NA	NA	NA	NA	NA	NA	NA	NA
K	alternative_last_exon	gpp,I_chr3R_2271795_2272181	chr3R	+	chr3R_2270033_2272181	chr3R_2270033_2271256	chr3R_2272182_2273729	chr3R_2271257_2271735		chr3R_2269544_2270032	33.63	NA	NA	NA	NA	NA	NA	50.00	NA	NA	NA	46.73	65.31	45.61	NA	49.02	45.83	NA	48.33	NA	44.44	15.52	NA	NA	NA	NA	NA	NA	19.32	NA	NA	NA	NA	NA	NA	NA	23.46	NA	NA
K	alternative_last_exon	CG17490,RI_chr2L_22433057_22433102	chr2L	+	chr2L_22433057_22433102;chr2L_22433057_22440271	chr2L_22433057_22433109	chr2L_22440272_22441190	chr2L_22433110_22434093		chr2L_22432957_22433056	64.29	NA	NA	75.86	NA	NA	NA	NA	NA	20.00	NA	NA	NA	75.00	NA	84.29	NA	NA	NA	78.12	NA	NA	NA	NA	NA	30.00	NA	NA	28.57	NA	NA	NA	NA	75.00	NA	NA	NA	NA	NA
K	alternative_last_exon	CdGAPr,fs(2)ltoPP43,E_chr2L_19794633_19794811	chr2L	-	chr2L_19793403_19794582	chr2L_19794309_19794582	chr2L_19793224_19793402	chr2L_19793486_19794308		chr2L_19794583_19794632	21.88	NA	NA	45.45	NA	NA	33.87	37.50	NA	9.09	35.71	NA	36.36	35.29	NA	45.90	NA	NA	33.33	NA	NA	NA	NA	NA	NA	NA	34.78	39.47	NA	NA	NA	NA	NA	32.26	NA	NA	11.59	NA	8.47
K	alternative_last_exon	CG6364,I_chr3R_20116610_20116825	chr3R	+	chr3R_20116875_20118559	chr3R_20116875_20117233	chr3R_20118560_20118691	chr3R_20117234_20118452		chr3R_20116826_20116874	96.67	NA	NA	NA	NA	NA	NA	NA	NA	NA	NA	NA	NA	NA	NA	NA	NA	NA	NA	NA	NA	83.33	NA	NA	NA	NA	NA	NA	NA	NA	NA	NA	NA	NA	NA	NA	NA	NA	NA
K	alternative_last_exon	CG31619	chr2L	+	chr2L_21717673_21719513	chr2L_21717673_21717740	chr2L_21719514_21719643	chr2L_21717741_21718083		chr2L_21717561_21717672	4.48	NA	NA	NA	NA	NA	17.11	NA	NA	NA	50.00	NA	36.36	NA	NA	NA	NA	NA	NA	NA	28.57	NA	NA	NA	NA	NA	NA	NA	NA	NA	NA	NA	NA	NA	NA	NA	NA	NA	NA
K	alternative_last_exon	stai,I_chr2L_6110225_6121773	chr2L	+	chr2L_6122411_6122977	chr2L_6122411_6122697	chr2L_6122978_6124729	chr2L_6122698_6122853		chr2L_6122264_6122410	95.35	NA	NA	NA	NA	NA	80.00	NA	NA	NA	NA	NA	NA	NA	NA	NA	NA	NA	NA	NA	NA	NA	NA	NA	NA	NA	NA	NA	NA	NA	NA	84.75	NA	NA	NA	69.23	NA	NA	NA
K	alternative_last_exon	Sin3A,I_chr2R_8465791_8466633,I_chr2R_8473578_8480185,RI_chr2R_8479951_8480233	chr2R	-	chr2R_8465791_8466633;chr2R_8465159_8466633,chr2R_8465215_8466633	chr2R_8466057_8466633	chr2R_8464959_8465158	chr2R_8465875_8466056		chr2R_8466634_8466733	44.44	NA	NA	85.71	NA	NA	NA	NA	NA	NA	NA	NA	NA	NA	NA	NA	NA	NA	NA	NA	NA	NA	NA	NA	NA	NA	NA	NA	NA	NA	NA	NA	NA	NA	NA	NA	NA	NA	NA
K	alternative_last_exon	CG6151,RI_chr3L_15803949_15805547,I_chr3L_15806727_15808816	chr3L	-	chr3L_15804494_15806345;chr3L_15803949_15806345	chr3L_15805342_15806345,chr3L_15805998_15806345	chr3L_15804425_15804493;chr3L_15803213_15803948	chr3L_15805029_15805341		chr3L_15806346_15806453	4.12	NA	NA	NA	NA	NA	NA	NA	NA	NA	17.86	NA	NA	NA	NA	NA	NA	NA	NA	NA	NA	NA	NA	NA	NA	NA	NA	NA	NA	NA	NA	NA	NA	NA	NA	18.67	NA	NA	NA
K	alternative_last_exon	CG3566	chrX	-	chrX_6169204_6170260	chrX_6169424_6170260	chrX_6169003_6169203	chrX_6169263_6169423		chrX_6170261_6170329	10.94	NA	NA	NA	NA	NA	NA	NA	NA	NA	NA	30.19	NA	NA	NA	NA	NA	NA	NA	NA	NA	NA	NA	NA	NA	NA	NA	NA	30.00	NA	NA	NA	NA	NA	NA	NA	NA	NA	NA
K	alternative_last_exon	CG12163,I_chr3R_1068862_1077145,RI_chr3R_1069977_1077139	chr3R	-	chr3R_1065342_1077139	chr3R_1069977_1077139	chr3R_1065214_1065341	chr3R_1068874_1069976		chr3R_1077140_1077239	16.67	NA	NA	NA	NA	NA	NA	0.00	NA	NA	NA	NA	NA	NA	NA	NA	NA	NA	NA	NA	NA	NA	NA	NA	NA	NA	NA	NA	0.00	NA	NA	NA	NA	NA	NA	NA	NA	NA	NA
K	alternative_last_exon	I_chr3R_17177101_17200781,mod(mdg4),RI_chr3R_17183087_17183726,I_chr3R_17183481_17200781	chr3R	-	chr3R_17183087_17183726	chr3R_17183481_17183726	chr3R_17182777_17183086	chr3R_17183198_17183480		chr3R_17183727_17183826	97.70	NA	NA	NA	NA	NA	85.00	NA	NA	NA	NA	NA	NA	NA	NA	NA	NA	NA	NA	NA	NA	NA	NA	NA	86.79	NA	NA	NA	NA	NA	NA	NA	NA	NA	NA	86.79	NA	NA	NA
K	alternative_last_exon	sgg,I_chrX_2565856_2566099,I_chrX_2566157_2566946	chrX	+	chrX_2567652_2571133	chrX_2567652_2568629	chrX_2571134_2572136	chrX_2568630_2570701		chrX_2567208_2567651	94.87	NA	NA	NA	NA	NA	NA	NA	NA	NA	NA	NA	NA	NA	NA	NA	NA	NA	NA	NA	NA	NA	NA	NA	NA	NA	NA	NA	NA	NA	NA	NA	NA	NA	NA	NA	NA	NA	NA
N	alternative_last_exon	CG6701,RI_chr2R_9866896_9867532,noncoding_6685	chr2R	-	chr2R_9866896_9867532,chr2R_9866924_9867532	chr2R_9867449_9867532	chr2R_9866689_9866895	chr2R_9867114_9867448		chr2R_9867533_9867623	18.07	NA	NA	29.03	NA	NA	32.28	31.25	NA	NA	NA	NA	33.71	28.72	NA	40.13	NA	NA	30.48	NA	NA	NA	NA	NA	NA	NA	NA	NA	NA	NA	NA	NA	NA	33.14	NA	NA	6.42	NA	6.67
K	alternative_last_exon	RI_chr3R_5165997_5180143,CG33936,noncoding_15544,I_chr3R_5167726_5180143,RI_chr3R_5183458_5183705	chr3R	+	chr3R_5167726_5180143	chr3R_5167726_5167941	chr3R_5180144_5180805	chr3R_5167942_5168213		chr3R_5167626_5167725	91.94	NA	NA	NA	NA	NA	NA	NA	NA	NA	NA	NA	NA	NA	NA	NA	NA	NA	NA	NA	80.00	71.43	NA	NA	NA	NA	80.00	56.52	NA	NA	NA	71.43	70.27	NA	NA	NA	44.44	68.75	55.56
K	alternative_last_exon	RI_chr3L_21188731_21188785,CG33054,CG33056,noncoding_13933	chr3L	-	chr3L_21191204_21195847	chr3L_21193615_21195847	chr3L_21190860_21191203	chr3L_21193095_21193614		chr3L_21195848_21195859	62.07	NA	NA	NA	NA	NA	NA	NA	NA	NA	NA	NA	50.00	NA	NA	73.68	NA	40.91	NA	NA	41.18	NA	83.33	NA	40.00	NA	NA	75.00	46.15	NA	NA	NA	48.08	NA	NA	36.67	NA	NA	NA
K	alternative_last_exon	alpha-Cat,I_chr3L_23319861_23321813,I_chr3L_23327841_23328002	chr3L	-	chr3L_23319861_23320593	chr3L_23320425_23320593	chr3L_23319788_23319860	chr3L_23320164_23320424		chr3L_23320594_23320745	2.02	NA	NA	NA	NA	NA	NA	NA	NA	NA	NA	NA	NA	NA	NA	NA	NA	NA	NA	NA	NA	NA	NA	NA	NA	NA	NA	NA	16.67	NA	NA	NA	NA	NA	NA	NA	NA	NA	NA
K	alternative_last_exon	CG7029,CG7023	chr3R	+	chr3R_18592449_18612727	chr3R_18592449_18600470	chr3R_18612728_18614239	chr3R_18600471_18602096		chr3R_18592333_18592448	20.29	NA	NA	NA	NA	NA	9.36	NA	NA	10.10	NA	NA	47.83	NA	NA	NA	NA	NA	NA	NA	NA	NA	NA	NA	NA	NA	NA	NA	NA	NA	NA	31.25	NA	NA	NA	7.04	NA	NA	NA
K	alternative_last_exon	skpA	chrX	+	chrX_550433_551131	chrX_550433_550492	chrX_551132_551981	chrX_550493_550817		chrX_550426_550432	12.50	NA	NA	23.53	NA	NA	NA	NA	NA	NA	NA	NA	NA	NA	NA	NA	NA	25.93	NA	NA	NA	NA	NA	NA	NA	NA	35.71	NA	81.25	NA	NA	NA	NA	NA	NA	50.00	NA	NA	NA
K	alternative_last_exon	noncoding_16269,I_chr3R_8192634_8193249,GstD1	chr3R	-	chr3R_8192634_8194924	chr3R_8194298_8194924,chr3R_8194316_8194924	chr3R_8191413_8192633	chr3R_8193539_8194297		chr3R_8194925_8194962	97.10	NA	NA	82.28	NA	NA	NA	NA	NA	NA	NA	NA	NA	NA	NA	NA	NA	NA	NA	NA	NA	NA	NA	NA	NA	NA	NA	NA	NA	NA	NA	NA	NA	NA	NA	NA	NA	NA	NA
K	alternative_last_exon	ird1	chr3R	-	chr3R_5068175_5068554	chr3R_5068423_5068554	chr3R_5067541_5068174	chr3R_5068252_5068422		chr3R_5068555_5068768	0.00	NA	NA	NA	NA	NA	NA	NA	NA	NA	NA	NA	14.29	NA	NA	NA	NA	NA	NA	NA	NA	NA	NA	NA	NA	NA	NA	NA	NA	NA	NA	NA	NA	NA	NA	NA	NA	NA	NA
K	alternative_last_exon	Not1,I_chr2R_5463624_5463682	chr2R	-	chr2R_5455592_5456067	chr2R_5455881_5456067	chr2R_5455002_5455591	chr2R_5455668_5455880		chr2R_5456068_5456427	7.52	NA	NA	NA	NA	NA	NA	NA	NA	NA	NA	NA	21.40	NA	NA	NA	NA	NA	NA	NA	NA	NA	NA	NA	NA	NA	NA	NA	NA	NA	NA	NA	NA	NA	NA	NA	NA	NA	NA
K	alternative_last_exon	CG30115	chr2R	-	chr2R_14448674_14498185	chr2R_14488891_14498185	chr2R_14447029_14448673	chr2R_14488607_14488890		chr2R_14498186_14498559	4.76	NA	NA	NA	NA	NA	18.18	NA	NA	NA	NA	NA	NA	NA	NA	18.75	NA	NA	NA	NA	NA	NA	NA	NA	NA	NA	NA	NA	NA	NA	NA	NA	NA	NA	NA	NA	NA	NA	NA
K	alternative_last_exon	Pi3K68D,F_chr3L_11781319_11782640	chr3L	-	chr3L_11778216_11780157	chr3L_11779740_11780157	chr3L_11777502_11778215	chr3L_11779077_11779739		chr3L_11780158_11780210	9.52	NA	NA	NA	NA	NA	NA	NA	NA	NA	NA	NA	NA	NA	NA	NA	NA	NA	NA	NA	NA	NA	NA	NA	NA	NA	NA	NA	NA	NA	NA	NA	NA	NA	NA	NA	NA	NA	NA
K	alternative_last_exon	mura,I_chr3R_5373093_5376618,RI_chr3R_5373093_5377292,CR42549,noncoding_15610,I_chr3R_5375533_5376618,RI_chr3R_5380786_5380850	chr3R	-	chr3R_5373093_5377037	chr3R_5375533_5377037	chr3R_5372520_5373092	chr3R_5373826_5375532		chr3R_5377038_5377079	66.67	NA	NA	40.00	NA	NA	NA	40.00	20.00	22.22	NA	NA	NA	NA	NA	NA	NA	NA	NA	NA	NA	46.15	NA	46.15	NA	NA	NA	NA	18.18	NA	NA	NA	NA	NA	NA	NA	22.22	NA	NA
K	alternative_last_exon	CG7341,noncoding_13313,CG32195	chr3L	+	chr3L_18106282_18112890,chr3L_18106282_18112871;chr3L_18106282_18106718	chr3L_18106282_18107468	chr3L_18112891_18114107;chr3L_18106719_18107164	chr3L_18107469_18107857		chr3L_18106149_18106281	36.84	NA	NA	NA	NA	NA	NA	NA	NA	NA	NA	NA	NA	NA	NA	NA	NA	NA	NA	NA	NA	NA	NA	NA	NA	NA	NA	66.67	NA	NA	NA	NA	NA	NA	NA	NA	NA	NA	NA
K	alternative_last_exon	CG33691_CG33692,CG33691,noncoding_22320	chrX	+	chrX_6766955_6771946	chrX_6766955_6768354	chrX_6771947_6772516	chrX_6768355_6768589		chrX_6766749_6766954	22.73	NA	NA	NA	NA	NA	NA	NA	NA	NA	45.00	NA	NA	NA	NA	35.59	NA	34.92	NA	NA	33.96	7.35	NA	NA	8.70	NA	NA	NA	NA	NA	NA	34.62	NA	NA	NA	7.59	9.72	NA	10.26
K	alternative_last_exon	CG8290	chr2R	+	chr2R_7860546_7862860	chr2R_7860546_7861062	chr2R_7862861_7865261	chr2R_7861063_7862013		chr2R_7860092_7860545	37.21	NA	NA	NA	NA	NA	NA	NA	NA	NA	NA	NA	NA	NA	NA	NA	NA	NA	NA	NA	NA	NA	47.50	NA	NA	NA	NA	NA	58.82	NA	NA	NA	NA	NA	NA	NA	NA	NA	NA
K	alternative_last_exon	shi,RI_chrX_15786633_15786860,RE_chrX_15793108_15795563	chrX	+	chrX_15796366_15799806	chrX_15796366_15797822	chrX_15799807_15800799	chrX_15797823_15799280		chrX_15796223_15796365	25.93	NA	NA	41.00	NA	NA	NA	43.10	39.74	11.63	NA	NA	46.43	39.68	NA	42.97	NA	NA	NA	NA	NA	NA	NA	NA	NA	NA	NA	NA	15.49	NA	NA	12.24	10.92	36.52	NA	14.29	NA	NA	NA
K	alternative_last_exon	mub,RI_chr3L_21901021_21901163,I_chr3L_21908756_21909179,CE_chr3L_21915743_21915791	chr3L	+	chr3L_21914428_21918279	chr3L_21914428_21915678	chr3L_21918280_21922977	chr3L_21915679_21917258		chr3L_21914193_21914427	72.00	NA	NA	61.36	NA	NA	58.82	NA	NA	NA	61.54	NA	NA	NA	NA	NA	NA	NA	NA	NA	NA	NA	NA	82.35	NA	NA	NA	85.00	NA	NA	NA	57.14	58.82	NA	NA	NA	NA	82.14	NA
K	alternative_last_exon	ttk,I_chr3R_27554202_27554334,I_chr3R_27554601_27555353	chr3R	+	chr3R_27554202_27558641	chr3R_27554202_27555353	chr3R_27558642_27562961	chr3R_27555354_27558585		chr3R_27554114_27554201	67.65	NA	NA	NA	NA	NA	NA	NA	NA	NA	NA	NA	NA	NA	NA	NA	NA	NA	NA	NA	NA	NA	NA	NA	NA	NA	NA	NA	NA	NA	NA	NA	NA	NA	NA	NA	NA	NA	NA
K	alternative_last_exon	olf186-F,CG30323	chr2R	+	chr2R_13738966_13746762;chr2R_13738966_13742644	chr2R_13738966_13745146	chr2R_13746763_13748712;chr2R_13742645_13743293	chr2R_13745147_13745302		chr2R_13738563_13738965	86.21	NA	NA	NA	NA	NA	NA	NA	NA	NA	NA	NA	75.00	70.00	NA	67.39	NA	NA	75.00	NA	NA	NA	NA	NA	NA	NA	NA	NA	NA	NA	NA	NA	NA	NA	NA	NA	NA	NA	NA
K	alternative_last_exon	Idh,I_chr3L_8351006_8351949,I_chr3L_8351036_8351655	chr3L	-	chr3L_8351006_8351949	chr3L_8351816_8351949	chr3L_8348244_8351005	chr3L_8351656_8351815		chr3L_8351950_8351962	57.14	NA	NA	NA	NA	NA	NA	NA	NA	NA	NA	87.50	NA	NA	NA	NA	NA	NA	28.57	77.27	NA	NA	80.00	NA	NA	NA	85.71	NA	NA	NA	NA	NA	NA	NA	NA	NA	NA	NA	NA
K	alternative_last_exon	ETHR	chr3R	+	chr3R_17085610_17089741	chr3R_17085610_17087541	chr3R_17089742_17090954	chr3R_17087542_17089738		chr3R_17085600_17085609	35.71	NA	NA	NA	NA	NA	14.29	NA	NA	NA	NA	NA	NA	NA	NA	NA	NA	NA	60.00	NA	NA	23.33	NA	NA	NA	NA	NA	NA	NA	NA	NA	NA	NA	NA	NA	NA	NA	NA	NA
K	alternative_last_exon	CREG,RI_chr3R_13220037_13220257	chr3R	-	chr3R_13219323_13219537	chr3R_13219477_13219537	chr3R_13216812_13219322	chr3R_13219329_13219476		chr3R_13219538_13219983	75.00	NA	NA	NA	NA	NA	NA	NA	NA	NA	NA	NA	NA	NA	NA	40.00	NA	NA	NA	NA	NA	100.00	NA	NA	NA	NA	NA	NA	NA	NA	NA	NA	NA	NA	NA	NA	NA	NA	NA
K	alternative_last_exon	CG11876,CG11877	chr3R	+	chr3R_24939878_24940815	chr3R_24939878_24940150	chr3R_24940816_24941227	chr3R_24940151_24940729		chr3R_24939716_24939877	38.89	NA	NA	NA	NA	NA	NA	NA	NA	NA	NA	NA	NA	NA	NA	NA	NA	50.22	NA	NA	NA	NA	NA	NA	NA	NA	NA	NA	NA	NA	NA	NA	NA	NA	NA	NA	NA	NA	NA
K	alternative_last_exon	Hrs,I_chr2L_2740474_2741107	chr2L	+	chr2L_2740474_2741107	chr2L_2740474_2740519	chr2L_2741108_2741482	chr2L_2740520_2741097		chr2L_2740389_2740473	95.35	NA	NA	NA	NA	NA	NA	NA	NA	NA	NA	NA	NA	NA	NA	NA	NA	NA	NA	NA	NA	NA	NA	NA	NA	NA	NA	NA	NA	NA	82.61	NA	NA	NA	NA	NA	NA	NA	NA
K	alternative_last_exon	AP-1sigma,I_chr3R_19786283_19787772	chr3R	+	chr3R_19785316_19787772;chr3R_19785316_19785614	chr3R_19785316_19786619	chr3R_19787773_19788299;chr3R_19785615_19785954	chr3R_19786620_19787225		chr3R_19785178_19785315	52.90	NA	NA	NA	NA	NA	NA	NA	NA	NA	70.37	NA	NA	NA	NA	NA	NA	NA	NA	NA	70.21	NA	NA	NA	NA	NA	NA	NA	NA	NA	NA	NA	NA	NA	NA	NA	NA	NA	NA
K	alternative_last_exon	Pax,RI_chr2L_19401373_19409403,RI_chr2L_19404683_19426205,RI_chr2L_19404823_19409403	chr2L	-	chr2L_19401373_19403998	chr2L_19403717_19403998	chr2L_19400737_19401372	chr2L_19402994_19403716		chr2L_19403999_19404682	18.01	NA	NA	4.09	NA	NA	NA	NA	NA	33.91	NA	NA	NA	NA	NA	NA	NA	NA	NA	NA	NA	NA	NA	NA	NA	32.33	NA	NA	NA	NA	NA	NA	NA	NA	NA	NA	NA	NA	NA
K	alternative_last_exon	Nf1	chr3R	+	chr3R_21819207_21820288	chr3R_21819207_21819386	chr3R_21820289_21821459	chr3R_21819387_21819934		chr3R_21819041_21819206	42.86	NA	NA	NA	NA	NA	NA	NA	NA	NA	NA	NA	NA	NA	NA	NA	NA	NA	NA	NA	NA	66.67	68.00	NA	NA	NA	NA	77.78	NA	NA	NA	NA	NA	NA	NA	66.67	61.54	NA	NA
K	alternative_last_exon	fru	chr3R	-	chr3R_14252889_14256553;chr3R_14243023_14256553	chr3R_14248905_14256553	chr3R_14251658_14252888;chr3R_14241177_14243022	chr3R_14245340_14248904		chr3R_14256554_14256686	26.39	NA	NA	40.88	NA	NA	NA	NA	NA	NA	NA	NA	NA	NA	NA	NA	NA	NA	NA	NA	NA	NA	NA	NA	NA	NA	NA	NA	NA	NA	NA	NA	NA	NA	NA	NA	NA	NA	NA
K	alternative_last_exon	Psi,I_chr2R_12751549_12752073,I_chr2R_12753387_12753659	chr2R	-	chr2R_12751557_12752073,chr2R_12751549_12752073;chr2R_12749115_12752073	chr2R_12751609_12752073	chr2R_12748962_12749114	chr2R_12749604_12751608		chr2R_12752074_12752173	63.64	NA	NA	NA	NA	NA	NA	NA	NA	NA	NA	NA	NA	NA	NA	NA	NA	NA	NA	NA	NA	NA	NA	NA	NA	NA	NA	NA	NA	NA	NA	NA	NA	NA	NA	35.14	NA	NA	NA
K	alternative_last_exon	RI_chr3R_19759126_19759198,Gdh,E_chr3R_19762765_19768309	chr3R	-	chr3R_19762368_19763144	chr3R_19762742_19763144	chr3R_19759199_19762367	chr3R_19762673_19762741		chr3R_19763145_19763349	0.00	NA	NA	NA	NA	NA	NA	NA	NA	NA	NA	NA	27.27	NA	NA	NA	NA	NA	NA	NA	NA	NA	NA	NA	NA	NA	NA	NA	NA	NA	NA	NA	NA	NA	NA	NA	NA	NA	NA
K	alternative_last_exon	alpha-Spec,dlt	chr3L	-	chr3L_1789102_1795198	chr3L_1793501_1795198	chr3L_1789017_1789101	chr3L_1789625_1793500		chr3L_1795199_1795295	18.69	NA	NA	NA	NA	NA	NA	NA	NA	NA	NA	NA	NA	NA	33.33	NA	NA	30.23	NA	NA	NA	NA	NA	NA	NA	NA	NA	38.18	NA	NA	NA	29.03	NA	NA	NA	6.06	31.37	37.50	35.42
K	alternative_last_exon	AnnIX	chr3R	+	chr3R_16894742_16896445,chr3R_16894742_16895999	chr3R_16894742_16895034	chr3R_16896446_16896707	chr3R_16895035_16895629		chr3R_16894560_16894741	37.43	NA	NA	NA	NA	NA	NA	NA	NA	51.25	47.86	NA	72.50	NA	NA	NA	NA	NA	NA	NA	NA	NA	NA	NA	NA	26.99	NA	55.46	NA	NA	NA	NA	NA	NA	NA	NA	NA	NA	NA
K	alternative_last_exon	spi,I_chr2L_19569183_19577185,I_chr2L_19569227_19572142,I_chr2L_19569227_19577173	chr2L	-	chr2L_19569227_19572499	chr2L_19571768_19572499	chr2L_19567812_19569226	chr2L_19571572_19571767		chr2L_19572500_19572711	65.79	85.48	76.32	50.94	81.25	NA	NA	NA	50.00	22.00	NA	NA	52.00	41.03	NA	78.43	86.67	88.46	NA	78.65	89.66	42.11	NA	77.27	50.00	NA	NA	36.84	51.28	84.91	NA	54.76	NA	NA	NA	81.08	36.67	NA	NA
K	alternative_last_exon	lola,I_chr2R_6375932_6376866,RI_chr2R_6376649_6376866,I_chr2R_6421474_6423519,I_chr2R_6421904_6422354	chr2R	-	chr2R_6375932_6376866	chr2R_6376649_6376866	chr2R_6374902_6375931	chr2R_6376160_6376648		chr2R_6376867_6376966	66.67	NA	NA	NA	NA	NA	NA	NA	NA	NA	NA	0.00	NA	NA	NA	NA	NA	NA	NA	NA	NA	NA	NA	NA	NA	NA	NA	NA	NA	NA	NA	NA	NA	NA	NA	NA	NA	NA	0.00
K	alternative_last_exon	Nhe2,I_chr2L_21122390_21122912	chr2L	+	chr2L_21129083_21132033	chr2L_21129083_21131230	chr2L_21132034_21135233	chr2L_21131231_21131463		chr2L_21128779_21129082	19.57	NA	NA	NA	NA	NA	NA	NA	NA	NA	NA	NA	46.67	NA	NA	NA	NA	NA	NA	NA	NA	NA	NA	NA	NA	NA	NA	55.10	NA	NA	32.61	NA	NA	NA	NA	NA	NA	NA	NA
N	alternative_last_exon	FI_chr3R_217971_221193,CG34112,I_chr3R_223384_223429	chr3R	-	chr3R_217971_219549	chr3R_219491_219549	chr3R_217902_217970	chr3R_219263_219490		chr3R_219550_220119	80.00	NA	NA	NA	NA	NA	NA	NA	NA	NA	NA	NA	NA	NA	NA	NA	NA	NA	NA	NA	NA	NA	NA	NA	NA	NA	NA	NA	NA	NA	NA	NA	NA	NA	NA	NA	NA	NA	NA
K	alternative_last_exon	CG18170,CG33230,ABCB7	chr3L	+	chr3L_1618618_1620427	chr3L_1618618_1618847	chr3L_1620428_1621042	chr3L_1618848_1620269		chr3L_1618392_1618617	60.13	NA	NA	NA	NA	NA	NA	NA	NA	NA	NA	NA	NA	NA	NA	73.19	NA	81.25	NA	NA	NA	82.35	NA	NA	NA	NA	NA	76.17	NA	NA	NA	NA	NA	NA	NA	NA	49.29	48.84	NA
K	alternative_last_exon	CG8043,CG11755	chr3R	+	chr3R_4502770_4503994	chr3R_4502770_4502843,chr3R_4502770_4502834,chr3R_4502770_4502817,chr3R_4502770_4502810	chr3R_4503995_4504677	chr3R_4502844_4503955		chr3R_4502645_4502769	74.00	NA	NA	58.02	NA	NA	NA	NA	NA	84.85	NA	NA	NA	NA	NA	57.33	NA	NA	NA	NA	NA	NA	62.34	NA	NA	NA	NA	NA	NA	NA	NA	NA	NA	NA	NA	86.21	84.95	84.93	NA
K	alternative_last_exon	Atf6,noncoding_4459	chr2R	+	chr2R_1032364_1040293	chr2R_1032364_1035705,chr2R_1032364_1035679	chr2R_1040294_1044872	chr2R_1035706_1036661		chr2R_1032236_1032363	93.94	NA	NA	NA	NA	NA	NA	NA	NA	NA	NA	NA	NA	NA	NA	NA	NA	NA	NA	NA	NA	NA	NA	NA	81.25	NA	NA	NA	NA	NA	NA	NA	NA	NA	NA	NA	NA	NA	NA
K	alternative_last_exon	Spargel,RI_chr3R_252723_254271,noncoding_14534	chr3R	-	chr3R_252723_254696	chr3R_254346_254696	chr3R_252604_252722	chr3R_254272_254345		chr3R_254697_254925	38.10	NA	NA	NA	71.43	NA	NA	NA	NA	NA	69.57	NA	NA	NA	NA	NA	NA	NA	NA	80.33	65.00	NA	NA	NA	NA	NA	NA	NA	NA	NA	NA	NA	NA	NA	NA	NA	NA	NA	NA
K	alternative_last_exon	CG32521,I_chrX_21077138_21082106,I_chrX_21077612_21082713,EI_chrX_21080561_21082106,I_chrX_21080906_21082713,CREF_chrX_21082827_21152068,EF_chrX_21094675_21152068	chrX	-	chrX_21080561_21082106;chrX_21077612_21082106	chrX_21080906_21082106	chrX_21076245_21077611	chrX_21080124_21080905		chrX_21082107_21082206	7.72	NA	NA	NA	NA	NA	19.59	NA	NA	NA	NA	NA	NA	NA	NA	NA	NA	18.66	NA	NA	NA	NA	NA	NA	NA	NA	NA	21.45	NA	NA	NA	NA	NA	NA	NA	NA	NA	NA	NA
K	alternative_last_exon	rdgB	chrX	+	chrX_13668012_13668718;chrX_13668012_13670708	chrX_13668012_13669465	chrX_13670709_13670860	chrX_13669466_13670309		chrX_13667839_13668011	33.33	NA	NA	NA	NA	NA	NA	NA	NA	NA	NA	NA	NA	NA	NA	NA	NA	NA	NA	12.50	NA	4.35	NA	NA	NA	NA	NA	NA	NA	10.00	NA	NA	NA	NA	NA	NA	NA	10.00	7.69
K	alternative_last_exon	br,I_chrX_1517022_1518170,chrX_1531825_1532171.0,chrX_1532359_1533289.0,chrX_1533577_1534629.0,chrX_1535554_1536485.0	chrX	+	chrX_1531368_1548424;chrX_1531368_1552820;chrX_1531368_1541397	chrX_1531368_1537100,chrX_1531368_1536917	chrX_1548425_1550023;chrX_1552821_1559444;chrX_1541398_1544171	chrX_1537101_1539195		chrX_1531317_1531367	23.00	NA	NA	NA	NA	NA	NA	NA	NA	33.33	NA	NA	NA	NA	NA	NA	NA	NA	NA	NA	NA	NA	NA	NA	NA	NA	NA	NA	NA	NA	NA	NA	NA	NA	NA	NA	NA	NA	NA
N	alternative_last_exon	CG12576,RI_chrX_21878289_21882347,I_chrX_21882735_21883714	chrX	-	chrX_21880638_21882347;chrX_21878289_21882347	chrX_21879320_21882347	chrX_21873185_21878288	chrX_21879015_21879319		chrX_21882348_21882447	84.91	NA	NA	NA	NA	NA	NA	NA	NA	NA	NA	NA	NA	NA	NA	NA	NA	NA	NA	NA	NA	NA	NA	NA	NA	NA	NA	NA	NA	NA	NA	NA	NA	NA	NA	NA	NA	NA	NA
K	alternative_last_exon	PGRP-LC,E_chr3L_9335847_9338977	chr3L	+	chr3L_9338168_9339690;chr3L_9338168_9338708	chr3L_9338168_9340739	chr3L_9339691_9339845;chr3L_9338709_9338860	chr3L_9340740_9341541		chr3L_9338000_9338167	12.50	NA	NA	25.00	NA	NA	NA	NA	NA	NA	NA	NA	NA	NA	NA	NA	NA	NA	NA	NA	NA	NA	NA	NA	NA	NA	NA	NA	NA	NA	NA	NA	NA	NA	NA	37.50	NA	NA	NA
K	alternative_last_exon	CG17598	chrX	-	chrX_21935505_21938689	chrX_21936673_21938689	chrX_21934692_21935504	chrX_21936107_21936672		chrX_21938690_21938827	4.88	NA	NA	15.38	NA	NA	NA	NA	NA	NA	NA	NA	NA	NA	NA	NA	NA	NA	NA	NA	NA	NA	NA	NA	NA	NA	NA	NA	NA	NA	NA	NA	NA	NA	NA	NA	NA	NA	NA
K	alternative_last_exon	CG33232,I_chr3L_2484838_2495010,CG1146,noncoding_10153	chr3L	+	chr3L_2489010_2490979	chr3L_2489010_2489122	chr3L_2490980_2492659	chr3L_2489123_2489442		chr3L_2488983_2489009	10.34	NA	NA	NA	NA	NA	NA	NA	NA	NA	NA	NA	NA	NA	NA	NA	NA	NA	NA	NA	NA	NA	NA	NA	NA	NA	NA	NA	NA	NA	NA	NA	NA	NA	NA	NA	NA	NA	NA
K	alternative_last_exon	CG32579,RI_chrX_16218635_16218688,I_chrX_16218930_16219644	chrX	+	chrX_16218635_16218688;chrX_16218635_16219644	chrX_16218635_16218709	chrX_16219645_16220700	chrX_16218710_16219210		chrX_16218535_16218634	31.34	NA	NA	NA	NA	NA	48.61	NA	NA	NA	NA	NA	54.72	NA	NA	NA	NA	NA	NA	NA	NA	NA	NA	NA	NA	NA	NA	NA	NA	NA	NA	NA	20.90	NA	NA	NA	19.82	NA	NA
K	alternative_last_exon	CG34039,noncoding_12577	chr3L	+	chr3L_14553189_14554958	chr3L_14553189_14553282	chr3L_14554959_14555099	chr3L_14553283_14553864		chr3L_14553171_14553188	32.45	NA	NA	5.00	NA	NA	NA	6.90	NA	NA	NA	NA	NA	NA	NA	8.00	NA	NA	11.11	NA	NA	NA	NA	NA	NA	NA	NA	57.14	70.00	62.50	NA	NA	70.00	NA	NA	NA	66.67	70.00	58.33
K	alternative_last_exon	CG42231,chif,CaBP1	chr2L	-	chr2L_16343305_16351926	chr2L_16349473_16351926	chr2L_16342428_16343304	chr2L_16343592_16349472		chr2L_16351927_16352093	69.86	NA	NA	53.19	NA	NA	42.17	NA	NA	81.82	NA	NA	82.35	NA	NA	NA	NA	NA	NA	NA	NA	NA	81.94	NA	80.00	NA	NA	NA	88.89	NA	NA	NA	NA	NA	NA	NA	NA	NA	NA
K	alternative_last_exon	sina	chr3L	+	chr3L_16847053_16849396	chr3L_16847053_16847119	chr3L_16849397_16852050	chr3L_16847120_16847625		chr3L_16846848_16847052	94.74	NA	NA	NA	NA	NA	NA	NA	NA	NA	NA	NA	NA	NA	NA	NA	NA	NA	NA	NA	NA	NA	NA	NA	NA	NA	NA	NA	NA	NA	NA	NA	NA	NA	NA	NA	NA	NA	NA
K	alternative_last_exon	CG6340,I_chrX_15402291_15403750	chrX	+	chrX_15377454_15379154	chrX_15377454_15378562	chrX_15379155_15379301	chrX_15378563_15379150		chrX_15377232_15377453	17.24	NA	NA	NA	NA	NA	NA	NA	NA	NA	NA	NA	NA	NA	NA	NA	NA	NA	NA	NA	NA	NA	NA	NA	NA	NA	NA	NA	6.06	NA	NA	NA	NA	NA	NA	NA	NA	NA	NA
K	alternative_last_exon	Nak	chr2L	-	chr2L_18960681_18962884	chr2L_18962792_18962884,chr2L_18962834_18962884	chr2L_18957720_18960680	chr2L_18961111_18962791		chr2L_18962885_18963115	46.15	NA	NA	88.46	NA	NA	64.29	62.96	NA	10.00	85.71	57.69	NA	NA	NA	67.74	NA	NA	NA	NA	62.50	25.00	NA	NA	NA	NA	NA	61.54	NA	35.71	NA	NA	30.77	56.67	NA	NA	NA	NA	30.77
K	alternative_last_exon	CG3842	chrX	+	chrX_6233625_6236095	chrX_6233625_6235092	chrX_6236096_6237819	chrX_6235093_6235376		chrX_6233556_6233624	0.00	NA	NA	NA	NA	NA	NA	66.67	NA	NA	NA	NA	NA	NA	NA	NA	NA	NA	NA	NA	NA	NA	NA	NA	NA	NA	NA	NA	NA	NA	NA	NA	NA	NA	NA	NA	NA	NA	NA
K	alternative_last_exon	CG10512,noncoding_13930,EF_chr3L_21197939_21198776	chr3L	+	chr3L_21196423_21200535	chr3L_21196423_21198776	chr3L_21200536_21201198	chr3L_21198777_21199726		chr3L_21196220_21196422	97.78	NA	NA	NA	NA	NA	NA	NA	NA	NA	NA	NA	NA	NA	NA	NA	NA	NA	NA	NA	83.33	NA	NA	NA	NA	NA	NA	NA	NA	NA	NA	NA	NA	NA	NA	NA	NA	NA	NA
K	alternative_last_exon	CG32425,I_chr3L_20490581_20505036,CG18281,CG17637,CG5078,I_chr3L_20502617_20503129,I_chr3L_20504930_20505036	chr3L	+	chr3L_20490526_20505036	chr3L_20490526_20503129	chr3L_20505037_20505485	chr3L_20503130_20504251		chr3L_20490481_20490525	15.38	NA	NA	NA	50.00	NA	NA	NA	NA	NA	NA	NA	NA	37.50	NA	NA	37.50	NA	NA	NA	NA	NA	NA	3.33	NA	NA	45.45	NA	NA	NA	NA	31.58	NA	NA	NA	37.50	4.00	35.71	5.26
K	alternative_last_exon	5PtaseI,RI_chr3R_20866598_20868366,I_chr3R_20870012_20870243	chr3R	-	chr3R_20866598_20868947	chr3R_20868404_20868947	chr3R_20866121_20866597	chr3R_20866784_20868403		chr3R_20868948_20869187	75.00	NA	NA	NA	90.91	NA	NA	NA	NA	40.00	NA	NA	NA	NA	NA	NA	91.67	NA	NA	NA	NA	NA	NA	NA	NA	NA	NA	NA	NA	NA	NA	NA	NA	NA	NA	85.71	NA	NA	NA
K	alternative_last_exon	CG13784,I_chr2L_7209439_7209522,I_chr2L_7219131_7219918	chr2L	-	chr2L_7208582_7218908;chr2L_7218854_7218908	chr2L_7209654_7218908	chr2L_7208417_7208581;chr2L_7218643_7218853	chr2L_7209349_7209653		chr2L_7218909_7219130	71.43	NA	NA	NA	NA	NA	NA	NA	53.12	NA	NA	NA	NA	41.18	NA	37.50	NA	NA	41.18	NA	NA	NA	NA	NA	NA	NA	NA	NA	NA	NA	NA	NA	NA	51.72	NA	NA	NA	NA	NA
K	alternative_last_exon	plx,noncoding_14842	chr3R	+	chr3R_1511993_1512878,chr3R_1511993_1512866,chr3R_1511993_1512762	chr3R_1511993_1512510	chr3R_1512879_1513091	chr3R_1512511_1512761		chr3R_1511864_1511992	41.14	NA	NA	NA	NA	NA	NA	NA	NA	NA	NA	NA	NA	NA	NA	NA	NA	NA	NA	NA	NA	NA	NA	NA	NA	NA	NA	NA	NA	NA	17.65	NA	NA	NA	NA	NA	NA	NA	NA
K	alternative_last_exon	CG2747,ImpE3	chr3R	-	chr3R_3850792_3856366	chr3R_3855342_3856366	chr3R_3850375_3850791	chr3R_3853932_3855341		chr3R_3856367_3856455	8.70	NA	NA	NA	NA	NA	NA	NA	NA	NA	NA	NA	NA	NA	NA	NA	NA	NA	NA	NA	NA	NA	NA	NA	NA	NA	NA	26.67	27.78	NA	NA	28.57	NA	NA	NA	NA	NA	NA	NA
K	alternative_last_exon	CG32177,Krn	chr3L	-	chr3L_17642347_17647091	chr3L_17643727_17647091	chr3L_17640539_17642346	chr3L_17642664_17643726		chr3L_17647092_17647376	30.49	NA	NA	NA	NA	NA	NA	NA	NA	NA	5.26	NA	NA	NA	NA	NA	NA	NA	NA	NA	10.17	45.35	NA	NA	NA	NA	NA	NA	52.11	NA	NA	NA	NA	NA	NA	NA	NA	NA	NA
K	alternative_last_exon	Mbs,I_chr3L_16045251_16046108,I_chr3L_16057100_16057329	chr3L	+	chr3L_16070910_16073858	chr3L_16070910_16071919	chr3L_16073859_16075246	chr3L_16071920_16072826		chr3L_16070823_16070909	50.00	NA	NA	NA	NA	NA	NA	NA	NA	NA	NA	NA	NA	NA	NA	NA	NA	NA	NA	NA	NA	NA	NA	NA	NA	NA	NA	NA	NA	NA	NA	NA	NA	NA	NA	NA	NA	NA	NA
K	alternative_last_exon	Msp-300,I_chr2L_5197634_5197866,snoRNA:Psi18S-525k,noncoding_1106	chr2L	+	chr2L_5202303_5203115	chr2L_5202303_5202764	chr2L_5203116_5203742	chr2L_5202765_5202833		chr2L_5199343_5202302	24.49	NA	NA	NA	NA	NA	13.97	NA	NA	NA	10.00	NA	NA	NA	NA	NA	NA	NA	NA	NA	11.68	59.49	NA	NA	NA	NA	NA	65.08	NA	44.53	NA	NA	NA	NA	NA	NA	39.82	42.19	NA
K	alternative_last_exon	nrm,CG32458	chr3L	+	chr3L_23023032_23031111	chr3L_23023032_23023918	chr3L_23031112_23031379	chr3L_23023919_23025301		chr3L_23022968_23023031	87.50	NA	NA	66.67	NA	NA	NA	NA	NA	NA	NA	NA	NA	NA	NA	73.33	NA	NA	NA	NA	NA	NA	NA	75.00	NA	NA	NA	NA	NA	NA	NA	NA	NA	NA	NA	NA	NA	NA	NA
K	alternative_last_exon	Sug,noncoding_12057	chr3L	+	chr3L_11677746_11679169	chr3L_11677746_11678378	chr3L_11679170_11679308	chr3L_11678379_11678776		chr3L_11677723_11677745	0.00	NA	NA	NA	NA	NA	NA	NA	NA	NA	NA	NA	NA	NA	NA	10.53	NA	NA	NA	NA	NA	NA	NA	NA	NA	NA	NA	NA	NA	NA	NA	NA	NA	NA	NA	NA	NA	NA	NA
K	alternative_last_exon	Mvl,E_chr3R_16880765_16881066	chr3R	-	chr3R_16878968_16881066,chr3R_16879341_16881066;chr3R_16879657_16881066;chr3R_16877965_16881066	chr3R_16880764_16881066	chr3R_16878926_16878967;chr3R_16879584_16879656;chr3R_16877097_16877964	chr3R_16880370_16880763		chr3R_16881067_16881137	4.88	NA	NA	NA	NA	NA	NA	NA	NA	NA	NA	NA	NA	NA	NA	NA	NA	NA	NA	NA	NA	NA	NA	NA	NA	NA	NA	25.00	NA	NA	NA	NA	NA	NA	NA	NA	NA	NA	NA
K	alternative_last_exon	CG8709,I_chr2R_4026143_4026205,I_chr2R_4027128_4027182,I_chr2R_4027682_4027747,RI_chr2R_4029534_4029599,I_chr2R_4030580_4030746,I_chr2R_4035901_4043493	chr2R	-	chr2R_4026308_4026442;chr2R_4025188_4026442	chr2R_4026098_4026442	chr2R_4024423_4025187	chr2R_4025458_4026097		chr2R_4026443_4026546	12.33	NA	NA	NA	NA	NA	NA	NA	NA	NA	NA	NA	NA	NA	NA	22.86	NA	NA	NA	NA	NA	NA	NA	NA	NA	NA	NA	NA	22.47	NA	NA	NA	NA	NA	NA	NA	NA	NA	NA
K	alternative_last_exon	dlg1,I_chrX_11281967_11282030	chrX	+	chrX_11281967_11282048;chrX_11281967_11289272	chrX_11281967_11282024,chrX_11281967_11282018	chrX_11289273_11289824	chrX_11282025_11283324		chrX_11281957_11281966	50.00	NA	NA	NA	NA	16.67	NA	NA	NA	33.33	33.33	NA	NA	NA	NA	NA	NA	NA	NA	NA	NA	NA	NA	NA	NA	NA	NA	NA	NA	NA	NA	NA	NA	NA	NA	NA	28.57	NA	NA
K	alternative_last_exon	fru	chr3R	-	chr3R_14256687_14258285	chr3R_14257757_14258285	chr3R_14256430_14256686	chr3R_14256949_14257756		chr3R_14258286_14258540	18.18	NA	NA	NA	NA	NA	NA	NA	NA	NA	NA	NA	NA	NA	NA	NA	NA	NA	NA	NA	NA	NA	NA	NA	NA	NA	NA	32.26	NA	NA	NA	NA	NA	NA	NA	NA	NA	NA	NA
K	alternative_last_exon	CG17124,I_chr2L_10753685_10755903,noncoding_2470	chr2L	-	chr2L_10746079_10755903	chr2L_10754015_10755903	chr2L_10745782_10746078	chr2L_10753677_10754014		chr2L_10755904_10756003	50.00	NA	NA	NA	NA	NA	NA	72.22	70.37	20.00	NA	NA	NA	72.22	NA	75.00	NA	NA	69.57	67.86	NA	25.53	NA	NA	30.43	NA	NA	21.88	31.82	NA	NA	29.41	NA	NA	NA	NA	NA	NA	31.25
K	alternative_last_exon	Su(var)2-10,RI_chr2R_5006333_5006392	chr2R	+	chr2R_5006553_5009240;chr2R_5006553_5007257	chr2R_5006553_5008598,chr2R_5006553_5008568,chr2R_5006553_5008282,chr2R_5006553_5007804	chr2R_5009241_5009953;chr2R_5007258_5007336	chr2R_5008599_5008637		chr2R_5006405_5006552	32.43	NA	NA	10.34	17.65	NA	NA	18.18	NA	NA	NA	NA	15.79	15.79	NA	19.35	NA	NA	NA	NA	NA	NA	43.59	NA	NA	20.00	NA	NA	NA	NA	NA	NA	NA	NA	NA	NA	43.90	NA	45.45
N	alternative_last_exon	CG33097,I_chr3R_2191538_2191675,I_chr3R_2199103_2199426	chr3R	-	chr3R_2188953_2190725	chr3R_2190448_2190725	chr3R_2188560_2188952	chr3R_2190209_2190447		chr3R_2190726_2190876	17.65	NA	NA	NA	NA	NA	NA	NA	NA	NA	NA	NA	NA	NA	NA	NA	NA	NA	NA	NA	NA	NA	NA	NA	NA	5.75	NA	NA	NA	NA	NA	NA	NA	NA	NA	NA	NA	NA	NA
K	alternative_last_exon	CG3774,I_chrX_6114220_6114292	chrX	+	chrX_6114220_6115412	chrX_6114220_6114347,chrX_6114220_6114292	chrX_6115413_6116869	chrX_6114348_6114450		chrX_6114120_6114219	71.43	53.85	NA	NA	NA	NA	NA	NA	NA	52.94	NA	NA	NA	NA	NA	NA	NA	NA	61.11	NA	NA	NA	NA	NA	NA	NA	NA	58.33	58.82	58.82	NA	61.11	NA	NA	NA	NA	NA	60.00	NA
K	alternative_last_exon	cwo,noncoding_15870,chr3R_6215619_6216520.0,chr3R_6216827_6217291.0,chr3R_6217556_6219555.0,chr3R_6219984_6221958.0	chr3R	+	chr3R_6215160_6222426,chr3R_6215160_6222423,chr3R_6215160_6222418	chr3R_6215160_6221958	chr3R_6222427_6222542	chr3R_6221959_6222030		chr3R_6214846_6215159	16.67	NA	NA	NA	NA	NA	NA	NA	NA	NA	NA	NA	NA	NA	NA	NA	NA	NA	NA	NA	NA	NA	NA	NA	NA	NA	NA	NA	44.44	NA	NA	NA	NA	NA	NA	NA	NA	NA	NA
K	alternative_last_exon	CG8112,RI_chr3R_4539493_4539602,I_chr3R_4545118_4545525	chr3R	+	chr3R_4539493_4539602;chr3R_4539493_4539867	chr3R_4539493_4539553	chr3R_4539868_4542290	chr3R_4539554_4539826		chr3R_4539393_4539492	3.36	NA	NA	NA	NA	NA	NA	NA	NA	NA	NA	NA	19.10	NA	NA	NA	NA	NA	NA	NA	NA	NA	NA	NA	NA	NA	NA	NA	NA	NA	NA	NA	NA	NA	NA	NA	NA	NA	NA
N	alternative_last_exon	mmd	chrX	-	chrX_15852624_15856018;chrX_15854946_15856018	chrX_15848478_15856018	chrX_15852351_15852623;chrX_15854840_15854945	chrX_15848319_15848477		chrX_15856019_15856024	33.33	NA	NA	NA	NA	NA	NA	NA	NA	NA	NA	NA	NA	NA	NA	NA	NA	NA	NA	NA	NA	NA	NA	NA	NA	NA	NA	NA	NA	NA	NA	NA	NA	NA	NA	NA	NA	NA	NA
K	alternative_last_exon	l(2)03709,I_chr2R_14707617_14707700,I_chr2R_14708048_14708095	chr2R	+	chr2R_14708789_14709480	chr2R_14708789_14708997,chr2R_14708789_14708994	chr2R_14709481_14709793	chr2R_14708998_14709344		chr2R_14708689_14708788	64.59	NA	NA	NA	NA	NA	77.46	NA	NA	32.94	75.23	NA	NA	NA	NA	NA	NA	NA	NA	NA	NA	37.50	NA	NA	75.74	78.01	NA	NA	NA	NA	NA	52.11	44.47	NA	NA	NA	NA	NA	NA
N	alternative_last_exon	CG3091,I_chrX_2147635_2147990	chrX	-	chrX_2145388_2146756	chrX_2146699_2146756	chrX_2145046_2145387	chrX_2145705_2146698		chrX_2146757_2146893	98.00	NA	NA	NA	NA	NA	NA	NA	NA	NA	NA	NA	NA	NA	NA	NA	NA	NA	NA	NA	NA	81.08	NA	NA	NA	NA	NA	NA	NA	NA	NA	NA	NA	NA	NA	NA	NA	NA	NA
K	alternative_last_exon	mRpS5	chr3L	+	chr3L_24530716_24535509	chr3L_24530716_24531009	chr3L_24535510_24536967	chr3L_24531010_24531353		chr3L_24530497_24530715	28.26	NA	NA	NA	NA	NA	13.21	NA	NA	NA	NA	NA	46.43	NA	NA	NA	NA	NA	NA	NA	NA	NA	NA	NA	NA	NA	NA	NA	NA	NA	NA	NA	NA	NA	NA	NA	NA	NA	NA
K	alternative_last_exon	CG8165,CG8176,I_chr3R_5348614_5348964	chr3R	+	chr3R_5341890_5346774	chr3R_5341890_5343982	chr3R_5346775_5347072	chr3R_5343983_5346660		chr3R_5341790_5341889	30.77	NA	NA	19.25	NA	NA	14.94	NA	NA	NA	NA	NA	NA	NA	NA	NA	NA	NA	NA	NA	NA	47.37	NA	NA	NA	NA	NA	59.32	NA	NA	NA	46.67	51.02	NA	NA	NA	NA	NA	41.76
N	alternative_last_exon	CG14235,noncoding_24847,CG18809,noncoding_24848	chrX	-	chrX_19635199_19638032	chrX_19637740_19638032	chrX_19634580_19635198	chrX_19637477_19637739		chrX_19638033_19638057	8.33	NA	NA	NA	NA	NA	NA	NA	NA	NA	NA	NA	NA	NA	NA	NA	NA	NA	NA	41.18	NA	NA	NA	NA	NA	NA	28.57	NA	NA	NA	NA	NA	NA	NA	NA	NA	NA	NA	NA
K	alternative_last_exon	CG33129,I_chr2L_10966410_10967142,noncoding_2515,I_chr2L_10966622_10967108	chr2L	-	chr2L_10966410_10968133	chr2L_10966622_10968133	chr2L_10965993_10966409	chr2L_10966502_10966621		chr2L_10968134_10968152	97.14	NA	NA	NA	NA	NA	NA	NA	NA	NA	NA	NA	NA	NA	NA	NA	NA	NA	NA	NA	NA	NA	NA	NA	83.33	NA	NA	85.71	NA	NA	NA	NA	NA	NA	NA	NA	NA	NA	82.35
K	alternative_last_exon	Sec16,I_chrX_12501913_12502010,I_chrX_12502899_12502973	chrX	+	chrX_12499422_12501730	chrX_12499422_12499835,chrX_12499422_12499737	chrX_12501731_12501912	chrX_12499836_12499961		chrX_12498897_12499421	4.00	NA	NA	NA	NA	NA	NA	NA	NA	22.22	NA	NA	NA	NA	NA	NA	NA	NA	NA	NA	NA	NA	NA	NA	NA	NA	NA	NA	NA	NA	NA	NA	NA	NA	NA	NA	NA	NA	NA
K	alternative_last_exon	kay,noncoding_19957,E_chr3R_25616137_25617114	chr3R	+	chr3R_25593310_25617114	chr3R_25593310_25603466	chr3R_25617115_25617442	chr3R_25603467_25603993		chr3R_25593214_25593309	11.63	NA	NA	NA	NA	NA	26.92	NA	NA	NA	NA	NA	NA	NA	NA	NA	NA	NA	NA	NA	NA	NA	NA	NA	NA	22.73	NA	NA	NA	NA	NA	NA	NA	NA	NA	NA	NA	NA	NA
K	alternative_last_exon	CG4365	chr3L	+	chr3L_20791819_20792242	chr3L_20791819_20791876,chr3L_20791819_20791867	chr3L_20792243_20793250	chr3L_20791877_20792088		chr3L_20791802_20791818	22.45	NA	NA	NA	NA	NA	NA	NA	NA	NA	NA	NA	NA	NA	NA	NA	NA	NA	NA	NA	NA	NA	NA	NA	NA	NA	NA	NA	50.00	NA	NA	NA	NA	NA	NA	NA	NA	NA	NA
N	alternative_last_exon	I_chrX_10148341_10149525,CG34319,noncoding_22888,I_chrX_10152994_10153223	chrX	-	chrX_10148341_10149525,chrX_10148427_10149525	chrX_10149206_10149525	chrX_10148036_10148340	chrX_10148505_10149205		chrX_10149526_10149619	51.85	NA	NA	NA	NA	NA	33.33	40.00	NA	NA	NA	NA	33.33	NA	NA	NA	NA	NA	NA	NA	NA	NA	NA	NA	NA	NA	NA	67.39	NA	NA	NA	NA	NA	NA	NA	NA	NA	NA	NA
K	alternative_last_exon	lola,I_chr2R_6380094_6419543,I_chr2R_6380747_6419543,I_chr2R_6421474_6423519,I_chr2R_6421904_6422354	chr2R	-	chr2R_6389565_6389862	chr2R_6389735_6389862	chr2R_6387703_6389564	chr2R_6389602_6389734		chr2R_6389863_6389967	11.54	NA	NA	NA	NA	NA	29.63	NA	NA	NA	NA	NA	NA	NA	NA	NA	NA	NA	NA	NA	NA	NA	NA	NA	NA	NA	NA	NA	NA	NA	NA	NA	NA	NA	NA	NA	NA	NA	NA
K	alternative_last_exon	CG10602,mRpL13	chr2L	-	chr2L_18857404_18858951	chr2L_18858463_18858951	chr2L_18857177_18857403	chr2L_18858023_18858462		chr2L_18858952_18859075	96.58	NA	NA	NA	NA	NA	NA	NA	NA	NA	NA	NA	82.50	NA	NA	NA	NA	NA	NA	NA	NA	NA	NA	NA	NA	NA	NA	NA	NA	NA	NA	NA	NA	NA	NA	NA	NA	NA	NA
K	alternative_last_exon	CG5004,noncoding_24336,E_chrX_17024712_17024996	chrX	+	chrX_17002092_17018935	chrX_17002092_17007672	chrX_17018936_17019050	chrX_17007673_17007841		chrX_17001775_17002091	6.90	NA	NA	NA	NA	NA	NA	NA	NA	NA	NA	NA	NA	NA	NA	NA	NA	NA	NA	55.38	NA	NA	NA	NA	NA	NA	NA	NA	NA	NA	NA	NA	NA	NA	NA	NA	NA	NA	NA
N	alternative_last_exon	Su(var)3-9,I_chr3R_11088444_11088825	chr3R	-	chr3R_11088194_11088268;chr3R_11085409_11088268	chr3R_11087620_11088268	chr3R_11085172_11085408	chr3R_11085583_11087619		chr3R_11088269_11088443	7.55	NA	NA	NA	NA	NA	NA	NA	NA	20.54	NA	NA	NA	NA	NA	NA	NA	NA	NA	NA	NA	NA	NA	NA	NA	NA	NA	NA	NA	NA	NA	NA	NA	NA	NA	NA	NA	NA	NA
K	alternative_last_exon	CG31108,RI_chr3R_20940642_20940700,CG31510	chr3R	-	chr3R_20941880_20948282	chr3R_20946869_20948282	chr3R_20941834_20941879	chr3R_20943147_20946868		chr3R_20948283_20948615	83.33	NA	NA	NA	NA	NA	NA	NA	NA	NA	NA	NA	NA	NA	NA	NA	NA	NA	93.75	NA	NA	NA	NA	NA	NA	NA	NA	NA	NA	NA	NA	NA	NA	NA	NA	NA	NA	NA	NA
K	alternative_last_exon	bol,I_chr3L_9095908_9105733,RI_chr3L_9117011_9118271	chr3L	-	chr3L_9095908_9105733	chr3L_9101292_9105733	chr3L_9094048_9095907	chr3L_9101232_9101291		chr3L_9105734_9105833	75.00	NA	NA	NA	NA	NA	NA	NA	NA	NA	NA	NA	NA	NA	NA	NA	NA	NA	NA	NA	NA	NA	NA	NA	NA	NA	NA	NA	NA	NA	NA	NA	NA	NA	NA	NA	NA	NA	NA
K	alternative_last_exon	vtd,F_chr3LHet_2248642_2276770	chr3LHet	+	chr3LHet_2255060_2263373	chr3LHet_2255060_2255133	chr3LHet_2263374_2263535	chr3LHet_2255134_2255455		chr3LHet_2254309_2255059	3.23	NA	NA	NA	NA	NA	NA	NA	NA	NA	29.41	NA	NA	NA	NA	NA	NA	NA	NA	NA	NA	NA	NA	NA	NA	NA	NA	NA	NA	NA	NA	NA	NA	NA	NA	NA	NA	NA	NA
K	alternative_last_exon	CG1674,F_chr4_258186_259747,R_chr4_261460_261560,I_chr4_263840_263891,I_chr4_264634_265805	chr4	+	chr4_264375_265043;chr4_264375_265805	chr4_264375_264441	chr4_265044_265460;chr4_265806_266712	chr4_264442_264510		chr4_264260_264374	0.00	NA	NA	NA	NA	NA	NA	NA	NA	15.38	12.12	NA	NA	NA	NA	NA	NA	14.29	NA	NA	11.76	NA	NA	NA	NA	NA	NA	NA	NA	NA	NA	NA	NA	NA	NA	NA	NA	NA	NA
K	alternative_last_exon	CG34126,I_chr2L_4984636_4984712	chr2L	+	chr2L_4988849_4990307	chr2L_4988849_4989389	chr2L_4990308_4990450	chr2L_4989390_4989458		chr2L_4988734_4988848	71.96	NA	NA	93.75	NA	NA	NA	NA	NA	37.84	NA	NA	46.15	NA	NA	NA	NA	NA	NA	NA	NA	NA	NA	NA	NA	NA	NA	NA	50.77	NA	NA	50.00	46.67	NA	NA	NA	NA	NA	NA
K	alternative_last_exon	CG1646,I_chr3R_24640561_24640869,I_chr3R_24641816_24641874	chr3R	+	chr3R_24641449_24641874	chr3R_24641449_24641521,chr3R_24641449_24641497	chr3R_24641875_24642520	chr3R_24641522_24641815		chr3R_24641204_24641448	81.58	68.38	NA	NA	NA	NA	NA	NA	NA	58.21	NA	NA	65.17	NA	NA	NA	NA	NA	NA	NA	NA	NA	NA	NA	NA	NA	NA	NA	54.30	NA	NA	62.58	65.37	NA	NA	NA	NA	NA	NA
K	alternative_last_exon	nonA,I_chrX_16256088_16259237,I_chrX_16265109_16265346	chrX	+	chrX_16259676_16265346	chrX_16259676_16260936	chrX_16265347_16265596	chrX_16260937_16262659		chrX_16259620_16259675	71.43	NA	NA	NA	88.89	NA	NA	NA	NA	NA	NA	NA	NA	NA	NA	NA	NA	90.00	NA	85.11	NA	NA	NA	NA	NA	NA	NA	NA	NA	NA	NA	NA	NA	NA	NA	NA	NA	NA	NA
N	alternative_last_exon	Clc,CG6951	chr3L	+	chr3L_20234785_20237264	chr3L_20234785_20235884	chr3L_20237265_20237677	chr3L_20235885_20236927		chr3L_20234707_20234784	33.33	NA	71.43	NA	NA	14.29	NA	59.26	14.29	NA	NA	69.23	NA	NA	12.50	78.26	NA	12.50	12.50	72.73	NA	14.29	70.00	71.43	NA	16.67	14.29	90.00	NA	NA	11.11	84.62	NA	11.11	66.67	NA	73.68	72.22	75.00
K	alternative_last_exon	RpL22,noncoding_21234,snoRNA:Psi18S-531	chrX	-	chrX_657025_657473	chrX_657267_657473	chrX_656466_657024	chrX_657027_657266		chrX_657474_657843	35.00	NA	NA	NA	NA	NA	69.23	NA	NA	NA	NA	NA	NA	20.83	NA	NA	NA	22.58	57.89	NA	NA	NA	NA	NA	NA	NA	NA	63.77	69.23	NA	NA	NA	NA	NA	NA	NA	NA	NA	NA
K	alternative_last_exon	nudE	chr3L	+	chr3L_9894535_9895250	chr3L_9894535_9894660	chr3L_9895251_9896789	chr3L_9894661_9894988		chr3L_9894443_9894534	16.22	NA	NA	4.55	NA	NA	5.77	5.08	NA	NA	NA	NA	NA	NA	NA	NA	NA	NA	5.56	NA	4.55	33.33	NA	NA	NA	NA	NA	39.39	28.21	NA	NA	NA	NA	3.64	NA	NA	27.03	NA	NA
K	alternative_last_exon	CkIIbeta,I_chrX_11689220_11690898	chrX	+	chrX_11689220_11689764,chrX_11689220_11690898;chrX_11689220_11694025	chrX_11689220_11689633	chrX_11694026_11695678	chrX_11689634_11691961		chrX_11689138_11689219	81.25	NA	NA	64.71	NA	NA	68.75	NA	NA	NA	NA	NA	65.28	NA	NA	NA	NA	NA	NA	NA	NA	NA	NA	NA	NA	NA	NA	NA	NA	NA	NA	NA	NA	NA	NA	NA	NA	NA	NA
K	alternative_last_exon	eRF1,CG5618,I_chr3L_20346714_20347106,I_chr3L_20346738_20347058,I_chr3L_20348230_20348404	chr3L	+	chr3L_20344831_20346544,chr3L_20344831_20345906	chr3L_20344831_20344998	chr3L_20346545_20347505	chr3L_20344999_20345571		chr3L_20344683_20344830	11.11	NA	NA	51.11	NA	NA	28.00	NA	NA	NA	27.27	NA	NA	NA	NA	NA	NA	NA	NA	NA	NA	NA	NA	NA	NA	NA	NA	30.77	NA	NA	NA	NA	NA	NA	NA	43.48	NA	NA	NA
K	alternative_last_exon	MESK2,RI_chr2R_17398771_17398908,I_chr2R_17401067_17401713	chr2R	+	chr2R_17399683_17401021;chr2R_17399683_17399897	chr2R_17399683_17403481,chr2R_17399683_17403392,chr2R_17399683_17401733,chr2R_17399683_17401713	chr2R_17401022_17401310;chr2R_17399898_17400225	None		chr2R_17399598_17399682	70.21	NA	NA	53.75	83.33	83.67	32.88	44.44	NA	NA	46.34	43.42	58.62	NA	NA	56.82	54.84	58.82	NA	NA	NA	NA	81.18	NA	NA	NA	NA	NA	56.90	NA	NA	NA	NA	NA	NA	NA	84.52	81.13	82.19
K	alternative_last_exon	Csp,RI_chr3L_22262215_22262452,I_chr3L_22264863_22266536,I_chr3L_22273037_22275661	chr3L	+	chr3L_22263021_22264657	chr3L_22263021_22264013	chr3L_22264658_22266938	chr3L_22264014_22264076		chr3L_22262889_22263020	57.89	NA	NA	NA	NA	NA	38.89	NA	NA	NA	NA	NA	44.68	NA	NA	27.91	NA	NA	42.86	NA	NA	NA	NA	NA	NA	NA	NA	70.31	NA	NA	40.51	NA	NA	47.24	NA	NA	72.36	71.62	73.11
K	alternative_last_exon	Fit1,noncoding_10535,Ack	chr3L	+	chr3L_4104119_4110497	chr3L_4104119_4104202	chr3L_4110498_4111639	chr3L_4104203_4107121		chr3L_4103647_4104118	78.26	88.71	NA	NA	90.74	90.32	NA	NA	NA	NA	NA	64.89	61.40	NA	NA	91.01	NA	NA	NA	NA	67.39	NA	NA	NA	NA	NA	NA	90.38	35.94	63.86	NA	NA	NA	NA	90.57	NA	NA	NA	NA
K	alternative_last_exon	CG31120,I_chr3R_20743232_20743287	chr3R	-	chr3R_20741458_20743430	chr3R_20743232_20743430	chr3R_20741367_20741457	chr3R_20741559_20743231		chr3R_20743431_20743491	73.33	NA	NA	NA	NA	NA	NA	NA	NA	NA	NA	NA	NA	NA	NA	NA	NA	NA	NA	NA	NA	NA	NA	NA	NA	NA	NA	NA	89.47	NA	NA	NA	88.89	NA	NA	NA	88.89	NA	86.89
K	alternative_last_exon	I_chrX_5796578_5796722,CG4020,CG12236,noncoding_22111,CG3726	chrX	+	chrX_5804095_5806458	chrX_5804095_5804465	chrX_5806459_5811660	chrX_5804466_5806364		chrX_5803945_5804094	14.50	NA	NA	NA	NA	NA	NA	NA	NA	NA	NA	NA	27.27	NA	NA	31.87	NA	NA	NA	NA	NA	NA	NA	NA	NA	NA	NA	NA	NA	NA	NA	NA	NA	NA	NA	NA	NA	NA	NA
K	alternative_last_exon	RN-tre	chr2R	-	chr2R_9873550_9875877,chr2R_9873601_9875877	chr2R_9874977_9875877	chr2R_9873495_9873549	chr2R_9873834_9874976		chr2R_9875878_9875942	59.74	NA	NA	44.91	NA	NA	NA	NA	NA	36.36	NA	NA	NA	NA	NA	77.09	NA	47.06	NA	NA	NA	41.48	NA	NA	NA	43.37	NA	44.93	NA	NA	NA	NA	NA	NA	NA	NA	NA	NA	NA
K	alternative_last_exon	CG6043,I_chr2L_13267973_13268086	chr2L	+	chr2L_13274377_13276246	chr2L_13274377_13274690,chr2L_13274377_13274651,chr2L_13274377_13274642	chr2L_13276247_13276512	chr2L_13274691_13274850		chr2L_13274310_13274376	88.89	NA	NA	NA	NA	NA	75.00	NA	NA	71.43	NA	NA	NA	NA	75.00	NA	NA	NA	NA	NA	NA	NA	NA	NA	NA	NA	NA	NA	NA	75.00	75.00	NA	NA	77.78	NA	NA	NA	NA	NA
K	alternative_last_exon	CG34376	chr3R	+	chr3R_18283200_18283300;chr3R_18283200_18285563	chr3R_18283200_18284042	chr3R_18285564_18286455	chr3R_18284043_18285254		chr3R_18282273_18283199	80.49	NA	NA	69.70	NA	NA	NA	NA	NA	NA	NA	NA	NA	NA	NA	NA	NA	66.67	NA	NA	NA	NA	NA	NA	NA	NA	NA	NA	69.23	NA	NA	NA	NA	NA	NA	92.86	NA	NA	NA
K	alternative_last_exon	hts,I_chr2R_15286599_15294119,I_chr2R_15293594_15294119,RI_chr2R_15294446_15295345,I_chr2R_15294825_15295345,I_chr2R_15295410_15295479,I_chr2R_15311185_15312327,I_chr2R_15311303_15312026	chr2R	-	chr2R_15294825_15295345;chr2R_15288861_15295345;chr2R_15294662_15295345;chr2R_15286599_15295345	chr2R_15293594_15295345	chr2R_15287023_15288860;chr2R_15294405_15294661;chr2R_15286527_15286598	chr2R_15293525_15293593		chr2R_15295346_15295409	27.00	NA	NA	NA	14.81	NA	10.96	NA	NA	NA	NA	NA	7.81	NA	NA	NA	NA	NA	NA	NA	NA	NA	NA	NA	NA	NA	NA	NA	10.87	NA	NA	NA	NA	NA	NA	NA	NA	NA	NA
K	alternative_last_exon	Tequila,F_chr3L_9070061_9077585	chr3L	+	chr3L_9068723_9068771;chr3L_9068723_9069957	chr3L_9068723_9080948	chr3L_9068772_9069365;chr3L_9069958_9070727	chr3L_9080949_9083048		chr3L_9068164_9068722	31.25	NA	NA	75.41	NA	NA	18.18	NA	NA	52.94	NA	3.45	17.86	NA	NA	18.18	NA	NA	NA	3.85	NA	45.45	NA	NA	42.86	57.14	NA	55.56	72.73	NA	NA	NA	54.84	NA	NA	NA	20.00	NA	NA
K	alternative_last_exon	fau,I_chr3R_6597190_6602898,I_chr3R_6599728_6602898,RI_chr3R_6601017_6602898	chr3R	-	chr3R_6598884_6602898	chr3R_6599741_6602898,chr3R_6600788_6602898	chr3R_6597839_6598883	chr3R_6598919_6599740		chr3R_6602899_6602998	50.00	NA	NA	NA	NA	NA	NA	NA	NA	NA	NA	NA	NA	NA	NA	NA	NA	NA	NA	NA	NA	20.00	NA	NA	NA	NA	NA	NA	NA	NA	NA	NA	NA	NA	NA	NA	NA	NA	NA
K	alternative_last_exon	scrib,I_chr3R_22381374_22399575,I_chr3R_22406745_22416162,I_chr3R_22416440_22420970,I_chr3R_22425016_22429281	chr3R	+	chr3R_22401171_22404442	chr3R_22401171_22402078	chr3R_22404443_22404553	chr3R_22402079_22402897		chr3R_22400887_22401170	21.21	NA	NA	11.11	NA	10.53	10.87	NA	NA	NA	NA	NA	6.25	NA	NA	NA	NA	8.89	NA	NA	NA	7.96	NA	NA	NA	NA	NA	42.22	37.29	NA	NA	NA	35.29	NA	NA	40.00	NA	NA	NA
N	alternative_last_exon	lola,I_chr2R_6380094_6419543,I_chr2R_6380747_6419543,I_chr2R_6394546_6419543,I_chr2R_6403557_6406705,I_chr2R_6421474_6423519,I_chr2R_6421904_6422354	chr2R	-	chr2R_6398510_6403339	chr2R_6403164_6403339	chr2R_6398030_6398509	chr2R_6402519_6403163		chr2R_6403340_6403556	80.85	NA	93.02	66.39	NA	NA	67.80	NA	NA	NA	NA	94.19	NA	NA	NA	91.84	NA	64.29	92.59	66.99	NA	NA	NA	58.70	52.63	44.90	NA	NA	60.53	66.67	92.50	NA	96.15	NA	NA	90.91	70.83	NA	51.28
K	alternative_last_exon	CoRest,I_chrX_19418197_19418377,CE_chrX_19418197_19419948,F_chrX_19418197_19421609,RF_chrX_19418197_19422673	chrX	+	chrX_19418197_19422667	chrX_19418197_19419211	chrX_19422668_19422856	chrX_19419212_19419889		chrX_19418097_19418196	1.64	NA	NA	NA	NA	NA	NA	NA	NA	NA	NA	NA	NA	NA	NA	NA	NA	NA	NA	NA	NA	NA	NA	NA	NA	NA	NA	17.24	NA	NA	NA	NA	NA	NA	NA	NA	NA	NA	NA
K	alternative_last_exon	app,RI_chr3L_12201038_12201989,I_chr3L_12259361_12259754	chr3L	-	chr3L_12201038_12206192	chr3L_12205868_12206192	chr3L_12199329_12201037	chr3L_12204371_12205867		chr3L_12206193_12206397	85.71	NA	NA	NA	NA	NA	NA	NA	NA	NA	NA	NA	62.50	NA	NA	NA	NA	NA	NA	NA	NA	NA	NA	NA	NA	NA	NA	NA	NA	NA	NA	NA	NA	NA	NA	NA	NA	NA	NA
K	alternative_last_exon	BEAF-32,I_chr2R_10658570_10659304,noncoding_6875	chr2R	+	chr2R_10658335_10659304	chr2R_10658335_10658826	chr2R_10659305_10660149	chr2R_10658827_10659147		chr2R_10657939_10658334	47.22	NA	NA	61.26	NA	NA	NA	NA	NA	28.30	NA	NA	NA	NA	NA	NA	NA	NA	NA	NA	NA	NA	59.76	NA	33.96	NA	NA	33.33	28.81	NA	57.81	36.54	NA	NA	NA	NA	27.88	22.58	NA
K	alternative_last_exon	Hcf,I_chr4_391984_392875	chr4	+	chr4_387389_391716	chr4_387389_390132	chr4_391717_391983	chr4_390133_390370		chr4_386486_387388	70.37	NA	NA	34.62	40.91	NA	NA	NA	NA	NA	NA	48.48	NA	NA	NA	NA	NA	NA	NA	NA	NA	NA	NA	NA	NA	47.22	NA	NA	NA	NA	NA	NA	NA	NA	NA	NA	NA	NA	NA
K	alternative_last_exon	CG8920	chr2R	+	chr2R_16211917_16212352	chr2R_16211917_16212002	chr2R_16212353_16212835	chr2R_16212003_16212350		chr2R_16211798_16211916	11.90	NA	NA	22.22	NA	NA	NA	NA	NA	NA	NA	NA	24.14	NA	NA	NA	NA	NA	NA	NA	NA	NA	NA	NA	NA	NA	NA	NA	NA	NA	NA	NA	NA	NA	NA	NA	NA	NA	NA
K	alternative_last_exon	I_chrX_15223901_15223968,HDAC6,I_chrX_15232958_15233665	chrX	+	chrX_15232738_15233659	chrX_15232738_15232869	chrX_15233660_15234394	chrX_15232870_15233125		chrX_15232706_15232737	70.00	NA	NA	37.50	NA	NA	NA	NA	NA	NA	NA	85.71	NA	NA	NA	NA	NA	88.89	NA	NA	NA	NA	NA	NA	NA	37.50	NA	NA	NA	NA	NA	NA	NA	NA	NA	NA	NA	NA	NA
K	alternative_last_exon	chn	chr2R	+	chr2R_11027601_11029341	chr2R_11027601_11027975	chr2R_11029342_11032291	chr2R_11027976_11028245		chr2R_11026584_11027600	0.00	NA	NA	NA	NA	NA	NA	NA	NA	NA	NA	12.12	NA	NA	NA	NA	NA	NA	NA	NA	NA	NA	NA	NA	NA	NA	NA	NA	NA	NA	NA	NA	NA	NA	NA	NA	NA	NA	NA
K	alternative_last_exon	Atf-2	chr2R	+	chr2R_20758769_20765661	chr2R_20758769_20758821	chr2R_20765662_20766625	chr2R_20758822_20759083		chr2R_20757624_20758768	93.75	NA	NA	82.05	NA	NA	NA	NA	NA	NA	NA	NA	NA	NA	NA	NA	NA	NA	NA	NA	NA	81.82	NA	NA	NA	NA	NA	77.78	NA	81.82	NA	NA	NA	NA	NA	NA	NA	NA	NA
K	alternative_last_exon	CG4615,CG4617	chrX	-	chrX_6996421_6996867	chrX_6996743_6996867	chrX_6996109_6996420	chrX_6996583_6996742		chrX_6996868_6997762	10.55	NA	NA	NA	NA	NA	NA	NA	NA	NA	NA	NA	NA	NA	NA	60.00	NA	NA	NA	NA	NA	NA	NA	NA	NA	NA	NA	NA	NA	NA	NA	NA	NA	NA	NA	NA	NA	NA	NA
K	alternative_last_exon	CG30338,CG1902,CG30000,I_chr2R_5495525_5495581	chr2R	+	chr2R_5481665_5491373	chr2R_5481665_5486086	chr2R_5491374_5493709	chr2R_5486087_5487010		chr2R_5481588_5481664	12.50	NA	NA	NA	NA	NA	NA	NA	NA	NA	NA	NA	NA	NA	NA	NA	NA	NA	NA	NA	NA	NA	NA	NA	NA	NA	NA	NA	NA	NA	NA	NA	NA	NA	NA	NA	NA	NA	NA
N	multi_cassette	F_chr3LHet_2242956_2248238,vtd,F_chr3LHet_2248430_2248476,F_chr3LHet_2248642_2276770	chr3LHet	+	chr3LHet_2247578_2254308	chr3LHet_2247578_2253758;chr3LHet_2253939_2253991;chr3LHet_2254248_2254308		chr3LHet_2253759_2253938;chr3LHet_2253992_2254247		chr3LHet_2247454_2247577;chr3LHet_2254309_2255059	100.00	NA	NA	60.00	NA	NA	NA	NA	NA	NA	NA	NA	NA	NA	NA	NA	NA	NA	NA	NA	NA	NA	NA	NA	NA	NA	NA	NA	NA	NA	71.43	NA	NA	NA	NA	NA	NA	NA	NA
K	multi_cassette	Gli	chr2L	-	chr2L_15759846_15762568	chr2L_15759846_15760209;chr2L_15760343_15760401;chr2L_15760575_15762568		chr2L_15760210_15760342;chr2L_15760402_15760574		chr2L_15759743_15759845;chr2L_15762569_15762636	100.00	NA	NA	NA	NA	NA	NA	NA	NA	NA	NA	NA	NA	NA	NA	NA	NA	NA	NA	NA	NA	NA	NA	NA	NA	NA	NA	NA	53.85	NA	NA	NA	NA	NA	NA	NA	NA	NA	NA
K	multi_cassette	CG31531,I_chr3R_523978_525892,I_chr3R_523978_526879	chr3R	+	chr3R_523978_526879	chr3R_523978_525438;chr3R_525582_525892;chr3R_526050_526879		chr3R_525439_525581;chr3R_525893_526049		chr3R_523878_523977;chr3R_526880_526979	100.00	NA	NA	NA	NA	NA	NA	NA	NA	NA	NA	NA	NA	NA	NA	NA	NA	NA	NA	NA	NA	NA	NA	NA	NA	NA	NA	NA	80.65	NA	NA	NA	NA	NA	NA	NA	NA	NA	NA
K	multi_cassette	CG17471,I_chr4_1215995_1216053,I_chr4_1216718_1217333,I_chr4_1217104_1217410	chr4	-	chr4_1216718_1217383	chr4_1216718_1216813;chr4_1216889_1216945;chr4_1217104_1217383		chr4_1216814_1216888;chr4_1216946_1217103		chr4_1216618_1216717;chr4_1217384_1217398	82.57	NA	NA	59.09	NA	NA	NA	NA	NA	NA	NA	NA	NA	NA	NA	NA	NA	NA	NA	NA	NA	NA	NA	NA	NA	NA	NA	NA	NA	NA	NA	NA	NA	NA	NA	NA	NA	NA	NA
K	multi_cassette	I_chr3L_1494947_1496080,pUf68,I_chr3L_1499710_1499771,RI_chr3L_1499880_1501350,I_chr3L_1500309_1501350,I_chr3L_1500313_1501350,RI_chr3L_1500389_1501345,RI_chr3L_1501035_1501345	chr3L	-	chr3L_1499338_1501798	chr3L_1499338_1499771;chr3L_1499880_1500244;chr3L_1500389_1501350;chr3L_1501398_1501798		chr3L_1499772_1499879;chr3L_1500245_1500388;chr3L_1501351_1501397		chr3L_1499043_1499337;chr3L_1501799_1501892	4.71	NA	NA	NA	NA	NA	NA	NA	NA	NA	NA	NA	27.78	NA	NA	NA	NA	NA	NA	NA	NA	NA	NA	NA	NA	NA	NA	NA	NA	NA	NA	NA	NA	NA	NA	NA	NA	NA	NA
N	multi_cassette	CG31619,I_chr2L_21725446_21728027	chr2L	+	chr2L_21719644_21727005	chr2L_21719644_21720358;chr2L_21720482_21725067;chr2L_21725446_21727005		chr2L_21720359_21720481;chr2L_21725068_21725445		chr2L_21719514_21719643;chr2L_21727006_21727362	100.00	NA	NA	NA	NA	NA	NA	NA	NA	NA	NA	NA	NA	NA	NA	NA	NA	25.00	NA	NA	NA	20.00	55.00	NA	NA	NA	50.00	NA	NA	45.00	NA	46.67	53.33	NA	NA	NA	50.00	NA	NA
N	multi_cassette	Slip1,RI_chr4_684967_689045,I_chr4_685717_686576,RI_chr4_685717_689045,RI_chr4_687548_689045	chr4	+	chr4_684967_686576	chr4_684967_685613;chr4_685932_686085;chr4_686263_686576		chr4_685614_685931;chr4_686086_686262		chr4_684914_684966;chr4_686577_686676	27.78	NA	NA	NA	NA	NA	NA	NA	NA	NA	NA	NA	NA	NA	NA	NA	NA	NA	NA	NA	NA	NA	NA	NA	NA	NA	NA	NA	NA	NA	NA	NA	NA	0.00	NA	NA	NA	NA	NA
K	multi_cassette	shot,I_chr2R_9754481_9757364,I_chr2R_9762249_9762363,I_chr2R_9771216_9771599,I_chr2R_9782813_9785143,I_chr2R_9782813_9788941,I_chr2R_9791078_9791208	chr2R	-	chr2R_9770053_9788941	chr2R_9770053_9771599;chr2R_9782098_9782343;chr2R_9782475_9786954;chr2R_9787177_9787870;chr2R_9787955_9788941		chr2R_9771600_9782097;chr2R_9782344_9782474;chr2R_9786955_9787176;chr2R_9787871_9787954		chr2R_9769906_9770052;chr2R_9788942_9789041	75.28	NA	NA	NA	NA	NA	NA	NA	NA	NA	NA	NA	96.92	NA	NA	NA	NA	NA	NA	NA	NA	59.22	NA	NA	NA	85.37	NA	93.22	NA	NA	NA	64.29	NA	NA	NA	86.49	NA	NA	NA
K	multi_cassette	Crk,RI_chr4_231302_233315,RI_chr4_231307_231369,RI_chr4_231307_232217,I_chr4_231307_232253	chr4	+	chr4_231307_233253	chr4_231307_232479;chr4_232609_232740;chr4_232901_233253		chr4_232480_232608;chr4_232741_232900		chr4_231208_231306;chr4_233254_233355	14.09	NA	NA	NA	NA	NA	NA	NA	NA	NA	NA	NA	NA	NA	NA	NA	NA	NA	NA	NA	NA	NA	NA	NA	NA	NA	NA	NA	0.00	NA	NA	NA	NA	NA	NA	NA	NA	NA	NA
N	multi_cassette	CG7956,CE_chr3R_17350242_17350304	chr3R	+	chr3R_17350238_17351248	chr3R_17350238_17350300;chr3R_17350372_17350806;chr3R_17351141_17351248		chr3R_17350301_17350371;chr3R_17350807_17351140		chr3R_17350142_17350237;chr3R_17351249_17351485	6.25	NA	NA	NA	NA	NA	NA	NA	NA	NA	NA	NA	NA	NA	NA	NA	NA	NA	NA	NA	NA	NA	NA	NA	NA	NA	NA	NA	NA	NA	NA	NA	NA	NA	NA	20.00	NA	NA	NA
N	multi_cassette	CG17528,I_chr2R_705620_705713,I_chr2R_705649_705720,RI_chr2R_706735_711409,I_chr2R_706735_711443,I_chr2R_707374_711443	chr2R	-	chr2R_705440_711615	chr2R_705440_705502;chr2R_705649_705713;chr2R_706735_706792;chr2R_707442_711615		chr2R_705503_705648;chr2R_705714_706734;chr2R_706793_707441		chr2R_705290_705439;chr2R_711616_711627	100.00	NA	NA	50.00	NA	NA	NA	NA	NA	NA	NA	NA	NA	NA	NA	NA	NA	NA	NA	NA	NA	NA	NA	NA	NA	NA	NA	NA	NA	NA	NA	NA	NA	NA	NA	NA	NA	NA	NA
K	multi_cassette	drpr,I_chr3L_1718097_1718705,I_chr3L_1718154_1723579,I_chr3L_1720385_1723579,CG18171	chr3L	-	chr3L_1718097_1723579	chr3L_1718097_1718705;chr3L_1719746_1719922;chr3L_1720170_1723579		chr3L_1718706_1719745;chr3L_1719923_1720169		chr3L_1718054_1718096;chr3L_1723580_1723679	85.71	NA	NA	NA	NA	NA	NA	NA	NA	NA	NA	NA	NA	NA	NA	NA	NA	NA	NA	NA	NA	NA	NA	NA	NA	NA	NA	NA	NA	NA	NA	NA	NA	NA	NA	NA	NA	NA	NA
N	multi_cassette	CG12065,CE_chrX_8469528_8477573	chrX	+	chrX_8478609_8481290	chrX_8478609_8478875;chrX_8478957_8479842;chrX_8479952_8480018;chrX_8480279_8480584;chrX_8480642_8481290		chrX_8478876_8478956;chrX_8479843_8479951;chrX_8480019_8480278;chrX_8480585_8480641		chrX_8478489_8478608;chrX_8481291_8481558	100.00	NA	NA	NA	NA	NA	NA	NA	NA	NA	NA	NA	NA	NA	NA	NA	NA	NA	NA	NA	NA	NA	NA	NA	NA	NA	NA	NA	78.38	NA	NA	NA	NA	NA	NA	NA	NA	NA	NA
K	multi_cassette	Pten,I_chr2L_10256507_10256803,F_chr2L_10259663_10260253	chr2L	-	chr2L_10256507_10257777	chr2L_10256507_10256909;chr2L_10257123_10257394;chr2L_10257717_10257777		chr2L_10256910_10257122;chr2L_10257395_10257716		chr2L_10256469_10256506;chr2L_10257778_10257993	83.33	NA	NA	NA	NA	NA	NA	NA	NA	NA	NA	NA	NA	NA	NA	NA	NA	NA	NA	NA	NA	NA	NA	NA	NA	NA	NA	NA	NA	NA	NA	NA	NA	NA	NA	42.86	NA	NA	NA
K	multi_cassette	bl,I_chr2R_16481586_16483061	chr2R	+	chr2R_16483320_16492200	chr2R_16483320_16485957;chr2R_16486031_16486103;chr2R_16486200_16492200		chr2R_16485958_16486030;chr2R_16486104_16486199		chr2R_16483263_16483319;chr2R_16492201_16493124	100.00	NA	NA	88.31	NA	NA	NA	NA	NA	NA	NA	NA	NA	NA	NA	NA	NA	NA	NA	NA	NA	NA	NA	NA	NA	NA	NA	NA	85.42	NA	NA	NA	NA	NA	NA	NA	NA	NA	NA
K	multi_cassette	Tif-IA,RI_chr2L_22250854_22257652	chr2L	+	chr2L_22250854_22257652	chr2L_22250854_22253193;chr2L_22253333_22253421;chr2L_22253686_22253745;chr2L_22253922_22257652		chr2L_22253194_22253332;chr2L_22253422_22253685;chr2L_22253746_22253921		chr2L_22250754_22250853;chr2L_22257653_22257752	93.75	NA	NA	58.88	NA	NA	NA	NA	NA	NA	NA	NA	82.00	NA	NA	NA	NA	83.72	NA	NA	NA	NA	NA	NA	82.76	63.64	NA	NA	57.14	NA	NA	NA	NA	NA	NA	NA	NA	NA	NA
N	multi_cassette	CG1161,RI_chr3R_1181273_1181459,I_chr3R_1182079_1182146	chr3R	+	chr3R_1181273_1182146	chr3R_1181273_1181515;chr3R_1181665_1181724;chr3R_1181851_1182146		chr3R_1181516_1181664;chr3R_1181725_1181850		chr3R_1181173_1181272;chr3R_1182147_1182246	100.00	NA	NA	NA	NA	NA	NA	NA	NA	NA	NA	NA	NA	NA	NA	NA	NA	NA	NA	NA	NA	NA	NA	NA	NA	NA	NA	NA	NA	NA	NA	NA	88.43	NA	NA	NA	NA	NA	NA
K	multi_cassette	sol	chrX	+	chrX_21221878_21225120	chrX_21221878_21222886;chrX_21223513_21223779;chrX_21224091_21225120		chrX_21222887_21223512;chrX_21223780_21224090		chrX_21221327_21221877;chrX_21225121_21225440	96.92	NA	NA	NA	NA	NA	NA	NA	NA	NA	NA	NA	NA	NA	NA	NA	NA	NA	NA	NA	NA	81.31	NA	NA	NA	NA	NA	NA	NA	NA	NA	85.37	NA	NA	NA	86.05	NA	NA	NA
K	multi_cassette	tou,I_chr2R_7468394_7468453,RI_chr2R_7474644_7475275,I_chr2R_7479681_7491857,I_chr2R_7504956_7505020	chr2R	-	chr2R_7474644_7475275	chr2R_7474644_7475042;chr2R_7475088_7475150;chr2R_7475217_7475275		chr2R_7475043_7475087;chr2R_7475151_7475216		chr2R_7474602_7474643;chr2R_7475276_7475375	94.29	NA	NA	NA	NA	NA	NA	NA	NA	NA	NA	NA	NA	NA	NA	NA	NA	NA	NA	NA	NA	NA	NA	NA	NA	NA	NA	NA	43.24	NA	NA	NA	NA	NA	NA	NA	NA	NA	NA
N	multi_cassette	Taf4,I_chr3L_16107821_16107893	chr3L	+	chr3L_16107821_16110644	chr3L_16107821_16107893;chr3L_16107944_16108768;chr3L_16108931_16109131;chr3L_16109342_16110644		chr3L_16107894_16107943;chr3L_16108769_16108930;chr3L_16109132_16109341		chr3L_16107721_16107820;chr3L_16110645_16111208	100.00	NA	NA	NA	NA	NA	NA	NA	NA	NA	NA	NA	NA	NA	NA	NA	NA	NA	NA	NA	NA	83.10	NA	NA	NA	NA	NA	NA	NA	NA	NA	NA	NA	NA	NA	NA	NA	NA	NA
K	multi_cassette	trol,I_chrX_2387249_2389980,I_chrX_2389272_2395659,I_chrX_2391522_2395659	chrX	-	chrX_2388671_2395659	chrX_2388671_2389073;chrX_2389272_2389980;chrX_2390067_2390493;chrX_2390627_2390808;chrX_2390959_2391350;chrX_2391522_2392054;chrX_2392149_2392515;chrX_2392665_2395659		chrX_2389074_2389271;chrX_2389981_2390066;chrX_2390494_2390626;chrX_2390809_2390958;chrX_2391351_2391521;chrX_2392055_2392148;chrX_2392516_2392664		chrX_2388641_2388670;chrX_2395660_2395759	0.00	NA	NA	NA	NA	NA	NA	NA	NA	NA	NA	40.00	NA	NA	NA	NA	NA	NA	NA	NA	NA	NA	NA	NA	NA	NA	NA	NA	NA	NA	NA	NA	NA	NA	NA	NA	NA	NA	NA
K	multi_cassette	ssp4,I_chr2R_13409412_13410357,RI_chr2R_13409412_13411004,I_chr2R_13409412_13411328,I_chr2R_13409412_13411588,I_chr2R_13414489_13414718,I_chr2R_13414818_13414880,I_chr2R_13418952_13419022	chr2R	-	chr2R_13408434_13411588	chr2R_13408434_13411004;chr2R_13411077_13411328;chr2R_13411404_13411588		chr2R_13411005_13411076;chr2R_13411329_13411403		chr2R_13408151_13408433;chr2R_13411589_13411688	20.00	NA	NA	NA	NA	NA	1.72	NA	NA	NA	NA	NA	NA	NA	NA	NA	NA	NA	NA	NA	NA	3.70	NA	NA	NA	NA	NA	NA	NA	NA	NA	NA	NA	NA	NA	NA	NA	NA	NA
K	multi_cassette	CG8486,I_chr2L_8182451_8183191	chr2L	+	chr2L_8174699_8176572	chr2L_8174699_8175175;chr2L_8175398_8175994;chr2L_8176052_8176572		chr2L_8175176_8175397;chr2L_8175995_8176051		chr2L_8174536_8174698;chr2L_8176573_8176806	6.50	NA	NA	NA	NA	NA	NA	NA	NA	NA	NA	NA	NA	NA	NA	NA	19.67	NA	NA	NA	NA	NA	NA	NA	NA	NA	NA	NA	NA	NA	NA	NA	NA	NA	NA	NA	NA	NA	NA
N	multi_cassette	CG42345,I_chr2R_1311745_1327074	chr2R	+	chr2R_1327260_1334039	chr2R_1327260_1328114;chr2R_1328311_1328362;chr2R_1328576_1334039		chr2R_1328115_1328310;chr2R_1328363_1328575		chr2R_1327075_1327259;chr2R_1334040_1334270	100.00	NA	NA	NA	NA	NA	NA	NA	NA	NA	NA	NA	NA	NA	NA	NA	NA	NA	NA	NA	NA	NA	NA	NA	NA	NA	NA	NA	43.75	NA	NA	NA	NA	NA	NA	NA	NA	NA	NA
K	multi_cassette	Rph,I_chrX_10644396_10644958,I_chrX_10646283_10647245,I_chrX_10647710_10648325,RI_chrX_10649048_10651427	chrX	-	chrX_10645816_10647245	chrX_10645816_10645935;chrX_10646283_10646360;chrX_10646529_10647245		chrX_10645936_10646282;chrX_10646361_10646528		chrX_10644959_10645815;chrX_10647246_10647345	7.69	NA	NA	33.33	NA	NA	NA	23.81	NA	NA	36.36	NA	26.32	NA	NA	NA	NA	NA	NA	NA	44.44	NA	NA	NA	NA	NA	NA	NA	NA	NA	NA	NA	NA	NA	NA	NA	NA	NA	NA
K	multi_cassette	spz	chr3R	-	chr3R_22892388_22894865	chr3R_22892388_22892450;chr3R_22892607_22892843;chr3R_22892922_22893079;chr3R_22893218_22894865		chr3R_22892451_22892606;chr3R_22892844_22892921;chr3R_22893080_22893217		chr3R_22892330_22892387;chr3R_22894866_22895053	28.09	NA	42.70	13.24	NA	NA	NA	NA	NA	NA	56.86	NA	50.63	NA	NA	NA	NA	NA	NA	NA	NA	NA	NA	NA	NA	43.33	NA	16.67	11.54	NA	NA	NA	NA	NA	NA	NA	NA	NA	NA
K	multi_cassette	unk,I_chr3R_18980963_18981530	chr3R	-	chr3R_18980690_18981530	chr3R_18980690_18980853;chr3R_18980963_18981161;chr3R_18981272_18981530		chr3R_18980854_18980962;chr3R_18981162_18981271		chr3R_18980567_18980689;chr3R_18981531_18981630	9.84	NA	NA	NA	NA	NA	NA	24.32	NA	NA	NA	NA	24.00	NA	NA	29.63	NA	NA	NA	21.43	NA	NA	NA	NA	NA	NA	NA	NA	NA	NA	NA	NA	26.67	NA	NA	NA	NA	NA	NA
K	multi_cassette	CG17082,R_chr2R_642176_644740,I_chr2R_644094_644145,RI_chr2R_644671_645068,I_chr2R_644671_645137,I_chr2R_645254_645312	chr2R	+	chr2R_642176_644740	chr2R_642176_643675;chr2R_643765_643820;chr2R_644094_644159;chr2R_644671_644740		chr2R_643676_643764;chr2R_643821_644093;chr2R_644160_644670		chr2R_642076_642175;chr2R_644741_644840	100.00	NA	NA	68.97	NA	NA	NA	NA	NA	NA	NA	NA	NA	NA	NA	NA	NA	NA	NA	NA	NA	NA	NA	NA	NA	NA	NA	NA	NA	NA	NA	NA	NA	NA	NA	NA	NA	NA	NA
K	multi_cassette	cals,I_chr4_1139644_1142084,RI_chr4_1141233_1142084	chr4	-	chr4_1139644_1142084	chr4_1139644_1140562;chr4_1140674_1140731;chr4_1141233_1142084		chr4_1140563_1140673;chr4_1140732_1141232		chr4_1139544_1139643;chr4_1142085_1142184	100.00	NA	NA	NA	NA	NA	NA	NA	NA	NA	NA	NA	NA	NA	NA	NA	NA	NA	NA	NA	NA	NA	NA	NA	NA	NA	NA	NA	33.33	NA	NA	NA	NA	NA	NA	NA	NA	NA	NA
K	multi_cassette	unc-13,RI_chr4_892852_895828,RI_chr4_894198_895828,E_chr4_894796_894871,I_chr4_895008_895828,RI_chr4_897821_903586,I_chr4_899619_903586,I_chr4_902576_903242,I_chr4_906518_917117,I_chr4_913576_919018,I_chr4_924098_927699,RI_chr4_928193_928245,I_chr4_928482_929704,I_chr4_929811_932812	chr4	-	chr4_892852_895828	chr4_892852_893839;chr4_894198_894260;chr4_894553_894619;chr4_894787_894871;chr4_895094_895828		chr4_893840_894197;chr4_894261_894552;chr4_894620_894786;chr4_894872_895093		chr4_892753_892851;chr4_895829_895928	90.91	NA	NA	65.91	NA	NA	NA	NA	NA	NA	NA	NA	NA	NA	NA	NA	NA	NA	NA	NA	NA	NA	NA	NA	NA	NA	NA	NA	57.58	NA	NA	NA	NA	NA	NA	NA	NA	NA	NA
K	multi_cassette	PP2A-B',RI_chr3R_13993929_13994503	chr3R	+	chr3R_13993590_13997250	chr3R_13993590_13995205;chr3R_13995271_13995378;chr3R_13995821_13997250		chr3R_13995206_13995270;chr3R_13995379_13995820		chr3R_13993510_13993589;chr3R_13997251_13997425	75.00	NA	NA	NA	NA	NA	NA	22.22	NA	NA	NA	NA	NA	NA	NA	NA	NA	NA	NA	NA	NA	NA	NA	NA	NA	NA	NA	NA	NA	NA	NA	NA	NA	NA	NA	NA	NA	NA	NA
K	multi_cassette	CG2316,REI_chr4_205422_208622,I_chr4_206537_206603,I_chr4_208796_210623,I_chr4_209150_214298,I_chr4_209369_210623,I_chr4_209875_213969,RI_chr4_209875_214450,I_chr4_210688_213991,RI_chr4_210688_214450	chr4	-	chr4_205422_208622	chr4_205422_206452;chr4_206543_206603;chr4_207467_208622		chr4_206453_206542;chr4_206604_207466		chr4_205322_205421;chr4_208623_208722	96.55	NA	NA	NA	NA	NA	NA	NA	NA	NA	NA	NA	NA	NA	NA	NA	NA	NA	NA	NA	NA	NA	NA	NA	NA	NA	NA	NA	NA	NA	NA	NA	NA	NA	NA	62.50	NA	NA	NA
K	multi_cassette	Rad23,I_chr4_328801_328879,RI_chr4_328916_330164	chr4	+	chr4_328916_330164	chr4_328916_329056;chr4_329201_329274;chr4_329706_330164		chr4_329057_329200;chr4_329275_329705		chr4_328880_328915;chr4_330165_330259	96.88	NA	NA	39.13	NA	NA	NA	NA	NA	NA	NA	NA	NA	NA	NA	NA	NA	NA	NA	NA	NA	NA	NA	NA	NA	NA	NA	NA	NA	NA	NA	NA	NA	NA	NA	NA	NA	NA	NA
K	multi_cassette	CG12090,I_chr3L_1525393_1526659	chr3L	-	chr3L_1525393_1527189	chr3L_1525393_1526333;chr3L_1526399_1526659;chr3L_1526732_1527189		chr3L_1526334_1526398;chr3L_1526660_1526731		chr3L_1525293_1525392;chr3L_1527190_1527240	20.00	NA	NA	NA	NA	NA	NA	NA	NA	NA	NA	95.00	NA	NA	NA	NA	NA	NA	NA	NA	NA	NA	NA	NA	NA	NA	NA	NA	NA	NA	NA	NA	NA	NA	NA	NA	NA	NA	NA
K	multi_cassette	mthl10	chr3L	-	chr3L_333641_334974	chr3L_333641_333941;chr3L_334120_334237;chr3L_334395_334974		chr3L_333942_334119;chr3L_334238_334394		chr3L_333522_333640;chr3L_334975_335169	55.00	NA	NA	8.33	NA	NA	NA	NA	NA	NA	NA	NA	20.00	NA	NA	NA	NA	NA	NA	NA	NA	NA	33.33	NA	NA	NA	NA	NA	10.00	NA	NA	NA	25.00	NA	NA	NA	NA	NA	NA
K	multi_cassette	syd,I_chr3L_7924891_7925400	chr3L	-	chr3L_7919938_7921016	chr3L_7919938_7920587;chr3L_7920680_7920859;chr3L_7920921_7921016		chr3L_7920588_7920679;chr3L_7920860_7920920		chr3L_7919673_7919937;chr3L_7921017_7921217	18.75	NA	NA	NA	NA	NA	NA	NA	NA	NA	NA	NA	NA	NA	NA	NA	NA	NA	NA	NA	NA	34.78	NA	NA	NA	NA	NA	NA	NA	NA	NA	NA	NA	NA	NA	NA	NA	NA	NA
N	multi_cassette	CG3635,I_chr2L_22179420_22179486	chr2L	+	chr2L_22175603_22182737	chr2L_22175603_22179486;chr2L_22179567_22179631;chr2L_22182055_22182737		chr2L_22179487_22179566;chr2L_22179632_22182054		chr2L_22175591_22175602;chr2L_22182738_22183329	100.00	NA	NA	NA	NA	NA	NA	NA	NA	NA	NA	NA	NA	NA	NA	NA	NA	NA	NA	NA	NA	NA	NA	NA	NA	NA	NA	NA	NA	NA	NA	NA	NA	NA	NA	NA	NA	NA	NA
K	multi_cassette	Mical,I_chr3R_5834577_5835458,RI_chr3R_5842549_5844218,I_chr3R_5843939_5844218,I_chr3R_5847106_5863537,I_chr3R_5863483_5863537,I_chr3R_5863613_5868513	chr3R	-	chr3R_5841649_5844218	chr3R_5841649_5842011;chr3R_5842549_5843294;chr3R_5843562_5844218		chr3R_5842012_5842548;chr3R_5843295_5843561		chr3R_5841385_5841648;chr3R_5844219_5844280	20.00	NA	NA	NA	NA	NA	NA	NA	NA	66.67	NA	NA	NA	NA	NA	NA	NA	NA	NA	NA	NA	NA	NA	NA	NA	NA	NA	NA	NA	NA	NA	NA	NA	NA	NA	NA	NA	NA	NA
K	multi_cassette	heph,I_chr3R_27699822_27771343,I_chr3R_27707594_27801169,RI_chr3R_27795508_27798223,RI_chr3R_27798276_27801169,RI_chr3R_27801288_27801517,I_chr3R_27801288_27801596	chr3R	-	chr3R_27784850_27805244	chr3R_27784850_27795477;chr3R_27795508_27798223;chr3R_27798276_27801169;chr3R_27801288_27801517;chr3R_27801688_27805244		chr3R_27795478_27795507;chr3R_27798224_27798275;chr3R_27801170_27801287;chr3R_27801518_27801687		chr3R_27784757_27784849;chr3R_27805245_27805341	56.35	NA	NA	NA	NA	NA	16.67	NA	NA	NA	NA	NA	NA	NA	NA	NA	NA	NA	NA	NA	NA	NA	NA	NA	NA	NA	25.00	NA	NA	NA	NA	NA	NA	NA	NA	NA	NA	NA	NA
K	multi_cassette	CG40263,F_chr2RHet_1265687_1293040,F_chr2RHet_1298459_1298703,F_chr2RHet_1298459_1311408,F_chr2RHet_1298885_1299622,RI_chr2RHet_1324541_1328409	chr2RHet	-	chr2RHet_1265687_1324445	chr2RHet_1265687_1286307;chr2RHet_1286572_1292103;chr2RHet_1292187_1293055;chr2RHet_1293175_1293235;chr2RHet_1293394_1324445		chr2RHet_1286308_1286571;chr2RHet_1292104_1292186;chr2RHet_1293056_1293174;chr2RHet_1293236_1293393		chr2RHet_1265587_1265686;chr2RHet_1324446_1324530	51.31	NA	NA	NA	NA	NA	40.00	NA	NA	NA	NA	NA	NA	NA	NA	NA	NA	NA	NA	NA	NA	33.33	NA	NA	25.00	NA	NA	20.00	22.22	NA	NA	NA	37.50	NA	40.00	22.22	NA	NA	NA
K	multi_cassette	CG11266,RI_chr2L_7033019_7033182,RI_chr2L_7033019_7034180,RI_chr2L_7033019_7034764,I_chr2L_7034274_7034764,I_chr2L_7034274_7035406,RI_chr2L_7034911_7035074,I_chr2L_7051093_7051366	chr2L	+	chr2L_7033019_7035406	chr2L_7033019_7034483;chr2L_7034694_7034764;chr2L_7034913_7035406		chr2L_7034484_7034693;chr2L_7034765_7034912		chr2L_7032919_7033018;chr2L_7035407_7035506	8.45	NA	NA	NA	NA	NA	NA	23.08	NA	NA	NA	20.63	28.00	26.67	NA	28.57	21.05	NA	20.83	NA	NA	NA	NA	NA	NA	NA	NA	NA	NA	NA	22.58	NA	NA	NA	NA	NA	NA	NA	NA
N	multi_cassette	msn,I_chr3L_2558033_2560115,F_chr3L_2558036_2563817,I_chr3L_2558390_2561931,I_chr3L_2558393_2560115,I_chr3L_2579521_2586402,I_chr3L_2585716_2586402,I_chr3L_2585733_2586036,I_chr3L_2585739_2586413	chr3L	-	chr3L_2558390_2563817	chr3L_2558390_2560115;chr3L_2560296_2561931;chr3L_2562844_2563817		chr3L_2560116_2560295;chr3L_2561932_2562843		chr3L_2558293_2558389;chr3L_2563818_2563917	100.00	75.00	NA	70.27	60.00	NA	79.31	NA	73.77	NA	NA	NA	23.08	NA	70.83	NA	NA	46.67	NA	NA	NA	37.62	81.40	NA	NA	NA	82.69	61.90	NA	NA	NA	NA	NA	NA	81.63	NA	82.02	NA	81.82
N	multi_cassette	CG6643,I_chr3R_20370792_20375406	chr3R	+	chr3R_20378379_20380423	chr3R_20378379_20379716;chr3R_20379803_20380077;chr3R_20380127_20380423		chr3R_20379717_20379802;chr3R_20380078_20380126		chr3R_20378208_20378378;chr3R_20380424_20380855	100.00	NA	NA	NA	NA	NA	NA	NA	NA	NA	NA	NA	NA	NA	NA	NA	NA	NA	NA	NA	NA	NA	NA	NA	NA	NA	NA	NA	42.86	NA	NA	NA	NA	NA	NA	NA	NA	NA	NA
K	multi_cassette	eIF-4E,RI_chr3L_9394049_9394139,RI_chr3L_9394054_9394756,I_chr3L_9394308_9394756,RI_chr3L_9394468_9394631,I_chr3L_9394468_9394659,I_chr3L_9394468_9395155,I_chr3L_9394468_9395240,I_chr3L_9394468_9395446,I_chr3L_9394685_9394756,RI_chr3L_9394707_9395016,RI_chr3L_9394707_9395198,I_chr3L_9394707_9395309,I_chr3L_9394819_9394884,I_chr3L_9394819_9395016,I_chr3L_9394819_9395198,I_chr3L_9394819_9395379	chr3L	-	chr3L_9394054_9395379	chr3L_9394054_9394139;chr3L_9394468_9394631;chr3L_9394707_9395379		chr3L_9394140_9394467;chr3L_9394632_9394706		chr3L_9393954_9394053;chr3L_9395380_9395409	23.29	NA	NA	NA	NA	NA	37.93	NA	NA	NA	45.83	37.36	NA	NA	NA	40.00	NA	NA	NA	NA	NA	52.94	NA	NA	11.86	NA	NA	10.71	NA	NA	NA	NA	53.33	NA	NA	NA	NA	NA	NA
K	multi_cassette	Haspin,F_chr2RHet_3208841_3212285,F_chr2RHet_3212408_3212898,F_chr2RHet_3213046_3213594	chr2RHet	+	chr2RHet_3200480_3234342	chr2RHet_3200480_3215005;chr2RHet_3215210_3215266;chr2RHet_3215563_3234342		chr2RHet_3215006_3215209;chr2RHet_3215267_3215562		chr2RHet_3200469_3200479;chr2RHet_3234343_3234575	93.75	NA	NA	34.78	NA	NA	NA	NA	NA	NA	NA	NA	NA	NA	NA	NA	NA	NA	NA	NA	NA	NA	NA	NA	NA	NA	NA	NA	33.33	NA	NA	NA	NA	NA	NA	NA	NA	NA	NA
K	multi_cassette	Nedd4,I_chr3L_17534504_17535990,I_chr3L_17535485_17536604,I_chr3L_17536186_17536604,I_chr3L_17536813_17536863	chr3L	+	chr3L_17535485_17536604	chr3L_17535485_17535689;chr3L_17535913_17535990;chr3L_17536063_17536604		chr3L_17535690_17535912;chr3L_17535991_17536062		chr3L_17535417_17535484;chr3L_17536605_17536704	77.28	NA	NA	NA	NA	NA	NA	NA	NA	NA	NA	NA	NA	NA	NA	NA	NA	NA	NA	NA	NA	55.56	NA	NA	NA	NA	NA	NA	NA	NA	NA	NA	NA	NA	NA	NA	NA	NA	NA
K	multi_cassette	PhKgamma,I_chrX_11590183_11590435,I_chrX_11596563_11597322	chrX	+	chrX_11592631_11597322	chrX_11592631_11593355;chrX_11593440_11594653;chrX_11595161_11597322		chrX_11593356_11593439;chrX_11594654_11595160		chrX_11592533_11592630;chrX_11597323_11597422	10.00	NA	NA	NA	NA	NA	NA	NA	NA	NA	NA	60.00	NA	NA	NA	NA	NA	NA	NA	NA	NA	NA	NA	NA	NA	NA	NA	NA	NA	NA	NA	NA	NA	NA	NA	NA	NA	NA	NA
K	multi_cassette	srp,I_chr3R_11825782_11827473,I_chr3R_11826508_11826910	chr3R	+	chr3R_11825782_11827473	chr3R_11825782_11826334;chr3R_11826508_11826910;chr3R_11827129_11827473		chr3R_11826335_11826507;chr3R_11826911_11827128		chr3R_11825682_11825781;chr3R_11827474_11827573	30.00	NA	NA	3.70	NA	NA	NA	NA	NA	NA	NA	75.00	NA	NA	NA	NA	NA	NA	NA	NA	NA	0.00	NA	NA	NA	NA	NA	NA	NA	NA	75.00	NA	NA	75.00	NA	NA	NA	NA	NA
K	multi_cassette	put	chr3R	-	chr3R_10448026_10450921	chr3R_10448026_10448964;chr3R_10449142_10449208;chr3R_10449395_10450921		chr3R_10448965_10449141;chr3R_10449209_10449394		chr3R_10447989_10448025;chr3R_10450922_10451371	100.00	NA	NA	88.68	NA	NA	NA	NA	NA	NA	NA	NA	NA	NA	NA	NA	NA	NA	NA	NA	NA	NA	NA	NA	NA	NA	NA	NA	NA	NA	NA	NA	NA	NA	NA	NA	NA	NA	NA
K	multi_cassette	zip,I_chr2R_20878796_20879147	chr2R	-	chr2R_20884825_20887561	chr2R_20884825_20885100;chr2R_20885221_20885800;chr2R_20885825_20887561		chr2R_20885101_20885220;chr2R_20885801_20885824		chr2R_20884732_20884824;chr2R_20887562_20887683	86.67	NA	NA	NA	NA	NA	NA	NA	NA	NA	NA	NA	NA	NA	NA	NA	NA	NA	NA	NA	NA	NA	NA	NA	NA	NA	NA	NA	46.88	NA	NA	NA	NA	NA	NA	NA	NA	NA	NA
N	multi_cassette	Hr78,I_chr3L_21490089_21490390,CG33214	chr3L	-	chr3L_21488969_21490390	chr3L_21488969_21489526;chr3L_21489842_21489919;chr3L_21490008_21490390		chr3L_21489527_21489841;chr3L_21489920_21490007		chr3L_21488699_21488968;chr3L_21490391_21490490	100.00	NA	NA	NA	NA	NA	NA	NA	NA	NA	NA	NA	NA	NA	NA	NA	NA	NA	NA	NA	NA	74.07	NA	NA	NA	NA	NA	NA	NA	NA	NA	NA	NA	NA	NA	NA	NA	NA	NA
K	multi_cassette	ens,I_chr3L_4130719_4131120	chr3L	-	chr3L_4127163_4131120	chr3L_4127163_4129650;chr3L_4129792_4130388;chr3L_4130644_4131120		chr3L_4129651_4129791;chr3L_4130389_4130643		chr3L_4126989_4127162;chr3L_4131121_4131220	0.00	NA	NA	NA	NA	NA	NA	NA	NA	NA	NA	16.00	NA	NA	NA	NA	NA	NA	NA	NA	NA	NA	NA	NA	NA	NA	NA	NA	NA	NA	NA	NA	NA	NA	NA	NA	NA	NA	NA
K	multi_cassette	shot,I_chr2R_9762249_9762363,I_chr2R_9771216_9771599,I_chr2R_9782813_9788941,I_chr2R_9791078_9791208	chr2R	-	chr2R_9753001_9753953	chr2R_9753001_9753323;chr2R_9753411_9753565;chr2R_9753632_9753953		chr2R_9753324_9753410;chr2R_9753566_9753631		chr2R_9752056_9753000;chr2R_9753954_9754137	98.63	NA	NA	NA	NA	NA	NA	NA	NA	55.32	NA	NA	NA	NA	NA	NA	NA	NA	NA	NA	NA	NA	NA	NA	NA	NA	NA	NA	NA	NA	NA	NA	NA	NA	NA	NA	NA	NA	NA
N	multi_cassette	spin,I_chr2R_12013288_12013847	chr2R	+	chr2R_12019405_12023531	chr2R_12019405_12019813;chr2R_12020141_12020333;chr2R_12020596_12023531		chr2R_12019814_12020140;chr2R_12020334_12020595		chr2R_12019047_12019404;chr2R_12023532_12023630	100.00	NA	NA	NA	NA	NA	NA	NA	NA	NA	NA	NA	NA	NA	NA	NA	NA	NA	NA	NA	NA	51.72	NA	NA	NA	NA	NA	NA	NA	NA	NA	NA	NA	NA	NA	NA	NA	NA	NA
K	multi_cassette	gish,I_chr3R_12125412_12126290	chr3R	+	chr3R_12123068_12126966	chr3R_12123068_12123766;chr3R_12123845_12124191;chr3R_12124273_12126966		chr3R_12123767_12123844;chr3R_12124192_12124272		chr3R_12122897_12123067;chr3R_12126967_12127073	100.00	NA	NA	NA	NA	NA	NA	NA	NA	NA	NA	NA	NA	NA	NA	NA	NA	NA	NA	NA	NA	NA	NA	NA	NA	NA	NA	NA	73.91	NA	NA	NA	NA	NA	NA	NA	NA	NA	NA
N	multi_cassette	CG42348,I_chr3L_20149990_20151579	chr3L	-	chr3L_20148379_20151579	chr3L_20148379_20148637;chr3L_20148760_20148832;chr3L_20148928_20149000;chr3L_20149099_20151579		chr3L_20148638_20148759;chr3L_20148833_20148927;chr3L_20149001_20149098		chr3L_20148001_20148378;chr3L_20151580_20151679	100.00	NA	NA	65.62	NA	NA	NA	NA	NA	NA	NA	NA	NA	NA	NA	NA	NA	NA	NA	NA	NA	76.92	NA	NA	NA	NA	NA	NA	NA	NA	NA	NA	NA	82.14	NA	NA	NA	NA	NA
K	multi_cassette	CG8451	chr2L	-	chr2L_8203247_8204686	chr2L_8203247_8203313;chr2L_8203470_8203526;chr2L_8203637_8204686		chr2L_8203314_8203469;chr2L_8203527_8203636		chr2L_8203087_8203246;chr2L_8204687_8205128	97.50	NA	NA	NA	NA	NA	NA	NA	NA	NA	NA	NA	NA	NA	NA	NA	NA	NA	NA	NA	NA	NA	NA	NA	NA	NA	NA	NA	NA	NA	NA	NA	NA	NA	NA	84.00	NA	NA	NA
N	multi_cassette	boi,I_chrX_2363445_2363896	chrX	-	chrX_2339627_2344702	chrX_2339627_2339893;chrX_2340215_2340443;chrX_2340611_2340674;chrX_2340858_2340922;chrX_2341631_2344702		chrX_2339894_2340214;chrX_2340444_2340610;chrX_2340675_2340857;chrX_2340923_2341630		chrX_2338205_2339626;chrX_2344703_2344871	100.00	NA	NA	60.00	NA	NA	NA	NA	NA	NA	NA	NA	NA	NA	NA	NA	NA	NA	NA	NA	NA	NA	NA	NA	NA	NA	NA	NA	NA	NA	NA	NA	NA	NA	NA	NA	NA	NA	NA
K	multi_cassette	CG40263,F_chr2RHet_1265687_1293040,RI_chr2RHet_1324541_1328409	chr2RHet	-	chr2RHet_1324541_1335781	chr2RHet_1324541_1333289;chr2RHet_1333469_1335106;chr2RHet_1335333_1335781		chr2RHet_1333290_1333468;chr2RHet_1335107_1335332		chr2RHet_1324446_1324540;chr2RHet_1335782_1335833	7.42	NA	NA	NA	NA	NA	NA	NA	NA	NA	81.82	NA	NA	NA	NA	NA	NA	NA	NA	NA	27.27	NA	NA	NA	NA	NA	NA	33.33	33.33	NA	NA	NA	NA	NA	NA	NA	NA	NA	NA
K	multi_cassette	Nos,I_chr2L_10826086_10826539	chr2L	-	chr2L_10817145_10822967	chr2L_10817145_10818391;chr2L_10818567_10822106;chr2L_10822247_10822967		chr2L_10818392_10818566;chr2L_10822107_10822246		chr2L_10816983_10817144;chr2L_10822968_10823002	75.00	NA	NA	NA	NA	NA	NA	NA	NA	NA	NA	NA	NA	NA	NA	NA	NA	NA	NA	NA	NA	20.00	NA	NA	NA	NA	NA	NA	NA	NA	NA	NA	NA	NA	NA	NA	NA	NA	NA
K	multi_cassette	Mlf,noncoding_7111,I_chr2R_11824086_11824186,REI_chr2R_11824089_11824525,CEI_chr2R_11826763_11827279	chr2R	-	chr2R_11824086_11825951	chr2R_11824086_11825183;chr2R_11825385_11825619;chr2R_11825773_11825951		chr2R_11825184_11825384;chr2R_11825620_11825772		chr2R_11823989_11824085;chr2R_11825952_11826483	0.00	NA	NA	23.91	NA	NA	NA	NA	NA	NA	NA	NA	NA	NA	NA	NA	NA	NA	NA	NA	NA	NA	NA	NA	NA	NA	NA	NA	NA	NA	NA	NA	NA	NA	NA	NA	NA	NA	NA
K	multi_cassette	Rpb4	chr3R	-	chr3R_14079178_14081038	chr3R_14079178_14079247;chr3R_14079515_14079574;chr3R_14080039_14080096;chr3R_14080959_14081038		chr3R_14079248_14079514;chr3R_14079575_14080038;chr3R_14080097_14080958		chr3R_14078997_14079177;chr3R_14081039_14081173	37.50	NA	NA	NA	NA	50.00	77.78	NA	NA	NA	50.00	NA	NA	NA	NA	NA	NA	NA	80.00	52.38	NA	60.00	NA	NA	NA	NA	NA	50.00	60.00	NA	61.11	NA	NA	NA	NA	NA	70.00	50.00	50.00
K	multi_cassette	spen,I_chr2L_187184_187481,I_chr2L_200676_200752	chr2L	+	chr2L_163002_183760	chr2L_163002_164158;chr2L_164235_175360;chr2L_175448_183760		chr2L_164159_164234;chr2L_175361_175447		chr2L_162988_163001;chr2L_183761_185082	44.44	NA	NA	NA	NA	NA	NA	NA	NA	NA	NA	NA	NA	NA	NA	NA	NA	NA	NA	NA	NA	85.71	NA	NA	NA	NA	NA	NA	NA	NA	NA	NA	NA	NA	NA	NA	NA	NA	NA
K	multi_cassette	vap,RI_chrX_15897976_15899352,I_chrX_15897976_15899654,I_chrX_15898011_15899654,I_chrX_15898427_15899017,RI_chrX_15898427_15899654,RI_chrX_15899237_15899352,I_chrX_15899237_15899654	chrX	-	chrX_15898120_15899352	chrX_15898120_15898360;chrX_15898478_15899017;chrX_15899237_15899352		chrX_15898361_15898477;chrX_15899018_15899236		chrX_15897748_15898119;chrX_15899353_15899365	0.00	NA	NA	NA	NA	NA	NA	NA	NA	NA	NA	18.18	NA	NA	NA	NA	NA	NA	NA	18.18	NA	NA	NA	NA	NA	NA	NA	NA	NA	NA	NA	NA	NA	14.29	NA	NA	NA	NA	NA
K	multi_cassette	Jupiter,I_chr3R_7417030_7419354,I_chr3R_7417630_7417716,I_chr3R_7418347_7445425,RI_chr3R_7442793_7445425	chr3R	-	chr3R_7417030_7419354	chr3R_7417030_7418088;chr3R_7418347_7419043;chr3R_7419077_7419354		chr3R_7418089_7418346;chr3R_7419044_7419076		chr3R_7416930_7417029;chr3R_7419355_7419454	22.22	NA	NA	2.61	NA	NA	NA	NA	NA	NA	NA	89.29	NA	NA	NA	NA	NA	NA	NA	NA	NA	3.57	NA	NA	NA	NA	NA	NA	8.33	NA	NA	NA	NA	NA	NA	NA	NA	NA	NA
K	multi_cassette	Ppn,F_chr3R_24347009_24347078	chr3R	-	chr3R_24348983_24349755	chr3R_24348983_24349248;chr3R_24349420_24349501;chr3R_24349697_24349755		chr3R_24349249_24349419;chr3R_24349502_24349696		chr3R_24348417_24348982;chr3R_24349756_24349939	37.14	NA	NA	22.86	NA	NA	16.33	NA	NA	NA	NA	NA	16.95	NA	NA	NA	16.00	NA	NA	NA	NA	NA	NA	NA	NA	20.00	NA	NA	NA	NA	NA	NA	NA	NA	NA	NA	NA	NA	NA
K	multi_cassette	Xrp1,I_chr3R_14741648_14750799,I_chr3R_14750298_14750799	chr3R	+	chr3R_14741648_14750799	chr3R_14741648_14745144;chr3R_14745235_14746134;chr3R_14747042_14750799		chr3R_14745145_14745234;chr3R_14746135_14747041		chr3R_14741548_14741647;chr3R_14750800_14750899	98.55	NA	NA	NA	NA	NA	83.62	NA	NA	NA	NA	NA	NA	NA	NA	NA	NA	NA	NA	NA	NA	NA	NA	NA	NA	NA	NA	NA	80.56	NA	NA	NA	NA	NA	NA	NA	NA	NA	NA
N	multi_cassette	RpL11,I_chr2R_15330246_15330292,I_chr2R_15330603_15330817,snoRNA:Psi28S-2444	chr2R	+	chr2R_15330246_15330817	chr2R_15330246_15330305;chr2R_15330604_15330664;chr2R_15330745_15330817		chr2R_15330306_15330603;chr2R_15330665_15330744		chr2R_15330177_15330245;chr2R_15330818_15330917	100.00	NA	NA	30.00	NA	45.45	NA	NA	NA	NA	NA	NA	NA	NA	NA	NA	NA	NA	NA	NA	NA	NA	NA	NA	NA	NA	NA	NA	NA	NA	NA	NA	NA	NA	NA	NA	NA	NA	NA
N	multi_cassette	14-3-3zeta,I_chr2R_5987356_5991764,I_chr2R_5993610_5993957,I_chr2R_5993331_5994971	chr2R	+	chr2R_5993331_5994971	chr2R_5993331_5993445;chr2R_5993610_5993828;chr2R_5994303_5994971		chr2R_5993446_5993609;chr2R_5993829_5994302		chr2R_5993231_5993330;chr2R_5994972_5995071	93.33	NA	NA	NA	NA	NA	NA	NA	NA	NA	NA	NA	NA	NA	NA	NA	NA	NA	NA	NA	NA	38.46	NA	NA	NA	NA	NA	NA	67.50	NA	NA	80.00	72.22	NA	NA	82.50	NA	NA	NA
N	multi_cassette	betaTub97EF	chr3R	-	chr3R_23794914_23798642	chr3R_23794914_23795104;chr3R_23795273_23795381;chr3R_23795550_23798642		chr3R_23795105_23795272;chr3R_23795382_23795549		chr3R_23794649_23794913;chr3R_23798643_23798872	100.00	NA	NA	NA	NA	NA	NA	NA	NA	NA	NA	NA	NA	NA	NA	NA	NA	NA	NA	NA	NA	61.11	NA	NA	NA	NA	NA	NA	NA	NA	NA	NA	NA	NA	NA	NA	NA	NA	NA
K	multi_cassette	Su(var)2-HP2	chr2R	-	chr2R_10499197_10504347	chr2R_10499197_10499285;chr2R_10503906_10504014;chr2R_10504267_10504347		chr2R_10499286_10503905;chr2R_10504015_10504266		chr2R_10499125_10499196;chr2R_10504348_10504372	88.00	NA	NA	NA	NA	NA	NA	NA	98.39	NA	NA	NA	NA	NA	NA	NA	NA	NA	NA	NA	NA	NA	NA	NA	NA	NA	NA	NA	NA	NA	NA	53.33	75.68	NA	NA	NA	NA	NA	75.00
N	multi_cassette	unc-13,I_chr4_904268_904671,CRE_chr4_904268_906381,I_chr4_904268_919018,I_chr4_904747_906385,REI_chr4_906314_906385,I_chr4_906518_906708,I_chr4_906518_917117,I_chr4_913576_919018,I_chr4_924098_927699,RI_chr4_928193_928245,I_chr4_928482_929704,I_chr4_929811_932812	chr4	-	chr4_904268_919018	chr4_904268_906079;chr4_906089_906385;chr4_906518_907590;chr4_913467_919018		chr4_906080_906088;chr4_906386_906517;chr4_907591_913466		chr4_904196_904267;chr4_919019_919102	42.86	NA	NA	NA	NA	NA	NA	NA	NA	NA	NA	NA	NA	NA	NA	NA	NA	NA	NA	NA	NA	NA	NA	NA	NA	NA	NA	NA	9.09	NA	NA	NA	NA	NA	NA	NA	NA	NA	NA
K	multi_cassette	Nipped-B,RI_chr2R_599551_607274,I_chr2R_616057_617208	chr2R	-	chr2R_615459_615937	chr2R_615459_615513;chr2R_615630_615684;chr2R_615857_615937		chr2R_615514_615629;chr2R_615685_615856		chr2R_615299_615458;chr2R_615938_615993	88.46	NA	75.68	75.51	NA	NA	NA	NA	NA	NA	NA	NA	NA	NA	NA	NA	NA	67.74	NA	NA	NA	NA	NA	NA	NA	45.16	NA	NA	51.72	75.00	NA	NA	63.33	NA	NA	NA	NA	76.92	NA
K	multi_cassette	M(2)21AB,I_chr2L_110878_111037,I_chr2L_112022_112689,RI_chr2L_132256_132482	chr2L	+	chr2L_110878_112689	chr2L_110878_111004;chr2L_111118_111906;chr2L_112020_112689		chr2L_111005_111117;chr2L_111907_112019		chr2L_110778_110877;chr2L_112690_112789	29.73	NA	14.29	NA	NA	NA	10.67	NA	16.28	NA	NA	NA	NA	NA	NA	13.16	NA	NA	NA	NA	68.18	15.25	NA	NA	NA	NA	NA	7.41	7.84	NA	48.44	NA	NA	NA	NA	NA	12.50	NA	11.76
N	multi_cassette	Neu3,F_chr3R_10498229_10498337	chr3R	-	chr3R_10496565_10498144	chr3R_10496565_10497093;chr3R_10497246_10497330;chr3R_10497526_10498144		chr3R_10497094_10497245;chr3R_10497331_10497525		chr3R_10496222_10496564;chr3R_10498145_10498228	100.00	NA	NA	NA	NA	NA	NA	NA	NA	NA	NA	NA	NA	NA	NA	NA	NA	NA	NA	NA	NA	NA	NA	NA	NA	NA	NA	NA	76.62	NA	NA	NA	NA	NA	NA	NA	NA	NA	NA
K	multi_cassette	CG32685,CREI_chrX_9967445_9972518	chrX	-	chrX_9967445_9972518	chrX_9967445_9967909;chrX_9968099_9968170;chrX_9968360_9968426;chrX_9968929_9969008;chrX_9969107_9969176;chrX_9969661_9972518		chrX_9967910_9968098;chrX_9968171_9968359;chrX_9968427_9968928;chrX_9969009_9969106;chrX_9969177_9969660		chrX_9967345_9967444;chrX_9972519_9972618	89.47	NA	NA	NA	NA	NA	100.00	NA	100.00	NA	NA	NA	NA	NA	100.00	NA	NA	NA	NA	NA	NA	NA	NA	NA	NA	NA	NA	NA	NA	NA	NA	NA	29.09	NA	NA	100.00	NA	100.00	NA
K	multi_cassette	Ten-m,EI_chr3L_22298865_22299141,I_chr3L_22300015_22300646,I_chr3L_22374182_22399991	chr3L	-	chr3L_22296709_22300646	chr3L_22296709_22296798;chr3L_22297211_22297345;chr3L_22297630_22298066;chr3L_22298865_22300646		chr3L_22296799_22297210;chr3L_22297346_22297629;chr3L_22298067_22298864		chr3L_22296163_22296708;chr3L_22300647_22300652	90.91	NA	NA	NA	NA	NA	NA	NA	78.95	NA	NA	NA	NA	NA	NA	NA	NA	NA	NA	NA	NA	NA	NA	77.78	NA	NA	NA	NA	NA	NA	NA	NA	NA	NA	NA	NA	NA	NA	NA
K	multi_cassette	Vha100-1,I_chr3R_24958227_24960770,RI_chr3R_24959152_24959582,I_chr3R_24959804_24960770,CE_chr3R_24962426_24962797	chr3R	+	chr3R_24959152_24960770	chr3R_24959152_24959582;chr3R_24959684_24960278;chr3R_24960321_24960770		chr3R_24959583_24959683;chr3R_24960279_24960320		chr3R_24959060_24959151;chr3R_24960771_24960870	9.09	NA	NA	NA	NA	NA	NA	NA	NA	NA	NA	41.07	NA	NA	NA	NA	NA	NA	NA	NA	NA	NA	NA	NA	NA	NA	NA	NA	NA	NA	NA	NA	NA	NA	NA	NA	NA	NA	NA
K	multi_cassette	CG33558,RI_chr2R_2813804_2816013,I_chr2R_2813804_2817753,F_chr2R_2814298_2814894,I_chr2R_2814327_2817753,I_chr2R_2815816_2816013,I_chr2R_2816342_2817327,I_chr2R_2816779_2817354,RI_chr2R_2817876_2819347,CREI_chr2R_2832933_2850384	chr2R	-	chr2R_2813804_2817753	chr2R_2813804_2814174;chr2R_2814327_2814894;chr2R_2815654_2816013;chr2R_2816342_2817327;chr2R_2817604_2817753		chr2R_2814175_2814326;chr2R_2814895_2815653;chr2R_2816014_2816341;chr2R_2817328_2817603		chr2R_2813704_2813803;chr2R_2817754_2817762	100.00	NA	NA	NA	NA	NA	NA	NA	NA	NA	NA	NA	NA	NA	NA	NA	NA	NA	NA	NA	NA	NA	NA	NA	NA	NA	NA	NA	NA	NA	NA	NA	NA	NA	NA	NA	NA	NA	NA
K	multi_cassette	CG41378,I_chr2RHet_1545717_1605870,I_chr2RHet_1545717_1621473,I_chr2RHet_1545717_1621569,I_chr2RHet_1606049_1607768,RI_chr2RHet_1606049_1621284,noncoding_9480	chr2RHet	-	chr2RHet_1545717_1621473	chr2RHet_1545717_1605712;chr2RHet_1605787_1605870;chr2RHet_1606049_1621473		chr2RHet_1605713_1605786;chr2RHet_1605871_1606048		chr2RHet_1545666_1545716;chr2RHet_1621474_1621573	57.73	NA	NA	8.00	NA	NA	NA	NA	NA	NA	NA	NA	NA	NA	NA	NA	NA	NA	NA	NA	NA	NA	NA	NA	NA	NA	14.29	11.76	NA	NA	NA	NA	NA	NA	NA	NA	NA	NA	NA
N	multi_cassette	Dscam,F_chr2R_3219886_3225754,I_chr2R_3219886_3226532,FI_chr2R_3219886_3227659,F_chr2R_3219886_3228449,F_chr2R_3219886_3228832,F_chr2R_3226043_3235353,F_chr2R_3227948_3235353,F_chr2R_3228738_3235353,FI_chr2R_3229124_3235353,FI_chr2R_3236481_3242386,I_chr2R_3244812_3249222,FI_chr2R_3249373_3251385,FI_chr2R_3251554_3255892	chr2R	-	chr2R_3219886_3235353	chr2R_3219886_3232565;chr2R_3232857_3232989;chr2R_3233281_3235353		chr2R_3232566_3232856;chr2R_3232990_3233280		chr2R_3219786_3219885;chr2R_3235354_3235453	100.00	22.22	22.22	12.50	NA	NA	27.27	13.33	NA	NA	NA	NA	16.67	NA	NA	NA	NA	NA	NA	NA	NA	6.25	NA	NA	NA	NA	NA	NA	18.18	NA	NA	NA	11.11	NA	NA	NA	NA	NA	NA
K	multi_cassette	unc-13,I_chr4_897821_902468,RI_chr4_897821_903586,I_chr4_899619_903586,I_chr4_902576_903242,I_chr4_906518_917117,I_chr4_913576_919018,I_chr4_924098_927699,RI_chr4_928193_928245,I_chr4_928482_929704,I_chr4_929811_932812	chr4	-	chr4_899619_903586	chr4_899619_902468;chr4_902576_903242;chr4_903350_903586		chr4_902469_902575;chr4_903243_903349		chr4_899519_899618;chr4_903587_903686	62.50	NA	NA	NA	NA	NA	NA	NA	NA	NA	NA	NA	NA	NA	NA	NA	NA	NA	NA	NA	NA	NA	NA	NA	NA	NA	NA	NA	NA	NA	NA	NA	NA	NA	NA	7.14	NA	NA	NA
K	multi_cassette	Nipped-B,I_chr2R_583116_587893,RI_chr2R_599551_607274,I_chr2R_616057_617208	chr2R	-	chr2R_583116_587893	chr2R_583116_586007;chr2R_586502_586563;chr2R_586657_587893		chr2R_586008_586501;chr2R_586564_586656		chr2R_583016_583115;chr2R_587894_587993	98.51	NA	NA	83.58	NA	NA	NA	NA	NA	NA	NA	NA	NA	NA	NA	NA	NA	NA	NA	NA	NA	NA	NA	NA	NA	NA	NA	NA	NA	NA	NA	NA	NA	NA	NA	NA	NA	NA	NA
K	multi_cassette	CG8671,I_chr2L_21275807_21277205	chr2L	+	chr2L_21275807_21281131	chr2L_21275807_21277277;chr2L_21278430_21279883;chr2L_21280448_21281131		chr2L_21277278_21278429;chr2L_21279884_21280447		chr2L_21275724_21275806;chr2L_21281132_21281337	3.70	NA	NA	13.95	NA	NA	NA	NA	NA	NA	NA	NA	NA	NA	NA	NA	NA	NA	NA	NA	NA	NA	NA	NA	NA	NA	NA	NA	NA	NA	NA	NA	NA	NA	NA	22.22	NA	NA	NA
K	jcn_only_AD	Mes2,CEF_chr3L_22939285_22939369	chr3L	+	chr3L_22939041_22939369	chr3L_22939285_22939369				chr3L_22939370_22939469;chr3L_22938759_22939040	15.48	NA	NA	33.33	NA	NA	41.94	39.39	NA	NA	NA	NA	40.74	NA	NA	36.80	NA	NA	36.45	NA	35.64	NA	NA	NA	NA	NA	NA	NA	4.11	NA	NA	NA	3.92	34.81	NA	NA	NA	NA	NA
K	jcn_only_AD	Rip11,E_chrX_18532733_18533695,RI_chrX_18530353_18530870,RI_chrX_18544139_18544185	chrX	-	chrX_18531820_18533496	chrX_18531820_18532278				chrX_18531668_18531819;chrX_18533497_18534230	75.79	NA	NA	NA	NA	NA	NA	NA	NA	NA	NA	NA	NA	NA	NA	NA	65.36	NA	NA	NA	NA	86.05	NA	NA	NA	NA	NA	NA	NA	NA	NA	NA	NA	NA	NA	NA	NA	NA	NA
K	jcn_only_AD	CG3321,RI_chr3R_10154615_10155360	chr3R	+	chr3R_10152850_10152974;chr3R_10152811_10152974;chr3R_10152911_10152974	chr3R_10152906_10152974				chr3R_10152975_10153473;chr3R_10152803_10152810	10.35	NA	NA	NA	NA	NA	NA	NA	NA	NA	NA	NA	NA	NA	NA	NA	NA	NA	NA	NA	NA	24.44	NA	NA	NA	NA	NA	NA	25.27	27.50	NA	NA	NA	NA	NA	NA	NA	NA	NA
K	jcn_only_AD	CG9821,I_chr3R_4644986_4645248,I_chr3R_4644986_4645577,I_chr3R_4644986_4645648,I_chr3R_4644986_4646263,RI_chr3R_4644986_4646264,RI_chr3R_4645903_4646033	chr3R	-	chr3R_4644986_4645248;chr3R_4644986_4645577;chr3R_4644986_4646033	chr3R_4644986_4645649				chr3R_4644886_4644985;chr3R_4646034_4646133	77.17	NA	NA	NA	NA	NA	NA	NA	NA	NA	NA	NA	NA	NA	NA	NA	NA	NA	NA	NA	NA	NA	NA	NA	NA	NA	NA	NA	50.31	NA	NA	NA	NA	NA	NA	NA	NA	NA	NA
K	jcn_only_AD	CG9932,I_chr2L_13025498_13027193,I_chr2L_13031395_13035824	chr2L	-	chr2L_13025498_13027065;chr2L_13025498_13027344	chr2L_13025498_13026528				chr2L_13025398_13025497;chr2L_13027345_13027744	74.19	NA	NA	NA	NA	NA	NA	NA	NA	NA	NA	NA	NA	NA	NA	NA	NA	NA	NA	NA	NA	NA	NA	NA	NA	NA	NA	NA	NA	NA	NA	NA	NA	NA	NA	NA	NA	NA	NA
K	jcn_only_AD	Rga,Spec2	chr3R	-	chr3R_1434742_1435371	chr3R_1434742_1435353				chr3R_1434172_1434741;chr3R_1435372_1435603	79.35	NA	NA	NA	NA	NA	NA	NA	NA	NA	NA	NA	NA	NA	NA	NA	NA	NA	NA	NA	NA	NA	NA	NA	NA	NA	NA	NA	NA	NA	NA	NA	NA	NA	NA	NA	NA	NA	NA
K	jcn_only_AD	cul-2,RI_chr2L_21657668_21657832,noncoding_4226,I_chr2L_21661637_21661945,I_chr2L_21662021_21662083	chr2L	+	chr2L_21657777_21657832;chr2L_21657742_21657832	chr2L_21657668_21657832				chr2L_21657833_21657932;chr2L_21657659_21657667	54.76	NA	NA	24.44	NA	NA	NA	NA	NA	NA	NA	NA	NA	NA	NA	NA	NA	NA	NA	NA	NA	88.95	81.15	NA	82.28	NA	79.37	90.32	84.17	80.99	NA	NA	82.84	NA	80.49	75.50	NA	NA	NA
N	jcn_only_AD	Pde8,I_chr2R_19563512_19564565	chr2R	+	chr2R_19562143_19562326	chr2R_19562175_19562326				chr2R_19562327_19562386;chr2R_19561937_19562142	0.00	NA	NA	NA	NA	NA	NA	NA	NA	NA	NA	NA	NA	NA	NA	NA	NA	NA	NA	NA	NA	12.43	NA	NA	NA	NA	NA	NA	NA	NA	NA	NA	NA	NA	NA	NA	NA	NA	NA
K	jcn_only_AD	akirin,I_chr3L_7363173_7364806,I_chr3L_7363177_7364806,I_chr3L_7363177_7364831,I_chr3L_7363211_7364831,I_chr3L_7363731_7364806,I_chr3L_7364126_7364806,RI_chr3L_7364737_7364806	chr3L	+	chr3L_7363169_7364806	chr3L_7363285_7364806				chr3L_7364807_7364906;chr3L_7363111_7363168	73.03	NA	NA	NA	NA	NA	NA	NA	NA	NA	NA	NA	NA	NA	NA	NA	NA	NA	NA	59.30	NA	NA	NA	NA	NA	NA	NA	NA	NA	NA	NA	NA	NA	NA	NA	NA	NA	NA	NA
K	jcn_only_AD	I_chr2L_12099367_12099435,Aats-thr	chr2L	+	chr2L_12103835_12104491	chr2L_12104057_12104491				chr2L_12104492_12104552;chr2L_12103774_12103834	13.45	NA	NA	NA	NA	NA	NA	NA	NA	NA	NA	NA	NA	NA	NA	NA	NA	NA	NA	NA	NA	NA	NA	NA	NA	NA	NA	NA	NA	NA	NA	NA	NA	NA	NA	26.57	NA	NA	NA
K	jcn_only_AD	Psn,RI_chr3L_20430213_20430358	chr3L	+	chr3L_20427346_20427647;chr3L_20427403_20427647	chr3L_20427445_20427647				chr3L_20427648_20427812;chr3L_20427187_20427345	11.53	NA	NA	NA	NA	NA	NA	NA	NA	NA	NA	NA	NA	NA	NA	NA	NA	NA	NA	NA	NA	NA	NA	NA	NA	NA	NA	NA	36.42	NA	NA	NA	NA	NA	NA	NA	NA	NA	NA
K	jcn_only_AD	su(f),I_chrXHet_77570_78035	chrXHet	+	chrXHet_77736_78035;chrXHet_77832_78035	chrXHet_77570_78035				chrXHet_78036_78135;chrXHet_77470_77569	1.87	NA	NA	NA	NA	NA	NA	NA	NA	NA	NA	NA	NA	NA	NA	NA	NA	NA	NA	NA	NA	18.64	NA	NA	NA	NA	NA	NA	NA	NA	NA	NA	NA	NA	NA	NA	NA	NA	NA
K	jcn_only_AD	drk,RI_chr2R_9389255_9389317,I_chr2R_9389597_9389751,I_chr2R_9389597_9389907,I_chr2R_9389597_9389940,I_chr2R_9389597_9390151,I_chr2R_9389597_9390271,I_chr2R_9389714_9390195	chr2R	-	chr2R_9389597_9390151;chr2R_9389597_9389907;chr2R_9389597_9389940;chr2R_9389597_9390293;chr2R_9389597_9389751;chr2R_9389597_9390264;chr2R_9389597_9389753;chr2R_9389597_9389757	chr2R_9389597_9390195				chr2R_9389497_9389596;chr2R_9390294_9390295	77.12	NA	NA	NA	NA	NA	NA	NA	NA	NA	NA	NA	NA	NA	NA	NA	NA	NA	NA	NA	NA	NA	NA	NA	NA	NA	95.77	96.36	NA	95.59	NA	NA	NA	NA	NA	94.85	NA	NA	NA
K	jcn_only_AD	gpp,I_chr3R_2271795_2272181,CG33324	chr3R	+	chr3R_2270033_2272181	chr3R_2271795_2272181				chr3R_2272182_2272281;chr3R_2269544_2270032	26.80	NA	NA	NA	NA	NA	NA	NA	NA	NA	NA	NA	64.10	NA	NA	NA	NA	NA	NA	NA	NA	NA	NA	NA	NA	NA	NA	NA	6.85	NA	NA	NA	NA	NA	NA	NA	NA	NA	NA
N	jcn_only_AD	CG9646	chr2R	+	chr2R_12936500_12937513	chr2R_12936933_12937513				chr2R_12937514_12937680;chr2R_12936416_12936499	100.00	NA	NA	NA	NA	NA	NA	NA	NA	NA	NA	NA	NA	NA	NA	NA	NA	NA	NA	NA	NA	70.18	NA	NA	NA	NA	NA	NA	NA	NA	NA	NA	NA	NA	NA	NA	NA	NA	NA
K	jcn_only_AD	Aats-pro	chr3L	-	chr3L_2651281_2651341	chr3L_2651281_2651333				chr3L_2651213_2651280;chr3L_2651342_2651593	12.50	NA	NA	NA	NA	NA	NA	NA	NA	NA	NA	NA	NA	NA	NA	NA	NA	NA	NA	NA	NA	NA	NA	NA	NA	NA	NA	NA	NA	NA	56.00	NA	NA	NA	NA	NA	NA	NA	NA
N	jcn_only_AD	Fpps	chr2R	-	chr2R_7194465_7194765	chr2R_7194465_7194535				chr2R_7194370_7194464;chr2R_7194766_7195007	0.00	NA	NA	NA	NA	NA	NA	NA	NA	NA	NA	NA	NA	NA	NA	NA	NA	34.72	NA	NA	NA	NA	NA	NA	NA	NA	NA	NA	NA	NA	NA	NA	NA	NA	NA	NA	NA	NA	NA
K	jcn_only_AD	stc	chr2L	+	chr2L_15114214_15114299	chr2L_15114235_15114299				chr2L_15114300_15114310;chr2L_15114049_15114213	28.26	NA	NA	NA	NA	NA	NA	NA	NA	NA	NA	NA	NA	NA	NA	NA	NA	NA	NA	NA	NA	NA	NA	NA	NA	NA	NA	NA	48.73	NA	NA	NA	NA	NA	NA	NA	NA	NA	NA
K	jcn_only_AD	CG7414,I_chr3L_21819515_21819581	chr3L	+	chr3L_21819853_21820193	chr3L_21820136_21820193				chr3L_21820194_21820958;chr3L_21819575_21819852	25.04	NA	NA	NA	NA	NA	37.50	NA	NA	NA	NA	NA	NA	NA	NA	NA	NA	NA	NA	NA	NA	NA	NA	NA	NA	NA	NA	NA	NA	NA	NA	NA	40.74	NA	NA	NA	NA	NA	NA
K	jcn_only_AD	mfas,I_chr3R_7811954_7812017,I_chr3R_7818597_7818853,I_chr3R_7818607_7818853,RI_chr3R_7818607_7818970	chr3R	-	chr3R_7818575_7818970	chr3R_7818575_7818853				chr3R_7818507_7818574;chr3R_7818971_7818995	15.00	NA	NA	NA	NA	NA	NA	NA	NA	NA	NA	NA	NA	NA	NA	NA	NA	NA	NA	NA	NA	1.54	NA	NA	NA	NA	NA	NA	NA	NA	NA	NA	NA	NA	NA	NA	NA	NA	NA
K	jcn_only_AD	RpL27A,E_chr2L_4457411_4457977,I_chr2L_4458058_4458120	chr2L	-	chr2L_4458058_4458274;chr2L_4458058_4458140;chr2L_4458058_4458162	chr2L_4458058_4458288				chr2L_4457978_4458057;chr2L_4458289_4458357	79.55	NA	96.01	97.70	95.42	94.79	NA	98.22	92.13	NA	94.67	90.11	93.88	NA	97.01	92.97	96.56	89.91	97.33	94.20	94.67	NA	53.23	62.65	NA	94.22	53.93	NA	44.98	56.58	NA	NA	NA	96.77	56.52	49.23	58.90	53.65	55.02
K	jcn_only_AD	Tango13,I_chrX_13480088_13480998,I_chrX_13483861_13483954	chrX	+	chrX_13480088_13483954	chrX_13480126_13483954				chrX_13483955_13484054;chrX_13479988_13480087	4.88	NA	NA	NA	NA	NA	NA	NA	NA	NA	NA	NA	NA	NA	NA	NA	NA	NA	NA	NA	NA	NA	NA	NA	NA	NA	NA	NA	NA	NA	NA	NA	NA	NA	NA	NA	NA	NA	NA
K	jcn_only_AD	Mical,I_chr3R_5834577_5835458,I_chr3R_5843939_5844218,I_chr3R_5847106_5863537,I_chr3R_5863483_5863537,I_chr3R_5863613_5868513	chr3R	-	chr3R_5840828_5840905	chr3R_5840828_5840896				chr3R_5840712_5840827;chr3R_5840906_5840969	65.52	NA	NA	NA	NA	NA	NA	NA	NA	NA	NA	NA	NA	NA	NA	NA	NA	100.00	NA	NA	NA	NA	NA	NA	NA	NA	NA	NA	NA	NA	NA	NA	NA	NA	NA	NA	NA	NA	NA
N	jcn_only_AD	CG2003	chr3R	+	chr3R_27815249_27815312;chr3R_27815189_27815312	chr3R_27815253_27815312				chr3R_27815313_27816636;chr3R_27815109_27815188	0.00	NA	NA	NA	NA	NA	NA	NA	NA	NA	NA	NA	NA	NA	NA	NA	NA	NA	NA	NA	NA	NA	13.58	NA	NA	NA	NA	NA	NA	NA	35.71	NA	NA	NA	NA	NA	15.15	15.71	NA
N	jcn_only_AD	bchs,I_chr2L_5907926_5908312	chr2L	+	chr2L_5907288_5908312;chr2L_5907926_5908312	chr2L_5907644_5908312				chr2L_5908313_5908412;chr2L_5907175_5907287	0.00	NA	NA	NA	NA	NA	NA	NA	NA	NA	NA	NA	NA	NA	NA	NA	NA	NA	NA	NA	NA	19.74	NA	NA	NA	NA	NA	NA	NA	NA	NA	NA	15.13	NA	NA	NA	NA	NA	NA
K	jcn_only_AD	rudimentary,I_chrX_16559455_16560067,I_chrX_16561903_16561969	chrX	+	chrX_16559361_16560067	chrX_16559455_16560067				chrX_16560068_16560167;chrX_16559355_16559360	4.04	NA	NA	NA	NA	NA	NA	NA	NA	NA	NA	NA	NA	NA	NA	NA	NA	NA	NA	NA	NA	NA	NA	NA	NA	NA	NA	NA	25.00	NA	26.79	NA	NA	NA	NA	NA	NA	NA	NA
K	jcn_only_AD	RhoGDI	chr3L	+	chr3L_19921875_19923914;chr3L_19921911_19923914	chr3L_19922009_19923914				chr3L_19923915_19924114;chr3L_19921868_19921874	94.67	NA	NA	NA	NA	NA	NA	NA	NA	NA	NA	NA	NA	NA	NA	NA	NA	NA	NA	NA	NA	NA	NA	NA	NA	NA	NA	NA	NA	NA	NA	NA	71.21	NA	NA	NA	NA	NA	NA
K	jcn_only_AD	RpL14	chr3L	+	chr3L_8594138_8594413	chr3L_8594238_8594413				chr3L_8594414_8594515;chr3L_8594108_8594137	3.81	NA	NA	NA	NA	NA	NA	NA	NA	NA	NA	NA	NA	NA	NA	NA	NA	NA	NA	NA	NA	NA	20.39	NA	NA	NA	32.79	NA	NA	NA	20.49	NA	NA	NA	NA	NA	NA	NA	NA
K	jcn_only_AD	sax	chr2R	+	chr2R_3694104_3694576	chr2R_3694518_3694576				chr2R_3694577_3694706;chr2R_3694102_3694103	4.69	NA	NA	NA	NA	NA	NA	NA	NA	NA	NA	NA	NA	NA	NA	NA	NA	NA	NA	NA	NA	28.57	NA	NA	NA	NA	NA	NA	NA	NA	NA	NA	NA	NA	NA	NA	NA	NA	NA
K	jcn_only_AD	heph,I_chr3R_27699822_27771343,I_chr3R_27707594_27801169,I_chr3R_27801288_27801596	chr3R	-	chr3R_27805342_27811232;chr3R_27805342_27811214	chr3R_27805342_27810955				chr3R_27805247_27805341;chr3R_27811233_27811433	100.00	NA	NA	NA	NA	NA	NA	NA	NA	NA	NA	NA	NA	NA	NA	NA	NA	NA	NA	NA	NA	NA	NA	NA	NA	NA	NA	NA	76.00	NA	NA	NA	NA	NA	NA	NA	NA	NA	NA
K	jcn_only_AD	CG4699	chr3R	+	chr3R_11624133_11624442;chr3R_11624190_11624442;chr3R_11624127_11624442	chr3R_11624200_11624442				chr3R_11624443_11624758;chr3R_11623809_11624126	55.14	NA	NA	26.67	22.81	NA	NA	NA	NA	NA	NA	NA	NA	NA	NA	NA	NA	NA	NA	NA	NA	NA	NA	NA	NA	NA	NA	NA	NA	NA	NA	NA	NA	NA	NA	NA	NA	NA	NA
K	jcn_only_AD	CG34126,I_chr2L_4984636_4984712	chr2L	+	chr2L_4988849_4990307	chr2L_4989411_4990307				chr2L_4990308_4990450	93.13	NA	NA	NA	NA	NA	NA	NA	NA	55.74	NA	NA	NA	NA	NA	NA	NA	NA	NA	NA	NA	NA	NA	NA	NA	NA	NA	NA	NA	NA	NA	NA	NA	NA	NA	NA	NA	NA	NA
K	jcn_only_AD	sec23,I_chr3R_1474873_1475080,I_chr3R_1477727_1478102	chr3R	+	chr3R_1477525_1478102	chr3R_1477724_1478102				chr3R_1478103_1478202	4.82	NA	NA	NA	NA	NA	NA	NA	NA	NA	NA	NA	23.28	NA	NA	NA	NA	NA	NA	NA	NA	21.11	NA	NA	NA	NA	NA	NA	NA	NA	NA	NA	NA	NA	NA	NA	NA	NA	NA
K	jcn_only_AD	CG10664,REI_chr2L_19958910_19959266	chr2L	+	chr2L_19958765_19959266	chr2L_19958769_19959266				chr2L_19959267_19959366;chr2L_19958700_19958764	14.91	NA	NA	NA	NA	NA	NA	NA	NA	NA	NA	NA	NA	NA	NA	NA	NA	NA	NA	NA	NA	NA	NA	NA	NA	NA	NA	NA	NA	NA	NA	NA	NA	NA	NA	NA	NA	NA	NA
K	jcn_only_AD	mia	chr3R	-	chr3R_1374911_1375314	chr3R_1374911_1375297				chr3R_1374048_1374910;chr3R_1375315_1375484	16.00	NA	NA	NA	NA	NA	NA	NA	NA	NA	NA	NA	NA	NA	NA	NA	NA	NA	NA	NA	NA	NA	NA	NA	NA	NA	NA	NA	NA	NA	70.00	NA	NA	NA	NA	NA	NA	NA	NA
K	jcn_only_AD	kst,I_chr3L_3365752_3365816,I_chr3L_3367008_3367514	chr3L	+	chr3L_3367216_3367514;chr3L_3366963_3367514;chr3L_3367011_3367514;chr3L_3367008_3367514	chr3L_3366774_3367514				chr3L_3367515_3367614	58.16	NA	NA	NA	NA	76.22	NA	41.49	NA	NA	NA	NA	NA	NA	NA	NA	NA	38.50	NA	NA	NA	NA	NA	NA	NA	32.85	NA	NA	NA	NA	NA	NA	NA	NA	NA	NA	NA	NA	NA
K	jcn_only_AD	tws,I_chr3R_5960899_5960978,CG6241	chr3R	-	chr3R_5959310_5960163;chr3R_5959310_5960041;chr3R_5959310_5959789;chr3R_5959310_5960049;chr3R_5959310_5960182;chr3R_5959310_5960026;chr3R_5959310_5960158;chr3R_5959310_5959679	chr3R_5959310_5960101				chr3R_5958937_5959309;chr3R_5960183_5960224	29.17	NA	NA	NA	NA	NA	NA	NA	NA	NA	NA	NA	NA	NA	NA	NA	NA	NA	NA	NA	NA	NA	NA	NA	NA	NA	NA	NA	NA	NA	NA	NA	NA	NA	NA	NA	NA	NA	NA
K	jcn_only_AD	CG11347,I_chr3L_4412551_4417819	chr3L	+	chr3L_4419173_4419428	chr3L_4419263_4419428				chr3L_4419429_4419663;chr3L_4418782_4419172	30.69	NA	NA	NA	NA	NA	NA	NA	NA	NA	NA	NA	NA	NA	NA	NA	NA	NA	NA	NA	NA	9.93	NA	NA	NA	NA	NA	NA	NA	NA	NA	NA	NA	NA	NA	NA	NA	NA	NA
N	jcn_only_AD	CG34126,I_chr2L_4984636_4984712	chr2L	+	chr2L_4987298_4987906;chr2L_4987319_4987906	chr2L_4987241_4987906				chr2L_4987907_4988048;chr2L_4987159_4987240	100.00	NA	NA	NA	NA	NA	NA	NA	NA	NA	NA	NA	NA	NA	NA	NA	NA	NA	NA	NA	NA	72.09	NA	NA	NA	NA	NA	NA	NA	NA	NA	NA	NA	NA	NA	NA	NA	NA	NA
K	jcn_only_AD	CG1622,I_chrX_13192409_13192738,EI_chrX_13192857_13192928	chrX	+	chrX_13192846_13192928	chrX_13192857_13192928				chrX_13192929_13192997;chrX_13192807_13192845	6.47	NA	NA	NA	NA	NA	NA	NA	NA	NA	NA	NA	NA	NA	NA	NA	NA	NA	NA	NA	NA	NA	NA	NA	NA	NA	NA	NA	NA	NA	21.02	NA	NA	NA	NA	NA	NA	NA	NA
K	jcn_only_AD	fs(1)h,I_chrX_7947328_7948140,I_chrX_7950171_7952371,I_chrX_7954192_7955240	chrX	-	chrX_7947328_7948155	chrX_7947328_7948140				chrX_7947228_7947327;chrX_7948156_7948240	3.03	NA	NA	NA	NA	NA	NA	NA	NA	NA	NA	NA	22.39	NA	NA	NA	NA	NA	NA	NA	NA	NA	NA	NA	NA	NA	NA	NA	NA	NA	NA	NA	NA	NA	NA	NA	NA	NA	NA
K	jcn_only_AD	tral,I_chr3L_12511355_12511540,I_chr3L_12512171_12512251	chr3L	+	chr3L_12511325_12511537	chr3L_12511355_12511537				chr3L_12511538_12511767;chr3L_12511255_12511324	82.46	NA	NA	NA	NA	NA	NA	NA	NA	NA	NA	NA	NA	NA	NA	NA	NA	NA	NA	NA	NA	NA	NA	NA	NA	NA	NA	NA	NA	NA	NA	NA	NA	NA	NA	NA	NA	NA	NA
N	jcn_only_AD	Tpi	chr3R	-	chr3R_25959817_25960000;chr3R_25959817_25959887	chr3R_25959817_25959972				chr3R_25959232_25959816;chr3R_25960001_25960005	98.41	NA	NA	NA	NA	NA	NA	NA	NA	NA	NA	NA	NA	NA	NA	NA	NA	NA	NA	NA	NA	NA	NA	NA	NA	NA	NA	NA	83.50	NA	NA	NA	NA	NA	NA	NA	NA	NA	NA
K	jcn_only_AD	foi,I_chr3L_8520658_8520733,I_chr3L_8524905_8524976	chr3L	+	chr3L_8518753_8523659;chr3L_8518805_8523659	chr3L_8518490_8523659				chr3L_8523660_8524249;chr3L_8518407_8518489	7.06	NA	NA	NA	NA	NA	NA	NA	NA	NA	NA	NA	NA	NA	NA	NA	NA	NA	NA	NA	NA	NA	NA	NA	NA	NA	NA	NA	23.38	NA	NA	NA	NA	NA	NA	NA	NA	NA	NA
K	jcn_only_AD	CG5805	chr3R	-	chr3R_20612625_20613016	chr3R_20612625_20612713				chr3R_20611695_20612624;chr3R_20613017_20613134	8.33	NA	NA	NA	NA	NA	NA	NA	NA	NA	NA	NA	NA	NA	NA	NA	NA	NA	NA	NA	NA	NA	NA	NA	NA	NA	NA	NA	39.53	NA	NA	NA	NA	NA	NA	NA	NA	NA	NA
K	jcn_only_AD	shi,RI_chrX_15786633_15786860,RE_chrX_15793108_15795563	chrX	+	chrX_15786474_15786860;chrX_15786603_15786860;chrX_15786615_15786860;chrX_15786200_15786860;chrX_15786394_15786860	chrX_15786285_15786860				chrX_15786861_15786960;chrX_15786192_15786199	23.53	NA	NA	NA	NA	NA	NA	NA	NA	NA	NA	NA	NA	NA	NA	NA	NA	NA	NA	NA	NA	NA	0.00	NA	NA	NA	NA	NA	NA	NA	NA	NA	NA	NA	NA	NA	NA	NA	NA
K	jcn_only_AD	CG18317,RI_chr2L_1718492_1723881	chr2L	-	chr2L_1718492_1718674;chr2L_1718492_1718739	chr2L_1718492_1718695				chr2L_1718421_1718491;chr2L_1718740_1718903	33.33	NA	NA	NA	NA	NA	NA	NA	NA	NA	NA	NA	NA	NA	NA	NA	NA	NA	NA	NA	NA	NA	NA	NA	NA	NA	NA	NA	NA	NA	NA	NA	NA	NA	NA	NA	NA	NA	NA
K	jcn_only_AD	CG16936,RI_chr2R_20655101_20655166,I_chr2R_20660319_20660496	chr2R	-	chr2R_20655101_20655161;chr2R_20655101_20655476;chr2R_20655101_20655166	chr2R_20655101_20655620				chr2R_20655001_20655100;chr2R_20655621_20655665	91.40	NA	NA	NA	NA	NA	NA	NA	NA	NA	NA	NA	NA	NA	NA	NA	NA	11.11	NA	NA	NA	NA	NA	NA	NA	NA	NA	NA	NA	NA	NA	NA	NA	NA	NA	NA	NA	NA	NA
K	jcn_only_AD	CG1965,I_chr3R_2902064_2902611	chr3R	+	chr3R_2893812_2894429	chr3R_2893817_2894429				chr3R_2894430_2894670;chr3R_2893510_2893811	21.88	NA	NA	NA	NA	NA	NA	NA	NA	NA	NA	NA	NA	NA	NA	NA	NA	NA	NA	NA	NA	NA	NA	NA	NA	NA	NA	NA	NA	NA	72.00	NA	NA	NA	NA	NA	NA	NA	NA
K	jcn_only_AD	CG9705,I_chr3L_16774043_16774562	chr3L	+	chr3L_16773891_16774562	chr3L_16774043_16774562				chr3L_16774563_16774662;chr3L_16773605_16773890	3.68	NA	NA	NA	NA	NA	NA	NA	NA	NA	NA	28.18	NA	NA	NA	NA	NA	NA	NA	NA	NA	NA	NA	NA	NA	NA	NA	NA	NA	NA	NA	NA	NA	NA	NA	NA	NA	NA	NA
K	jcn_only_AD	MAPk-Ak2,RI_chrX_5655618_5656137,I_chrX_5656715_5657427,I_chrX_5656715_5657893,I_chrX_5656715_5657974	chrX	-	chrX_5656715_5658141;chrX_5656715_5658101	chrX_5656715_5658126				chrX_5656615_5656714;chrX_5658142_5658214	81.99	NA	NA	NA	NA	NA	NA	NA	NA	NA	NA	NA	96.74	NA	NA	NA	NA	NA	NA	NA	NA	NA	NA	NA	NA	NA	NA	NA	55.88	NA	NA	NA	NA	NA	NA	NA	NA	NA	NA
K	jcn_only_AD	I_chr2R_9844856_9845327,CG13349,RI_chr2R_9846641_9846709	chr2R	-	chr2R_9847615_9847752;chr2R_9847615_9847732	chr2R_9847615_9847823				chr2R_9847073_9847614;chr2R_9847824_9847834	0.56	NA	NA	NA	NA	NA	NA	NA	NA	NA	NA	NA	NA	NA	NA	NA	NA	NA	NA	NA	NA	NA	NA	NA	NA	NA	NA	NA	NA	NA	NA	NA	NA	NA	NA	NA	NA	NA	NA
K	jcn_only_AD	Tequila	chr3L	+	chr3L_9068723_9080948	chr3L_9080889_9080948				chr3L_9080949_9081215	89.58	NA	NA	40.32	NA	NA	NA	NA	NA	NA	NA	NA	NA	NA	NA	NA	NA	NA	NA	NA	NA	NA	NA	NA	NA	NA	NA	NA	57.50	NA	NA	NA	NA	NA	NA	NA	NA	NA	NA
K	jcn_only_AD	CG33156	chr2R	-	chr2R_9437422_9439612	chr2R_9437422_9439456				chr2R_9437104_9437421;chr2R_9439613_9439932	91.67	NA	NA	NA	NA	NA	NA	NA	NA	43.48	NA	NA	NA	NA	NA	NA	NA	NA	NA	NA	NA	NA	NA	NA	NA	NA	NA	NA	NA	NA	NA	NA	NA	NA	NA	NA	NA	NA	NA
K	jcn_only_AD	Nacalpha,I_chr2R_8648027_8648303	chr2R	-	chr2R_8648027_8648309;chr2R_8648027_8648231	chr2R_8648027_8648305				chr2R_8647927_8648026;chr2R_8648310_8648314	16.11	NA	NA	NA	NA	NA	NA	NA	NA	NA	NA	NA	NA	NA	NA	NA	NA	NA	NA	NA	NA	NA	NA	NA	NA	NA	NA	76.92	NA	NA	NA	NA	NA	NA	NA	NA	NA	NA	NA
K	jcn_only_AD	l(2)k01209,I_chr2R_13308079_13310771,I_chr2R_13309452_13310771,RI_chr2R_13310877_13311160	chr2R	+	chr2R_13309417_13311160;chr2R_13308486_13311160;chr2R_13308079_13311160	chr2R_13309452_13311160				chr2R_13311161_13311260;chr2R_13307979_13308078	57.93	NA	NA	NA	NA	NA	NA	NA	NA	NA	NA	NA	NA	NA	NA	NA	NA	NA	NA	NA	NA	NA	NA	NA	NA	NA	NA	NA	NA	NA	NA	NA	35.93	NA	NA	NA	NA	NA	NA
K	jcn_only_AD	CG3829,I_chr2R_20874677_20875710,I_chr2R_20874711_20875717,I_chr2R_20875172_20875710,I_chr2R_20875497_20875710	chr2R	+	chr2R_20875497_20875710;chr2R_20875172_20875710;chr2R_20875350_20875710	chr2R_20874711_20875710				chr2R_20875711_20875810;chr2R_20874611_20874710	24.00	NA	NA	NA	NA	NA	NA	NA	NA	NA	NA	NA	NA	NA	NA	NA	NA	NA	NA	NA	NA	NA	NA	NA	NA	NA	NA	NA	NA	NA	NA	NA	NA	NA	NA	NA	NA	NA	NA
K	jcn_only_AD	Cg25C,I_chr2L_5029811_5029873	chr2L	+	chr2L_5029811_5030136;chr2L_5029747_5030136	chr2L_5029637_5030136				chr2L_5030137_5030237;chr2L_5029620_5029636	16.18	NA	NA	NA	NA	NA	NA	NA	NA	NA	NA	NA	NA	NA	NA	NA	NA	NA	NA	NA	NA	NA	NA	NA	NA	NA	NA	NA	NA	NA	46.15	NA	NA	NA	NA	NA	NA	NA	NA
N	jcn_only_AD	CG8051,I_chrX_19198128_19201351	chrX	-	chrX_19198128_19199326;chrX_19198128_19201671	chrX_19198128_19199330				chrX_19198028_19198127;chrX_19201672_19201734	0.00	NA	NA	NA	NA	NA	NA	NA	NA	NA	NA	NA	NA	NA	NA	NA	NA	NA	NA	NA	NA	NA	NA	NA	NA	NA	NA	NA	NA	NA	NA	NA	NA	NA	NA	NA	NA	NA	NA
N	jcn_only_AD	I_chr2R_17543813_17543881,CG10320	chr2R	+	chr2R_17545799_17545850;chr2R_17545767_17545850;chr2R_17545781_17545850;chr2R_17545686_17545850;chr2R_17545690_17545850	chr2R_17545615_17545850				chr2R_17545851_17545985;chr2R_17545613_17545614	46.25	NA	NA	NA	78.82	NA	NA	NA	NA	11.11	NA	NA	NA	NA	76.79	NA	78.26	NA	82.19	NA	NA	NA	0.00	2.56	NA	NA	10.53	NA	16.22	11.43	NA	NA	NA	75.70	NA	12.50	19.40	NA	16.67
K	jcn_only_AD	heph,I_chr3R_27699822_27771343,I_chr3R_27707594_27801169,RI_chr3R_27798276_27801169,I_chr3R_27801288_27801596	chr3R	-	chr3R_27691048_27691484	chr3R_27691048_27691472				chr3R_27690854_27691047;chr3R_27691485_27691758	88.89	NA	NA	NA	NA	NA	NA	NA	NA	NA	NA	NA	NA	NA	NA	NA	NA	NA	NA	NA	NA	NA	NA	NA	NA	NA	NA	NA	NA	NA	NA	NA	NA	NA	NA	NA	NA	NA	NA
N	jcn_only_AD	myoglianin,RI_chr4_712986_714006,RI_chr4_716066_716482,RI_chr4_716153_716613	chr4	-	chr4_715043_716322;chr4_715043_716708;chr4_715043_716482;chr4_715043_716613	chr4_715043_715839				chr4_714007_715042;chr4_716709_716712	74.07	NA	NA	NA	NA	NA	NA	NA	NA	NA	NA	NA	29.82	NA	NA	NA	NA	NA	NA	NA	NA	NA	NA	NA	NA	NA	NA	NA	NA	NA	NA	NA	NA	NA	NA	NA	NA	NA	NA
N	jcn_only_AD	CG3191,CG3091,I_chrX_2147635_2147990	chrX	-	chrX_2145388_2146756	chrX_2145388_2145704				chrX_2145228_2145387;chrX_2146757_2146893	100.00	NA	NA	NA	NA	NA	NA	NA	NA	NA	NA	NA	NA	NA	NA	NA	NA	NA	NA	NA	NA	57.58	NA	NA	NA	NA	NA	NA	NA	NA	NA	NA	NA	NA	NA	NA	NA	NA	NA
K	jcn_only_AD	CG5059,I_chr3L_20509233_20511440,I_chr3L_20509985_20510360	chr3L	-	chr3L_20509233_20512316	chr3L_20509233_20512067				chr3L_20509133_20509232;chr3L_20512317_20512503	92.06	NA	NA	NA	NA	NA	NA	NA	NA	NA	NA	NA	NA	NA	NA	NA	NA	NA	NA	NA	NA	71.11	NA	NA	NA	NA	NA	NA	NA	NA	NA	NA	NA	NA	NA	NA	NA	NA	NA
K	jcn_only_AD	I_chr2L_19388570_19389922,CG17544	chr2L	-	chr2L_19393657_19398346;chr2L_19393657_19398350	chr2L_19393657_19398334				chr2L_19393497_19393656;chr2L_19398351_19398401	44.97	NA	NA	NA	NA	NA	NA	NA	NA	NA	NA	NA	NA	NA	NA	NA	NA	NA	NA	NA	NA	NA	NA	NA	NA	NA	NA	NA	65.48	NA	NA	NA	NA	NA	NA	NA	NA	NA	NA
K	jcn_only_AD	SdhA,I_chr2R_15283283_15283411,I_chr2R_15283319_15283369	chr2R	-	chr2R_15283283_15283415	chr2R_15283283_15283369				chr2R_15283219_15283282;chr2R_15283416_15283469	59.70	NA	NA	NA	NA	NA	NA	NA	NA	NA	NA	NA	NA	NA	NA	NA	NA	NA	NA	NA	NA	NA	28.57	25.00	NA	NA	NA	NA	NA	NA	NA	NA	NA	NA	NA	NA	NA	NA	NA
K	jcn_only_AD	l(2)k05819,I_chr2L_4396173_4396266	chr2L	+	chr2L_4396128_4396809;chr2L_4396407_4396809	chr2L_4396173_4396809				chr2L_4396810_4396906;chr2L_4396073_4396127	52.03	NA	NA	NA	NA	NA	NA	NA	NA	NA	75.00	NA	NA	NA	NA	NA	NA	NA	NA	NA	NA	NA	NA	NA	NA	87.07	NA	85.23	NA	NA	NA	NA	NA	NA	NA	NA	NA	NA	NA
K	jcn_only_AD	osa	chr3R	-	chr3R_13522309_13523386	chr3R_13522309_13523377				chr3R_13522092_13522308;chr3R_13523387_13523635	20.18	NA	NA	NA	NA	NA	NA	NA	NA	NA	NA	NA	NA	NA	NA	NA	NA	NA	NA	NA	NA	NA	NA	NA	NA	NA	NA	NA	NA	NA	NA	NA	NA	NA	NA	NA	NA	NA	NA
K	jcn_only_AD	Treh,I_chr2R_16972565_16972702,I_chr2R_16975359_16975442,RI_chr2R_16975359_16975842,I_chr2R_16975364_16975842	chr2R	+	chr2R_16974443_16975285	chr2R_16974918_16975285				chr2R_16975286_16975358;chr2R_16974405_16974442	73.68	NA	NA	NA	NA	NA	NA	NA	NA	NA	NA	NA	NA	NA	NA	NA	NA	NA	NA	NA	NA	NA	NA	NA	NA	NA	NA	NA	NA	NA	NA	NA	NA	NA	NA	NA	NA	NA	NA
N	jcn_only_AD	Uhg3,noncoding_4006,E_chr2L_20647810_20648188,R_chr2L_20648002_20648194,snoRNA:Me28S-C2645b	chr2L	+	chr2L_20647789_20648188	chr2L_20648014_20648188				chr2L_20648189_20648248;chr2L_20647710_20647788	100.00	NA	NA	NA	NA	NA	NA	NA	NA	NA	NA	NA	NA	NA	NA	NA	NA	NA	NA	NA	NA	NA	NA	NA	NA	NA	NA	63.22	79.03	NA	NA	NA	NA	NA	NA	81.94	NA	NA	NA
N	jcn_only_AD	CG15211,EF_chrX_10666660_10666923	chrX	+	chrX_10666660_10671993	chrX_10667200_10671993				chrX_10671994_10672161;chrX_10666577_10666659	52.01	NA	NA	NA	NA	NA	100.00	100.00	NA	5.26	NA	100.00	NA	NA	NA	NA	NA	NA	NA	NA	NA	NA	NA	NA	NA	100.00	NA	NA	17.24	NA	NA	NA	NA	NA	NA	NA	NA	NA	NA
K	jcn_only_AD	CG33170,RI_chr3L_22859073_22860499,I_chr3L_22859135_22860499	chr3L	+	chr3L_22859073_22860499;chr3L_22860419_22860499;chr3L_22859061_22860499	chr3L_22859135_22860499				chr3L_22860500_22860559	3.08	NA	NA	NA	NA	NA	NA	NA	NA	NA	NA	NA	28.57	NA	NA	NA	NA	NA	NA	NA	NA	NA	NA	NA	NA	NA	NA	NA	NA	NA	NA	NA	NA	NA	NA	NA	NA	NA	NA
K	jcn_only_AD	RpL31,CG1827	chr2R	+	chr2R_5474844_5474951;chr2R_5474789_5474951	chr2R_5474734_5474951				chr2R_5474952_5475211;chr2R_5474727_5474733	96.12	NA	NA	NA	NA	NA	NA	NA	NA	NA	NA	NA	NA	NA	NA	NA	NA	NA	NA	NA	NA	NA	NA	NA	NA	NA	75.51	NA	NA	NA	NA	NA	NA	NA	NA	NA	NA	NA	NA
N	jcn_only_AD	CG8678,RI_chr2L_21213167_21213227	chr2L	-	chr2L_21214648_21220259	chr2L_21214648_21215016				chr2L_21213917_21214647;chr2L_21220260_21220516	0.00	NA	NA	NA	NA	NA	NA	NA	NA	NA	NA	NA	NA	NA	NA	NA	NA	NA	NA	NA	NA	NA	NA	NA	NA	NA	NA	NA	NA	NA	NA	NA	NA	NA	NA	40.00	NA	NA	NA
K	jcn_only_AD	RpL28,RI_chr3L_3221710_3221877,I_chr3L_3221982_3222744,snoRNA:Or-CD11c	chr3L	-	chr3L_3221982_3222787;chr3L_3221982_3222574;chr3L_3221982_3222926;chr3L_3221982_3222365;chr3L_3221982_3222847	chr3L_3221982_3222152				chr3L_3221882_3221981;chr3L_3222927_3222958	2.52	NA	NA	NA	NA	NA	NA	NA	NA	NA	NA	NA	NA	NA	NA	NA	NA	NA	NA	NA	NA	NA	NA	NA	NA	NA	NA	20.72	NA	NA	NA	NA	NA	NA	NA	NA	14.52	NA	NA
K	jcn_only_AD	Gp150,I_chr2R_18205316_18205386,I_chr2R_18213233_18213308	chr2R	+	chr2R_18205274_18205386;chr2R_18205316_18205386;chr2R_18205282_18205386	chr2R_18205243_18205386				chr2R_18205387_18205459;chr2R_18205216_18205242	96.14	NA	NA	NA	NA	NA	NA	NA	NA	NA	NA	NA	NA	NA	NA	NA	NA	NA	NA	NA	NA	NA	NA	NA	NA	NA	NA	NA	NA	NA	NA	NA	NA	NA	NA	NA	NA	NA	NA
N	jcn_only_AD	CG17184	chr3R	-	chr3R_7059293_7059643	chr3R_7059293_7059355				chr3R_7059124_7059292;chr3R_7059644_7060166	0.00	NA	NA	NA	NA	NA	NA	10.47	NA	NA	NA	NA	NA	NA	10.61	NA	NA	NA	NA	NA	NA	NA	NA	NA	NA	NA	NA	NA	NA	NA	NA	NA	NA	NA	NA	NA	NA	NA	NA
K	jcn_only_AD	Aldh-III,RI_chr2R_3357578_3357636,I_chr2R_3361118_3361226,I_chr2R_3361349_3361499	chr2R	-	chr2R_3357578_3357898	chr2R_3357578_3357636				chr2R_3357478_3357577;chr2R_3357899_3358120	3.23	NA	NA	NA	NA	NA	NA	NA	NA	NA	NA	NA	NA	NA	NA	NA	NA	NA	NA	NA	NA	50.00	NA	NA	NA	NA	NA	NA	NA	NA	NA	NA	NA	NA	NA	NA	NA	NA	NA
N	jcn_only_AD	RpS27A,Ip259	chr2L	+	chr2L_10408387_10408738	chr2L_10408622_10408738				chr2L_10408739_10409132;chr2L_10408376_10408386	9.42	NA	NA	NA	NA	NA	NA	NA	NA	58.24	NA	NA	NA	NA	NA	NA	NA	NA	NA	NA	NA	NA	31.58	NA	NA	NA	41.67	56.00	NA	45.24	NA	NA	NA	NA	63.89	59.26	NA	NA	NA
K	jcn_only_AD	Cip4,I_chr3L_4363128_4363769,I_chr3L_4363386_4363987	chr3L	-	chr3L_4324448_4324921	chr3L_4324448_4324861				chr3L_4324284_4324447;chr3L_4324922_4324996	31.07	NA	NA	NA	NA	NA	NA	NA	NA	67.65	NA	NA	NA	NA	NA	NA	NA	64.80	NA	NA	NA	NA	NA	NA	NA	NA	NA	NA	NA	NA	NA	NA	NA	NA	NA	NA	NA	NA	NA
K	jcn_only_AD	vkg,I_chr2L_5027222_5027297,I_chr2L_5027222_5028118	chr2L	-	chr2L_5027222_5028118;chr2L_5027222_5027351	chr2L_5027222_5027297				chr2L_5027122_5027221;chr2L_5028119_5028218	9.95	NA	NA	NA	NA	NA	NA	NA	NA	NA	NA	NA	NA	NA	NA	NA	NA	NA	NA	NA	NA	NA	NA	NA	NA	NA	NA	NA	NA	NA	NA	NA	NA	NA	NA	29.51	NA	NA	NA
K	jcn_only_AD	CG17508,RI_chr2R_1496995_1497120	chr2R	+	chr2R_1496288_1496517;chr2R_1496337_1496517;chr2R_1496303_1496517	chr2R_1496341_1496517				chr2R_1496518_1496994;chr2R_1496153_1496287	0.42	NA	NA	NA	NA	NA	NA	NA	NA	NA	NA	NA	NA	NA	NA	NA	NA	NA	NA	NA	NA	NA	NA	NA	NA	NA	NA	NA	13.04	NA	NA	NA	NA	NA	NA	NA	NA	NA	NA
K	jcn_only_AD	sqh,I_chrX_6118043_6119039,I_chrX_6118150_6118725,I_chrX_6118150_6118729,I_chrX_6118150_6118790,I_chrX_6118150_6118800	chrX	-	chrX_6118150_6118729;chrX_6118150_6118725;chrX_6118150_6119039;chrX_6118150_6118949	chrX_6118150_6119035				chrX_6118050_6118149;chrX_6119040_6119139	1.08	NA	NA	NA	NA	NA	NA	NA	NA	NA	NA	NA	NA	NA	16.18	NA	NA	NA	NA	NA	NA	NA	NA	NA	NA	NA	NA	NA	NA	NA	NA	NA	NA	NA	NA	NA	NA	NA	NA
N	jcn_only_AD	noncoding_4622,CE_chr2R_2237053_2237111	chr2R	-	chr2R_2237036_2237093;chr2R_2237036_2237086	chr2R_2237036_2237090				chr2R_2236997_2237035;chr2R_2237094_2237159	75.13	NA	NA	NA	NA	100.00	NA	NA	NA	NA	100.00	NA	NA	NA	100.00	100.00	NA	NA	NA	NA	NA	NA	NA	NA	NA	100.00	NA	NA	NA	NA	NA	NA	NA	NA	NA	NA	NA	NA	NA
N	jcn_only_AD	hang,I_chrX_16328892_16329177,I_chrX_16335942_16337525	chrX	+	chrX_16323441_16324653	chrX_16324290_16324653				chrX_16324654_16324797;chrX_16323093_16323440	0.00	NA	NA	NA	NA	NA	NA	NA	NA	NA	NA	NA	NA	NA	NA	NA	NA	NA	NA	NA	NA	11.61	NA	NA	NA	NA	NA	NA	NA	NA	NA	NA	NA	NA	NA	NA	NA	NA	NA
K	jcn_only_AD	CG7816,R_chr3R_25691122_25691551,RI_chr3R_25691122_25692883,RI_chr3R_25691122_25694436	chr3R	-	chr3R_25691122_25694365	chr3R_25691122_25694254				chr3R_25691022_25691121;chr3R_25694366_25694618	83.20	NA	NA	NA	NA	NA	NA	NA	NA	NA	NA	NA	NA	NA	NA	NA	NA	NA	NA	NA	NA	NA	NA	NA	NA	NA	NA	NA	61.86	NA	NA	NA	NA	NA	NA	NA	NA	NA	NA
K	jcn_only_AD	Syx4,I_chrX_2635555_2635621,I_chrX_2636831_2636971	chrX	-	chrX_2633579_2633652;chrX_2633579_2633742	chrX_2633579_2635455				chrX_2633330_2633578;chrX_2635456_2635529	82.03	NA	NA	NA	NA	NA	NA	NA	NA	40.91	NA	NA	NA	NA	NA	NA	NA	NA	NA	NA	NA	NA	NA	NA	NA	NA	NA	NA	NA	NA	NA	NA	NA	NA	NA	NA	NA	NA	NA
K	jcn_only_AD	CG7048,I_chr3R_18313003_18313231,R_chr3R_18313119_18313234,I_chr3R_18313402_18313502	chr3R	+	chr3R_18313003_18313231	chr3R_18313115_18313231				chr3R_18313232_18313331;chr3R_18312937_18313002	99.26	NA	NA	NA	NA	NA	NA	NA	NA	NA	NA	NA	NA	NA	NA	NA	NA	NA	NA	NA	NA	80.19	NA	NA	NA	NA	NA	NA	NA	NA	NA	NA	NA	NA	NA	NA	NA	NA	NA
K	jcn_only_AD	plexA,RI_chr4_1036247_1047588,RI_chr4_1040642_1047395,RI_chr4_1044307_1046841,RF_chr4_1044307_1047399	chr4	-	chr4_1044307_1047395;chr4_1044307_1047399	chr4_1044307_1047588				chr4_1044207_1044306;chr4_1047589_1047625	42.05	NA	NA	NA	NA	NA	NA	NA	NA	NA	NA	NA	NA	NA	NA	NA	NA	NA	NA	NA	NA	86.36	NA	NA	NA	NA	NA	NA	NA	NA	NA	NA	NA	NA	NA	NA	NA	NA	NA
K	jcn_only_AD	CG6912	chr3R	-	chr3R_10962115_10962204	chr3R_10962115_10962193				chr3R_10962052_10962114;chr3R_10962205_10962253	95.87	NA	NA	NA	NA	NA	NA	NA	NA	NA	NA	NA	NA	NA	NA	NA	NA	NA	NA	NA	NA	NA	NA	NA	NA	NA	NA	NA	NA	NA	79.17	NA	NA	NA	NA	NA	NA	NA	NA
N	jcn_only_AD	Pvf2	chr2L	-	chr2L_7083729_7084481	chr2L_7083729_7083829				chr2L_7083186_7083728;chr2L_7084482_7084625	0.00	NA	NA	NA	NA	NA	23.64	NA	NA	52.17	NA	NA	NA	NA	NA	NA	NA	NA	NA	NA	NA	60.34	NA	NA	NA	NA	33.33	60.00	44.44	48.39	NA	40.00	NA	NA	NA	40.00	NA	NA	NA
K	jcn_only_AD	zip,I_chr2R_20878796_20879147	chr2R	-	chr2R_20898140_20898992;chr2R_20898140_20898834	chr2R_20898140_20898898				chr2R_20897903_20898139;chr2R_20898993_20898996	73.17	NA	NA	NA	NA	NA	NA	NA	NA	NA	84.23	NA	NA	NA	NA	NA	83.69	85.89	84.56	NA	83.27	51.31	32.07	30.00	37.14	NA	20.69	NA	NA	NA	NA	NA	NA	NA	NA	48.24	55.03	35.05	NA
K	jcn_only_AD	E2f,CG6353	chr3R	-	chr3R_17487942_17488440	chr3R_17487942_17488436				chr3R_17486978_17487941;chr3R_17488441_17488464	3.75	NA	NA	NA	NA	NA	NA	NA	NA	NA	NA	NA	NA	NA	NA	NA	NA	NA	NA	NA	NA	NA	NA	NA	NA	NA	NA	NA	NA	NA	23.44	NA	NA	NA	NA	NA	NA	NA	NA
K	jcn_only_AD	RpL15	chr3LHet	+	chr3LHet_2398018_2398127;chr3LHet_2397859_2398127;chr3LHet_2397925_2398127;chr3LHet_2397992_2398127;chr3LHet_2398060_2398127;chr3LHet_2397841_2398127;chr3LHet_2398002_2398127;chr3LHet_2398053_2398127	chr3LHet_2397820_2398127				chr3LHet_2398128_2398454;chr3LHet_2397802_2397819	71.62	NA	NA	90.59	NA	NA	15.38	87.63	36.62	NA	NA	NA	30.95	NA	NA	33.33	NA	NA	NA	NA	NA	95.32	NA	NA	NA	NA	NA	95.26	NA	NA	NA	92.86	97.27	88.00	95.74	NA	NA	NA	30.43
K	jcn_only_AD	trbd	chr3R	-	chr3R_5535271_5535611;chr3R_5535271_5536695	chr3R_5535271_5536202				chr3R_5535110_5535270;chr3R_5536696_5536730	91.67	NA	NA	NA	NA	NA	NA	NA	NA	NA	NA	NA	NA	NA	NA	NA	NA	NA	NA	NA	NA	39.13	NA	NA	NA	NA	NA	NA	NA	NA	NA	NA	NA	NA	NA	NA	NA	NA	NA
N	jcn_only_AD	I_chrX_4000307_4003527,CG4857	chrX	+	chrX_4011929_4011996;chrX_4011315_4011996;chrX_4011270_4011996	chrX_4011429_4011996				chrX_4011997_4012308;chrX_4011093_4011269	0.00	NA	NA	34.78	NA	NA	29.55	NA	NA	NA	NA	NA	NA	NA	NA	NA	NA	30.00	NA	NA	NA	NA	28.95	NA	NA	NA	NA	NA	NA	NA	NA	NA	38.18	NA	NA	NA	NA	NA	NA
N	jcn_only_AD	Mlf,noncoding_7111,I_chr2R_11824086_11824186,REI_chr2R_11824089_11824525,CEI_chr2R_11826763_11827279	chr2R	-	chr2R_11824086_11824186;chr2R_11824086_11825790	chr2R_11824086_11824525				chr2R_11823989_11824085	82.81	NA	NA	NA	NA	NA	NA	NA	NA	NA	NA	NA	NA	NA	NA	NA	NA	NA	NA	NA	NA	16.67	NA	NA	NA	NA	NA	NA	NA	NA	NA	NA	NA	NA	NA	NA	NA	NA	NA
K	jcn_only_AD	crol,I_chr2L_11799403_11802904	chr2L	-	chr2L_11800323_11802370;chr2L_11800323_11802286;chr2L_11800323_11802343	chr2L_11800323_11802904				chr2L_11800155_11800322;chr2L_11802905_11803004	7.45	NA	NA	NA	NA	NA	NA	NA	NA	NA	NA	NA	NA	NA	NA	NA	NA	NA	NA	NA	NA	34.44	NA	NA	NA	NA	NA	25.45	NA	NA	NA	NA	20.00	NA	NA	NA	NA	NA	NA
K	jcn_only_AD	B52,F_chr3R_9488762_9491174,E_chr3R_9488770_9491174	chr3R	+	chr3R_9488774_9491174	chr3R_9490657_9491174				chr3R_9491175_9491248	11.48	NA	NA	NA	NA	NA	NA	NA	NA	NA	NA	NA	NA	NA	NA	NA	NA	NA	NA	NA	NA	NA	NA	NA	NA	NA	NA	NA	NA	NA	34.51	NA	NA	NA	NA	NA	NA	NA	NA
K	jcn_only_AD	opa1-like,I_chr2R_10119470_10120234,I_chr2R_10121848_10121900,I_chr2R_10122128_10122197,I_chr2R_10122334_10122393	chr2R	-	chr2R_10119470_10120234;chr2R_10119470_10120220	chr2R_10119470_10120229				chr2R_10119370_10119469;chr2R_10120235_10120334	64.53	NA	NA	NA	NA	NA	NA	NA	NA	NA	NA	NA	NA	NA	NA	NA	NA	NA	NA	NA	NA	NA	NA	NA	NA	NA	NA	NA	NA	NA	NA	NA	NA	NA	NA	NA	NA	NA	NA
K	jcn_only_AD	lig,CI_chr2R_3962006_3962916,I_chr2R_3962357_3962977,RI_chr2R_3962875_3962977	chr2R	+	chr2R_3961577_3962977;chr2R_3961910_3962977	chr2R_3962006_3962977				chr2R_3962978_3963016;chr2R_3961479_3961576	97.83	NA	NA	NA	NA	NA	NA	NA	NA	NA	NA	NA	NA	NA	NA	NA	NA	NA	NA	NA	NA	NA	NA	NA	NA	NA	NA	79.89	NA	NA	NA	NA	NA	NA	NA	NA	NA	NA	NA
K	jcn_only_AD	pAbp,I_chr2R_14027838_14028996	chr2R	+	chr2R_14028460_14028992	chr2R_14028922_14028992				chr2R_14028993_14029177;chr2R_14028264_14028459	58.41	NA	NA	NA	NA	NA	NA	NA	NA	81.48	NA	NA	NA	NA	NA	NA	NA	NA	NA	NA	NA	75.16	77.94	92.37	88.51	NA	76.00	80.37	79.64	NA	NA	NA	NA	NA	NA	NA	86.71	NA	87.20
N	jcn_only_AD	MB8.chr3R.pasa.66,alpha-Est10,I_chr3R_3314337_3319450	chr3R	-	chr3R_3314337_3317062	chr3R_3314337_3314410				chr3R_3314237_3314336;chr3R_3317063_3317412	0.00	NA	NA	50.00	NA	NA	NA	NA	NA	NA	NA	NA	NA	NA	NA	NA	NA	NA	NA	NA	NA	NA	NA	NA	NA	NA	NA	NA	NA	NA	NA	NA	NA	NA	NA	NA	NA	NA	NA
N	jcn_only_AD	CG9674,I_chr3L_16785706_16785748,I_chr3L_16793055_16800660	chr3L	-	chr3L_16789438_16792144	chr3L_16789438_16791271				chr3L_16788351_16789437;chr3L_16792145_16792272	0.00	NA	NA	NA	NA	NA	NA	NA	NA	NA	NA	NA	NA	NA	NA	NA	NA	23.08	NA	NA	NA	NA	NA	NA	NA	NA	NA	NA	NA	NA	NA	NA	NA	NA	NA	NA	NA	NA	NA
K	jcn_only_AD	CG5021	chr3L	+	chr3L_8960084_8960227	chr3L_8960093_8960227				chr3L_8960228_8960310;chr3L_8959939_8960083	37.19	NA	NA	NA	NA	NA	NA	NA	NA	NA	NA	NA	NA	NA	NA	NA	NA	NA	NA	NA	NA	19.44	NA	NA	NA	NA	NA	NA	NA	NA	NA	NA	NA	NA	NA	NA	NA	NA	NA
K	jcn_only_AD	kis,RI_chr2L_231035_231947,RI_chr2L_242745_242800,I_chr2L_242926_250756	chr2L	-	chr2L_231035_231962	chr2L_231035_231947				chr2L_230935_231034;chr2L_231963_232047	15.86	NA	NA	NA	NA	NA	NA	NA	NA	NA	NA	NA	NA	NA	NA	NA	NA	NA	NA	NA	NA	2.07	NA	NA	NA	NA	NA	NA	37.72	NA	NA	NA	NA	NA	NA	NA	NA	NA	NA
K	jcn_only_AD	CG31716,I_chr2L_10397648_10398034	chr2L	+	chr2L_10399689_10399767;chr2L_10399677_10399767	chr2L_10399713_10399767				chr2L_10399768_10400679;chr2L_10399595_10399676	25.32	NA	NA	NA	NA	NA	NA	NA	NA	NA	NA	NA	NA	NA	NA	NA	NA	NA	NA	NA	NA	NA	NA	NA	NA	NA	NA	NA	50.00	NA	NA	NA	NA	NA	NA	NA	NA	NA	NA
K	jcn_only_AD	sop,RI_chr2L_9897132_9897211	chr2L	-	chr2L_9897132_9897472	chr2L_9897132_9897211				chr2L_9897032_9897131;chr2L_9897473_9897825	3.70	NA	NA	NA	NA	NA	NA	NA	NA	NA	NA	NA	NA	NA	NA	NA	NA	NA	NA	NA	NA	NA	NA	NA	NA	NA	NA	NA	37.50	NA	NA	NA	NA	NA	NA	NA	NA	NA	NA
K	jcn_only_AD	CG31955,RI_chr2L_3712446_3712767	chr2L	-	chr2L_3712446_3712767	chr2L_3712446_3712497				chr2L_3712346_3712445;chr2L_3712768_3712862	86.80	NA	NA	NA	NA	NA	NA	NA	NA	NA	NA	NA	NA	NA	NA	NA	NA	NA	NA	NA	NA	NA	NA	NA	NA	NA	NA	NA	NA	NA	NA	NA	NA	NA	NA	NA	NA	NA	NA
K	jcn_only_AD	CG34394,I_chr2L_3365674_3365965	chr2L	-	chr2L_3367720_3367903	chr2L_3367720_3367850				chr2L_3367245_3367719;chr2L_3367904_3368056	0.00	NA	NA	NA	NA	NA	NA	NA	NA	NA	NA	NA	NA	NA	NA	NA	NA	NA	NA	NA	NA	NA	NA	NA	NA	NA	NA	NA	20.63	NA	NA	NA	NA	NA	NA	NA	NA	NA	NA
K	jcn_only_AD	eRF1,CG5618,I_chr3L_20346714_20347106,I_chr3L_20346738_20347058,I_chr3L_20348230_20348404	chr3L	+	chr3L_20341925_20342041;chr3L_20341636_20342041;chr3L_20341509_20342041;chr3L_20341865_20342041;chr3L_20341486_20342041;chr3L_20341751_20342041;chr3L_20341530_20342041;chr3L_20341629_20342041;chr3L_20341598_20342041;chr3L_20341759_20342041	chr3L_20341522_20342041				chr3L_20342042_20342306;chr3L_20341482_20341485	41.18	NA	NA	NA	NA	NA	NA	NA	NA	NA	NA	NA	NA	NA	NA	NA	NA	NA	NA	NA	NA	NA	NA	NA	NA	NA	NA	NA	NA	NA	NA	NA	NA	NA	NA	NA	NA	NA	NA
K	jcn_only_AD	LIMK1,I_chrX_12488942_12489000	chrX	-	chrX_12484518_12486000;chrX_12484518_12485963	chrX_12484518_12486079				chrX_12483874_12484517;chrX_12486080_12486162	1.79	NA	NA	NA	NA	NA	NA	NA	NA	NA	NA	NA	NA	NA	NA	NA	NA	NA	NA	NA	NA	22.78	NA	NA	NA	NA	NA	NA	NA	NA	NA	NA	NA	NA	NA	NA	NA	NA	NA
N	jcn_only_AD	CG8531,RI_chr2R_10144869_10144912	chr2R	+	chr2R_10145138_10145276;chr2R_10145070_10145276	chr2R_10145224_10145276				chr2R_10145277_10145393;chr2R_10144926_10145069	100.00	NA	NA	NA	NA	NA	NA	NA	NA	NA	NA	NA	NA	NA	NA	NA	NA	NA	NA	NA	NA	76.79	NA	NA	NA	NA	NA	NA	NA	NA	71.24	NA	NA	NA	NA	NA	NA	NA	NA
K	jcn_only_AD	Vha16,I_chr2R_2519645_2520499,RI_chr2R_2519646_2519840,I_chr2R_2519646_2520292,I_chr2R_2519646_2520298,I_chr2R_2519775_2520499	chr2R	-	chr2R_2519646_2519828	chr2R_2519646_2519810				chr2R_2519546_2519645;chr2R_2519829_2519868	26.03	NA	NA	NA	NA	NA	NA	NA	NA	NA	NA	NA	NA	NA	NA	NA	NA	NA	NA	NA	NA	NA	NA	NA	NA	NA	NA	NA	NA	NA	NA	NA	NA	NA	NA	NA	NA	NA	NA
K	jcn_only_AD	rin,I_chr3R_9476825_9476895	chr3R	+	chr3R_9476782_9476895	chr3R_9476825_9476895				chr3R_9476896_9476995;chr3R_9476725_9476781	0.66	NA	NA	NA	NA	NA	NA	NA	NA	NA	NA	NA	NA	NA	NA	NA	NA	NA	NA	NA	NA	NA	NA	NA	NA	NA	NA	NA	13.45	NA	NA	NA	NA	NA	NA	NA	NA	NA	NA
K	jcn_only_AD	None	chrU	+	chrU_1182323_1183262;chrU_1178980_1183262	chrU_1179335_1183262					97.03	NA	NA	NA	NA	NA	NA	NA	NA	NA	NA	NA	NA	NA	NA	NA	NA	NA	NA	NA	NA	NA	NA	NA	NA	NA	NA	NA	NA	NA	NA	NA	85.25	NA	NA	NA	NA	NA	NA
K	jcn_only_AD	RI_chrX_1796525_1796585,mip130,I_chrX_1820956_1821011,CG11596	chrX	+	chrX_1821927_1822366	chrX_1821953_1822366				chrX_1822367_1822613;chrX_1821726_1821926	95.52	NA	NA	NA	NA	NA	NA	NA	NA	NA	NA	NA	NA	NA	NA	NA	NA	NA	NA	NA	NA	NA	NA	NA	NA	NA	NA	NA	NA	NA	83.87	NA	NA	NA	NA	NA	NA	NA	NA
K	jcn_only_AD	Abl,I_chr3L_16622304_16639909,RI_chr3L_16652567_16654512	chr3L	-	chr3L_16618375_16619627	chr3L_16618375_16619372				chr3L_16616737_16618374;chr3L_16619628_16619716	8.70	NA	NA	41.96	NA	NA	NA	NA	NA	NA	NA	NA	NA	NA	NA	NA	NA	NA	NA	NA	NA	NA	NA	NA	NA	NA	NA	NA	NA	NA	NA	NA	NA	NA	NA	NA	NA	NA	NA
K	jcn_only_AD	CG7843,I_chr2R_1972736_1972822	chr2R	-	chr2R_1971513_1972012	chr2R_1971513_1971673				chr2R_1971446_1971512;chr2R_1972013_1972292	13.12	NA	NA	NA	NA	NA	NA	NA	NA	NA	NA	NA	NA	NA	NA	NA	NA	NA	NA	NA	NA	NA	NA	NA	NA	NA	NA	NA	NA	NA	55.15	NA	NA	NA	NA	NA	NA	NA	NA
K	jcn_only_AD	skpA	chrX	+	chrX_550498_551131;chrX_550818_551131;chrX_550638_551131;chrX_550774_551131;chrX_550523_551131;chrX_550654_551131	chrX_550433_551131				chrX_551132_551937;chrX_550426_550432	16.27	NA	NA	NA	NA	NA	NA	NA	NA	NA	NA	NA	NA	NA	NA	NA	NA	NA	NA	NA	NA	NA	NA	NA	NA	NA	3.03	NA	1.14	NA	NA	NA	NA	NA	NA	3.25	NA	NA	NA
K	jcn_only_AD	kuz,E_chr2L_13550294_13551106,CE_chr2L_13558833_13594255,F_chr2L_13635998_13637287,RI_chr2L_13636519_13636577,I_chr2L_13636762_13637287	chr2L	+	chr2L_13636762_13637287;chr2L_13636844_13637287	chr2L_13636002_13637287				chr2L_13637288_13637387	68.49	NA	NA	22.58	NA	NA	40.86	NA	NA	NA	33.82	19.05	NA	NA	NA	41.59	NA	32.22	NA	NA	31.18	NA	NA	NA	NA	31.63	NA	NA	NA	NA	NA	NA	42.01	NA	NA	NA	NA	NA	NA
K	jcn_only_AD	vlc	chr2R	+	chr2R_1589894_1590371;chr2R_1589799_1590371;chr2R_1589805_1590371;chr2R_1590318_1590371;chr2R_1589807_1590371;chr2R_1590294_1590371;chr2R_1589722_1590371;chr2R_1589693_1590371	chr2R_1589953_1590371				chr2R_1590372_1590451;chr2R_1589612_1589692	2.46	NA	NA	NA	NA	NA	NA	NA	NA	NA	NA	NA	NA	NA	NA	NA	NA	28.57	NA	NA	NA	NA	NA	NA	NA	NA	NA	NA	NA	NA	NA	NA	NA	NA	NA	NA	NA	NA	NA
K	jcn_only_AD	CG10737	chr2R	+	chr2R_15062592_15063692;chr2R_15062754_15063692	chr2R_15062814_15063692				chr2R_15063693_15063852;chr2R_15062387_15062591	70.36	NA	NA	NA	NA	NA	NA	NA	NA	NA	NA	NA	NA	NA	NA	NA	NA	NA	NA	NA	NA	NA	NA	NA	NA	NA	NA	40.15	NA	NA	83.56	NA	NA	NA	NA	NA	NA	NA	NA
N	jcn_only_AD	RhoGAP18B	chrX	-	chrX_19038625_19040000	chrX_19038625_19038713				chrX_19038597_19038624;chrX_19040001_19040175	0.00	38.46	NA	NA	NA	NA	NA	NA	NA	NA	NA	NA	NA	NA	NA	NA	NA	NA	NA	NA	NA	41.25	NA	NA	NA	NA	NA	NA	NA	NA	NA	NA	NA	NA	45.24	NA	NA	NA	NA
K	jcn_only_AD	CG42533,EI_chr2L_7473200_7473297,RI_chr2L_7473200_7473419,F_chr2L_7476906_7476978	chr2L	-	chr2L_7473200_7473656;chr2L_7473200_7473297;chr2L_7473200_7473770	chr2L_7473200_7473419				chr2L_7473100_7473199;chr2L_7473771_7473889	50.00	NA	NA	NA	NA	NA	NA	NA	NA	88.89	NA	NA	NA	10.26	NA	NA	NA	NA	NA	NA	NA	NA	NA	NA	NA	NA	NA	NA	NA	NA	NA	NA	NA	NA	NA	NA	NA	NA	NA
N	jcn_only_AD	noncoding_14363	chr3LHet	-	chr3LHet_709742_709797	chr3LHet_709742_709795				chr3LHet_709691_709741;chr3LHet_709798_709832	69.57	NA	NA	NA	NA	NA	NA	NA	NA	NA	NA	NA	NA	NA	NA	NA	NA	NA	NA	100.00	NA	NA	NA	NA	NA	NA	NA	NA	NA	NA	NA	NA	NA	NA	NA	NA	NA	NA	NA
K	jcn_only_AD	cul-2,I_chr2L_21661637_21661945,I_chr2L_21662021_21662083	chr2L	+	chr2L_21661637_21662083	chr2L_21662021_21662083				chr2L_21662084_21662183;chr2L_21661537_21661636	2.48	NA	NA	NA	NA	NA	NA	NA	NA	NA	NA	NA	22.22	NA	NA	NA	NA	NA	NA	NA	NA	NA	NA	NA	NA	NA	NA	NA	NA	NA	NA	NA	NA	NA	NA	NA	NA	NA	NA
K	jcn_only_AD	His4r	chr3R	+	chr3R_10451538_10451747;chr3R_10451564_10451747	chr3R_10451640_10451747				chr3R_10451748_10451951;chr3R_10451469_10451537	7.09	NA	NA	NA	NA	NA	NA	NA	NA	NA	NA	NA	NA	NA	NA	NA	NA	NA	NA	NA	NA	NA	NA	NA	NA	NA	22.58	NA	NA	NA	NA	NA	NA	NA	27.38	NA	NA	NA	NA
K	jcn_only_AD	chic,RI_chr2L_5976783_5980950,I_chr2L_5979705_5979818,I_chr2L_5979705_5979941,RI_chr2L_5979705_5979951,I_chr2L_5979705_5979953,I_chr2L_5979705_5980025,I_chr2L_5979705_5980213,I_chr2L_5979705_5980370,I_chr2L_5979705_5980558,I_chr2L_5979705_5980632,I_chr2L_5979705_5980639,RI_chr2L_5979705_5980734	chr2L	-	chr2L_5979705_5980952;chr2L_5979705_5980950	chr2L_5979705_5980846				chr2L_5979605_5979704;chr2L_5980953_5981025	5.31	NA	NA	NA	NA	NA	NA	NA	NA	NA	NA	NA	NA	NA	NA	NA	NA	NA	NA	NA	NA	NA	NA	NA	NA	NA	26.19	NA	NA	NA	NA	NA	NA	NA	NA	NA	NA	NA	NA
K	jcn_only_AD	scrib,I_chr3R_22362324_22363015,I_chr3R_22381374_22399575,I_chr3R_22406745_22416162,I_chr3R_22416440_22420970,I_chr3R_22425016_22429281	chr3R	+	chr3R_22362244_22363092;chr3R_22362120_22363092;chr3R_22362315_22363092;chr3R_22362254_22363092;chr3R_22362224_22363092;chr3R_22362142_22363092	chr3R_22362324_22363092				chr3R_22363093_22363115;chr3R_22362112_22362119	19.01	NA	NA	NA	NA	NA	NA	NA	NA	54.72	NA	NA	NA	NA	NA	NA	NA	NA	NA	NA	NA	5.88	NA	NA	NA	NA	NA	43.24	NA	NA	NA	NA	NA	NA	NA	NA	NA	NA	NA
K	jcn_only_AD	F_chr3R_19799277_19802225,CG5902,Rab7	chr3R	+	chr3R_19812438_19812753	chr3R_19812669_19812753				chr3R_19812754_19812932;chr3R_19812343_19812437	32.41	NA	NA	NA	NA	NA	NA	NA	NA	NA	NA	NA	NA	NA	NA	NA	NA	NA	NA	NA	NA	NA	NA	NA	NA	NA	NA	NA	61.64	NA	NA	NA	74.19	NA	NA	NA	NA	NA	NA
K	jcn_only_AD	scrib,RI_chr3R_22402364_22402676,I_chr3R_22406745_22416162,I_chr3R_22416440_22420970,I_chr3R_22425016_22429281	chr3R	+	chr3R_22401171_22404442	chr3R_22402364_22404442				chr3R_22404443_22404553	19.23	NA	NA	NA	NA	NA	NA	NA	NA	NA	NA	NA	NA	NA	NA	NA	NA	NA	NA	NA	NA	3.61	NA	NA	NA	NA	NA	NA	NA	NA	NA	NA	NA	NA	NA	NA	NA	NA	NA
K	jcn_only_AD	Moe,I_chrX_8774434_8791759	chrX	-	chrX_8768435_8768544	chrX_8768435_8768535				chrX_8768222_8768434;chrX_8768545_8768932	32.98	NA	NA	NA	NA	NA	NA	22.11	NA	NA	NA	NA	NA	NA	NA	NA	NA	NA	NA	NA	NA	NA	NA	NA	NA	NA	NA	NA	NA	NA	NA	NA	NA	NA	NA	NA	NA	NA	NA
K	jcn_only_AD	RpL12,I_chr2R_19948517_19948682	chr2R	+	chr2R_19947968_19948035	chr2R_19947973_19948035				chr2R_19948036_19948097;chr2R_19947923_19947967	48.47	NA	NA	NA	NA	NA	NA	NA	NA	NA	NA	NA	NA	NA	NA	NA	NA	NA	NA	NA	NA	NA	NA	5.00	NA	NA	NA	11.11	NA	NA	NA	NA	NA	NA	NA	NA	NA	NA	NA
K	jcn_only_AD	Sec16,I_chrX_12501913_12502010,I_chrX_12502899_12502973	chrX	+	chrX_12499422_12501730	chrX_12500187_12501730				chrX_12501731_12501912	3.71	NA	NA	NA	NA	NA	NA	NA	NA	44.74	NA	NA	NA	NA	NA	NA	NA	NA	NA	NA	NA	NA	NA	NA	NA	NA	NA	NA	NA	NA	NA	NA	NA	NA	NA	NA	NA	NA	NA
K	jcn_only_AD	Nedd4,I_chr3L_17532828_17532882,I_chr3L_17532828_17533787,I_chr3L_17534504_17535990,I_chr3L_17536813_17536863	chr3L	+	chr3L_17532828_17533790	chr3L_17532837_17533790				chr3L_17533791_17533887;chr3L_17532728_17532827	85.92	NA	NA	NA	NA	NA	66.67	NA	NA	NA	NA	NA	NA	NA	NA	NA	NA	NA	NA	NA	NA	NA	NA	NA	NA	NA	NA	NA	NA	NA	NA	NA	NA	NA	NA	NA	NA	NA	NA
K	jcn_only_AD	AnnIX	chr3R	+	chr3R_16891137_16893167;chr3R_16891124_16893167;chr3R_16891033_16893167	chr3R_16891008_16893167				chr3R_16893168_16893221;chr3R_16890951_16891007	34.64	NA	53.87	59.63	NA	52.67	NA	57.85	NA	NA	NA	NA	NA	NA	59.66	NA	NA	NA	52.96	51.59	NA	NA	6.48	2.15	6.00	54.88	8.73	10.20	NA	NA	53.52	NA	62.90	58.70	13.93	NA	5.26	5.97	6.43
N	jcn_only_AD	CG33936,CG33937,RI_chr3R_5183458_5183705	chr3R	+	chr3R_5182946_5183705;chr3R_5180806_5183705	chr3R_5183178_5183705				chr3R_5183706_5183805	0.00	NA	NA	NA	NA	NA	NA	NA	NA	NA	NA	NA	NA	NA	NA	NA	NA	NA	NA	NA	NA	NA	NA	NA	NA	NA	NA	12.01	NA	NA	NA	NA	NA	NA	NA	NA	NA	NA	NA
K	jcn_only_AD	Iap2,I_chr2R_11824086_11824186,REI_chr2R_11824089_11824525,CEI_chr2R_11826763_11827279	chr2R	-	chr2R_11821325_11821703	chr2R_11821325_11821603				chr2R_11821304_11821324;chr2R_11821704_11822085	8.43	NA	NA	26.71	NA	NA	NA	NA	NA	NA	NA	NA	NA	NA	NA	NA	NA	NA	NA	NA	NA	NA	NA	NA	NA	NA	NA	NA	NA	NA	NA	NA	NA	NA	NA	NA	NA	NA	NA
K	jcn_only_AD	CG32803,I_chrX_1795648_1795700,RI_chrX_1795648_1795745,I_chrX_1798310_1798525,I_chrX_1798315_1798577	chrX	-	chrX_1795648_1795832	chrX_1795648_1795745				chrX_1795548_1795647;chrX_1795833_1795845	9.18	NA	NA	NA	NA	NA	NA	NA	NA	NA	NA	NA	NA	NA	NA	NA	NA	NA	NA	NA	NA	NA	NA	NA	NA	NA	NA	NA	37.50	NA	NA	NA	NA	NA	NA	NA	NA	NA	NA
K	jcn_only_AD	EI_chr2L_13164741_13164824,Sfmbt	chr2L	-	chr2L_13170785_13171381	chr2L_13170785_13171312				chr2L_13169657_13170784;chr2L_13171382_13171665	40.82	NA	NA	NA	NA	NA	NA	NA	NA	NA	NA	NA	NA	NA	NA	NA	NA	NA	NA	NA	NA	5.06	NA	NA	NA	NA	NA	NA	NA	NA	NA	NA	NA	NA	NA	NA	NA	NA	NA
N	jcn_only_AD	prominin-like,I_chr3L_3121200_3123087	chr3L	-	chr3L_3117406_3117833	chr3L_3117406_3117486				chr3L_3117346_3117405;chr3L_3117834_3117973	4.10	NA	NA	NA	NA	NA	NA	NA	NA	NA	NA	NA	NA	NA	NA	22.91	NA	NA	NA	NA	NA	NA	NA	NA	NA	NA	NA	NA	NA	NA	NA	NA	NA	NA	NA	NA	NA	NA	NA
K	jcn_only_AD	CG2818	chr2L	+	chr2L_3714584_3714646;chr2L_3714574_3714646	chr2L_3714492_3714646				chr2L_3714647_3716104;chr2L_3714467_3714491	60.44	NA	NA	NA	NA	NA	NA	NA	NA	NA	NA	NA	NA	NA	NA	NA	NA	NA	NA	NA	NA	NA	NA	NA	NA	NA	NA	NA	NA	NA	20.00	NA	NA	NA	NA	NA	NA	NA	NA
K	jcn_only_AD	RpL5,I_chr2L_22428750_22428846	chr2L	-	chr2L_22429111_22429352	chr2L_22429111_22429268				chr2L_22428847_22429110;chr2L_22429353_22429396	99.32	NA	NA	NA	NA	NA	NA	NA	NA	NA	NA	NA	NA	NA	NA	NA	NA	NA	NA	NA	NA	NA	NA	NA	NA	NA	NA	82.93	81.71	NA	NA	87.76	85.35	NA	NA	NA	NA	NA	NA
K	jcn_only_AD	CG1622,REI_chrX_13191277_13191339,RI_chrX_13191703_13191779,I_chrX_13191916_13192167,I_chrX_13192409_13192738,EI_chrX_13192857_13192928	chrX	+	chrX_13191685_13191779	chrX_13191703_13191779				chrX_13191780_13191847;chrX_13191617_13191684	3.58	NA	NA	NA	NA	NA	NA	NA	NA	NA	NA	NA	NA	NA	NA	NA	NA	NA	NA	NA	NA	NA	NA	NA	NA	NA	NA	NA	NA	NA	26.09	NA	NA	NA	NA	NA	NA	NA	NA
N	jcn_only_AD	CG10353,I_chrX_11775936_11778830,I_chrX_11778617_11778830,RI_chrX_11780885_11780988	chrX	-	chrX_11775936_11777234;chrX_11775936_11777220;chrX_11775936_11777133;chrX_11775936_11776142	chrX_11775936_11776058				chrX_11775836_11775935;chrX_11777235_11777654	0.00	NA	NA	NA	NA	NA	NA	NA	NA	44.00	NA	NA	NA	NA	NA	NA	NA	NA	NA	NA	NA	NA	NA	NA	NA	NA	NA	NA	NA	NA	17.43	NA	NA	NA	NA	NA	NA	NA	NA
N	jcn_only_AD	CG6199	chr3L	-	chr3L_11196773_11198004	chr3L_11196773_11197305				chr3L_11196633_11196772;chr3L_11198005_11198090	42.25	NA	NA	NA	NA	NA	NA	NA	NA	NA	NA	NA	NA	NA	NA	NA	NA	NA	NA	NA	NA	NA	NA	NA	NA	NA	NA	86.21	NA	NA	70.09	NA	NA	NA	NA	NA	NA	NA	NA
K	jcn_only_AD	RpL27,I_chr3R_21510239_21510298,RI_chr3R_21510239_21510441,I_chr3R_21510239_21510464,I_chr3R_21510239_21510656,I_chr3R_21510239_21510726	chr3R	-	chr3R_21510239_21510464;chr3R_21510239_21510656;chr3R_21510239_21510739;chr3R_21510239_21510680;chr3R_21510239_21510298	chr3R_21510239_21510746				chr3R_21510139_21510238;chr3R_21510747_21510756	54.55	NA	NA	NA	NA	NA	NA	NA	NA	NA	NA	NA	NA	NA	NA	NA	NA	NA	NA	NA	NA	NA	19.57	NA	NA	NA	NA	NA	20.31	NA	81.90	NA	NA	NA	NA	NA	NA	NA	NA
K	jcn_only_AD	p53,CG17119,sav	chr3R	-	chr3R_18876847_18878643	chr3R_18876847_18876911				chr3R_18876537_18876846;chr3R_18878644_18878670	36.03	NA	NA	NA	NA	NA	NA	NA	NA	NA	NA	NA	NA	NA	NA	NA	NA	NA	NA	NA	NA	NA	NA	NA	NA	NA	NA	90.62	NA	NA	NA	NA	NA	NA	NA	NA	NA	NA	NA
N	jcn_only_AD	CG17760	chr2R	+	chr2R_8513482_8514257;chr2R_8513642_8514257	chr2R_8513731_8514257				chr2R_8514258_8514421;chr2R_8513465_8513481	0.00	NA	NA	NA	NA	NA	29.09	NA	NA	NA	NA	NA	NA	NA	NA	NA	NA	NA	NA	NA	NA	NA	NA	NA	NA	NA	NA	NA	NA	NA	NA	NA	NA	NA	NA	NA	NA	NA	NA
K	jcn_only_AD	RhoGAP15B	chrX	+	chrX_16843485_16845017	chrX_16843611_16845017				chrX_16845018_16847301;chrX_16842887_16843484	6.74	NA	NA	NA	NA	NA	NA	NA	NA	NA	NA	NA	NA	NA	NA	NA	NA	NA	NA	NA	NA	67.95	NA	NA	NA	NA	NA	NA	NA	NA	NA	NA	NA	NA	NA	NA	NA	NA	NA
K	jcn_only_AD	scaf6,EI_chr3L_17037760_17037808	chr3L	-	chr3L_17032731_17034793;chr3L_17032731_17033538	chr3L_17032731_17033237				chr3L_17032656_17032730	52.72	NA	NA	NA	NA	NA	NA	NA	NA	NA	NA	NA	NA	NA	NA	NA	NA	NA	NA	NA	NA	NA	NA	NA	NA	NA	NA	NA	NA	NA	7.14	NA	NA	NA	NA	NA	NA	NA	NA
K	jcn_only_AD	flr	chr3L	+	chr3L_13406076_13406416	chr3L_13406174_13406416				chr3L_13406417_13406538;chr3L_13405928_13406075	3.29	NA	NA	NA	NA	NA	NA	NA	NA	NA	NA	NA	NA	NA	NA	NA	NA	NA	NA	NA	NA	NA	NA	NA	NA	NA	NA	NA	36.00	NA	NA	NA	NA	NA	NA	NA	NA	NA	NA
K	jcn_only_AD	rin,I_chr3R_9476825_9476895	chr3R	+	chr3R_9472923_9474639	chr3R_9473269_9474639				chr3R_9474640_9476216;chr3R_9472709_9472922	50.90	NA	NA	24.40	NA	NA	NA	NA	NA	NA	NA	NA	NA	NA	NA	NA	NA	27.86	NA	NA	NA	NA	NA	NA	NA	NA	NA	26.89	NA	NA	NA	NA	NA	NA	NA	NA	NA	NA	NA
K	jcn_only_AD	alt,I_chr3R_13503901_13504925,RI_chr3R_13503901_13505368,I_chr3R_13503901_13507824	chr3R	-	chr3R_13503901_13508178;chr3R_13503901_13508123;chr3R_13503901_13508180	chr3R_13503901_13507816				chr3R_13503801_13503900;chr3R_13508181_13508234	1.92	NA	NA	NA	NA	NA	NA	NA	NA	NA	NA	NA	NA	NA	NA	NA	NA	NA	NA	NA	NA	NA	NA	NA	NA	NA	NA	NA	NA	NA	NA	NA	NA	NA	NA	NA	NA	NA	NA
K	jcn_only_AD	ps,I_chr3R_5243723_5265067,I_chr3R_5243723_5270765,noncoding_15575,I_chr3R_5245770_5265067,I_chr3R_5245770_5269732,I_chr3R_5269733_5270765	chr3R	+	chr3R_5243723_5257750	chr3R_5245770_5257750				chr3R_5257751_5258205;chr3R_5243705_5243722	88.89	NA	NA	NA	NA	NA	NA	NA	NA	54.55	NA	NA	NA	NA	NA	NA	NA	NA	NA	NA	NA	NA	NA	NA	NA	NA	NA	NA	NA	NA	NA	NA	NA	NA	NA	NA	NA	NA	NA
N	jcn_only_AD	Syx4,I_chrX_2635555_2635621,I_chrX_2636831_2636971	chrX	-	chrX_2636025_2636593	chrX_2636025_2636091				chrX_2635931_2636024;chrX_2636594_2636830	0.00	NA	NA	NA	NA	NA	NA	NA	NA	NA	NA	NA	NA	NA	NA	NA	NA	NA	NA	NA	NA	NA	NA	NA	NA	NA	NA	NA	NA	NA	10.16	NA	NA	NA	NA	NA	NA	NA	NA
N	jcn_only_AD	CG30492,C_chr2R_3522706_3523025,CG30494,RI_chr2R_3536203_3536977,I_chr2R_3543397_3543455	chr2R	+	chr2R_3528123_3535801	chr2R_3533932_3535801				chr2R_3535802_3535913;chr2R_3527622_3528122	0.00	NA	NA	NA	NA	NA	NA	NA	NA	NA	NA	NA	NA	NA	NA	NA	NA	NA	NA	NA	NA	NA	NA	NA	NA	NA	NA	NA	NA	NA	NA	NA	NA	NA	NA	NA	NA	NA	NA
N	jcn_only_AD	CG32066	chr3L	-	chr3L_10652769_10654020	chr3L_10652769_10653882				chr3L_10652465_10652768;chr3L_10654021_10654125	100.00	NA	NA	NA	NA	NA	NA	NA	NA	NA	NA	NA	NA	NA	NA	NA	NA	NA	NA	NA	NA	NA	NA	NA	NA	NA	NA	NA	61.90	NA	NA	NA	NA	NA	NA	NA	NA	NA	NA
K	jcn_only_AD	CG32529	chrX	+	chrX_19781447_19793044	chrX_19781526_19793044				chrX_19793045_19793075;chrX_19781430_19781446	36.28	NA	NA	NA	NA	NA	NA	NA	NA	NA	NA	NA	NA	NA	NA	NA	NA	NA	NA	NA	NA	NA	NA	NA	NA	NA	NA	NA	NA	NA	NA	NA	NA	NA	NA	NA	NA	NA	NA
K	jcn_only_AD	Rab5,I_chr2L_2361586_2364444,RI_chr2L_2361586_2364627,I_chr2L_2361586_2364794	chr2L	-	chr2L_2361586_2364480;chr2L_2361586_2364836;chr2L_2361586_2365060;chr2L_2361586_2364302;chr2L_2361586_2364594;chr2L_2361586_2364312;chr2L_2361586_2364889	chr2L_2361586_2364640				chr2L_2361486_2361585;chr2L_2365061_2365065	34.82	NA	NA	NA	NA	NA	NA	NA	NA	NA	NA	NA	NA	NA	NA	NA	NA	NA	NA	NA	NA	58.14	NA	NA	NA	NA	NA	56.18	58.28	63.89	NA	64.50	72.77	NA	NA	NA	NA	NA	NA
K	jcn_only_AD	stai,I_chr2L_6110225_6121773	chr2L	+	chr2L_6122411_6122977	chr2L_6122854_6122977				chr2L_6122978_6123837	91.18	NA	NA	NA	NA	NA	68.89	NA	NA	NA	NA	NA	NA	NA	NA	NA	NA	NA	NA	NA	NA	NA	NA	NA	NA	NA	NA	NA	NA	NA	NA	NA	NA	NA	NA	66.00	NA	NA	NA
K	jcn_only_AD	CG34123,I_chr2R_11159045_11159622,RI_chr2R_11160894_11162043,I_chr2R_11167854_11168411	chr2R	-	chr2R_11154968_11155346	chr2R_11154968_11155310				chr2R_11154735_11154967;chr2R_11155347_11155470	11.11	NA	NA	NA	NA	NA	NA	NA	NA	NA	NA	NA	NA	NA	NA	NA	NA	NA	NA	NA	NA	58.90	NA	NA	NA	NA	NA	NA	NA	NA	NA	NA	NA	NA	NA	48.65	NA	NA	NA
K	jcn_only_AD	CG18624,RI_chrX_7787450_7787620,RI_chrX_7787450_7787687,RI_chrX_7787524_7787687	chrX	-	chrX_7787524_7787782	chrX_7787524_7787620				chrX_7787424_7787523;chrX_7787783_7787787	27.70	NA	11.86	NA	11.56	7.65	NA	NA	11.68	NA	10.53	NA	NA	NA	9.23	NA	11.39	10.43	NA	8.66	NA	67.39	NA	NA	NA	NA	78.57	NA	79.31	NA	NA	NA	58.44	NA	NA	71.79	NA	NA	NA
K	jcn_only_AD	CG1814,Updo	chr2R	+	chr2R_5467293_5467467	chr2R_5467342_5467467				chr2R_5467468_5467871;chr2R_5467024_5467292	63.14	NA	NA	NA	NA	NA	NA	97.67	NA	NA	NA	NA	NA	NA	NA	NA	NA	NA	NA	NA	NA	NA	NA	NA	NA	NA	NA	NA	NA	NA	NA	NA	NA	NA	NA	NA	NA	NA	NA
K	jcn_only_AD	CG31650,I_chr2L_5042885_5042960,I_chr2L_5042888_5042983,I_chr2L_5042891_5042964,I_chr2L_5042891_5043016,RI_chr2L_5042935_5042983,I_chr2L_5043017_5043077	chr2L	-	chr2L_5042891_5043077;chr2L_5042891_5042983	chr2L_5042891_5042960				chr2L_5042835_5042890;chr2L_5043078_5043083	75.26	NA	NA	NA	NA	NA	NA	NA	NA	NA	NA	NA	NA	NA	NA	NA	NA	NA	NA	NA	NA	NA	NA	NA	NA	NA	NA	NA	NA	NA	NA	NA	NA	NA	NA	NA	NA	NA	NA
K	jcn_only_AD	CG2177,I_chr4_334269_334329,I_chr4_334269_334505	chr4	-	chr4_334269_334329;chr4_334269_334373	chr4_334269_334324				chr4_334169_334268;chr4_334374_334429	10.71	NA	NA	NA	NA	NA	37.96	NA	NA	NA	NA	NA	NA	NA	NA	NA	NA	NA	NA	NA	NA	NA	NA	NA	NA	NA	NA	NA	NA	NA	NA	NA	NA	NA	NA	NA	NA	NA	NA
N	jcn_only_AD	CG17255,I_chrX_10366177_10366615,RI_chrX_10366177_10367270	chrX	-	chrX_10366177_10367360;chrX_10366177_10367201;chrX_10366177_10367458;chrX_10366177_10367270;chrX_10366177_10366615	chrX_10366177_10368085				chrX_10366077_10366176;chrX_10368086_10368118	69.00	NA	NA	NA	NA	NA	NA	NA	NA	NA	NA	NA	NA	NA	NA	NA	NA	NA	NA	NA	NA	NA	NA	NA	NA	NA	NA	NA	86.62	NA	NA	NA	83.07	NA	NA	NA	NA	NA	NA
N	jcn_only_AD	Hcf,I_chr4_391984_392875	chr4	+	chr4_380985_381212;chr4_380602_381212;chr4_380646_381212;chr4_380607_381212	chr4_380911_381212				chr4_381213_381632;chr4_380600_380601	51.16	NA	NA	NA	NA	NA	NA	100.00	NA	NA	NA	NA	NA	NA	NA	NA	NA	NA	NA	NA	NA	NA	NA	NA	NA	NA	NA	NA	NA	NA	NA	NA	NA	NA	NA	NA	NA	NA	NA
N	jcn_only_AD	lig3	chr3R	-	chr3R_8226161_8226248	chr3R_8226161_8226239				chr3R_8224994_8226160;chr3R_8226249_8227041	0.00	NA	NA	NA	NA	NA	NA	NA	NA	NA	NA	NA	NA	NA	NA	NA	NA	NA	NA	NA	NA	20.69	NA	NA	NA	NA	NA	NA	18.42	NA	36.00	NA	NA	NA	NA	NA	NA	NA	NA
K	jcn_only_AD	path,I_chr3L_9492315_9494012,noncoding_11668	chr3L	-	chr3L_9490312_9492121	chr3L_9490312_9490393				chr3L_9490216_9490311	22.52	NA	NA	NA	NA	NA	NA	NA	NA	NA	NA	NA	62.00	NA	NA	NA	NA	NA	NA	NA	NA	NA	NA	NA	NA	NA	NA	NA	NA	NA	NA	NA	NA	NA	NA	NA	NA	NA	NA
K	jcn_only_AD	RpL32,I_chr3R_25871509_25871807	chr3R	-	chr3R_25871509_25871851;chr3R_25871509_25871771;chr3R_25871509_25871611;chr3R_25871509_25871583	chr3R_25871509_25871855				chr3R_25871409_25871508;chr3R_25871856_25871862	94.82	NA	NA	NA	NA	NA	NA	NA	NA	NA	NA	NA	NA	NA	NA	NA	NA	NA	NA	NA	NA	NA	NA	NA	NA	NA	NA	NA	84.62	NA	NA	NA	NA	NA	NA	NA	NA	NA	NA
K	jcn_only_AD	Pak,RI_chr3R_2181143_2181934	chr3R	+	chr3R_2176677_2180635	chr3R_2177074_2180635				chr3R_2180636_2180902;chr3R_2176656_2176676	66.67	NA	NA	28.21	NA	NA	NA	NA	NA	NA	NA	NA	NA	NA	NA	NA	NA	NA	NA	NA	NA	NA	NA	NA	NA	NA	NA	NA	NA	NA	NA	NA	NA	NA	NA	NA	NA	NA	NA
K	jcn_only_AD	n-syb,I_chr3L_1637270_1637558,metl	chr3L	-	chr3L_1638855_1639041	chr3L_1638855_1638908				chr3L_1637903_1638854;chr3L_1639042_1639220	29.05	NA	NA	NA	NA	NA	NA	NA	NA	NA	NA	NA	NA	NA	NA	NA	NA	NA	NA	NA	NA	NA	4.67	NA	NA	NA	NA	NA	NA	NA	NA	NA	NA	NA	NA	NA	NA	NA	NA
K	jcn_only_AD	CG11790,CG11791	chr3R	+	chr3R_20876091_20876902;chr3R_20876340_20876902	chr3R_20875669_20876902				chr3R_20876903_20877278;chr3R_20875600_20875668	20.69	NA	NA	NA	NA	NA	NA	NA	NA	NA	NA	NA	NA	NA	NA	NA	NA	NA	NA	NA	NA	NA	NA	NA	NA	NA	NA	NA	NA	NA	NA	NA	NA	NA	NA	NA	NA	NA	NA
K	jcn_only_AD	CG8173,I_chrX_17602681_17603175	chrX	-	chrX_17602681_17603214	chrX_17602681_17603175				chrX_17602581_17602680;chrX_17603215_17603275	1.40	NA	NA	NA	NA	NA	NA	NA	NA	NA	NA	NA	NA	NA	NA	NA	NA	NA	NA	NA	NA	NA	NA	NA	NA	NA	NA	NA	NA	NA	17.91	NA	NA	NA	NA	NA	NA	NA	NA
K	jcn_only_AD	Lip4	chr2L	+	chr2L_10530670_10530855	chr2L_10530676_10530855				chr2L_10530856_10531517;chr2L_10530314_10530669	45.02	NA	NA	NA	NA	NA	NA	NA	NA	NA	NA	NA	NA	NA	NA	NA	NA	NA	96.50	NA	NA	NA	NA	NA	NA	NA	NA	NA	NA	NA	NA	NA	NA	NA	NA	NA	NA	NA	NA
N	jcn_only_AD	cno,I_chr3R_999718_999986,I_chr3R_999737_999777	chr3R	-	chr3R_1002013_1003015	chr3R_1002013_1002087				chr3R_999987_1002012;chr3R_1003016_1003115	0.00	NA	NA	NA	NA	NA	NA	NA	NA	NA	NA	NA	NA	NA	NA	NA	NA	NA	NA	NA	NA	NA	NA	NA	NA	NA	NA	NA	11.93	NA	NA	NA	NA	NA	NA	NA	NA	NA	NA
K	jcn_only_AD	CG13551,I_chr2R_19265701_19270570	chr2R	-	chr2R_19270646_19270887	chr2R_19270646_19270842				chr2R_19270612_19270645;chr2R_19270888_19270938	14.66	NA	NA	NA	NA	NA	NA	NA	NA	NA	NA	NA	NA	NA	NA	NA	NA	NA	NA	NA	NA	NA	34.83	NA	NA	NA	NA	NA	NA	42.86	NA	NA	NA	NA	NA	NA	NA	NA	NA
N	jcn_only_AD	CG15908_CG9410,CG15908,CG9410	chr2R	+	chr2R_2556730_2556834	chr2R_2556738_2556834				chr2R_2556835_2556939;chr2R_2556598_2556729	46.31	NA	NA	NA	NA	NA	NA	NA	NA	NA	NA	NA	NA	NA	0.00	NA	NA	NA	NA	NA	NA	NA	NA	NA	NA	NA	NA	0.00	NA	NA	NA	NA	NA	NA	NA	NA	NA	NA	NA
K	jcn_only_AD	Tfb1	chr2R	+	chr2R_10250584_10250749	chr2R_10250627_10250749				chr2R_10250750_10251018;chr2R_10250565_10250583	20.61	NA	NA	NA	NA	NA	NA	NA	NA	NA	NA	NA	NA	NA	NA	NA	NA	NA	NA	NA	NA	NA	NA	NA	NA	NA	NA	NA	NA	NA	NA	NA	73.08	NA	NA	NA	NA	NA	NA
N	jcn_only_AD	CG32529	chrX	+	chrX_19795641_19795900;chrX_19795687_19795900	chrX_19795522_19795900				chrX_19795901_19798251;chrX_19794649_19795521	100.00	NA	NA	NA	NA	NA	NA	NA	NA	NA	NA	NA	NA	NA	NA	NA	NA	NA	NA	NA	NA	79.14	NA	NA	NA	NA	NA	NA	NA	NA	NA	NA	NA	NA	NA	NA	NA	NA	NA
K	jcn_only_AD	tho2	chr2L	-	chr2L_2138159_2139629	chr2L_2138159_2138345				chr2L_2137984_2138158;chr2L_2139630_2139673	27.54	NA	NA	NA	NA	NA	NA	NA	NA	NA	NA	NA	NA	NA	NA	NA	NA	NA	NA	NA	NA	NA	NA	NA	NA	NA	NA	NA	58.18	NA	NA	NA	NA	NA	NA	NA	NA	NA	NA
K	jcn_only_AD	I_chr3R_17177101_17200781,mod(mdg4),I_chr3R_17183481_17200781,I_chr3R_17183927_17184513,I_chr3R_17183927_17185306,RI_chr3R_17184319_17184513,I_chr3R_17184319_17185084,I_chr3R_17184319_17185284,noncoding_18168,RI_chr3R_17184792_17185306,F_chr3R_17187010_17200781,F_chr3R_17187861_17200781,RI_chr3R_17189607_17189988,I_chr3R_17190098_17190207,F_chr3R_17192467_17200781,F_chr3R_17193961_17200781,F_chr3…	chr3R	-	chr3R_17183927_17184513;chr3R_17183927_17184082;chr3R_17183927_17185306	chr3R_17183927_17200781				chr3R_17183827_17183926	47.37	NA	NA	NA	NA	NA	NA	NA	NA	NA	NA	NA	NA	NA	NA	NA	NA	NA	NA	NA	NA	NA	NA	NA	NA	NA	NA	NA	NA	NA	12.70	NA	NA	NA	NA	NA	NA	NA	NA
K	jcn_only_AD	msn,I_chr3L_2579521_2586402,I_chr3L_2585716_2586402,I_chr3L_2585733_2586036,I_chr3L_2585739_2586265,I_chr3L_2585739_2586413	chr3L	-	chr3L_2585739_2586265;chr3L_2585739_2586402;chr3L_2585739_2586413	chr3L_2585739_2586036				chr3L_2585639_2585738;chr3L_2586414_2586502	4.83	NA	NA	NA	NA	NA	NA	NA	NA	NA	NA	NA	NA	NA	NA	NA	NA	NA	NA	NA	NA	NA	NA	NA	NA	NA	NA	NA	NA	NA	NA	NA	NA	NA	NA	NA	NA	NA	NA
K	jcn_only_AD	l(1)G0193	chrX	-	chrX_7837261_7839928;chrX_7837261_7837749	chrX_7837261_7837716				chrX_7836542_7837260	34.60	NA	NA	NA	NA	NA	NA	NA	NA	NA	NA	NA	NA	NA	NA	NA	NA	NA	NA	NA	NA	NA	NA	NA	NA	NA	NA	NA	NA	NA	NA	NA	NA	NA	NA	NA	NA	NA	NA
K	jcn_only_AD	CG7530,I_chr3R_10553050_10555615,eff	chr3R	-	chr3R_10553050_10556232	chr3R_10553050_10554503				chr3R_10552950_10553049;chr3R_10556233_10556351	19.18	NA	NA	NA	NA	NA	NA	NA	NA	NA	NA	NA	NA	NA	NA	NA	NA	NA	NA	NA	NA	NA	NA	NA	NA	NA	NA	NA	NA	NA	NA	NA	NA	NA	NA	NA	NA	NA	NA
N	jcn_only_AD	CG9940	chrX	-	chrX_13601748_13612161	chrX_13601748_13603401				chrX_13601629_13601747;chrX_13612162_13612298	0.00	NA	NA	NA	27.59	NA	NA	NA	NA	NA	NA	NA	NA	NA	NA	NA	NA	NA	NA	38.60	NA	NA	NA	NA	NA	NA	NA	NA	NA	NA	NA	NA	NA	NA	NA	NA	NA	NA	NA
N	jcn_only_AD	CG1494	chrX	+	chrX_21159081_21159147;chrX_21159059_21159147	chrX_21158242_21159147				chrX_21159148_21159527;chrX_21157788_21158241	0.00	NA	NA	NA	NA	NA	NA	NA	NA	NA	NA	NA	NA	NA	NA	NA	NA	NA	NA	NA	NA	12.50	NA	NA	NA	NA	NA	NA	NA	NA	NA	NA	NA	NA	NA	NA	NA	NA	NA
K	jcn_only_AD	larp,F_chr3R_24151542_24153876,I_chr3R_24160430_24160932,I_chr3R_24160430_24160971,RI_chr3R_24160430_24161527	chr3R	-	chr3R_24160430_24160932;chr3R_24160430_24160971;chr3R_24160430_24160975;chr3R_24160430_24160979;chr3R_24160430_24161939;chr3R_24160430_24161527	chr3R_24160430_24161729				chr3R_24160330_24160429;chr3R_24161940_24162125	61.06	NA	NA	NA	NA	NA	NA	NA	NA	NA	NA	NA	NA	NA	NA	NA	NA	NA	NA	NA	NA	NA	NA	NA	NA	NA	NA	NA	38.78	NA	NA	NA	NA	NA	NA	NA	NA	NA	NA
K	jcn_only_AD	RpL36,RI_chrX_522912_523358,I_chrX_522932_523360,I_chrX_522949_523360	chrX	-	chrX_522912_523215;chrX_522912_523414;chrX_522912_523194;chrX_522912_523323;chrX_522912_523389	chrX_522912_523360				chrX_522849_522911;chrX_523415_523436	77.20	NA	NA	51.19	NA	NA	NA	59.64	NA	NA	NA	NA	NA	NA	NA	NA	NA	NA	NA	NA	NA	64.29	92.07	88.34	89.63	88.96	NA	59.92	NA	NA	NA	59.14	NA	62.88	NA	NA	92.45	90.22	89.89
K	jcn_only_AD	pyd,I_chr3R_4654041_4664113,I_chr3R_4749124_4756437	chr3R	-	chr3R_4668562_4690507	chr3R_4668562_4670637				chr3R_4668392_4668561	14.29	NA	NA	NA	NA	NA	NA	NA	NA	NA	NA	NA	NA	NA	NA	NA	NA	NA	NA	NA	NA	43.75	NA	NA	NA	NA	NA	63.16	NA	NA	NA	NA	NA	NA	NA	NA	NA	NA	NA
K	jcn_only_AD	Hel25E,I_chr2L_5540301_5540396	chr2L	-	chr2L_5540301_5540971;chr2L_5540301_5540396	chr2L_5540301_5540424				chr2L_5540201_5540300;chr2L_5540972_5541090	2.07	NA	NA	NA	NA	NA	NA	NA	NA	NA	NA	NA	NA	NA	NA	NA	NA	NA	NA	NA	NA	NA	NA	NA	NA	NA	NA	NA	NA	NA	NA	NA	NA	NA	NA	NA	NA	NA	NA
K	jcn_only_AD	CG9331,I_chr2L_20824494_20826632,I_chr2L_20825513_20825658	chr2L	+	chr2L_20824602_20825271;chr2L_20824725_20825271;chr2L_20824631_20825271	chr2L_20824494_20825271				chr2L_20825272_20825366;chr2L_20824482_20824493	44.83	NA	NA	NA	NA	NA	NA	NA	NA	NA	NA	NA	NA	NA	NA	NA	NA	NA	NA	NA	NA	NA	NA	NA	NA	NA	NA	NA	NA	NA	NA	NA	NA	NA	NA	NA	NA	NA	NA
K	jcn_only_AD	I_chr2L_8029734_8029787,Cka,CG7429	chr2L	+	chr2L_8030840_8032059;chr2L_8031338_8032059;chr2L_8031163_8032059;chr2L_8031036_8032059	chr2L_8031309_8032059				chr2L_8032060_8032641;chr2L_8030749_8030839	17.02	NA	NA	NA	NA	NA	NA	NA	NA	NA	NA	NA	NA	NA	NA	NA	NA	NA	NA	NA	NA	NA	NA	NA	NA	NA	NA	NA	NA	NA	NA	NA	NA	NA	NA	NA	NA	66.67	NA
K	jcn_only_AD	fs(1)h,I_chrX_7950171_7952371,I_chrX_7954192_7955240	chrX	-	chrX_7944590_7945403	chrX_7944590_7945391				chrX_7944470_7944589;chrX_7945404_7945562	35.24	NA	NA	NA	NA	NA	NA	NA	NA	NA	NA	NA	NA	NA	NA	NA	NA	NA	NA	NA	NA	10.00	NA	NA	NA	NA	NA	NA	NA	NA	NA	NA	NA	NA	NA	NA	NA	NA	NA
N	jcn_only_AD	CG8229,CG33199	chr2R	-	chr2R_4836447_4838210;chr2R_4836447_4837350	chr2R_4836447_4836515				chr2R_4835619_4836446;chr2R_4838211_4838296	0.00	NA	NA	NA	NA	NA	NA	NA	NA	NA	NA	NA	NA	NA	NA	NA	NA	NA	NA	NA	NA	NA	NA	NA	NA	NA	NA	NA	NA	NA	NA	NA	NA	NA	NA	NA	NA	NA	NA
K	jcn_only_AD	CG14741	chr3R	-	chr3R_7897251_7898049	chr3R_7897251_7898007				chr3R_7897104_7897250;chr3R_7898050_7898194	79.68	NA	NA	NA	NA	NA	NA	NA	NA	NA	NA	NA	NA	NA	NA	NA	NA	NA	NA	NA	NA	NA	65.13	NA	NA	NA	65.71	NA	NA	NA	NA	NA	89.83	NA	NA	NA	NA	NA	NA
K	jcn_only_AD	mys,I_chrX_7958795_7961094	chrX	+	chrX_7955904_7957872;chrX_7955908_7957872;chrX_7955914_7957872;chrX_7956114_7957872;chrX_7955901_7957872;chrX_7956125_7957872;chrX_7955967_7957872	chrX_7955759_7957872				chrX_7957873_7958492;chrX_7955741_7955758	61.41	NA	NA	NA	NA	NA	NA	NA	NA	NA	NA	NA	NA	NA	NA	NA	NA	NA	NA	NA	NA	NA	40.81	39.89	41.18	NA	29.94	NA	NA	44.75	NA	NA	NA	NA	42.14	30.19	NA	NA	NA
K	jcn_only_AD	CG31431	chr3R	+	chr3R_17696656_17697703;chr3R_17696581_17697703;chr3R_17696702_17697703	chr3R_17696730_17697703				chr3R_17697704_17697862;chr3R_17696406_17696580	89.02	NA	NA	NA	NA	NA	NA	NA	NA	NA	NA	NA	NA	NA	NA	NA	NA	NA	NA	NA	NA	NA	NA	NA	NA	NA	NA	NA	67.86	NA	NA	NA	NA	NA	NA	NA	NA	NA	NA
N	jcn_only_AD	shep,RI_chr3L_5163541_5194164,I_chr3L_5177084_5177314,I_chr3L_5193467_5212049	chr3L	-	chr3L_5155711_5156456	chr3L_5155711_5156066				chr3L_5155556_5155710	100.00	NA	NA	NA	NA	NA	NA	NA	NA	NA	NA	NA	NA	NA	NA	NA	NA	NA	NA	NA	NA	NA	NA	NA	NA	NA	NA	NA	NA	NA	NA	NA	87.72	NA	NA	NA	NA	NA	NA
N	jcn_only_AD	unc-5,E_chr2R_11238100_11240757,I_chr2R_11252444_11252570	chr2R	+	chr2R_11238100_11244325	chr2R_11243996_11244325				chr2R_11244326_11244514;chr2R_11238000_11238099	0.00	NA	NA	NA	NA	NA	NA	NA	NA	NA	NA	NA	NA	NA	NA	NA	NA	NA	NA	NA	NA	31.75	NA	NA	NA	NA	NA	NA	NA	NA	NA	NA	NA	NA	NA	NA	NA	NA	NA
K	jcn_only_AD	hang,I_chrX_16328892_16329177,I_chrX_16335942_16337525	chrX	+	chrX_16326733_16327197	chrX_16326745_16327197				chrX_16327198_16328171;chrX_16324959_16326732	62.35	NA	NA	NA	NA	NA	NA	NA	NA	84.87	NA	NA	NA	NA	NA	NA	NA	NA	NA	NA	NA	NA	NA	NA	NA	NA	NA	NA	NA	NA	NA	NA	NA	NA	NA	NA	NA	NA	NA
K	jcn_only_AD	BtbVII,I_chr3L_3150858_3150927,I_chr3L_3151185_3151263	chr3L	+	chr3L_3150843_3150927	chr3L_3150858_3150927				chr3L_3150928_3151027;chr3L_3150758_3150842	5.19	NA	NA	NA	NA	NA	NA	NA	NA	NA	NA	NA	NA	NA	26.73	NA	NA	NA	NA	NA	NA	NA	NA	NA	NA	NA	NA	NA	NA	NA	NA	NA	NA	NA	NA	NA	NA	NA	NA
N	jcn_only_AD	Syb	chr2R	-	chr2R_6137333_6137873;chr2R_6137333_6138021	chr2R_6137333_6138451				chr2R_6137005_6137332;chr2R_6138452_6138649	0.00	NA	NA	NA	NA	NA	NA	NA	NA	NA	NA	NA	NA	NA	NA	NA	NA	NA	NA	NA	NA	NA	NA	NA	NA	NA	NA	NA	NA	NA	NA	NA	59.09	NA	NA	NA	NA	NA	NA
K	jcn_only_AD	CG40228,noncoding_14406,RI_chr3LHet_2190419_2190470	chr3LHet	-	chr3LHet_2190419_2190556;chr3LHet_2190419_2190563;chr3LHet_2190419_2190548;chr3LHet_2190419_2190561	chr3LHet_2190419_2190470				chr3LHet_2190319_2190418;chr3LHet_2190564_2190570	4.60	NA	NA	NA	NA	NA	30.73	NA	NA	NA	NA	NA	NA	NA	NA	NA	NA	NA	NA	NA	NA	NA	NA	NA	NA	NA	NA	NA	NA	NA	NA	NA	NA	NA	NA	NA	NA	NA	NA
K	jcn_only_AD	M(2)21AB,I_chr2L_107839_110405,I_chr2L_107957_108587,I_chr2L_110878_111037,I_chr2L_112022_112689,RI_chr2L_132256_132482	chr2L	+	chr2L_108347_108587;chr2L_108102_108587;chr2L_107839_108587	chr2L_108227_108587				chr2L_108588_108687;chr2L_107833_107838	82.78	NA	NA	NA	NA	NA	NA	NA	NA	NA	NA	NA	NA	NA	NA	NA	NA	NA	NA	NA	NA	NA	NA	NA	NA	NA	NA	NA	NA	NA	NA	NA	65.16	NA	NA	65.54	NA	NA	NA
N	jcn_only_AD	boi,I_chrX_2363445_2363896	chrX	-	chrX_2346181_2350623	chrX_2346181_2346377				chrX_2344936_2346180;chrX_2350624_2350719	0.00	NA	NA	NA	NA	NA	NA	NA	NA	NA	NA	NA	NA	NA	NA	NA	NA	22.73	NA	NA	NA	NA	NA	NA	NA	NA	NA	NA	NA	NA	NA	NA	NA	NA	NA	NA	NA	NA	NA
K	jcn_only_AD	gem,I_chr2R_6015083_6015660,I_chr2R_6023182_6023246	chr2R	+	chr2R_6021523_6022972	chr2R_6022905_6022972				chr2R_6022973_6023177	0.50	NA	NA	NA	NA	NA	NA	NA	NA	NA	NA	NA	NA	NA	NA	NA	NA	30.49	NA	NA	NA	NA	NA	NA	NA	NA	NA	NA	NA	NA	NA	NA	NA	NA	NA	NA	NA	NA	NA
K	jcn_only_AD	ORMDL	chr3L	+	chr3L_21628870_21629086	chr3L_21628905_21629086				chr3L_21629087_21629299;chr3L_21628718_21628869	10.29	NA	NA	NA	NA	NA	NA	NA	NA	NA	NA	NA	NA	NA	NA	NA	NA	NA	NA	NA	NA	NA	NA	NA	NA	NA	NA	NA	31.51	NA	NA	NA	NA	NA	NA	NA	NA	NA	NA
K	jcn_only_AD	RpL11,I_chr2R_15330246_15330292,I_chr2R_15330603_15330817	chr2R	+	chr2R_15329995_15330122	chr2R_15330062_15330122				chr2R_15330123_15330245;chr2R_15329948_15329994	0.32	NA	NA	NA	NA	NA	NA	NA	NA	NA	NA	NA	NA	NA	NA	NA	NA	NA	NA	NA	NA	NA	NA	NA	NA	NA	NA	NA	NA	NA	18.08	NA	NA	NA	NA	NA	NA	NA	NA
K	jcn_only_AD	CG3558,RI_chr2L_2995071_2997790	chr2L	+	chr2L_2993464_2993544;chr2L_2993410_2993544;chr2L_2993444_2993544	chr2L_2993378_2993544				chr2L_2993545_2994408;chr2L_2993028_2993377	96.37	NA	NA	NA	NA	NA	NA	NA	NA	NA	NA	NA	NA	NA	NA	NA	NA	NA	NA	NA	NA	NA	NA	NA	NA	NA	NA	NA	69.91	NA	NA	NA	NA	NA	NA	NA	NA	NA	NA
K	jcn_only_AD	CG1746,I_chr3R_27044771_27044867,I_chr3R_27044771_27044990,I_chr3R_27044771_27045027,RI_chr3R_27044771_27045110,I_chr3R_27044771_27045132,RI_chr3R_27044771_27045188,I_chr3R_27044771_27045193,RI_chr3R_27044771_27045268	chr3R	-	chr3R_27044771_27044867;chr3R_27044771_27045188;chr3R_27044771_27045132;chr3R_27044771_27045027;chr3R_27044771_27045110;chr3R_27044771_27044831;chr3R_27044771_27044990;chr3R_27044771_27044895	chr3R_27044771_27045257				chr3R_27044671_27044770;chr3R_27045258_27045273	94.97	NA	NA	NA	NA	NA	NA	NA	NA	NA	NA	NA	NA	NA	NA	NA	NA	NA	NA	NA	NA	NA	66.00	65.45	70.83	NA	60.00	NA	NA	NA	NA	NA	NA	NA	NA	NA	68.42	63.33	70.97
K	jcn_only_AD	cryptocephal,I_chr2L_21311307_21311752,RI_chr2L_21312044_21312124,I_chr2L_21312209_21314626	chr2L	+	chr2L_21311033_21311752;chr2L_21311307_21311752;chr2L_21311215_21311752	chr2L_21311532_21311752				chr2L_21311753_21311852;chr2L_21310948_21311032	12.77	NA	NA	NA	NA	NA	NA	NA	NA	26.29	NA	NA	NA	NA	NA	NA	NA	25.29	NA	NA	NA	NA	NA	NA	NA	NA	NA	NA	23.40	NA	NA	NA	NA	NA	NA	NA	NA	NA	NA
K	jcn_only_AD	RpL35,I_chrX_5566913_5567030,I_chrX_5567168_5567220	chrX	+	chrX_5566913_5567030;chrX_5566909_5567030	chrX_5566556_5567030				chrX_5567031_5567130;chrX_5566554_5566555	6.11	NA	NA	NA	NA	NA	NA	NA	NA	NA	NA	NA	NA	NA	NA	NA	NA	NA	NA	NA	NA	NA	NA	NA	NA	NA	NA	NA	NA	NA	NA	NA	18.01	NA	NA	NA	NA	NA	NA
K	jcn_only_AD	RpL17,I_chrX_6637182_6638207,RI_chrX_6637182_6637528,I_chrX_6637182_6637973,snoRNA:Psi28S-1232	chrX	-	chrX_6637182_6638178;chrX_6637182_6638228;chrX_6637182_6637982	chrX_6637182_6638141				chrX_6637093_6637181;chrX_6638229_6638235	61.72	NA	NA	NA	NA	NA	NA	NA	NA	19.44	NA	NA	82.79	NA	NA	NA	NA	NA	NA	NA	NA	29.06	NA	NA	NA	NA	NA	24.72	NA	22.30	NA	15.52	11.28	NA	NA	29.90	NA	NA	NA
K	jcn_only_AD	CG2310,I_chr3R_25318474_25319142	chr3R	-	chr3R_25318474_25319136;chr3R_25318474_25319163;chr3R_25318474_25319142;chr3R_25318474_25318925;chr3R_25318474_25318971;chr3R_25318474_25319004;chr3R_25318474_25319167	chr3R_25318474_25319093				chr3R_25318374_25318473;chr3R_25319168_25319224	12.81	NA	NA	NA	NA	NA	NA	1.90	NA	NA	NA	NA	NA	NA	NA	NA	NA	NA	NA	NA	27.59	NA	NA	NA	NA	NA	NA	NA	NA	NA	NA	NA	30.33	NA	NA	NA	NA	NA	NA
K	jcn_only_AD	CG8446	chr2R	+	chr2R_12084078_12084196	chr2R_12084108_12084196				chr2R_12084197_12084416;chr2R_12083895_12084077	55.00	NA	NA	NA	NA	NA	NA	NA	NA	NA	NA	NA	NA	NA	NA	NA	NA	NA	NA	NA	NA	NA	NA	NA	NA	NA	NA	NA	NA	NA	NA	NA	NA	NA	NA	NA	NA	NA	NA
K	jcn_only_AD	CG3919	chr3L	+	chr3L_14405237_14405355	chr3L_14405285_14405355				chr3L_14405356_14405772;chr3L_14405135_14405236	4.55	NA	NA	NA	NA	NA	NA	NA	NA	NA	NA	NA	NA	NA	NA	NA	NA	NA	NA	NA	NA	NA	NA	NA	NA	NA	NA	NA	47.83	NA	NA	NA	NA	NA	NA	NA	NA	NA	NA
N	jcn_only_AD	CG32594	chrX	+	chrX_14927496_14927638;chrX_14927033_14927638;chrX_14927381_14927638	chrX_14926607_14927638				chrX_14927639_14928125;chrX_14925576_14926606	95.79	NA	NA	NA	NA	NA	NA	NA	NA	NA	NA	NA	NA	NA	NA	NA	NA	NA	NA	NA	NA	81.22	NA	NA	NA	NA	NA	NA	NA	NA	NA	NA	NA	NA	NA	NA	NA	NA	NA
K	jcn_only_AD	CG31999,I_chr4_240711_240769,I_chr4_243657_244182	chr4	-	chr4_239517_240531;chr4_239517_239863	chr4_239517_240516				chr4_239079_239516;chr4_240532_240654	98.72	NA	NA	NA	NA	NA	NA	NA	NA	NA	NA	NA	NA	NA	NA	NA	NA	66.67	NA	NA	NA	NA	NA	NA	NA	NA	NA	NA	NA	NA	NA	NA	NA	NA	NA	NA	NA	NA	NA
K	jcn_only_AD	Spred,I_chr2R_10655876_10656868	chr2R	-	chr2R_10650580_10651335	chr2R_10650580_10650923				chr2R_10650424_10650579;chr2R_10651336_10651504	2.04	NA	NA	NA	NA	NA	NA	NA	NA	NA	NA	NA	NA	NA	NA	NA	NA	NA	NA	NA	NA	NA	NA	NA	NA	NA	NA	58.62	NA	NA	NA	NA	NA	NA	NA	NA	NA	NA	NA
N	jcn_only_AD	blow,RI_chr2R_3470434_3470776	chr2R	-	chr2R_3472863_3474487	chr2R_3472863_3474436				chr2R_3472561_3472862;chr2R_3474488_3474581	100.00	NA	NA	NA	NA	NA	NA	NA	NA	NA	NA	NA	NA	NA	NA	NA	NA	NA	NA	NA	NA	73.21	NA	NA	NA	NA	NA	NA	NA	NA	NA	NA	NA	NA	NA	NA	NA	NA	NA
N	jcn_only_AD	CG16971,CG33229,I_chr3L_225856_225909,RI_chr3L_225919_226004,I_chr3L_229245_230186	chr3L	+	chr3L_224184_224972;chr3L_224886_224972	chr3L_224779_224972				chr3L_224973_225140;chr3L_224174_224183	0.00	NA	NA	NA	NA	NA	NA	NA	NA	NA	NA	NA	NA	NA	NA	NA	NA	NA	NA	NA	NA	NA	10.08	NA	NA	NA	NA	NA	12.90	NA	NA	NA	NA	NA	NA	NA	NA	NA	NA
K	jcn_only_AD	CG3609,I_chr2L_2373706_2374488,RI_chr2L_2373723_2374295	chr2L	-	chr2L_2373723_2374488	chr2L_2373723_2373935				chr2L_2373623_2373722;chr2L_2374489_2374588	6.56	NA	NA	NA	NA	NA	NA	NA	NA	NA	NA	NA	NA	NA	NA	NA	NA	NA	NA	NA	NA	NA	NA	NA	NA	NA	NA	NA	47.62	NA	NA	NA	NA	NA	NA	NA	NA	NA	NA
N	jcn_only_AD	RI_chrX_8608147_8608508,I_chrX_8608169_8608438,l(1)G0020	chrX	-	chrX_8610980_8611119	chrX_8610980_8611115				chrX_8610747_8610979;chrX_8611120_8612089	0.00	NA	NA	NA	NA	NA	NA	NA	NA	NA	NA	NA	NA	NA	NA	NA	NA	NA	NA	NA	NA	NA	25.68	22.81	NA	NA	NA	NA	NA	NA	NA	NA	21.88	NA	NA	NA	NA	NA	26.79
N	jcn_only_AD	CG31619	chr2L	+	chr2L_21711411_21712768	chr2L_21711681_21712768				chr2L_21712769_21712966;chr2L_21711315_21711410	0.00	NA	11.96	NA	NA	NA	17.02	NA	NA	NA	NA	NA	NA	NA	NA	NA	NA	NA	NA	NA	NA	NA	NA	NA	NA	NA	NA	NA	NA	NA	13.67	NA	NA	NA	NA	NA	NA	NA	NA
K	jcn_only_AD	14-3-3zeta,I_chr2R_5987356_5991764,I_chr2R_5987603_5991760,I_chr2R_5988662_5991760,I_chr2R_5988666_5991760,I_chr2R_5988919_5991760,I_chr2R_5988931_5991760,I_chr2R_5990647_5991760,I_chr2R_5991249_5991760,I_chr2R_5991689_5991760,I_chr2R_5993610_5993957,I_chr2R_5993331_5994971	chr2R	+	chr2R_5987244_5991760;chr2R_5987237_5991760	chr2R_5987356_5991760				chr2R_5991761_5991860;chr2R_5987235_5987236	62.60	NA	NA	NA	36.16	NA	NA	NA	45.85	NA	NA	NA	NA	NA	NA	NA	45.40	43.97	NA	NA	NA	NA	NA	NA	NA	NA	NA	NA	NA	NA	NA	NA	NA	NA	90.79	91.43	34.38	NA	NA
K	jcn_only_AD	bur,I_chr2L_21177679_21177901,I_chr2L_21177679_21178250,I_chr2L_21177960_21179329	chr2L	-	chr2L_21177679_21179329	chr2L_21177679_21177901				chr2L_21177579_21177678;chr2L_21179330_21179429	0.59	NA	NA	NA	NA	NA	NA	NA	NA	NA	NA	NA	NA	NA	NA	NA	NA	NA	NA	NA	NA	11.83	NA	NA	NA	NA	NA	NA	NA	NA	NA	NA	NA	NA	NA	NA	NA	NA	NA
N	jcn_only_AD	Lag1,RI_chrX_6153758_6153930,I_chrX_6153758_6155077,RI_chrX_6153758_6161036,I_chrX_6160907_6161036	chrX	-	chrX_6153758_6155077;chrX_6153758_6154631;chrX_6153758_6153930;chrX_6153758_6161036;chrX_6153758_6154193;chrX_6153758_6154358	chrX_6153758_6160439				chrX_6153658_6153757;chrX_6161037_6161136	91.51	NA	NA	NA	NA	NA	NA	NA	NA	NA	NA	NA	NA	NA	NA	NA	NA	NA	NA	NA	NA	NA	NA	NA	NA	NA	NA	NA	NA	NA	78.89	NA	NA	NA	NA	NA	NA	NA	NA
N	jcn_only_AD	CG1115,F_chr3R_1052705_1053045	chr3R	+	chr3R_1052705_1053045;chr3R_1052701_1053045	chr3R_1052718_1053045				chr3R_1053046_1053145;chr3R_1052605_1052700	25.73	NA	NA	NA	NA	NA	NA	NA	NA	NA	NA	NA	NA	NA	NA	NA	NA	NA	NA	NA	NA	0.00	NA	NA	NA	NA	NA	0.00	NA	0.00	0.00	NA	NA	NA	NA	0.00	NA	NA	NA
K	jcn_only_AD	None	chrU	-	chrU_5771599_5771833;chrU_5771599_5771693	chrU_5771599_5771684					69.29	NA	NA	NA	NA	NA	NA	NA	NA	NA	NA	NA	NA	NA	NA	NA	NA	NA	NA	NA	NA	NA	NA	NA	NA	NA	NA	NA	NA	NA	NA	NA	NA	NA	NA	59.09	NA	NA	NA
K	mutually_exclusive	Vha100-1,I_chr3R_24958227_24960770,RI_chr3R_24959152_24959582,I_chr3R_24959804_24960770,CE_chr3R_24962426_24962797	chr3R	+	chr3R_24958227_24959582,chr3R_24959684_24960770	chr3R_24958227_24958993,chr3R_24959152_24960770	chr3R_24959583_24959683	chr3R_24958994_24959151		chr3R_24958127_24958226;chr3R_24960771_24960870	70.49	NA	NA	88.14	53.33	NA	NA	NA	60.36	NA	NA	NA	86.36	NA	NA	NA	NA	NA	89.74	50.00	NA	NA	NA	NA	NA	NA	NA	84.13	82.14	NA	NA	NA	NA	56.58	NA	NA	NA	NA	NA
K	mutually_exclusive	CG42595,I_chr2RHet_3155517_3174709,RI_chr2RHet_3175044_3179353,RI_chr2RHet_3179300_3179586,I_chr2RHet_3179481_3179586	chr2RHet	-	chr2RHet_3175044_3179353,chr2RHet_3179494_3179586	chr2RHet_3175044_3179091,chr2RHet_3179300_3179586	chr2RHet_3179354_3179493	chr2RHet_3179092_3179299		chr2RHet_3174944_3175043;chr2RHet_3179587_3179598	100.00	NA	NA	NA	NA	NA	NA	NA	NA	NA	NA	NA	NA	NA	NA	NA	NA	NA	NA	NA	NA	NA	NA	NA	NA	NA	NA	NA	NA	NA	NA	NA	NA	NA	NA	66.67	NA	NA	NA
K	mutually_exclusive	Dhc64C	chr3L	-	chr3L_4811670_4812893,chr3L_4813090_4813327	chr3L_4811670_4812056,chr3L_4812256_4813327	chr3L_4812894_4813089	chr3L_4812057_4812255		chr3L_4811552_4811669;chr3L_4813328_4815436	48.00	NA	NA	NA	NA	NA	NA	NA	NA	5.56	NA	35.64	34.78	NA	NA	NA	NA	NA	NA	NA	68.42	60.66	NA	NA	NA	NA	NA	66.67	NA	NA	NA	NA	NA	NA	NA	NA	NA	NA	NA
K	mutually_exclusive	NFAT,RI_chrX_13543535_13546911,I_chrX_13544101_13544542	chrX	+	chrX_13543535_13546911,chrX_13547539_13548816	chrX_13543535_13543687,chrX_13544101_13548816	chrX_13546912_13547538	chrX_13543688_13544100		chrX_13543435_13543534;chrX_13548817_13549237	93.75	NA	NA	NA	NA	NA	NA	NA	NA	NA	NA	NA	NA	NA	NA	NA	NA	NA	NA	NA	NA	NA	NA	NA	NA	NA	NA	NA	NA	NA	NA	NA	80.00	NA	NA	NA	NA	NA	NA
K	mutually_exclusive	Tm1,I_chr3R_11120969_11125831,I_chr3R_11121267_11122312,I_chr3R_11121267_11124998,RI_chr3R_11125070_11125831,I_chr3R_11125070_11126469	chr3R	+	chr3R_11120969_11122312,chr3R_11122431_11125831	chr3R_11120969_11121148,chr3R_11121267_11125831	chr3R_11122313_11122430	chr3R_11121149_11121266		chr3R_11120869_11120968;chr3R_11125832_11125902	86.67	NA	NA	NA	NA	NA	NA	NA	NA	NA	NA	NA	NA	NA	NA	NA	NA	NA	NA	NA	NA	NA	NA	NA	NA	NA	NA	NA	NA	74.58	NA	NA	NA	NA	NA	NA	NA	NA	NA
K	mutually_exclusive	spz	chr3R	-	chr3R_22892388_22892450,chr3R_22892607_22894865;chr3R_22892388_22893079,chr3R_22893218_22894865	chr3R_22892388_22892843,chr3R_22892922_22894865	chr3R_22892451_22892606;chr3R_22893080_22893217	chr3R_22892844_22892921		chr3R_22892330_22892387;chr3R_22894866_22895053	50.35	NA	NA	NA	NA	NA	27.14	64.96	NA	35.29	NA	NA	68.85	NA	NA	NA	NA	NA	NA	69.57	NA	35.09	NA	NA	NA	NA	NA	NA	25.00	NA	NA	NA	NA	NA	NA	64.52	NA	33.33	NA
N	mutually_exclusive	RpL3,E_chr3R_7047964_7050565,I_chr3R_7048451_7049116,I_chr3R_7048452_7048540,I_chr3R_7048452_7049579,snoRNA:Me18S-A425,snoRNA:Psi28S-291,E_chr3R_7049697_7049750,I_chr3R_7049970_7050189,snoRNA:Me28S-G2017	chr3R	+	chr3R_7048452_7049579,chr3R_7049970_7050212	chr3R_7048452_7048809,chr3R_7049253_7050212	chr3R_7049580_7049969	chr3R_7048810_7049252		chr3R_7048352_7048451;chr3R_7050213_7050289	0.00	NA	NA	NA	NA	NA	NA	NA	NA	NA	NA	NA	NA	NA	NA	NA	NA	NA	NA	NA	NA	43.75	NA	NA	NA	NA	NA	NA	NA	NA	NA	NA	NA	NA	NA	NA	NA	NA	NA
K	mutually_exclusive	Gug,R_chr3L_8444636_8444874,I_chr3L_8455244_8456103	chr3L	+	chr3L_8443558_8455071,chr3L_8455189_8456103	chr3L_8443558_8444874,chr3L_8445229_8456103	chr3L_8455072_8455188	chr3L_8444875_8445228		chr3L_8443524_8443557;chr3L_8456104_8456203	25.00	NA	NA	NA	NA	NA	NA	NA	NA	75.00	NA	NA	NA	NA	NA	NA	NA	NA	NA	NA	NA	NA	NA	NA	NA	NA	NA	NA	NA	NA	NA	NA	NA	NA	NA	50.00	NA	NA	NA
K	mutually_exclusive	Actn,I_chrX_1922061_1924247,I_chrX_1922784_1923807,I_chrX_1922784_1923873	chrX	-	chrX_1922061_1923807,chrX_1923960_1924247	chrX_1922061_1922697,chrX_1922784_1924247	chrX_1923808_1923959	chrX_1922698_1922783		chrX_1921968_1922060;chrX_1924248_1924347	92.31	NA	NA	NA	NA	NA	50.00	NA	NA	NA	NA	NA	NA	NA	NA	NA	NA	NA	NA	NA	NA	NA	NA	NA	NA	NA	NA	NA	NA	NA	NA	NA	NA	NA	NA	NA	NA	NA	NA
K	mutually_exclusive	Ate1	chr2R	-	chr2R_16143315_16143587,chr2R_16143741_16143940	chr2R_16143315_16143390,chr2R_16143541_16143940	chr2R_16143588_16143740	chr2R_16143391_16143540		chr2R_16143133_16143314;chr2R_16143941_16144113	57.69	NA	NA	71.60	NA	NA	81.72	NA	NA	NA	NA	NA	NA	NA	NA	NA	NA	NA	NA	NA	NA	NA	NA	NA	NA	NA	NA	NA	NA	NA	NA	NA	NA	NA	NA	76.27	NA	NA	NA
K	mutually_exclusive	lqf,I_chr3L_7522287_7522807	chr3L	+	chr3L_7528745_7529810,chr3L_7529870_7530075	chr3L_7528745_7529103,chr3L_7529536_7530075	chr3L_7529811_7529869	chr3L_7529104_7529535		chr3L_7528643_7528744;chr3L_7530076_7530479	33.33	NA	NA	NA	NA	NA	56.25	NA	NA	NA	66.67	54.84	NA	NA	NA	NA	NA	NA	NA	NA	NA	12.50	NA	NA	NA	NA	NA	NA	66.67	NA	NA	NA	NA	NA	NA	52.94	NA	NA	NA
K	mutually_exclusive	Aldh-III,RE_chr2R_3355332_3355720,I_chr2R_3356541_3356614,RI_chr2R_3357578_3357636,I_chr2R_3361118_3361226,I_chr2R_3361349_3361499	chr2R	-	chr2R_3355332_3356614,chr2R_3356731_3356864	chr2R_3355332_3355926,chr2R_3356043_3356864	chr2R_3356615_3356730	chr2R_3355927_3356042		chr2R_3355296_3355331;chr2R_3356865_3357018	75.00	NA	NA	NA	NA	NA	NA	NA	NA	NA	NA	NA	NA	NA	NA	NA	NA	NA	NA	64.98	NA	48.94	NA	NA	60.71	56.94	NA	NA	61.54	NA	NA	NA	NA	NA	NA	89.13	NA	NA	NA
K	mutually_exclusive	Parp,F_chr3RHet_1961200_1961357,F_chr3RHet_1961573_1962006,F_chr3RHet_1962169_1962570	chr3RHet	+	chr3RHet_1937281_2018687,chr3RHet_2019258_2025472	chr3RHet_1937281_1964214,chr3RHet_1964749_2025472	chr3RHet_2018688_2019257	chr3RHet_1964215_1964748		chr3RHet_1936999_1937280;chr3RHet_2025473_2025629	50.00	NA	NA	NA	NA	NA	NA	NA	80.00	NA	NA	NA	NA	NA	NA	NA	NA	NA	NA	NA	NA	NA	NA	NA	NA	NA	NA	NA	NA	NA	NA	NA	NA	NA	NA	NA	NA	NA	NA
K	mutually_exclusive	CG32638,I_chrX_13017877_13022283	chrX	-	chrX_13017721_13020100,chrX_13020248_13022283	chrX_13017721_13017806,chrX_13017877_13022283	chrX_13020101_13020247	chrX_13017807_13017876		chrX_13017225_13017720;chrX_13022284_13022383	14.29	NA	NA	NA	NA	NA	NA	NA	NA	NA	NA	NA	NA	NA	NA	NA	NA	NA	NA	NA	NA	NA	NA	NA	NA	NA	NA	NA	66.67	NA	NA	NA	NA	NA	NA	NA	NA	NA	NA
K	mutually_exclusive	trx	chr3R	-	chr3R_10101091_10104814,chr3R_10105264_10111930	chr3R_10101091_10102027,chr3R_10103265_10111930	chr3R_10104815_10105263	chr3R_10102028_10103264		chr3R_10099914_10101090;chr3R_10111931_10112601	33.33	NA	63.64	NA	NA	NA	NA	NA	NA	NA	NA	NA	NA	NA	NA	NA	NA	NA	NA	50.00	NA	12.82	NA	NA	NA	NA	NA	NA	NA	NA	NA	NA	NA	NA	NA	NA	NA	NA	NA
N	mutually_exclusive	RpS5a,I_chrX_17037805_17038646,I_chrX_17037805_17039048,I_chrX_17037805_17040830,snoRNA:Psi28S-1192d,snoRNA:Psi28S-1192c,snoRNA:Psi28S-1192b,snoRNA:Psi28S-1192a,I_chrX_17038786_17039048,snoRNA:Psi28S-2876,snoRNA:Psi18S-1854c,snoRNA:Psi28S-1135f,snoRNA:Psi18S-1854b,snoRNA:Psi28S-1135e,snoRNA:Psi18S-1854a,snoRNA:Psi28S-1135d,snoRNA:Psi28S-1135c,snoRNA:Psi28S-1135b,snoRNA:Psi28S-1135a,I_chrX_1704105…	chrX	-	chrX_17037805_17040830,chrX_17041234_17042236	chrX_17037805_17039048,chrX_17039166_17042236	chrX_17040831_17041233	chrX_17039049_17039165		chrX_17037705_17037804;chrX_17042237_17042336	25.00	NA	NA	NA	NA	NA	NA	83.33	NA	NA	NA	NA	NA	NA	NA	NA	NA	NA	NA	NA	NA	95.83	NA	NA	NA	NA	NA	NA	NA	NA	NA	NA	NA	NA	NA	NA	NA	NA	NA
K	mutually_exclusive	CG11009,I_chr3L_12844823_12845526,I_chr3L_12845441_12845526	chr3L	+	chr3L_12844823_12845526,chr3L_12845622_12845715	chr3L_12844823_12845331,chr3L_12845378_12845715	chr3L_12845527_12845621	chr3L_12845332_12845377		chr3L_12844723_12844822;chr3L_12845716_12845816	77.78	NA	NA	96.15	NA	NA	NA	NA	NA	NA	NA	NA	NA	NA	NA	NA	NA	NA	NA	NA	NA	NA	NA	NA	NA	NA	NA	NA	NA	NA	NA	NA	NA	NA	NA	25.00	NA	NA	NA
K	mutually_exclusive	Pvr,I_chr2L_8226604_8228082,I_chr2L_8229012_8229080,I_chr2L_8230332_8238998	chr2L	-	chr2L_8226604_8228082,chr2L_8228258_8228493	chr2L_8226604_8227669,chr2L_8227827_8228493	chr2L_8228083_8228257	chr2L_8227670_8227826		chr2L_8226504_8226603;chr2L_8228494_8229011	16.67	NA	NA	NA	NA	NA	NA	NA	NA	NA	NA	NA	NA	NA	NA	NA	NA	NA	NA	NA	NA	NA	NA	NA	NA	NA	NA	NA	NA	NA	NA	NA	NA	NA	NA	NA	NA	66.67	NA
K	mutually_exclusive	dco,RI_chr3R_26883647_26884261,I_chr3R_26883651_26883729,RI_chr3R_26883651_26886096,I_chr3R_26884350_26884670,I_chr3R_26884350_26886671,I_chr3R_26884350_26886791,RI_chr3R_26884365_26886096,I_chr3R_26884365_26886798	chr3R	-	chr3R_26883651_26886096,chr3R_26886187_26886798	chr3R_26883651_26884261,chr3R_26884350_26886798	chr3R_26886097_26886186	chr3R_26884262_26884349		chr3R_26883551_26883650;chr3R_26886799_26886891	88.89	NA	NA	76.27	NA	NA	73.47	NA	NA	NA	NA	NA	62.22	NA	NA	NA	NA	NA	NA	62.50	NA	67.74	NA	NA	NA	65.22	NA	NA	40.00	NA	NA	NA	NA	NA	NA	NA	NA	NA	NA
K	mutually_exclusive	CRMP,I_chr3R_1401648_1403314	chr3R	+	chr3R_1401648_1402757,chr3R_1402982_1403314	chr3R_1401648_1401896,chr3R_1402136_1403314	chr3R_1402758_1402981	chr3R_1401897_1402135		chr3R_1401548_1401647;chr3R_1403315_1403414	20.00	NA	NA	NA	NA	NA	NA	NA	NA	61.54	NA	NA	NA	NA	NA	NA	NA	NA	NA	NA	NA	NA	NA	NA	NA	NA	NA	NA	NA	NA	NA	NA	NA	NA	NA	NA	NA	NA	NA
N	mutually_exclusive	kis,I_chr2L_228282_230537,I_chr2L_229978_230537,RI_chr2L_231035_231947,RI_chr2L_242745_242800,I_chr2L_242926_250756	chr2L	-	chr2L_227548_229172,chr2L_229383_230537	chr2L_227548_228132,chr2L_228282_230537	chr2L_229173_229382	chr2L_228133_228281		chr2L_227372_227547;chr2L_230538_230627	100.00	NA	NA	81.25	NA	NA	NA	NA	NA	NA	NA	NA	NA	NA	NA	NA	NA	NA	NA	NA	NA	NA	NA	NA	NA	NA	NA	NA	NA	NA	NA	NA	NA	NA	NA	NA	NA	NA	NA
K	mutually_exclusive	rl,I_chr2RHet_199154_207044,RI_chr2RHet_203476_203577,RI_chr2RHet_203592_207044,R_chr2RHet_207162_232568,I_chr2RHet_232696_247338,RI_chr2RHet_240197_247338	chr2RHet	+	chr2RHet_203476_232560,chr2RHet_232696_239911	chr2RHet_203476_207044,chr2RHet_207156_239911	chr2RHet_232561_232695	chr2RHet_207045_207155		chr2RHet_203436_203475;chr2RHet_239912_239917	31.66	NA	NA	NA	NA	NA	NA	NA	NA	NA	NA	NA	NA	NA	NA	NA	NA	NA	NA	NA	NA	NA	NA	NA	NA	NA	NA	NA	NA	NA	NA	NA	NA	NA	NA	0.00	NA	NA	NA
K	mutually_exclusive	Eb1,RI_chr2R_2640290_2642206,I_chr2R_2640494_2642206,I_chr2R_2641187_2642206,RI_chr2R_2641944_2642025,I_chr2R_2641954_2642206,I_chr2R_2642491_2642549	chr2R	+	chr2R_2640494_2641684,chr2R_2641944_2642209	chr2R_2640494_2640577,chr2R_2641009_2642209	chr2R_2641685_2641943	chr2R_2640578_2641008		chr2R_2640394_2640493;chr2R_2642210_2642306	12.73	NA	NA	NA	NA	NA	NA	NA	NA	NA	NA	NA	27.27	NA	NA	NA	NA	NA	NA	NA	NA	NA	NA	NA	25.00	NA	NA	NA	NA	NA	32.14	NA	NA	NA	NA	NA	NA	NA	NA
K	mutually_exclusive	CG34413,I_chr2R_20771136_20772048,I_chr2R_20772104_20773774,RI_chr2R_20772104_20774745,C_chr2R_20772691_20773500,I_chr2R_20773500_20774745	chr2R	+	chr2R_20771136_20772048,chr2R_20774668_20774745	chr2R_20771136_20771196,chr2R_20771258_20774745	chr2R_20772049_20774667	chr2R_20771197_20771257		chr2R_20771036_20771135;chr2R_20774746_20774845	87.80	NA	NA	72.00	NA	NA	76.00	NA	NA	57.14	68.75	NA	NA	NA	NA	NA	NA	77.78	NA	NA	NA	NA	NA	NA	NA	58.62	NA	66.67	70.83	NA	NA	76.19	NA	NA	NA	61.29	NA	NA	NA
N	mutually_exclusive	CG42574,I_chr3R_618802_618939,I_chr3R_621543_625413,I_chr3R_621546_625413	chr3R	-	chr3R_620787_622210,chr3R_623420_625413	chr3R_620787_621458,chr3R_621546_625413	chr3R_622211_623419	chr3R_621459_621545		chr3R_618940_620786;chr3R_625414_625513	66.67	NA	NA	NA	NA	NA	NA	NA	NA	NA	NA	NA	NA	NA	NA	NA	NA	NA	NA	NA	NA	11.11	NA	NA	NA	NA	NA	16.67	27.27	NA	NA	NA	NA	NA	NA	NA	NA	NA	NA
K	mutually_exclusive	fog,I_chrX_22231114_22234174,I_chrX_22231114_22237956,I_chrX_22231114_22238023,I_chrX_22246738_22255641,RE_chrX_22256169_22256990	chrX	-	chrX_22231114_22255642,chrX_22256169_22256878	chrX_22231114_22246594,chrX_22246738_22256878	chrX_22255643_22256168	chrX_22246595_22246737		chrX_22231014_22231113;chrX_22256879_22256918	66.67	NA	NA	NA	NA	NA	NA	NA	NA	NA	NA	NA	NA	NA	NA	NA	NA	NA	NA	NA	NA	NA	NA	NA	NA	NA	NA	NA	0.00	NA	NA	NA	NA	NA	NA	NA	NA	NA	NA
K	mutually_exclusive	CG17838	chr3R	+	chr3R_16618278_16620860,chr3R_16620997_16622865	chr3R_16618278_16619437,chr3R_16619574_16622865	chr3R_16620861_16620996	chr3R_16619438_16619573		chr3R_16618036_16618277;chr3R_16622866_16622999	100.00	NA	NA	NA	NA	NA	NA	NA	NA	NA	NA	NA	NA	NA	NA	NA	NA	NA	NA	NA	NA	77.78	NA	NA	NA	NA	NA	NA	NA	NA	NA	NA	NA	NA	NA	NA	NA	NA	NA
K	mutually_exclusive	Pfk,I_chr2R_5999081_6000140,E_chr2R_6001157_6001630	chr2R	+	chr2R_6000676_6001630,chr2R_6001740_6002421	chr2R_6000676_6001047,chr2R_6001157_6002421	chr2R_6001631_6001739	chr2R_6001048_6001156		chr2R_6000521_6000675;chr2R_6002422_6002610	66.67	NA	NA	NA	NA	NA	NA	NA	NA	NA	NA	NA	28.57	NA	NA	45.45	NA	85.71	NA	54.95	NA	89.19	NA	NA	NA	NA	NA	NA	82.81	NA	NA	NA	NA	NA	NA	88.10	NA	NA	NA
K	mutually_exclusive	Hrb27C,I_chr2L_6924401_6924743	chr2L	+	chr2L_6920862_6922734,chr2L_6922827_6923783	chr2L_6920862_6920932,chr2L_6921074_6923783	chr2L_6922735_6922826	chr2L_6920933_6921073		chr2L_6920793_6920861;chr2L_6923784_6924400	0.00	NA	NA	NA	NA	NA	NA	NA	NA	NA	NA	NA	NA	NA	NA	NA	NA	NA	NA	NA	NA	NA	NA	NA	NA	NA	NA	NA	NA	NA	NA	NA	NA	NA	NA	NA	NA	NA	NA
K	mutually_exclusive	Gs1l,I_chr2L_4456517_4456723	chr2L	-	chr2L_4455739_4456113,chr2L_4456333_4456385	chr2L_4455739_4455856,chr2L_4456076_4456385	chr2L_4456114_4456332	chr2L_4455857_4456075		chr2L_4455221_4455738;chr2L_4456386_4456516	31.43	NA	NA	48.91	NA	NA	15.09	NA	NA	NA	NA	20.32	20.27	NA	NA	47.17	NA	NA	NA	NA	NA	NA	NA	NA	NA	NA	48.94	48.57	NA	NA	NA	NA	NA	NA	NA	52.38	NA	NA	NA
K	mutually_exclusive	Myo61F,mtacp1,I_chr3L_1330291_1330865,I_chr3L_1330291_1331279,RI_chr3L_1330929_1331041,l(3)02640	chr3L	+	chr3L_1330291_1331041,chr3L_1331171_1331279	chr3L_1330291_1330862,chr3L_1330965_1331279	chr3L_1331042_1331170	chr3L_1330863_1330964		chr3L_1330191_1330290;chr3L_1331280_1331379	47.81	NA	NA	66.67	NA	NA	62.28	NA	NA	NA	NA	NA	NA	NA	NA	NA	NA	NA	NA	NA	NA	31.87	NA	NA	NA	NA	NA	NA	68.15	NA	NA	NA	NA	NA	NA	NA	NA	NA	NA
K	mutually_exclusive	sws	chrX	-	chrX_7852516_7854028,chrX_7854146_7855209	chrX_7852516_7853010,chrX_7853128_7855209	chrX_7854029_7854145	chrX_7853011_7853127		chrX_7852304_7852515;chrX_7855210_7855396	12.50	NA	NA	NA	NA	NA	0.00	NA	NA	37.50	NA	NA	NA	NA	NA	NA	NA	NA	NA	NA	NA	NA	NA	NA	NA	NA	NA	NA	28.57	NA	NA	NA	NA	NA	NA	NA	NA	NA	NA
K	mutually_exclusive	CG8671,I_chr2L_21275807_21277205	chr2L	+	chr2L_21275807_21279883,chr2L_21280448_21281131	chr2L_21275807_21277196,chr2L_21278430_21281131	chr2L_21279884_21280447	chr2L_21277197_21278429		chr2L_21275724_21275806;chr2L_21281132_21281337	71.43	NA	NA	50.00	NA	NA	NA	NA	NA	NA	NA	NA	NA	NA	40.00	NA	NA	NA	NA	NA	NA	NA	NA	NA	NA	NA	NA	NA	NA	NA	NA	NA	NA	NA	NA	NA	NA	NA	NA
N	mutually_exclusive	Taf4,I_chr3L_16107821_16107893	chr3L	+	chr3L_16107821_16109131,chr3L_16109720_16110644	chr3L_16107821_16108768,chr3L_16108931_16110644	chr3L_16109132_16109719	chr3L_16108769_16108930		chr3L_16107721_16107820;chr3L_16110645_16111208	100.00	NA	NA	NA	NA	NA	NA	NA	NA	NA	NA	NA	NA	NA	NA	NA	NA	NA	NA	NA	NA	NA	NA	NA	NA	NA	NA	NA	18.75	NA	NA	NA	NA	NA	NA	NA	NA	NA	NA
K	mutually_exclusive	CG7766,I_chrX_8993495_8994545,I_chrX_8991338_8991387	chrX	-	chrX_8992447_8994545,chrX_8994691_8995128	chrX_8992447_8993346,chrX_8993495_8995128	chrX_8994546_8994690	chrX_8993347_8993494		chrX_8992117_8992446;chrX_8995129_8995452	85.15	NA	NA	NA	NA	NA	NA	NA	NA	NA	NA	NA	98.21	NA	NA	NA	NA	NA	NA	NA	NA	95.40	NA	NA	NA	NA	NA	97.14	NA	NA	NA	NA	NA	NA	NA	NA	NA	NA	NA
K	mutually_exclusive	E_chr2RHet_2881760_2912543,eIF-4B,I_chr2RHet_2903246_2904697,I_chr2RHet_2903246_2912532,I_chr2RHet_2904787_2912543,I_chr2RHet_2912605_2917250	chr2RHet	+	chr2RHet_2903246_2915424,chr2RHet_2915525_2917250	chr2RHet_2903246_2912543,chr2RHet_2912605_2917250	chr2RHet_2915425_2915524	chr2RHet_2912544_2912604		chr2RHet_2903146_2903245;chr2RHet_2917251_2917256	0.00	NA	NA	NA	NA	NA	NA	NA	NA	NA	NA	NA	NA	NA	NA	NA	NA	NA	NA	NA	NA	NA	NA	NA	NA	NA	NA	NA	22.22	NA	NA	NA	NA	NA	NA	NA	NA	NA	NA
K	mutually_exclusive	babo	chr2R	+	chr2R_4842357_4842463,chr2R_4842673_4846611;chr2R_4842357_4843217,chr2R_4843364_4846611	chr2R_4842357_4844533,chr2R_4844662_4846611	chr2R_4842464_4842672;chr2R_4843218_4843363	chr2R_4844534_4844661		chr2R_4842239_4842356;chr2R_4846612_4846839	42.48	NA	NA	NA	NA	NA	63.41	NA	NA	NA	NA	NA	NA	NA	NA	NA	73.33	NA	NA	NA	NA	NA	NA	NA	NA	NA	NA	NA	NA	NA	NA	NA	NA	NA	NA	NA	NA	NA	NA
K	mutually_exclusive	CG7945,RI_chr3L_15515681_15516932,RI_chr3L_15516824_15516932	chr3L	-	chr3L_15515603_15516067,chr3L_15516565_15516932	chr3L_15515603_15515659,chr3L_15515681_15516932	chr3L_15516068_15516564	chr3L_15515660_15515680		chr3L_15515581_15515602;chr3L_15516933_15517032	50.00	NA	NA	NA	NA	NA	NA	NA	NA	10.00	NA	NA	75.00	NA	NA	NA	NA	NA	NA	NA	NA	NA	NA	NA	NA	NA	NA	NA	NA	NA	NA	NA	NA	NA	NA	NA	NA	NA	NA
N	mutually_exclusive	unc-13,I_chr4_897821_902468,RI_chr4_897821_903586,I_chr4_899619_903586,I_chr4_902576_903242,I_chr4_906518_917117,I_chr4_913576_919018,I_chr4_924098_927699,RI_chr4_928193_928245,I_chr4_928482_929704,I_chr4_929811_932812	chr4	-	chr4_897821_899476,chr4_899619_903586;chr4_897821_902468,chr4_902576_903586	chr4_897821_903242,chr4_903350_903586	chr4_899477_899618;chr4_902469_902575	chr4_903243_903349		chr4_897721_897820;chr4_903587_903686	28.57	NA	NA	NA	NA	NA	70.83	NA	NA	NA	NA	NA	NA	NA	NA	NA	NA	NA	NA	66.67	NA	78.57	NA	NA	NA	NA	NA	NA	NA	NA	62.07	NA	NA	NA	NA	6.90	NA	NA	NA
K	mutually_exclusive	mys,I_chrX_7958795_7961094	chrX	+	chrX_7958795_7960130,chrX_7960216_7961094	chrX_7958795_7959480,chrX_7959566_7961094	chrX_7960131_7960215	chrX_7959481_7959565		chrX_7958695_7958794;chrX_7961095_7961194	81.03	NA	NA	NA	68.87	NA	NA	NA	NA	NA	NA	91.35	56.25	NA	NA	NA	57.40	NA	NA	NA	NA	NA	NA	NA	NA	59.02	NA	NA	91.36	NA	NA	NA	NA	NA	NA	NA	NA	NA	NA
K	mutually_exclusive	B4,REI_chr2L_13509793_13534906,EI_chr2L_13513471_13534906,I_chr2L_13513474_13549131,CG15638,CG9263,I_chr2L_13547133_13549131,I_chr2L_13547162_13547692,I_chr2L_13547304_13549131	chr2L	-	chr2L_13509793_13534906,chr2L_13535027_13549131	chr2L_13509793_13512959,chr2L_13513474_13549131	chr2L_13534907_13535026	chr2L_13512960_13513473		chr2L_13509741_13509792;chr2L_13549132_13549231	90.67	NA	NA	69.23	NA	NA	NA	60.87	NA	NA	NA	NA	NA	NA	NA	NA	NA	NA	NA	NA	NA	NA	NA	NA	NA	NA	NA	NA	NA	NA	NA	NA	NA	NA	NA	NA	NA	NA	NA
K	mutually_exclusive	Slip1,RI_chr4_684967_689045,I_chr4_685717_686576,RI_chr4_685717_689045,RI_chr4_687548_689045	chr4	+	chr4_684967_689045,chr4_689201_689755	chr4_684967_686576,chr4_687559_689755	chr4_689046_689200	chr4_686577_687558		chr4_684914_684966;chr4_689756_690313	100.00	NA	NA	33.33	NA	NA	NA	NA	NA	NA	NA	NA	NA	NA	NA	NA	NA	NA	NA	NA	NA	NA	NA	NA	NA	NA	NA	NA	NA	NA	NA	NA	NA	NA	NA	NA	NA	NA	NA
K	mutually_exclusive	CG42321,I_chr2R_9326329_9326436,I_chr2R_9326353_9326436	chr2R	-	chr2R_9303121_9304079,chr2R_9305334_9306491	chr2R_9303121_9303379,chr2R_9303463_9306491	chr2R_9304080_9305333	chr2R_9303380_9303462		chr2R_9302939_9303120;chr2R_9306492_9306590	40.00	NA	NA	NA	NA	NA	NA	NA	NA	NA	NA	NA	NA	NA	NA	NA	NA	NA	NA	NA	NA	NA	NA	NA	NA	NA	NA	NA	NA	NA	NA	NA	NA	NA	NA	0.00	NA	NA	NA
K	mutually_exclusive	CG11299,noncoding_8970,I_chr2R_19602423_19609308,I_chr2R_19619053_19619186	chr2R	+	chr2R_19601642_19609732,chr2R_19610399_19616571	chr2R_19601642_19602188,chr2R_19602423_19616571	chr2R_19609733_19610398	chr2R_19602189_19602422		chr2R_19601628_19601641;chr2R_19616572_19616757	33.33	NA	NA	80.00	NA	NA	NA	NA	NA	NA	NA	NA	NA	NA	NA	NA	NA	NA	NA	NA	NA	NA	NA	NA	NA	80.00	NA	NA	NA	NA	NA	NA	NA	NA	NA	NA	NA	NA	NA
N	mutually_exclusive	crol,I_chr2L_11799403_11802904	chr2L	-	chr2L_11799403_11802904,chr2L_11803675_11803784	chr2L_11799403_11800154,chr2L_11800323_11803784	chr2L_11802905_11803674	chr2L_11800155_11800322		chr2L_11799303_11799402;chr2L_11803785_11803898	0.00	NA	NA	38.71	NA	NA	NA	20.00	29.63	NA	NA	NA	NA	NA	37.50	NA	NA	NA	NA	42.31	NA	67.86	NA	NA	NA	NA	NA	NA	NA	NA	NA	NA	NA	18.75	41.18	46.15	39.13	NA	NA
K	mutually_exclusive	slgA,I_chrX_21247694_21251677,I_chrX_21251760_21251908,I_chrX_21253735_21253820	chrX	+	chrX_21247694_21250999,chrX_21251122_21251677	chrX_21247694_21250614,chrX_21250737_21251677	chrX_21251000_21251121	chrX_21250615_21250736		chrX_21247594_21247693;chrX_21251678_21251759	70.00	NA	NA	NA	NA	NA	100.00	NA	NA	NA	NA	NA	NA	NA	NA	NA	25.00	NA	NA	NA	NA	NA	NA	NA	NA	NA	NA	NA	NA	NA	NA	NA	NA	NA	NA	NA	NA	NA	NA
K	mutually_exclusive	CG3209,I_chr2R_19957751_19959513,RI_chr2R_19957766_19960227,I_chr2R_19959163_19959513	chr2R	+	chr2R_19957766_19959513,chr2R_19959748_19960227	chr2R_19957766_19958290,chr2R_19958528_19960227	chr2R_19959514_19959747	chr2R_19958291_19958527		chr2R_19957666_19957765;chr2R_19960228_19960327	6.25	NA	NA	NA	NA	NA	16.67	NA	NA	NA	NA	NA	30.00	NA	NA	NA	NA	NA	NA	NA	NA	18.18	NA	NA	NA	NA	NA	NA	NA	NA	NA	NA	NA	NA	NA	NA	NA	NA	NA
K	mutually_exclusive	Mlf,noncoding_7111,I_chr2R_11824086_11824186,REI_chr2R_11824089_11824525,CEI_chr2R_11826763_11827279	chr2R	-	chr2R_11824086_11825619,chr2R_11825773_11825951	chr2R_11824086_11825183,chr2R_11825385_11825951	chr2R_11825620_11825772	chr2R_11825184_11825384		chr2R_11823989_11824085;chr2R_11825952_11826483	98.08	NA	NA	79.59	NA	NA	NA	NA	NA	85.37	NA	NA	82.61	NA	NA	NA	NA	NA	NA	NA	NA	NA	NA	NA	NA	NA	NA	85.71	NA	NA	NA	NA	NA	NA	NA	NA	NA	NA	NA
K	mutually_exclusive	pho,RI_chr4_1193657_1194431,I_chr4_1193830_1194784,EI_chr4_1193830_1195360,RI_chr4_1193830_1195384,I_chr4_1193830_1201673	chr4	-	chr4_1193657_1194431,chr4_1194724_1194784	chr4_1193657_1193709,chr4_1193830_1194784	chr4_1194432_1194723	chr4_1193710_1193829		chr4_1193557_1193656;chr4_1194785_1194884	80.00	NA	NA	NA	50.00	NA	NA	NA	NA	NA	NA	NA	NA	NA	NA	NA	NA	NA	NA	NA	NA	NA	NA	NA	NA	NA	NA	NA	NA	NA	NA	NA	NA	NA	NA	NA	NA	NA	20.00
N	mutually_exclusive	CG17724,Kdm4B,seq	chr2R	-	chr2R_9066519_9068494,chr2R_9070740_9072281	chr2R_9066519_9067092,chr2R_9067616_9072281	chr2R_9068495_9070739	chr2R_9067093_9067615		chr2R_9063672_9066518;chr2R_9072282_9072680	50.00	NA	NA	77.78	NA	NA	NA	NA	NA	NA	NA	35.14	86.67	NA	NA	NA	NA	NA	NA	75.00	18.75	4.88	NA	NA	NA	NA	NA	28.57	5.56	NA	76.92	NA	20.00	34.62	NA	NA	30.77	NA	NA
K	mutually_exclusive	Nc73EF,F_chr3L_16952838_16955936,CE_chr3L_16952842_16955936,I_chr3L_16952985_16955434,I_chr3L_16953768_16954599	chr3L	+	chr3L_16952985_16954599,chr3L_16954703_16955434	chr3L_16952985_16953637,chr3L_16953768_16955434	chr3L_16954600_16954702	chr3L_16953638_16953767		chr3L_16952885_16952984;chr3L_16955435_16955513	43.06	NA	NA	19.77	60.38	NA	NA	NA	NA	21.57	28.57	12.50	23.91	NA	NA	62.96	NA	NA	21.57	NA	NA	NA	NA	NA	NA	NA	NA	25.37	NA	NA	NA	NA	NA	NA	NA	23.53	NA	NA	NA
K	mutually_exclusive	RI_chr2L_22125119_22126416,CycK,RI_chr2L_22126776_22130098,I_chr2L_22129256_22129319,I_chr2L_22129837_22129893	chr2L	-	chr2L_22125119_22128497,chr2L_22129899_22130098	chr2L_22125119_22126416,chr2L_22126776_22130098	chr2L_22128498_22129898	chr2L_22126417_22126775		chr2L_22125065_22125118;chr2L_22130099_22130142	1.75	NA	NA	NA	NA	NA	NA	17.95	NA	NA	NA	NA	NA	NA	NA	NA	NA	NA	NA	NA	NA	NA	NA	NA	NA	NA	NA	NA	NA	NA	NA	NA	NA	NA	NA	NA	NA	NA	NA
K	mutually_exclusive	Pkn,EI_chr2R_5143544_5143611,CI_chr2R_5143544_5146344,I_chr2R_5171635_5172166	chr2R	-	chr2R_5143215_5144914,chr2R_5145185_5146344	chr2R_5143215_5143333,chr2R_5143544_5146344	chr2R_5144915_5145184	chr2R_5143334_5143543		chr2R_5143018_5143214;chr2R_5146345_5146444	0.00	NA	NA	NA	NA	NA	NA	NA	NA	NA	NA	NA	NA	NA	NA	NA	NA	NA	NA	NA	NA	NA	NA	NA	NA	NA	NA	NA	25.00	NA	NA	NA	NA	NA	NA	NA	NA	NA	NA
K	mutually_exclusive	Nopp140,I_chr3L_21828330_21828566,I_chr3L_21828986_21829082	chr3L	+	chr3L_21827930_21828566,chr3L_21828986_21829082	chr3L_21827930_21828170,chr3L_21828330_21829082	chr3L_21828567_21828985	chr3L_21828171_21828329		chr3L_21827465_21827929;chr3L_21829083_21829182	24.49	NA	NA	NA	NA	NA	NA	NA	NA	NA	NA	NA	NA	NA	NA	NA	NA	NA	NA	NA	NA	6.15	NA	NA	NA	NA	38.64	NA	NA	NA	NA	NA	NA	NA	NA	NA	NA	NA	NA
K	mutually_exclusive	par-1,EFI_chr2R_15361473_15362032,RI_chr2R_15361473_15362035,I_chr2R_15361473_15366246,I_chr2R_15362147_15365120,F_chr2R_15362147_15365138,I_chr2R_15362147_15365165,RI_chr2R_15363358_15365120,I_chr2R_15363358_15366246,I_chr2R_15365210_15370456	chr2R	+	chr2R_15361473_15366256,chr2R_15366371_15370456	chr2R_15361473_15365138,chr2R_15365210_15370456	chr2R_15366257_15366370	chr2R_15365139_15365209		chr2R_15361373_15361472;chr2R_15370457_15370556	4.76	NA	NA	NA	NA	NA	NA	NA	NA	NA	NA	NA	NA	NA	NA	NA	NA	NA	NA	NA	NA	17.02	NA	NA	NA	NA	NA	NA	NA	NA	NA	NA	NA	NA	NA	NA	NA	NA	NA
K	mutually_exclusive	bbc,I_chr2R_9376554_9377246,REI_chr2R_9379401_9381986	chr2R	-	chr2R_9375638_9376421,chr2R_9376554_9378939;chr2R_9375638_9377246,chr2R_9377379_9378939	chr2R_9375638_9378244,chr2R_9378377_9378939	chr2R_9376422_9376553;chr2R_9377247_9377378	chr2R_9378245_9378376		chr2R_9375479_9375637;chr2R_9378940_9379098	93.99	NA	NA	NA	NA	NA	NA	NA	NA	NA	NA	NA	NA	NA	NA	81.44	NA	NA	NA	NA	NA	NA	NA	NA	NA	NA	NA	NA	NA	NA	NA	NA	NA	NA	NA	NA	NA	NA	NA
K	mutually_exclusive	Atpalpha,I_chr3R_16783890_16785070,I_chr3R_16788018_16789830,I_chr3R_16792336_16798894,I_chr3R_16792925_16794113	chr3R	+	chr3R_16774552_16787936,chr3R_16788018_16789446	chr3R_16774552_16786447,chr3R_16786564_16789446	chr3R_16787937_16788017	chr3R_16786448_16786563		chr3R_16774539_16774551;chr3R_16789447_16789578	2.76	NA	NA	NA	NA	NA	NA	NA	NA	NA	68.97	NA	NA	NA	NA	NA	NA	NA	NA	NA	16.13	NA	NA	NA	NA	NA	NA	NA	NA	NA	NA	NA	NA	NA	NA	NA	NA	NA	NA
K	mutually_exclusive	gish,RI_chr3R_12118557_12122383	chr3R	+	chr3R_12118557_12121390,chr3R_12121543_12122383	chr3R_12118557_12119708,chr3R_12119876_12122383	chr3R_12121391_12121542	chr3R_12119709_12119875		chr3R_12118496_12118556;chr3R_12122384_12122483	69.81	NA	NA	NA	NA	NA	NA	NA	NA	NA	NA	NA	NA	NA	NA	NA	NA	NA	NA	48.53	NA	NA	NA	NA	NA	NA	NA	NA	NA	NA	NA	NA	NA	NA	NA	NA	NA	NA	NA
K	mutually_exclusive	CG8079,I_chr2R_11109323_11109403	chr2R	+	chr2R_11109329_11109548,chr2R_11109931_11110001	chr2R_11109329_11109403,chr2R_11109486_11110001	chr2R_11109549_11109930	chr2R_11109404_11109485		chr2R_11109233_11109328;chr2R_11110002_11110367	7.69	NA	NA	NA	NA	NA	NA	NA	NA	NA	NA	NA	NA	NA	NA	NA	NA	NA	NA	NA	NA	NA	NA	NA	NA	NA	NA	NA	NA	NA	NA	NA	NA	NA	NA	50.00	NA	NA	NA
K	mutually_exclusive	CG9171,I_chr2L_5771210_5773014,RI_chr2L_5792418_5799117,I_chr2L_5799412_5800043	chr2L	-	chr2L_5771210_5799117,chr2L_5799412_5800043	chr2L_5771210_5787964,chr2L_5787985_5800043	chr2L_5799118_5799411	chr2L_5787965_5787984		chr2L_5771110_5771209;chr2L_5800044_5800143	0.00	NA	NA	NA	NA	NA	NA	NA	44.44	NA	NA	NA	NA	NA	NA	NA	NA	NA	NA	NA	NA	NA	NA	NA	NA	NA	NA	NA	NA	NA	NA	NA	NA	NA	NA	NA	NA	NA	NA
K	mutually_exclusive	Dscam,I_chr2R_3212234_3216793,I_chr2R_3212243_3212342,F_chr2R_3219886_3228832,FI_chr2R_3229124_3235353,FI_chr2R_3236481_3242386,I_chr2R_3244812_3249222,FI_chr2R_3249373_3251385,FI_chr2R_3251554_3255892	chr2R	-	chr2R_3212243_3214121,chr2R_3214290_3216793	chr2R_3212243_3213656,chr2R_3213870_3216793	chr2R_3214122_3214289	chr2R_3213657_3213869		chr2R_3212143_3212242;chr2R_3216794_3216856	63.64	NA	NA	52.24	NA	47.92	NA	52.17	NA	NA	NA	NA	39.13	NA	NA	44.12	NA	NA	NA	NA	NA	84.03	NA	NA	NA	NA	NA	NA	NA	NA	NA	NA	NA	51.67	NA	86.57	NA	NA	NA
K	mutually_exclusive	Rho1,I_chr2R_11990455_11992537,RI_chr2R_11991687_11992537	chr2R	+	chr2R_11990455_11992537,chr2R_11992688_11993221	chr2R_11990455_11991115,chr2R_11991280_11993221	chr2R_11992538_11992687	chr2R_11991116_11991279		chr2R_11990435_11990454;chr2R_11993222_11993302	20.00	NA	NA	NA	NA	NA	NA	NA	NA	NA	NA	NA	71.43	NA	NA	NA	NA	NA	NA	NA	NA	NA	NA	NA	NA	NA	NA	NA	50.00	NA	NA	NA	NA	NA	NA	NA	NA	NA	NA
K	mutually_exclusive	CG10103,noncoding_10997	chr3L	-	chr3L_6747594_6748046,chr3L_6748224_6748519	chr3L_6747594_6747844,chr3L_6747908_6748519	chr3L_6748047_6748223	chr3L_6747845_6747907		chr3L_6747493_6747593;chr3L_6748520_6749258	77.50	NA	NA	NA	NA	NA	8.00	NA	NA	NA	NA	NA	NA	NA	NA	NA	NA	NA	NA	NA	NA	NA	NA	NA	NA	NA	NA	NA	41.67	NA	NA	NA	NA	NA	NA	NA	89.66	NA	NA
K	mutually_exclusive	CG31243,CG42457	chr3R	+	chr3R_13836297_13837817,chr3R_13837873_13838869	chr3R_13836297_13836818,chr3R_13837436_13838869	chr3R_13837818_13837872	chr3R_13836819_13837435		chr3R_13836063_13836296;chr3R_13838870_13839405	16.67	NA	NA	NA	NA	NA	NA	NA	NA	NA	NA	NA	NA	NA	NA	NA	NA	NA	NA	NA	NA	NA	NA	NA	NA	NA	NA	NA	33.33	NA	NA	NA	NA	NA	NA	NA	NA	NA	NA
N	mutually_exclusive	CG17273,I_chr3R_16652066_16655997,REI_chr3R_16652421_16653701,I_chr3R_16653805_16654088	chr3R	-	chr3R_16651716_16653701,chr3R_16653805_16655997	chr3R_16651716_16651785,chr3R_16652066_16655997	chr3R_16653702_16653804	chr3R_16651786_16652065		chr3R_16651355_16651715;chr3R_16655998_16656097	100.00	NA	NA	NA	NA	NA	NA	NA	NA	NA	NA	NA	NA	NA	NA	NA	NA	NA	NA	NA	NA	29.41	NA	NA	NA	NA	NA	NA	NA	NA	NA	NA	NA	NA	NA	NA	NA	NA	NA
K	mutually_exclusive	Msp-300,I_chr2L_5154189_5154247,I_chr2L_5174808_5176751,I_chr2L_5185965_5188116,snoRNA:Psi28S-2263,I_chr2L_5197634_5197866	chr2L	+	chr2L_5155850_5187606,chr2L_5187718_5188116	chr2L_5155850_5158454,chr2L_5185965_5188116	chr2L_5187607_5187717	chr2L_5158455_5185964		chr2L_5155589_5155849;chr2L_5188117_5188216	25.00	NA	NA	NA	NA	NA	NA	NA	7.69	0.00	NA	NA	NA	NA	NA	NA	NA	NA	NA	NA	NA	14.29	10.00	NA	NA	NA	NA	NA	NA	NA	0.00	NA	NA	11.11	NA	NA	11.11	0.00	NA
K	mutually_exclusive	PMCA,I_chr4_350028_350896,E_chr4_350055_363541,I_chr4_350064_350896,I_chr4_350959_363547,I_chr4_352629_354970,I_chr4_352629_358161,RI_chr4_355160_363547,I_chr4_371836_372509,I_chr4_373671_374568,I_chr4_376108_379519	chr4	-	chr4_350055_352023,chr4_352629_363547	chr4_350055_350896,chr4_350966_363547	chr4_352024_352628	chr4_350897_350965		chr4_349964_350054;chr4_363548_363641	31.25	NA	NA	9.80	NA	NA	3.54	NA	NA	7.14	NA	NA	NA	NA	NA	NA	NA	NA	NA	47.22	NA	53.12	NA	NA	NA	NA	NA	NA	NA	NA	57.14	56.25	NA	NA	NA	13.33	13.73	NA	NA
K	mutually_exclusive	CG6767,I_chr3L_9679564_9680329,CREI_chr3L_9679564_9687332,I_chr3L_9680354_9682364,I_chr3L_9682549_9689638,I_chr3L_9682607_9687332,RE_chr3L_9679576_9682364,RI_chr3L_9679579_9682364	chr3L	-	chr3L_9679564_9687332,chr3L_9687559_9689638	chr3L_9679564_9682364,chr3L_9682549_9689638	chr3L_9687333_9687558	chr3L_9682365_9682548		chr3L_9679479_9679563;chr3L_9689639_9689685	14.29	NA	NA	57.14	NA	NA	NA	NA	NA	NA	NA	NA	NA	NA	NA	NA	NA	NA	NA	NA	NA	NA	NA	NA	NA	NA	NA	NA	NA	NA	NA	NA	NA	NA	NA	NA	NA	NA	NA
K	mutually_exclusive	RhoGAP71E,I_chr3L_15583097_15589765	chr3L	+	chr3L_15594396_15597935,chr3L_15598381_15599758	chr3L_15594396_15594734,chr3L_15595616_15599758	chr3L_15597936_15598380	chr3L_15594735_15595615		chr3L_15594333_15594395;chr3L_15599759_15600439	88.46	NA	NA	75.27	NA	NA	NA	NA	NA	98.55	NA	NA	NA	NA	NA	NA	NA	NA	NA	NA	NA	74.16	NA	NA	NA	NA	NA	NA	NA	NA	NA	NA	NA	NA	NA	NA	NA	NA	NA
K	mutually_exclusive	M(2)21AB,I_chr2L_110878_111037,I_chr2L_112022_112689,RI_chr2L_132256_132482	chr2L	+	chr2L_110878_111906,chr2L_112020_112689	chr2L_110878_111004,chr2L_111118_112689	chr2L_111907_112019	chr2L_111005_111117		chr2L_110778_110877;chr2L_112690_112789	2.73	NA	NA	NA	NA	NA	NA	NA	NA	NA	NA	NA	NA	NA	NA	NA	NA	NA	NA	NA	NA	14.76	NA	NA	NA	NA	NA	NA	NA	NA	NA	NA	NA	NA	NA	NA	NA	NA	NA
K	mutually_exclusive	ens,I_chr3L_4130719_4131120	chr3L	-	chr3L_4127163_4129650,chr3L_4129789_4131120;chr3L_4127163_4130388,chr3L_4130644_4131120	chr3L_4127163_4128613,chr3L_4128974_4131120	chr3L_4129651_4129788;chr3L_4130389_4130643	chr3L_4128614_4128973		chr3L_4126989_4127162;chr3L_4131121_4131220	1.59	NA	NA	NA	NA	NA	NA	NA	NA	NA	NA	NA	NA	NA	NA	NA	NA	NA	NA	NA	NA	NA	NA	NA	NA	NA	NA	NA	NA	NA	NA	NA	NA	NA	NA	NA	NA	NA	NA
K	mutually_exclusive	Cda5	chr2L	-	chr2L_29069_33844,chr2L_34289_34557	chr2L_29069_30393,chr2L_33271_34557	chr2L_33845_34288	chr2L_30394_33270		chr2L_29024_29068;chr2L_34558_34596	0.00	NA	NA	NA	NA	NA	NA	NA	NA	NA	NA	100.00	NA	NA	NA	NA	NA	NA	NA	NA	NA	NA	NA	NA	NA	25.00	NA	NA	NA	NA	NA	NA	NA	NA	NA	NA	NA	NA	NA
K	mutually_exclusive	srp,I_chr3R_11825782_11827473,I_chr3R_11826508_11826910	chr3R	+	chr3R_11825782_11826910,chr3R_11827129_11827473	chr3R_11825782_11826334,chr3R_11826508_11827473	chr3R_11826911_11827128	chr3R_11826335_11826507		chr3R_11825682_11825781;chr3R_11827474_11827573	33.02	NA	NA	NA	NA	NA	NA	NA	NA	22.64	NA	NA	NA	NA	NA	45.10	NA	NA	46.94	NA	NA	NA	NA	NA	21.92	NA	NA	NA	NA	NA	NA	NA	NA	NA	NA	NA	NA	20.25	21.14
K	mutually_exclusive	Rm62	chr3R	-	chr3R_1830849_1831671,chr3R_1831837_1833758	chr3R_1830849_1830927,chr3R_1831020_1833758	chr3R_1831672_1831836	chr3R_1830928_1831019		chr3R_1829739_1830848;chr3R_1833759_1834028	93.55	NA	NA	NA	NA	NA	NA	NA	NA	NA	NA	NA	NA	NA	NA	NA	NA	NA	NA	NA	NA	66.67	NA	NA	NA	NA	NA	NA	NA	NA	NA	NA	NA	NA	NA	NA	NA	NA	NA
K	mutually_exclusive	Mtl,I_chr3R_23462559_23463794	chr3R	+	chr3R_23462298_23463559,chr3R_23463726_23463794	chr3R_23462298_23462381,chr3R_23462559_23463794	chr3R_23463560_23463725	chr3R_23462382_23462558		chr3R_23462291_23462297;chr3R_23463795_23463894	20.00	NA	NA	50.00	NA	NA	NA	NA	NA	NA	NA	NA	NA	NA	NA	NA	NA	NA	NA	NA	NA	75.00	NA	NA	NA	NA	NA	NA	NA	NA	NA	NA	NA	NA	NA	NA	NA	NA	NA
K	mutually_exclusive	CG1674,F_chr4_252231_252560,I_chr4_253475_257020,F_chr4_258186_259747,R_chr4_261460_261560,I_chr4_263840_263891,I_chr4_264634_265805	chr4	+	chr4_252604_254890,chr4_254972_257020	chr4_252604_252904,chr4_253475_257020	chr4_254891_254971	chr4_252905_253474		chr4_252584_252603;chr4_257021_257101	7.14	NA	NA	NA	NA	NA	NA	NA	NA	NA	NA	NA	NA	NA	NA	NA	NA	NA	NA	NA	NA	NA	NA	NA	NA	NA	NA	NA	NA	NA	NA	NA	33.33	NA	NA	NA	NA	NA	NA
K	mutually_exclusive	PhKgamma,I_chrX_11590183_11590435,I_chrX_11596563_11597322	chrX	+	chrX_11592631_11594653,chrX_11595161_11597322	chrX_11592631_11593355,chrX_11593440_11597322	chrX_11594654_11595160	chrX_11593356_11593439		chrX_11592533_11592630;chrX_11597323_11597422	0.00	NA	NA	NA	NA	NA	NA	NA	NA	NA	NA	NA	14.29	NA	NA	NA	NA	NA	NA	NA	NA	NA	NA	NA	NA	NA	NA	NA	NA	NA	NA	NA	NA	NA	NA	NA	NA	NA	NA
K	intron_retention	CycG,I_chr3R_27427946_27436602,I_chr3R_27427953_27429034,I_chr3R_27427953_27431334,RE_chr3R_27427953_27436598	chr3R	-	chr3R_27427953_27428792				chr3R_27427952_27427953;chr3R_27428792_27428793	chr3R_27427853_27427952;chr3R_27428793_27428795	79.55	NA	NA	NA	NA	NA	NA	NA	NA	40.00	NA	NA	NA	NA	NA	NA	NA	NA	NA	NA	NA	48.42	64.00	55.56	NA	NA	NA	40.24	52.63	43.21	NA	NA	52.17	NA	NA	57.32	35.19	NA	47.62
K	intron_retention	CG3164,I_chr2L_125267_128799,RI_chr2L_126228_126309	chr2L	-	chr2L_122995_123080				chr2L_122994_122995;chr2L_123080_123081	chr2L_122711_122994;chr2L_123081_123258	51.43	NA	NA	64.24	NA	NA	NA	NA	NA	10.81	NA	NA	24.66	NA	NA	65.58	64.79	NA	NA	NA	NA	23.53	64.47	NA	NA	NA	NA	27.78	39.53	26.15	NA	34.04	23.44	NA	NA	NA	NA	NA	NA
K	intron_retention	Nup153,I_chrX_16495232_16495296	chrX	+	chrX_16493673_16493756				chrX_16493672_16493673;chrX_16493756_16493757	chrX_16493283_16493672;chrX_16493757_16494346	24.38	NA	NA	NA	NA	0.00	NA	NA	NA	NA	NA	NA	NA	NA	NA	NA	NA	NA	NA	NA	NA	NA	NA	NA	NA	NA	NA	NA	NA	10.53	NA	NA	NA	NA	NA	NA	NA	NA	NA
K	intron_retention	Pect,I_chr2L_13207997_13208109,E_chr2L_13208285_13210076	chr2L	+	chr2L_13208778_13209492				chr2L_13208777_13208778;chr2L_13209492_13209493	chr2L_13208665_13208777;chr2L_13209493_13209499	78.57	NA	NA	NA	NA	NA	NA	NA	NA	NA	NA	NA	35.45	NA	NA	NA	NA	NA	NA	NA	NA	59.32	NA	NA	NA	NA	NA	NA	NA	NA	NA	NA	NA	NA	62.96	NA	NA	NA	NA
K	intron_retention	CG3563,I_chr3R_10615218_10615284,F_chr3R_10620137_10620250	chr3R	+	chr3R_10616975_10619164				chr3R_10616974_10616975;chr3R_10619164_10619165	chr3R_10615279_10616974;chr3R_10619165_10619329	60.00	NA	NA	NA	NA	NA	NA	NA	NA	NA	NA	38.10	NA	NA	NA	NA	NA	NA	NA	NA	NA	NA	NA	NA	NA	NA	NA	NA	NA	NA	NA	NA	36.84	NA	NA	NA	NA	NA	NA
K	intron_retention	Mlf,noncoding_7111,I_chr2R_11824086_11824186,REI_chr2R_11824089_11824525,CEI_chr2R_11826763_11827279	chr2R	-	chr2R_11824086_11824186				chr2R_11824085_11824086;chr2R_11824186_11824187	chr2R_11823989_11824085;chr2R_11824187_11824286	75.00	NA	NA	NA	NA	NA	NA	NA	NA	NA	NA	NA	NA	NA	NA	NA	NA	NA	NA	NA	NA	NA	NA	NA	NA	NA	NA	NA	59.09	NA	NA	NA	NA	NA	NA	NA	NA	NA	NA
K	intron_retention	SWAP,I_chrX_935995_936292,RI_chrX_938935_938985,I_chrX_941459_982652	chrX	+	chrX_935437_936292				chrX_935436_935437;chrX_936292_936293	chrX_935026_935436;chrX_936293_936392	37.14	NA	NA	NA	NA	NA	NA	NA	NA	NA	NA	NA	NA	NA	NA	NA	NA	NA	NA	NA	23.81	25.00	NA	NA	NA	0.00	NA	NA	NA	NA	NA	NA	NA	NA	NA	12.82	NA	NA	NA
K	intron_retention	sta	chrX	-	chrX_1376949_1377164				chrX_1376948_1376949;chrX_1377164_1377165	chrX_1376851_1376948;chrX_1377165_1377223	60.87	50.00	NA	NA	NA	NA	NA	NA	NA	NA	NA	NA	NA	NA	72.22	NA	50.00	NA	NA	NA	NA	79.55	NA	48.39	NA	NA	79.31	NA	NA	NA	30.77	NA	73.91	NA	NA	NA	NA	NA	NA
K	intron_retention	betaggt-I	chr2L	+	chr2L_4947735_4947825				chr2L_4947734_4947735;chr2L_4947825_4947826	chr2L_4946907_4947734;chr2L_4947826_4948377	83.33	NA	NA	NA	NA	NA	NA	NA	NA	NA	NA	NA	65.00	NA	NA	NA	NA	59.52	NA	NA	NA	65.85	NA	NA	NA	NA	NA	60.56	NA	NA	NA	NA	NA	NA	NA	NA	NA	NA	NA
K	intron_retention	I_chr2R_9844856_9845327,CG13349,RI_chr2R_9846641_9846709	chr2R	-	chr2R_9846605_9846709				chr2R_9846604_9846605;chr2R_9846709_9846710	chr2R_9846541_9846604;chr2R_9846710_9846809	33.33	NA	NA	NA	NA	NA	NA	NA	NA	NA	NA	NA	NA	NA	NA	NA	NA	NA	NA	NA	NA	NA	NA	NA	NA	NA	NA	NA	NA	NA	NA	NA	NA	NA	NA	NA	NA	NA	NA
K	intron_retention	CG5316	chr3R	+	chr3R_15229545_15229614				chr3R_15229544_15229545;chr3R_15229614_15229615	chr3R_15229332_15229544;chr3R_15229615_15229840	22.22	NA	NA	NA	NA	NA	NA	NA	NA	NA	NA	NA	NA	NA	NA	NA	NA	NA	NA	NA	NA	NA	NA	NA	NA	NA	NA	NA	NA	NA	NA	NA	NA	NA	NA	NA	NA	0.00	NA
K	intron_retention	Gs1l,I_chr2L_4456517_4456723	chr2L	-	chr2L_4456076_4456385				chr2L_4456075_4456076;chr2L_4456385_4456386	chr2L_4456014_4456075;chr2L_4456386_4456516	52.78	NA	NA	NA	NA	NA	NA	NA	NA	NA	NA	NA	NA	NA	NA	NA	NA	NA	NA	NA	NA	NA	34.88	NA	NA	NA	NA	NA	NA	NA	NA	NA	NA	NA	NA	NA	NA	NA	NA
K	intron_retention	kal-1	chr3R	+	chr3R_19967383_19970914				chr3R_19967382_19967383;chr3R_19970914_19970915	chr3R_19967124_19967382;chr3R_19970915_19971592	0.00	NA	NA	NA	NA	NA	NA	NA	NA	NA	NA	NA	NA	NA	NA	NA	NA	NA	NA	NA	NA	18.00	NA	NA	NA	NA	NA	NA	NA	NA	NA	NA	NA	NA	NA	NA	NA	NA	NA
K	intron_retention	CG11696,CG11695	chrX	+	chrX_11469672_11469730				chrX_11469671_11469672;chrX_11469730_11469731	chrX_11469287_11469671;chrX_11469731_11470231	11.32	NA	NA	NA	NA	NA	NA	NA	NA	NA	NA	NA	NA	NA	NA	NA	NA	NA	NA	NA	NA	NA	NA	NA	0.00	NA	NA	NA	NA	NA	NA	NA	NA	NA	NA	NA	NA	NA	NA
K	intron_retention	Elp3	chr2L	+	chr2L_4444833_4444894				chr2L_4444832_4444833;chr2L_4444894_4444895	chr2L_4444769_4444832;chr2L_4444895_4444963	42.14	NA	NA	18.18	NA	NA	NA	NA	NA	NA	NA	NA	NA	NA	NA	NA	NA	NA	NA	NA	NA	20.00	24.44	NA	NA	NA	NA	NA	NA	NA	NA	NA	NA	NA	NA	NA	NA	NA	NA
K	intron_retention	CG40351,CREFI_chr3LHet_606442_607073	chr3LHet	+	chr3LHet_600124_600179				chr3LHet_600123_600124;chr3LHet_600179_600180	chr3LHet_599490_600123;chr3LHet_600180_600636	0.00	NA	NA	33.33	NA	NA	NA	NA	NA	NA	NA	NA	NA	NA	NA	NA	NA	NA	NA	NA	NA	NA	NA	NA	NA	NA	NA	NA	NA	NA	NA	NA	NA	NA	NA	NA	NA	NA	NA
K	intron_retention	Ptp99A,I_chr3R_25302126_25302175	chr3R	+	chr3R_25309466_25309678				chr3R_25309465_25309466;chr3R_25309678_25309679	chr3R_25309191_25309465;chr3R_25309679_25310173	94.12	NA	NA	NA	NA	NA	NA	NA	NA	NA	NA	NA	NA	NA	NA	NA	NA	NA	NA	NA	NA	75.96	NA	NA	NA	NA	NA	NA	NA	NA	NA	NA	NA	NA	NA	NA	NA	NA	NA
K	intron_retention	poe	chr2L	-	chr2L_8054594_8054656				chr2L_8054593_8054594;chr2L_8054656_8054657	chr2L_8054380_8054593;chr2L_8054657_8056253	0.00	NA	NA	NA	NA	NA	NA	NA	NA	NA	NA	NA	NA	NA	NA	NA	NA	NA	NA	NA	NA	NA	NA	NA	NA	NA	NA	NA	18.29	NA	NA	NA	NA	NA	NA	NA	NA	NA	NA
K	intron_retention	Ant2,sesB	chrX	-	chrX_10676714_10676809				chrX_10676713_10676714;chrX_10676809_10676810	chrX_10676413_10676713;chrX_10676810_10676873	66.67	NA	NA	NA	NA	NA	NA	NA	NA	NA	NA	NA	NA	NA	NA	NA	NA	33.33	NA	NA	NA	NA	NA	NA	NA	NA	NA	NA	NA	NA	NA	NA	NA	NA	NA	NA	NA	NA	NA
K	intron_retention	CG10080	chr2R	+	chr2R_17517559_17517991				chr2R_17517558_17517559;chr2R_17517991_17517992	chr2R_17517196_17517558;chr2R_17517992_17518052	42.42	NA	NA	NA	NA	NA	NA	21.57	NA	NA	NA	NA	NA	NA	30.00	NA	NA	NA	NA	NA	NA	NA	NA	NA	NA	NA	NA	NA	NA	NA	NA	NA	NA	NA	NA	NA	NA	NA	NA
K	intron_retention	hfw	chrX	+	chrX_1563971_1564848				chrX_1563970_1563971;chrX_1564848_1564849	chrX_1563625_1563970;chrX_1564849_1565762	1.18	NA	NA	NA	NA	NA	NA	NA	NA	NA	NA	NA	NA	NA	NA	NA	NA	NA	NA	NA	NA	16.03	NA	NA	NA	NA	NA	NA	NA	NA	NA	NA	NA	NA	NA	NA	NA	NA	NA
K	intron_retention	Aldolase,I_chr3R_22083764_22086684	chr3R	-	chr3R_22082346_22082654				chr3R_22082345_22082346;chr3R_22082654_22082655	chr3R_22082257_22082345;chr3R_22082655_22082854	50.00	NA	NA	NA	NA	NA	NA	NA	NA	NA	NA	NA	NA	NA	NA	NA	NA	22.22	NA	NA	NA	NA	NA	NA	NA	NA	NA	NA	NA	NA	NA	NA	NA	NA	NA	NA	NA	NA	NA
K	intron_retention	CG3662,I_chr2L_822032_822857	chr2L	+	chr2L_824138_824218				chr2L_824137_824138;chr2L_824218_824219	chr2L_823637_824137;chr2L_824219_824354	88.33	NA	NA	NA	NA	NA	NA	NA	NA	NA	NA	NA	NA	NA	NA	NA	NA	NA	NA	NA	NA	68.93	NA	NA	NA	NA	NA	71.64	NA	NA	NA	NA	NA	NA	NA	NA	NA	NA	70.37
K	intron_retention	Paf-AHalpha	chrX	-	chrX_15679163_15679234				chrX_15679162_15679163;chrX_15679234_15679235	chrX_15678698_15679162;chrX_15679235_15679338	84.29	NA	NA	NA	NA	NA	NA	NA	NA	NA	NA	NA	NA	NA	NA	NA	NA	NA	NA	NA	NA	NA	NA	NA	NA	NA	NA	NA	NA	NA	NA	NA	NA	NA	NA	NA	52.94	NA	NA
K	intron_retention	CHKov1,CHKov2	chr3R	-	chr3R_21154725_21154782				chr3R_21154724_21154725;chr3R_21154782_21154783	chr3R_21154645_21154724;chr3R_21154783_21155024	7.81	NA	NA	NA	NA	NA	NA	NA	NA	NA	NA	NA	NA	NA	NA	NA	NA	NA	NA	NA	NA	NA	NA	NA	NA	NA	NA	NA	42.86	NA	NA	NA	NA	NA	NA	NA	NA	NA	NA
K	intron_retention	RhoBTB,RI_chr3L_20370940_20371530,I_chr3L_20374844_20374891	chr3L	+	chr3L_20374822_20374891				chr3L_20374821_20374822;chr3L_20374891_20374892	chr3L_20374744_20374821;chr3L_20374892_20374991	0.00	NA	NA	63.16	NA	NA	NA	NA	NA	NA	NA	NA	NA	NA	NA	NA	NA	NA	NA	NA	NA	NA	NA	NA	NA	NA	NA	NA	NA	NA	NA	NA	NA	NA	NA	NA	NA	NA	NA
K	intron_retention	Arf51F,I_chr2R_11210733_11210953	chr2R	+	chr2R_11210218_11210953				chr2R_11210217_11210218;chr2R_11210953_11210954	chr2R_11209979_11210217;chr2R_11210954_11211053	57.75	NA	NA	NA	NA	NA	NA	NA	NA	NA	NA	NA	NA	NA	NA	NA	NA	NA	NA	NA	NA	NA	NA	NA	NA	NA	NA	NA	NA	NA	NA	NA	40.91	NA	NA	78.38	NA	NA	NA
K	intron_retention	Myo61F	chr3L	+	chr3L_1326317_1326372				chr3L_1326316_1326317;chr3L_1326372_1326373	chr3L_1326201_1326316;chr3L_1326373_1326835	0.00	NA	NA	NA	NA	NA	NA	NA	NA	NA	NA	NA	NA	NA	NA	NA	NA	NA	NA	NA	NA	NA	NA	NA	NA	NA	NA	NA	10.08	NA	NA	NA	NA	NA	NA	NA	NA	NA	NA
K	intron_retention	Fer1HCH,I_chr3R_26212319_26213496,I_chr3R_26212834_26213185,I_chr3R_26213132_26213185	chr3R	-	chr3R_26213273_26213496				chr3R_26213272_26213273;chr3R_26213496_26213497	chr3R_26213186_26213272;chr3R_26213497_26213534	46.12	NA	NA	NA	NA	NA	NA	NA	NA	NA	NA	NA	62.40	NA	NA	NA	NA	NA	NA	NA	NA	NA	NA	NA	NA	NA	61.38	NA	61.71	NA	NA	NA	NA	NA	NA	NA	NA	NA	NA
N	intron_retention	msn,I_chr3L_2558033_2560115,F_chr3L_2558036_2563817,I_chr3L_2558390_2561931,I_chr3L_2558393_2560115,I_chr3L_2579521_2586402,I_chr3L_2585716_2586402,I_chr3L_2585733_2586036,I_chr3L_2585739_2586413	chr3L	-	chr3L_2558390_2563817				chr3L_2558389_2558390;chr3L_2563817_2563818	chr3L_2558293_2558389;chr3L_2563818_2563917	39.60	NA	NA	NA	NA	NA	NA	NA	NA	NA	NA	NA	NA	NA	NA	NA	NA	NA	NA	NA	NA	4.55	NA	NA	NA	NA	NA	NA	NA	NA	NA	NA	NA	NA	NA	NA	NA	NA	NA
K	intron_retention	RI_chr2L_6471715_6473716,CG9536	chr2L	-	chr2L_6474652_6474707				chr2L_6474651_6474652;chr2L_6474707_6474708	chr2L_6474349_6474651;chr2L_6474708_6475270	71.88	NA	NA	NA	54.55	NA	NA	NA	NA	NA	NA	55.00	NA	NA	NA	NA	NA	NA	NA	NA	NA	29.51	NA	NA	NA	NA	NA	51.61	NA	NA	NA	NA	NA	NA	NA	NA	NA	NA	NA
K	intron_retention	CG12075	chrX	+	chrX_8761892_8762030				chrX_8761891_8761892;chrX_8762030_8762031	chrX_8761637_8761891;chrX_8762031_8762225	53.85	NA	NA	NA	NA	NA	NA	NA	NA	NA	NA	NA	NA	NA	NA	NA	NA	NA	NA	NA	NA	NA	21.05	NA	NA	NA	NA	NA	NA	NA	NA	NA	NA	NA	NA	NA	NA	NA	NA
K	intron_retention	CG6838,I_chr3L_22709306_22709668	chr3L	-	chr3L_22710181_22710293				chr3L_22710180_22710181;chr3L_22710293_22710294	chr3L_22710071_22710180;chr3L_22710294_22710303	86.57	NA	NA	75.00	NA	NA	NA	NA	NA	NA	NA	NA	NA	NA	NA	NA	NA	NA	NA	NA	NA	NA	NA	NA	NA	NA	NA	NA	NA	NA	NA	NA	NA	NA	NA	NA	73.44	NA	NA
K	intron_retention	I_chr2R_2754447_2755071,Spn4,CG9454	chr2R	-	chr2R_2764239_2764725				chr2R_2764238_2764239;chr2R_2764725_2764726	chr2R_2764101_2764238;chr2R_2764726_2764867	60.00	NA	NA	NA	NA	NA	NA	NA	NA	NA	NA	NA	NA	NA	NA	NA	NA	NA	NA	NA	NA	NA	NA	NA	NA	NA	NA	NA	NA	NA	NA	NA	NA	NA	NA	NA	NA	NA	NA
K	intron_retention	spi,I_chr2L_19569183_19577185,I_chr2L_19569227_19572142,I_chr2L_19569227_19577173,mir-2a-2,mir-2a-1,mir-2b-2	chr2L	-	chr2L_19569227_19572499				chr2L_19569226_19569227;chr2L_19572499_19572500	chr2L_19569127_19569226;chr2L_19572500_19572711	66.67	NA	NA	NA	NA	NA	NA	NA	NA	NA	NA	NA	NA	NA	NA	NA	NA	NA	NA	NA	NA	NA	NA	NA	NA	NA	NA	NA	NA	NA	NA	NA	NA	NA	NA	NA	NA	NA	NA
K	intron_retention	casp,EI_chr2R_11914764_11914841	chr2R	-	chr2R_11914562_11914639				chr2R_11914561_11914562;chr2R_11914639_11914640	chr2R_11914372_11914561;chr2R_11914640_11914763	0.00	NA	NA	NA	NA	NA	NA	NA	NA	NA	NA	NA	NA	NA	NA	NA	NA	NA	NA	NA	NA	NA	NA	NA	NA	NA	NA	NA	21.21	NA	NA	NA	NA	NA	NA	NA	NA	NA	NA
K	intron_retention	isopeptidase-T-3	chr2R	+	chr2R_15559747_15559798				chr2R_15559746_15559747;chr2R_15559798_15559799	chr2R_15559411_15559746;chr2R_15559799_15560102	17.45	NA	NA	NA	NA	NA	NA	NA	NA	NA	NA	NA	NA	NA	NA	NA	NA	NA	NA	NA	NA	0.00	NA	NA	NA	NA	NA	NA	NA	NA	NA	NA	3.77	NA	NA	NA	NA	NA	NA
K	intron_retention	CG33097,I_chr3R_2191538_2191675,I_chr3R_2199103_2199426	chr3R	-	chr3R_2193554_2193619				chr3R_2193553_2193554;chr3R_2193619_2193620	chr3R_2192070_2193553;chr3R_2193620_2194010	21.05	NA	NA	NA	NA	NA	NA	NA	NA	NA	NA	NA	NA	NA	NA	NA	NA	NA	NA	NA	NA	NA	NA	NA	NA	NA	NA	NA	NA	NA	NA	NA	NA	NA	NA	NA	NA	NA	NA
K	intron_retention	CG12945,I_chr3R_5615604_5615859,I_chr3R_5615807_5615858,RI_chr3R_5616467_5616560	chr3R	-	chr3R_5615988_5616041				chr3R_5615987_5615988;chr3R_5616041_5616042	chr3R_5615860_5615987;chr3R_5616042_5616182	0.00	NA	NA	NA	NA	NA	NA	NA	NA	NA	NA	NA	NA	NA	NA	NA	NA	NA	NA	NA	NA	NA	NA	NA	NA	NA	NA	NA	16.13	NA	NA	NA	NA	NA	NA	NA	NA	NA	NA
K	intron_retention	CG2681,I_chrX_2609471_2609546,RI_chrX_2622435_2622577	chrX	+	chrX_2604935_2605003				chrX_2604934_2604935;chrX_2605003_2605004	chrX_2604867_2604934;chrX_2605004_2605072	35.71	NA	NA	15.38	NA	NA	NA	NA	NA	NA	NA	NA	NA	NA	NA	NA	NA	NA	NA	NA	NA	NA	NA	18.87	NA	NA	NA	NA	NA	NA	NA	NA	NA	NA	NA	NA	NA	NA	NA
K	intron_retention	CG12946,noncoding_15730,I_chr3R_5599701_5600032,I_chr3R_5609682_5609889	chr3R	-	chr3R_5599358_5599459				chr3R_5599357_5599358;chr3R_5599459_5599460	chr3R_5599286_5599357;chr3R_5599460_5599700	63.97	NA	NA	NA	NA	NA	NA	NA	NA	NA	NA	NA	NA	NA	NA	NA	NA	NA	NA	NA	NA	10.53	NA	NA	NA	NA	NA	NA	NA	NA	NA	NA	NA	NA	NA	NA	NA	NA	NA
K	intron_retention	DNApol-epsilon,sec13,I_chr3R_19184824_19184875	chr3R	+	chr3R_19180443_19180506				chr3R_19180442_19180443;chr3R_19180506_19180507	chr3R_19174234_19180442;chr3R_19180507_19180890	2.94	NA	NA	34.48	NA	NA	NA	NA	NA	NA	NA	NA	NA	NA	NA	NA	NA	NA	NA	NA	NA	NA	NA	NA	NA	NA	NA	NA	NA	NA	NA	NA	NA	NA	NA	NA	NA	NA	NA
K	intron_retention	CG34449,I_chrX_9222628_9227416,RI_chrX_9232665_9233022,RI_chrX_9249209_9250033,RI_chrX_9249212_9250033,RI_chrX_9249212_9250244	chrX	-	chrX_9227656_9231026				chrX_9227655_9227656;chrX_9231026_9231027	chrX_9227417_9227655;chrX_9231027_9231270	82.93	NA	NA	NA	NA	NA	NA	NA	NA	NA	66.67	NA	NA	NA	NA	NA	NA	NA	NA	NA	NA	53.42	NA	NA	NA	NA	NA	NA	67.35	NA	NA	NA	NA	NA	NA	NA	NA	NA	NA
K	intron_retention	CG1265,I_chr3L_4255296_4255550	chr3L	+	chr3L_4254969_4255035				chr3L_4254968_4254969;chr3L_4255035_4255036	chr3L_4254787_4254968;chr3L_4255036_4255292	0.00	NA	NA	NA	NA	NA	NA	NA	NA	NA	NA	NA	NA	NA	NA	NA	NA	NA	NA	NA	NA	NA	NA	NA	NA	NA	NA	NA	13.79	NA	NA	NA	NA	NA	NA	NA	NA	NA	NA
K	intron_retention	cora,I_chr2R_15125277_15130573,I_chr2R_15125940_15130208,I_chr2R_15129291_15129988	chr2R	+	chr2R_15129901_15129994				chr2R_15129900_15129901;chr2R_15129994_15129995	chr2R_15129679_15129900;chr2R_15129995_15130088	58.82	NA	NA	NA	NA	NA	NA	NA	NA	NA	NA	NA	NA	NA	NA	NA	NA	NA	NA	NA	NA	NA	NA	NA	NA	NA	NA	NA	NA	NA	NA	NA	NA	NA	NA	NA	NA	NA	NA
K	intron_retention	CG1965,I_chr3R_2902064_2902611	chr3R	+	chr3R_2894911_2895006				chr3R_2894910_2894911;chr3R_2895006_2895007	chr3R_2894728_2894910;chr3R_2895007_2895660	16.67	NA	NA	NA	NA	NA	NA	NA	NA	NA	NA	NA	NA	NA	NA	NA	NA	NA	NA	NA	NA	NA	NA	NA	NA	NA	NA	NA	NA	NA	NA	NA	NA	NA	NA	NA	NA	NA	NA
K	intron_retention	Zn72D,RF_chr3L_16100887_16102721,I_chr3L_16105199_16105253	chr3L	-	chr3L_16100887_16101951				chr3L_16100886_16100887;chr3L_16101951_16101952	chr3L_16100787_16100886;chr3L_16101952_16102016	26.47	NA	NA	NA	NA	NA	NA	NA	NA	NA	NA	NA	NA	NA	NA	NA	NA	NA	NA	NA	NA	NA	NA	NA	NA	NA	NA	NA	NA	NA	13.51	NA	NA	NA	NA	NA	NA	NA	NA
K	intron_retention	n-syb,I_chr3L_1637270_1637558,metl	chr3L	-	chr3L_1638855_1638908				chr3L_1638854_1638855;chr3L_1638908_1638909	chr3L_1637903_1638854;chr3L_1638909_1638974	23.33	NA	NA	NA	NA	NA	NA	NA	NA	NA	NA	NA	NA	NA	NA	NA	NA	NA	NA	NA	NA	NA	NA	NA	NA	NA	NA	NA	NA	NA	NA	3.70	NA	NA	NA	NA	NA	NA	NA
K	intron_retention	CG10737	chr2R	+	chr2R_15062754_15063752				chr2R_15062753_15062754;chr2R_15063752_15063753	chr2R_15062592_15062753;chr2R_15063753_15063852	97.87	NA	NA	NA	NA	NA	NA	NA	NA	NA	NA	NA	NA	NA	NA	NA	NA	NA	NA	NA	NA	NA	NA	NA	NA	NA	NA	NA	NA	NA	NA	NA	83.75	NA	NA	NA	NA	NA	NA
K	intron_retention	Syx13,RI_chr3L_13037959_13038017,CG11279	chr3L	+	chr3L_13037950_13038017				chr3L_13037949_13037950;chr3L_13038017_13038018	chr3L_13037903_13037949;chr3L_13038018_13038117	60.00	NA	NA	NA	NA	NA	NA	NA	NA	NA	NA	NA	NA	NA	NA	NA	NA	NA	NA	NA	NA	NA	NA	NA	NA	NA	NA	NA	NA	NA	NA	NA	43.75	NA	NA	NA	NA	NA	NA
K	intron_retention	RhoGAP18B	chrX	-	chrX_19047302_19047377				chrX_19047301_19047302;chrX_19047377_19047378	chrX_19047061_19047301;chrX_19047378_19047520	88.52	NA	NA	NA	NA	NA	NA	NA	NA	NA	NA	NA	NA	NA	NA	NA	NA	73.21	NA	NA	NA	NA	NA	NA	NA	NA	NA	NA	NA	NA	NA	NA	NA	NA	NA	NA	NA	NA	NA
K	intron_retention	CG40191,I_chr2RHet_392279_392824	chr2RHet	+	chr2RHet_392686_392824				chr2RHet_392685_392686;chr2RHet_392824_392825	chr2RHet_391976_392685;chr2RHet_392825_392923	50.00	NA	NA	NA	NA	NA	NA	NA	NA	NA	NA	NA	NA	NA	NA	NA	NA	NA	NA	NA	NA	NA	NA	NA	NA	NA	17.39	NA	NA	NA	NA	NA	NA	NA	NA	NA	NA	NA	NA
K	intron_retention	MRP,F_chr2L_12727117_12736035	chr2L	+	chr2L_12737619_12737958				chr2L_12737618_12737619;chr2L_12737958_12737959	chr2L_12737550_12737618;chr2L_12737959_12738176	28.76	NA	NA	NA	NA	NA	NA	NA	NA	NA	NA	NA	NA	NA	NA	NA	NA	14.29	NA	NA	NA	NA	NA	NA	NA	NA	NA	NA	NA	NA	NA	NA	NA	NA	NA	NA	NA	NA	NA
K	intron_retention	Syx16,RI_chrX_20264319_20264376	chrX	-	chrX_20264319_20264380				chrX_20264318_20264319;chrX_20264380_20264381	chrX_20264219_20264318;chrX_20264381_20264476	2.22	NA	NA	NA	NA	NA	NA	NA	NA	NA	NA	NA	NA	NA	NA	26.83	NA	NA	NA	NA	NA	NA	NA	NA	NA	NA	NA	NA	NA	NA	NA	NA	NA	NA	NA	NA	NA	NA	NA
K	intron_retention	Nedd4,I_chr3L_17526753_17527450,I_chr3L_17534504_17535990,I_chr3L_17536813_17536863	chr3L	+	chr3L_17526749_17527450				chr3L_17526748_17526749;chr3L_17527450_17527451	chr3L_17526708_17526748;chr3L_17527451_17527550	68.09	NA	NA	NA	NA	NA	NA	NA	NA	NA	NA	NA	NA	NA	NA	NA	NA	NA	NA	NA	NA	NA	NA	NA	NA	NA	NA	NA	NA	NA	NA	NA	NA	NA	NA	NA	NA	NA	NA
K	intron_retention	bur,I_chr2L_21177679_21177901,I_chr2L_21177679_21178250,I_chr2L_21177960_21179329	chr2L	-	chr2L_21177679_21179329				chr2L_21177678_21177679;chr2L_21179329_21179330	chr2L_21177579_21177678;chr2L_21179330_21179429	1.75	NA	NA	NA	NA	NA	NA	NA	NA	NA	NA	NA	NA	NA	NA	NA	NA	NA	NA	NA	NA	26.25	NA	NA	NA	NA	NA	NA	NA	NA	NA	NA	NA	NA	NA	NA	NA	NA	NA
K	intron_retention	CG3209,I_chr2R_19957751_19959513,RI_chr2R_19957766_19960227,I_chr2R_19959163_19959513	chr2R	+	chr2R_19957766_19959513				chr2R_19957765_19957766;chr2R_19959513_19959514	chr2R_19957666_19957765;chr2R_19959514_19959528	25.81	NA	NA	NA	NA	NA	NA	NA	NA	NA	NA	NA	NA	NA	NA	NA	NA	7.14	NA	NA	NA	NA	NA	NA	NA	NA	NA	NA	NA	NA	NA	NA	NA	NA	NA	NA	NA	NA	NA
K	intron_retention	sec23,I_chr3R_1474873_1475080,I_chr3R_1474899_1475080,I_chr3R_1474960_1475051,I_chr3R_1477727_1478102	chr3R	+	chr3R_1474899_1475093				chr3R_1474898_1474899;chr3R_1475093_1475094	chr3R_1474877_1474898;chr3R_1475094_1475151	93.33	NA	NA	NA	NA	NA	NA	NA	NA	NA	NA	NA	NA	NA	NA	NA	NA	NA	NA	NA	NA	73.81	NA	NA	NA	NA	NA	NA	NA	63.64	NA	NA	67.35	NA	NA	NA	NA	NA	NA
K	intron_retention	CG6171,I_chr3R_11188806_11188873,CG34404,CG14868	chr3R	-	chr3R_11188820_11188873				chr3R_11188819_11188820;chr3R_11188873_11188874	chr3R_11188514_11188819;chr3R_11188874_11188973	54.72	NA	NA	NA	NA	NA	68.18	NA	NA	NA	66.67	NA	NA	NA	NA	NA	NA	NA	NA	NA	NA	NA	NA	NA	77.42	76.47	71.83	NA	NA	NA	NA	NA	NA	NA	37.50	NA	NA	NA	NA
K	intron_retention	puc,CG7878,I_chr3R_3952846_3953762	chr3R	+	chr3R_3932462_3933953				chr3R_3932461_3932462;chr3R_3933953_3933954	chr3R_3932456_3932461;chr3R_3933954_3934100	0.00	NA	NA	NA	NA	NA	NA	NA	NA	NA	NA	NA	NA	NA	NA	NA	NA	NA	NA	NA	NA	NA	NA	NA	NA	NA	NA	40.00	NA	NA	NA	NA	NA	NA	NA	NA	NA	NA	NA
K	intron_retention	CG30109,CG30108,I_chr2R_13557316_13557647	chr2R	+	chr2R_13557138_13557191				chr2R_13557137_13557138;chr2R_13557191_13557192	chr2R_13556976_13557137;chr2R_13557192_13557387	52.54	37.93	NA	75.68	NA	NA	NA	NA	NA	NA	73.91	NA	NA	NA	NA	NA	NA	NA	37.04	NA	NA	76.47	NA	NA	NA	NA	70.21	NA	NA	NA	NA	NA	NA	38.78	NA	68.00	NA	38.71	NA
K	intron_retention	AT25722,CG3376	chr2R	+	chr2R_20151869_20152108				chr2R_20151868_20151869;chr2R_20152108_20152109	chr2R_20151683_20151868;chr2R_20152109_20152281	74.03	NA	NA	NA	NA	NA	NA	NA	NA	NA	91.67	60.28	NA	NA	NA	NA	NA	NA	NA	NA	NA	43.06	NA	NA	NA	NA	NA	NA	50.00	52.63	NA	NA	NA	NA	NA	NA	NA	NA	NA
K	intron_retention	CG5746	chr3R	-	chr3R_20173317_20173385				chr3R_20173316_20173317;chr3R_20173385_20173386	chr3R_20173127_20173316;chr3R_20173386_20173784	79.25	NA	NA	NA	NA	NA	NA	NA	NA	NA	NA	NA	NA	NA	NA	NA	NA	NA	NA	NA	NA	91.06	NA	NA	NA	NA	NA	NA	NA	NA	NA	NA	NA	NA	NA	NA	NA	NA	NA
K	intron_retention	dgt1,CG7824	chr3R	-	chr3R_25682076_25682132				chr3R_25682075_25682076;chr3R_25682132_25682133	chr3R_25681675_25682075;chr3R_25682133_25682296	0.00	NA	NA	NA	NA	NA	NA	NA	NA	NA	NA	NA	NA	NA	NA	NA	NA	NA	NA	NA	NA	NA	NA	NA	NA	NA	NA	12.70	NA	NA	NA	NA	NA	NA	NA	NA	NA	NA	NA
K	intron_retention	CG17019,I_chr2R_8821104_8821171	chr2R	-	chr2R_8819048_8819106				chr2R_8819047_8819048;chr2R_8819106_8819107	chr2R_8818420_8819047;chr2R_8819107_8819246	0.00	NA	NA	NA	NA	NA	NA	NA	NA	NA	NA	NA	NA	NA	NA	NA	NA	NA	NA	NA	NA	NA	NA	NA	NA	NA	NA	NA	27.03	NA	NA	NA	NA	NA	NA	NA	NA	NA	NA
K	intron_retention	Csp,RI_chr3L_22262215_22262452,I_chr3L_22264863_22266536,I_chr3L_22273037_22275661	chr3L	+	chr3L_22264863_22265468				chr3L_22264862_22264863;chr3L_22265468_22265469	chr3L_22264763_22264862;chr3L_22265469_22266829	30.36	NA	NA	NA	NA	NA	NA	NA	NA	NA	4.65	11.65	14.29	NA	NA	NA	NA	NA	NA	NA	7.69	NA	NA	NA	NA	NA	NA	15.52	NA	NA	NA	NA	NA	NA	NA	NA	NA	NA	NA
K	intron_retention	Sodh-2	chr3R	+	chr3R_6703370_6703423				chr3R_6703369_6703370;chr3R_6703423_6703424	chr3R_6703151_6703369;chr3R_6703424_6703545	75.76	59.09	NA	NA	60.00	NA	NA	NA	NA	NA	NA	NA	NA	NA	NA	NA	NA	NA	NA	NA	NA	NA	NA	NA	NA	NA	NA	NA	NA	NA	NA	NA	NA	NA	NA	NA	NA	NA	NA
K	intron_retention	CG9153,Myo61F	chr3L	+	chr3L_1313909_1313974				chr3L_1313908_1313909;chr3L_1313974_1313975	chr3L_1313840_1313908;chr3L_1313975_1314090	76.92	NA	NA	NA	NA	NA	NA	NA	NA	57.14	NA	NA	NA	NA	NA	NA	NA	NA	NA	NA	NA	36.49	NA	NA	NA	NA	NA	NA	NA	64.52	NA	NA	43.40	NA	NA	NA	NA	NA	NA
K	intron_retention	CG4199,I_chrX_1962457_1964222	chrX	-	chrX_1965614_1965872				chrX_1965613_1965614;chrX_1965872_1965873	chrX_1965393_1965613;chrX_1965873_1966087	5.88	NA	NA	NA	NA	NA	NA	NA	NA	NA	NA	NA	NA	NA	NA	NA	NA	NA	NA	NA	NA	38.20	NA	NA	NA	NA	NA	NA	NA	NA	NA	NA	NA	NA	NA	NA	NA	NA	NA
K	intron_retention	cul-4	chr2R	-	chr2R_3990050_3990112				chr2R_3990049_3990050;chr2R_3990112_3990113	chr2R_3989765_3990049;chr2R_3990113_3990411	72.73	NA	NA	NA	NA	NA	NA	NA	NA	NA	NA	NA	48.28	NA	NA	NA	NA	NA	NA	NA	46.15	NA	NA	NA	NA	NA	NA	NA	NA	NA	NA	NA	55.56	NA	NA	NA	NA	NA	NA
K	intron_retention	Cnx99A,I_chr3R_25144335_25145173,I_chr3R_25145243_25145309,I_chr3R_25145256_25145426	chr3R	-	chr3R_25145256_25145309				chr3R_25145255_25145256;chr3R_25145309_25145310	chr3R_25145174_25145255;chr3R_25145310_25145319	84.47	NA	NA	NA	NA	NA	NA	NA	NA	NA	NA	NA	NA	NA	NA	NA	NA	NA	NA	NA	NA	42.11	NA	NA	NA	NA	NA	NA	NA	NA	NA	NA	NA	NA	NA	NA	NA	NA	NA
K	intron_retention	spir,I_chr2L_20334199_20334626,I_chr2L_20336550_20339058	chr2L	+	chr2L_20343948_20345524				chr2L_20343947_20343948;chr2L_20345524_20345525	chr2L_20343743_20343947;chr2L_20345525_20345670	19.05	NA	NA	NA	NA	NA	NA	NA	NA	NA	NA	NA	NA	NA	NA	NA	NA	NA	NA	NA	NA	NA	NA	NA	NA	NA	NA	6.98	NA	NA	NA	NA	NA	NA	NA	NA	NA	NA	NA
K	intron_retention	Ide,I_chr3L_20366301_20366354,I_chr3L_20368443_20368519	chr3L	-	chr3L_20368655_20368717				chr3L_20368654_20368655;chr3L_20368717_20368718	chr3L_20368520_20368654;chr3L_20368718_20368931	15.27	NA	NA	NA	NA	NA	NA	NA	NA	NA	NA	NA	NA	NA	NA	NA	NA	NA	NA	NA	NA	NA	NA	NA	NA	NA	NA	NA	NA	NA	NA	NA	NA	NA	NA	78.95	NA	NA	NA
K	intron_retention	CG31689,I_chr2L_2730373_2736310,I_chr2L_2730470_2736310,RI_chr2L_2736137_2736310,I_chr2L_2736230_2736310,I_chr2L_2736431_2737036	chr2L	+	chr2L_2730373_2736173				chr2L_2730372_2730373;chr2L_2736173_2736174	chr2L_2730370_2730372;chr2L_2736174_2736229	47.22	28.57	NA	NA	NA	NA	NA	NA	NA	NA	NA	NA	NA	NA	NA	NA	NA	NA	NA	NA	NA	NA	NA	NA	NA	NA	NA	NA	NA	NA	NA	NA	NA	NA	NA	NA	NA	NA	NA
K	intron_retention	CG11739,RI_chr3R_205772_205830,I_chr3R_207254_207600	chr3R	+	chr3R_205768_205830				chr3R_205767_205768;chr3R_205830_205831	chr3R_205672_205767;chr3R_205831_205930	0.00	NA	NA	NA	NA	NA	NA	NA	NA	NA	NA	NA	NA	NA	NA	NA	NA	NA	NA	NA	NA	NA	NA	NA	NA	NA	NA	NA	14.63	NA	NA	NA	NA	NA	NA	NA	NA	NA	NA
K	intron_retention	Cctgamma	chr3R	+	chr3R_12473652_12473709				chr3R_12473651_12473652;chr3R_12473709_12473710	chr3R_12473558_12473651;chr3R_12473710_12473771	2.87	NA	NA	NA	NA	NA	NA	NA	NA	NA	NA	NA	NA	NA	NA	NA	NA	NA	NA	NA	NA	NA	NA	NA	NA	NA	NA	NA	20.81	NA	NA	NA	NA	NA	NA	NA	NA	NA	NA
K	intron_retention	nimB1	chr2L	+	chr2L_13964739_13964793				chr2L_13964738_13964739;chr2L_13964793_13964794	chr2L_13964670_13964738;chr2L_13964794_13965122	52.86	NA	NA	NA	NA	NA	NA	NA	NA	NA	NA	NA	NA	NA	NA	NA	33.33	NA	NA	NA	NA	NA	NA	NA	NA	NA	NA	NA	NA	37.50	NA	NA	NA	NA	NA	NA	18.52	NA	NA
K	intron_retention	Mlf,noncoding_7111,I_chr2R_11824086_11824186,REI_chr2R_11824089_11824525,CE_chr2R_11826384_11826741,I_chr2R_11826763_11826990,CEI_chr2R_11826763_11827279	chr2R	-	chr2R_11824089_11824525				chr2R_11824088_11824089;chr2R_11824525_11824526	chr2R_11823989_11824088;chr2R_11824526_11824611	86.67	NA	NA	NA	NA	NA	NA	NA	NA	NA	NA	NA	NA	NA	NA	NA	NA	NA	NA	NA	NA	NA	NA	NA	NA	NA	NA	NA	NA	NA	NA	NA	NA	NA	NA	NA	NA	NA	NA
K	intron_retention	CG13124,I_chr2L_9905292_9905551,I_chr2L_9905292_9905677,RI_chr2L_9907784_9908405,I_chr2L_9908175_9908424,I_chr2L_9911150_9911296	chr2L	-	chr2L_9905053_9905137				chr2L_9905052_9905053;chr2L_9905137_9905138	chr2L_9904827_9905052;chr2L_9905138_9905241	41.18	NA	NA	NA	NA	NA	NA	NA	NA	NA	NA	NA	NA	NA	NA	NA	NA	NA	NA	NA	NA	NA	NA	NA	NA	NA	NA	NA	NA	NA	NA	NA	NA	NA	NA	NA	NA	NA	NA
K	intron_retention	Ect4,C_chr3L_8091754_8101552,I_chr3L_8091826_8092243,I_chr3L_8098397_8101385,I_chr3L_8098758_8101738,I_chr3L_8100030_8101385	chr3L	+	chr3L_8098758_8099115				chr3L_8098757_8098758;chr3L_8099115_8099116	chr3L_8098658_8098757;chr3L_8099116_8100029	87.50	NA	NA	NA	NA	NA	NA	NA	NA	65.18	NA	74.87	NA	NA	NA	NA	NA	NA	NA	NA	NA	NA	NA	NA	NA	NA	NA	NA	62.10	NA	NA	68.84	73.39	NA	NA	67.86	NA	NA	NA
K	intron_retention	BHD	chr3L	+	chr3L_7232894_7232982				chr3L_7232893_7232894;chr3L_7232982_7232983	chr3L_7231645_7232893;chr3L_7232983_7233085	1.47	NA	NA	NA	NA	NA	NA	NA	NA	NA	NA	NA	NA	NA	NA	NA	NA	NA	NA	NA	NA	59.09	NA	NA	NA	NA	NA	NA	NA	NA	NA	NA	NA	NA	NA	NA	NA	NA	NA
K	intron_retention	sda,I_chr3R_22742285_22742350,RI_chr3R_22750984_22752737	chr3R	+	chr3R_22769717_22769778				chr3R_22769716_22769717;chr3R_22769778_22769779	chr3R_22769549_22769716;chr3R_22769779_22769922	0.00	NA	NA	NA	NA	NA	NA	NA	NA	NA	NA	NA	NA	NA	NA	NA	NA	NA	NA	NA	NA	NA	NA	NA	NA	NA	NA	NA	14.63	NA	NA	NA	NA	NA	NA	NA	NA	NA	NA
K	intron_retention	BM-40-SPARC,I_chr3R_22696095_22696231,I_chr3R_22696095_22696291,I_chr3R_22696095_22697413	chr3R	-	chr3R_22696095_22697413				chr3R_22696094_22696095;chr3R_22697413_22697414	chr3R_22695995_22696094;chr3R_22697414_22697513	53.33	NA	NA	NA	29.41	NA	NA	NA	NA	NA	NA	36.54	NA	NA	NA	NA	32.00	NA	NA	NA	NA	NA	34.62	NA	NA	NA	NA	NA	NA	NA	NA	NA	NA	NA	NA	NA	NA	NA	NA
N	intron_retention	aru,I_chr2L_864795_867505,snoRNA:Me28S-U1230	chr2L	-	chr2L_864966_865826				chr2L_864965_864966;chr2L_865826_865827	chr2L_864877_864965;chr2L_865827_865847	100.00	NA	NA	67.44	NA	NA	NA	NA	NA	NA	NA	NA	NA	70.73	NA	NA	NA	NA	NA	NA	NA	NA	NA	NA	NA	NA	NA	NA	NA	NA	NA	NA	NA	NA	NA	NA	NA	NA	NA
K	intron_retention	BRWD3	chr3R	+	chr3R_20151805_20151861				chr3R_20151804_20151805;chr3R_20151861_20151862	chr3R_20151472_20151804;chr3R_20151862_20152617	83.33	NA	70.27	NA	NA	NA	NA	NA	NA	NA	NA	NA	NA	NA	NA	NA	NA	NA	NA	NA	NA	NA	NA	NA	NA	NA	NA	70.93	NA	NA	NA	NA	NA	NA	NA	NA	NA	NA	NA
K	intron_retention	CG7816,R_chr3R_25691122_25691551,RI_chr3R_25691122_25692883,RI_chr3R_25691122_25694436	chr3R	-	chr3R_25691122_25694365				chr3R_25691121_25691122;chr3R_25694365_25694366	chr3R_25691022_25691121;chr3R_25694366_25694618	65.71	NA	NA	NA	NA	NA	NA	NA	NA	NA	NA	NA	NA	NA	NA	NA	NA	NA	NA	NA	NA	NA	NA	NA	NA	NA	NA	NA	41.30	NA	NA	NA	NA	NA	NA	NA	NA	NA	43.33
K	intron_retention	I_chr3L_22859135_22860499,Ssl1,slif	chr3L	+	chr3L_22872531_22872583				chr3L_22872530_22872531;chr3L_22872583_22872584	chr3L_22872448_22872530;chr3L_22872584_22872925	32.91	NA	NA	NA	NA	NA	NA	NA	NA	NA	NA	NA	NA	NA	NA	NA	NA	NA	NA	NA	NA	NA	NA	NA	NA	NA	NA	NA	NA	NA	NA	NA	NA	NA	NA	NA	NA	NA	NA
K	intron_retention	sba,I_chr3R_19721149_19722571	chr3R	-	chr3R_19722331_19722784				chr3R_19722330_19722331;chr3R_19722784_19722785	chr3R_19721931_19722330;chr3R_19722785_19722913	36.36	NA	NA	NA	NA	NA	NA	NA	NA	NA	NA	NA	NA	NA	NA	NA	NA	NA	NA	NA	NA	NA	NA	NA	NA	NA	NA	NA	NA	NA	22.73	NA	NA	NA	NA	NA	NA	NA	NA
K	intron_retention	CG4662	chr3R	+	chr3R_15673358_15675733				chr3R_15673357_15673358;chr3R_15675733_15675734	chr3R_15673115_15673357;chr3R_15675734_15675875	19.62	NA	NA	NA	NA	NA	NA	NA	NA	NA	NA	NA	NA	NA	NA	NA	NA	NA	NA	NA	NA	NA	NA	NA	NA	NA	NA	NA	NA	NA	NA	NA	NA	NA	NA	NA	NA	NA	NA
K	intron_retention	vih	chr3L	+	chr3L_12497753_12497818				chr3L_12497752_12497753;chr3L_12497818_12497819	chr3L_12497346_12497752;chr3L_12497819_12498965	0.83	NA	NA	NA	NA	NA	NA	NA	NA	NA	NA	NA	NA	NA	NA	NA	NA	NA	NA	NA	NA	NA	NA	NA	NA	NA	NA	NA	19.35	NA	NA	NA	NA	NA	NA	NA	NA	NA	NA
K	intron_retention	Gel,RI_chr3R_62662_62721,RI_chr3R_62666_63346,I_chr3R_62933_63346,I_chr3R_63962_64024,I_chr3R_66533_66599	chr3R	+	chr3R_62527_63346				chr3R_62526_62527;chr3R_63346_63347	chr3R_62304_62526;chr3R_63347_63446	0.68	NA	NA	NA	NA	NA	NA	NA	NA	NA	NA	NA	NA	NA	NA	NA	NA	NA	NA	NA	NA	17.46	NA	NA	NA	NA	NA	NA	NA	NA	NA	NA	NA	NA	NA	NA	NA	NA	NA
K	intron_retention	CG3847	chrX	+	chrX_6241277_6241333				chrX_6241276_6241277;chrX_6241333_6241334	chrX_6241252_6241276;chrX_6241334_6241442	90.70	NA	NA	NA	NA	NA	NA	NA	NA	NA	NA	NA	NA	NA	NA	NA	NA	NA	NA	NA	NA	72.34	NA	NA	NA	NA	NA	NA	NA	NA	NA	NA	NA	NA	NA	NA	NA	NA	NA
K	intron_retention	lt,I_chr2L_22817840_22817968,RI_chr2L_22820498_22823377,I_chr2L_22831575_22832085,I_chr2L_22832038_22832092,RI_chr2L_22832567_22832623	chr2L	+	chr2L_22817840_22817891				chr2L_22817839_22817840;chr2L_22817891_22817892	chr2L_22817740_22817839;chr2L_22817892_22817982	30.91	NA	NA	NA	NA	NA	NA	NA	NA	NA	NA	NA	NA	NA	NA	NA	NA	NA	NA	NA	NA	17.50	NA	NA	NA	NA	NA	NA	NA	17.65	NA	NA	NA	NA	NA	15.00	NA	NA	NA
K	intron_retention	Pk61C,CE_chr3L_129889_141769,I_chr3L_136336_137121,I_chr3L_136336_141563	chr3L	+	chr3L_136336_137121				chr3L_136335_136336;chr3L_137121_137122	chr3L_136236_136335;chr3L_137122_137133	72.22	NA	NA	NA	NA	NA	60.00	NA	NA	NA	NA	NA	NA	NA	NA	NA	NA	52.17	NA	37.80	56.52	52.78	NA	NA	NA	NA	NA	NA	NA	NA	NA	NA	56.52	NA	NA	NA	NA	NA	NA
K	intron_retention	kst,I_chr3L_3367008_3367514	chr3L	+	chr3L_3367011_3367514				chr3L_3367010_3367011;chr3L_3367514_3367515	chr3L_3366444_3367010;chr3L_3367515_3367614	15.25	NA	NA	NA	NA	NA	NA	NA	NA	NA	NA	NA	NA	NA	NA	NA	NA	NA	NA	NA	NA	3.12	NA	NA	NA	NA	NA	NA	NA	NA	NA	NA	NA	NA	NA	NA	NA	NA	NA
K	intron_retention	Ptp4E,EI_chrX_4842231_4842425	chrX	+	chrX_4842231_4843022				chrX_4842230_4842231;chrX_4843022_4843023	chrX_4842134_4842230;chrX_4843023_4843701	21.50	NA	NA	NA	NA	6.90	NA	NA	NA	NA	NA	NA	NA	NA	NA	NA	NA	NA	NA	NA	NA	NA	NA	NA	NA	NA	NA	NA	NA	NA	NA	NA	NA	NA	NA	NA	NA	NA	8.57
K	intron_retention	CG1399,I_chr2R_3574133_3574191	chr2R	-	chr2R_3565240_3565323				chr2R_3565239_3565240;chr2R_3565323_3565324	chr2R_3564840_3565239;chr2R_3565324_3565909	81.08	NA	NA	NA	NA	NA	NA	NA	NA	62.71	52.17	NA	NA	NA	68.89	NA	NA	NA	NA	NA	66.67	NA	NA	NA	NA	NA	NA	NA	NA	NA	NA	NA	NA	NA	NA	NA	NA	NA	NA
K	intron_retention	Mlf,noncoding_7111,I_chr2R_11824086_11824186,REI_chr2R_11824089_11824525,CEI_chr2R_11826763_11827279	chr2R	-	chr2R_11824086_11825183				chr2R_11824085_11824086;chr2R_11825183_11825184	chr2R_11823989_11824085;chr2R_11825184_11825384	18.42	NA	NA	NA	NA	6.67	NA	NA	NA	NA	NA	NA	NA	NA	NA	NA	NA	NA	NA	NA	NA	NA	NA	NA	NA	NA	NA	NA	NA	NA	NA	NA	NA	NA	NA	NA	NA	NA	NA
K	intron_retention	CG3774,I_chrX_6114220_6114292	chrX	+	chrX_6114220_6114347				chrX_6114219_6114220;chrX_6114347_6114348	chrX_6114120_6114219;chrX_6114348_6114392	86.67	NA	NA	NA	NA	NA	NA	NA	NA	NA	NA	NA	NA	NA	NA	NA	NA	NA	NA	NA	NA	NA	NA	NA	NA	NA	NA	NA	NA	NA	NA	NA	NA	NA	NA	NA	NA	NA	NA
K	intron_retention	CG8184,I_chrX_15620707_15620769	chrX	+	chrX_15617158_15617265				chrX_15617157_15617158;chrX_15617265_15617266	chrX_15615597_15617157;chrX_15617266_15618411	71.11	NA	NA	NA	NA	NA	NA	NA	NA	NA	NA	NA	NA	NA	NA	NA	NA	NA	NA	NA	NA	NA	NA	NA	85.19	NA	NA	44.19	NA	NA	NA	NA	NA	NA	NA	87.95	NA	NA	NA
K	intron_retention	CG14642,CG34305	chr3R	-	chr3R_66855_66974				chr3R_66854_66855;chr3R_66974_66975	chr3R_66767_66854;chr3R_66975_67420	21.43	NA	NA	NA	NA	NA	NA	NA	NA	NA	NA	NA	NA	NA	NA	NA	NA	NA	NA	NA	NA	0.00	NA	NA	NA	NA	NA	NA	NA	NA	NA	NA	0.00	NA	NA	NA	NA	NA	NA
K	intron_retention	I_chr3R_16141663_16144698,CG5077,I_chr3R_16144997_16145285,I_chr3R_16145228_16145285,I_chr3R_16147605_16147670	chr3R	+	chr3R_16144753_16145289				chr3R_16144752_16144753;chr3R_16145289_16145290	chr3R_16144699_16144752;chr3R_16145290_16145385	26.32	NA	NA	NA	NA	NA	NA	NA	NA	NA	NA	NA	NA	NA	NA	NA	NA	NA	NA	NA	NA	NA	NA	NA	NA	NA	NA	NA	NA	NA	NA	NA	NA	NA	NA	NA	NA	NA	NA
K	intron_retention	Mlf,noncoding_7111,I_chr2R_11824086_11824186,REI_chr2R_11824089_11824525,CE_chr2R_11826384_11826741,I_chr2R_11826763_11826990,CEI_chr2R_11826763_11827279	chr2R	-	chr2R_11824089_11825183				chr2R_11824088_11824089;chr2R_11825183_11825184	chr2R_11823989_11824088;chr2R_11825184_11825384	36.84	NA	NA	NA	15.79	7.14	NA	NA	NA	NA	21.74	NA	NA	NA	NA	NA	NA	NA	NA	NA	NA	NA	NA	NA	NA	NA	NA	NA	NA	NA	NA	NA	NA	NA	NA	NA	NA	NA	NA
K	intron_retention	CG31712,I_chr2L_9935570_9935951,CREI_chr2L_9938511_9938564,RI_chr2L_9942818_9944294,I_chr2L_9944682_9947179	chr2L	-	chr2L_9935570_9937237				chr2L_9935569_9935570;chr2L_9937237_9937238	chr2L_9935486_9935569;chr2L_9937238_9937510	54.84	NA	NA	36.96	NA	NA	NA	NA	NA	NA	NA	NA	NA	NA	NA	NA	NA	NA	NA	37.70	NA	NA	NA	NA	NA	33.33	NA	NA	36.84	NA	NA	NA	NA	NA	NA	NA	NA	NA	NA
K	intron_retention	CG7289	chr2L	+	chr2L_1982499_1982546				chr2L_1982498_1982499;chr2L_1982546_1982547	chr2L_1982235_1982498;chr2L_1982547_1983960	1.92	NA	NA	NA	NA	NA	NA	NA	NA	NA	NA	NA	NA	NA	NA	NA	NA	NA	NA	NA	NA	NA	NA	NA	NA	NA	NA	NA	24.00	NA	NA	NA	NA	NA	NA	NA	NA	NA	NA
K	intron_retention	CG3493	chr2R	-	chr2R_19259384_19259445				chr2R_19259383_19259384;chr2R_19259445_19259446	chr2R_19258869_19259383;chr2R_19259446_19259562	3.45	NA	NA	NA	NA	NA	NA	NA	NA	NA	NA	NA	NA	NA	NA	NA	NA	NA	NA	NA	NA	NA	NA	NA	NA	29.17	NA	NA	16.00	NA	NA	NA	NA	NA	NA	NA	NA	NA	NA
K	intron_retention	Hairless	chr3R	+	chr3R_16448221_16448305				chr3R_16448220_16448221;chr3R_16448305_16448306	chr3R_16448012_16448220;chr3R_16448306_16449020	32.00	NA	NA	NA	NA	NA	NA	NA	NA	13.64	NA	NA	NA	NA	NA	NA	NA	NA	NA	NA	NA	NA	NA	NA	NA	NA	NA	NA	NA	NA	NA	NA	NA	NA	NA	NA	NA	NA	NA
K	intron_retention	Adk2	chr2R	+	chr2R_19912660_19912722				chr2R_19912659_19912660;chr2R_19912722_19912723	chr2R_19912423_19912659;chr2R_19912723_19912890	4.24	NA	NA	NA	NA	NA	NA	NA	NA	NA	NA	NA	NA	NA	NA	NA	NA	NA	NA	NA	NA	NA	NA	NA	NA	NA	NA	NA	NA	NA	19.01	NA	NA	NA	NA	NA	NA	NA	NA
K	intron_retention	wun2,I_chr2R_5304606_5304660	chr2R	+	chr2R_5305077_5305137				chr2R_5305076_5305077;chr2R_5305137_5305138	chr2R_5305008_5305076;chr2R_5305138_5305166	2.06	NA	NA	NA	NA	NA	NA	NA	NA	NA	NA	NA	NA	NA	NA	NA	NA	NA	NA	NA	NA	NA	NA	NA	NA	NA	NA	NA	NA	NA	NA	NA	NA	NA	NA	20.47	NA	NA	NA
K	intron_retention	I_chr3L_1866804_1867140,CG13924	chr3L	+	chr3L_1870086_1870146				chr3L_1870085_1870086;chr3L_1870146_1870147	chr3L_1869858_1870085;chr3L_1870147_1871564	68.34	NA	NA	NA	NA	NA	NA	NA	NA	NA	NA	NA	NA	NA	NA	NA	NA	NA	NA	100.00	NA	NA	NA	NA	NA	NA	NA	NA	NA	NA	NA	NA	NA	NA	NA	NA	NA	NA	NA
K	intron_retention	CG6422,RI_chr3R_20863994_20864142	chr3R	-	chr3R_20864239_20864374				chr3R_20864238_20864239;chr3R_20864374_20864375	chr3R_20864143_20864238;chr3R_20864375_20864395	43.02	NA	NA	NA	NA	NA	NA	NA	NA	7.14	NA	NA	NA	NA	NA	NA	NA	NA	NA	NA	NA	NA	NA	NA	NA	NA	NA	NA	NA	10.26	NA	2.86	8.47	NA	NA	NA	NA	NA	NA
K	intron_retention	CG2924,I_chrX_2168373_2168893	chrX	-	chrX_2159519_2159580				chrX_2159518_2159519;chrX_2159580_2159581	chrX_2159443_2159518;chrX_2159581_2159849	82.18	NA	NA	NA	NA	NA	NA	NA	NA	NA	NA	NA	NA	NA	NA	NA	NA	NA	NA	NA	NA	63.04	NA	NA	NA	NA	NA	60.00	NA	NA	NA	NA	NA	NA	NA	NA	NA	NA	NA
K	intron_retention	Spase12	chr3R	-	chr3R_25316476_25316531				chr3R_25316475_25316476;chr3R_25316531_25316532	chr3R_25316407_25316475;chr3R_25316532_25316612	2.61	NA	NA	NA	NA	NA	NA	NA	NA	NA	NA	NA	NA	NA	NA	NA	NA	NA	NA	NA	NA	NA	NA	NA	NA	NA	NA	NA	20.00	NA	NA	NA	NA	NA	NA	NA	NA	NA	NA
K	intron_retention	CG31211,I_chr3R_7777267_7777327	chr3R	+	chr3R_7777215_7777444				chr3R_7777214_7777215;chr3R_7777444_7777445	chr3R_7777167_7777214;chr3R_7777445_7777547	35.23	NA	NA	NA	NA	NA	NA	NA	NA	NA	NA	NA	NA	NA	NA	NA	NA	NA	NA	NA	NA	22.22	NA	NA	NA	NA	NA	NA	15.09	NA	NA	20.83	14.77	NA	NA	NA	NA	NA	NA
K	intron_retention	CG9775,I_chr3R_464132_464367,I_chr3R_466059_466296	chr3R	-	chr3R_465475_465734				chr3R_465474_465475;chr3R_465734_465735	chr3R_465356_465474;chr3R_465735_466058	25.00	NA	NA	NA	NA	NA	NA	NA	NA	NA	NA	NA	NA	NA	NA	NA	NA	NA	NA	NA	NA	NA	NA	NA	NA	NA	NA	NA	NA	11.11	NA	NA	NA	NA	NA	NA	NA	NA	NA
K	intron_retention	I_chr3L_2589746_2592161,CG16986	chr3L	+	chr3L_2600960_2601020				chr3L_2600959_2600960;chr3L_2601020_2601021	chr3L_2600822_2600959;chr3L_2601021_2601417	0.00	NA	NA	32.14	NA	NA	NA	NA	NA	NA	NA	NA	NA	NA	NA	NA	NA	NA	NA	NA	NA	NA	NA	NA	NA	NA	NA	NA	NA	NA	NA	NA	NA	NA	NA	NA	NA	NA	NA
K	intron_retention	CG1718	chrX	-	chrX_21163958_21164368				chrX_21163957_21163958;chrX_21164368_21164369	chrX_21163741_21163957;chrX_21164369_21164557	64.50	NA	NA	NA	NA	NA	NA	NA	NA	NA	NA	NA	NA	NA	NA	NA	NA	NA	NA	NA	NA	NA	46.15	NA	NA	NA	NA	NA	NA	47.62	NA	NA	NA	NA	NA	NA	NA	NA	NA
K	intron_retention	CG13384	chr2L	+	chr2L_8384896_8385002				chr2L_8384895_8384896;chr2L_8385002_8385003	chr2L_8384754_8384895;chr2L_8385003_8385091	73.70	NA	61.11	NA	NA	NA	NA	NA	NA	NA	NA	NA	NA	NA	NA	NA	NA	NA	NA	NA	NA	NA	NA	NA	NA	NA	NA	54.17	NA	NA	57.14	NA	NA	NA	NA	NA	NA	NA	NA
K	intron_retention	CG30193,CG30190	chr2R	+	chr2R_18813008_18813071				chr2R_18813007_18813008;chr2R_18813071_18813072	chr2R_18812998_18813007;chr2R_18813072_18813135	80.43	NA	NA	NA	NA	NA	NA	69.23	NA	NA	NA	NA	NA	NA	NA	NA	NA	NA	NA	NA	NA	NA	NA	58.62	NA	NA	NA	NA	NA	NA	NA	NA	NA	NA	NA	NA	NA	66.67	NA
K	intron_retention	Lag1,I_chrX_6152540_6152929,RI_chrX_6153758_6161036,I_chrX_6160907_6161036	chrX	-	chrX_6152828_6152929				chrX_6152827_6152828;chrX_6152929_6152930	chrX_6152683_6152827;chrX_6152930_6153029	2.16	NA	NA	NA	NA	NA	NA	NA	NA	NA	NA	NA	NA	NA	NA	NA	NA	NA	NA	NA	NA	NA	NA	NA	NA	NA	NA	NA	17.86	NA	NA	NA	NA	NA	NA	NA	NA	NA	NA
K	intron_retention	CG15814,I_chrX_17743744_17743940	chrX	-	chrX_17743088_17743149				chrX_17743087_17743088;chrX_17743149_17743150	chrX_17742852_17743087;chrX_17743150_17743378	0.00	NA	NA	NA	NA	NA	NA	NA	NA	NA	NA	NA	NA	NA	NA	NA	NA	NA	NA	NA	NA	NA	NA	NA	NA	NA	NA	NA	13.89	NA	NA	NA	NA	NA	NA	NA	NA	NA	NA
K	intron_retention	Unc-76,RI_chrX_1983640_1985001,I_chrX_2002576_2003165	chrX	+	chrX_1985925_1985994				chrX_1985924_1985925;chrX_1985994_1985995	chrX_1985835_1985924;chrX_1985995_1987597	0.00	NA	NA	NA	NA	NA	NA	NA	NA	NA	NA	NA	NA	NA	NA	NA	NA	NA	NA	NA	NA	NA	NA	NA	NA	NA	NA	13.95	NA	NA	NA	NA	NA	NA	NA	NA	NA	NA	NA
K	intron_retention	CG7766,I_chrX_8993495_8994545,I_chrX_8991338_8991387	chrX	-	chrX_8989685_8990798				chrX_8989684_8989685;chrX_8990798_8990799	chrX_8989428_8989684;chrX_8990799_8990858	55.56	NA	NA	NA	NA	NA	NA	NA	NA	NA	NA	NA	41.86	NA	NA	NA	NA	NA	NA	NA	NA	NA	NA	NA	NA	NA	NA	NA	NA	NA	NA	NA	NA	NA	NA	NA	NA	NA	NA
K	intron_retention	Iap2,I_chr2R_11824086_11824186,REI_chr2R_11824089_11824525,CEI_chr2R_11826763_11827279	chr2R	-	chr2R_11820226_11820288				chr2R_11820225_11820226;chr2R_11820288_11820289	chr2R_11819695_11820225;chr2R_11820289_11821303	0.40	NA	NA	NA	NA	NA	NA	NA	NA	NA	NA	NA	NA	NA	NA	NA	NA	NA	NA	NA	NA	NA	NA	NA	NA	NA	NA	NA	16.94	NA	NA	NA	NA	NA	NA	NA	NA	NA	NA
K	intron_retention	CG9894,RI_chr2L_2755946_2756007	chr2L	+	chr2L_2756171_2756244				chr2L_2756170_2756171;chr2L_2756244_2756245	chr2L_2756008_2756170;chr2L_2756245_2756663	0.00	NA	NA	NA	NA	NA	NA	NA	NA	NA	NA	NA	NA	NA	NA	NA	NA	NA	NA	NA	NA	NA	NA	NA	NA	NA	NA	NA	24.76	NA	NA	NA	NA	NA	NA	NA	NA	NA	NA
K	intron_retention	CG7889	chrX	+	chrX_19138691_19138751				chrX_19138690_19138691;chrX_19138751_19138752	chrX_19138623_19138690;chrX_19138752_19138817	1.13	NA	NA	NA	NA	NA	NA	NA	NA	NA	NA	NA	NA	NA	NA	NA	NA	NA	NA	NA	NA	NA	NA	NA	NA	NA	NA	NA	29.63	NA	NA	NA	NA	NA	NA	NA	NA	NA	NA
K	intron_retention	Ptpmeg,I_chr3L_353688_353782,I_chr3L_355125_355175	chr3L	+	chr3L_355690_355752				chr3L_355689_355690;chr3L_355752_355753	chr3L_355438_355689;chr3L_355753_355883	91.67	NA	NA	NA	NA	NA	NA	NA	NA	NA	NA	77.78	NA	NA	NA	NA	NA	NA	NA	NA	NA	NA	NA	NA	NA	NA	NA	NA	NA	NA	NA	NA	NA	NA	NA	NA	NA	NA	NA
K	intron_retention	noncoding_22267	chrX	-	chrX_6581336_6581395				chrX_6581335_6581336;chrX_6581395_6581396	chrX_6581126_6581335;chrX_6581396_6581415	54.92	NA	NA	27.50	NA	NA	NA	NA	NA	NA	NA	40.48	NA	36.84	NA	NA	NA	29.17	NA	NA	NA	NA	NA	NA	NA	16.67	NA	NA	36.84	NA	NA	NA	NA	NA	NA	NA	NA	NA	NA
K	intron_retention	Wwox,I_chr2L_8000434_8000497,Spn28D	chr2L	-	chr2L_8000033_8000107				chr2L_8000032_8000033;chr2L_8000107_8000108	chr2L_7999777_8000032;chr2L_8000108_8000236	3.45	NA	NA	NA	NA	NA	NA	NA	NA	NA	NA	NA	NA	NA	NA	NA	NA	NA	NA	NA	NA	NA	NA	NA	NA	NA	NA	NA	24.44	NA	NA	NA	NA	NA	NA	NA	NA	NA	NA
K	intron_retention	CG3348,RI_chr3R_23117734_23117847	chr3R	-	chr3R_23117716_23117847				chr3R_23117715_23117716;chr3R_23117847_23117848	chr3R_23117634_23117715;chr3R_23117848_23117947	1.53	NA	NA	NA	NA	NA	NA	NA	NA	NA	NA	NA	NA	NA	NA	NA	NA	NA	NA	NA	NA	NA	NA	NA	NA	NA	NA	33.33	NA	NA	NA	NA	NA	NA	NA	NA	NA	NA	NA
K	intron_retention	slmo,CG34179	chr2L	-	chr2L_6047781_6047899				chr2L_6047780_6047781;chr2L_6047899_6047900	chr2L_6046654_6047780;chr2L_6047900_6047941	54.17	NA	NA	NA	NA	NA	NA	NA	NA	NA	NA	NA	NA	NA	NA	NA	21.88	NA	NA	NA	NA	NA	NA	NA	NA	NA	NA	NA	NA	NA	NA	NA	NA	NA	NA	NA	NA	NA	NA
K	intron_retention	sol	chrX	+	chrX_21222794_21222886				chrX_21222793_21222794;chrX_21222886_21222887	chrX_21222781_21222793;chrX_21222887_21223512	83.33	NA	NA	NA	NA	NA	NA	NA	NA	NA	NA	NA	NA	NA	NA	NA	NA	NA	NA	NA	NA	NA	NA	NA	NA	NA	NA	NA	NA	NA	NA	NA	56.25	NA	NA	NA	NA	NA	NA
K	intron_retention	CG15814,I_chrX_17743744_17743940	chrX	-	chrX_17744102_17744321				chrX_17744101_17744102;chrX_17744321_17744322	chrX_17743941_17744101;chrX_17744322_17744390	50.00	NA	NA	NA	NA	NA	NA	NA	NA	NA	NA	NA	NA	NA	NA	NA	NA	NA	NA	NA	NA	NA	NA	NA	NA	NA	NA	NA	NA	NA	NA	NA	NA	NA	NA	NA	NA	NA	NA
K	intron_retention	CG17119,sav	chr3R	-	chr3R_18881861_18881920				chr3R_18881860_18881861;chr3R_18881920_18881921	chr3R_18881764_18881860;chr3R_18881921_18882048	1.12	NA	NA	NA	NA	NA	NA	NA	NA	NA	NA	NA	NA	NA	NA	NA	NA	NA	NA	NA	NA	NA	NA	NA	NA	NA	NA	14.29	NA	NA	NA	NA	NA	NA	NA	NA	NA	NA	NA
K	intron_retention	Pax,RI_chr2L_19401373_19409403,RI_chr2L_19404683_19426205,RI_chr2L_19404823_19409403	chr2L	-	chr2L_19403717_19403998				chr2L_19403716_19403717;chr2L_19403998_19403999	chr2L_19403650_19403716;chr2L_19403999_19404682	52.83	NA	64.10	NA	67.74	NA	NA	78.57	65.93	34.38	72.00	NA	NA	65.85	NA	NA	NA	NA	74.29	26.92	NA	NA	36.11	NA	20.37	12.50	NA	NA	14.04	NA	NA	NA	NA	NA	NA	NA	NA	37.78	NA
K	intron_retention	MRP,F_chr2L_12727117_12736035	chr2L	+	chr2L_12722485_12722558				chr2L_12722484_12722485;chr2L_12722558_12722559	chr2L_12722355_12722484;chr2L_12722559_12724070	2.23	NA	NA	NA	NA	NA	NA	NA	NA	NA	NA	NA	NA	NA	NA	NA	NA	NA	NA	NA	NA	27.06	NA	NA	NA	NA	NA	NA	NA	NA	NA	NA	NA	NA	NA	NA	NA	NA	NA
K	intron_retention	RI_chr3L_20370940_20371530,I_chr3L_20374844_20374891,fbl	chr3L	+	chr3L_20383735_20383789				chr3L_20383734_20383735;chr3L_20383789_20383790	chr3L_20383558_20383734;chr3L_20383790_20383925	20.55	NA	NA	NA	NA	NA	NA	NA	NA	NA	NA	NA	NA	NA	NA	NA	NA	NA	NA	NA	NA	NA	NA	NA	NA	NA	NA	NA	NA	NA	NA	NA	NA	NA	NA	NA	NA	NA	NA
K	intron_retention	CG6845,I_chr3L_148414_148489	chr3L	+	chr3L_147399_147452				chr3L_147398_147399;chr3L_147452_147453	chr3L_147138_147398;chr3L_147453_147646	17.65	NA	NA	NA	NA	NA	NA	NA	NA	NA	NA	NA	NA	NA	NA	NA	NA	2.38	NA	NA	NA	NA	NA	NA	NA	NA	NA	NA	NA	NA	NA	NA	NA	NA	NA	82.61	NA	NA	NA
K	intron_retention	CG8029,I_chr2R_5095165_5095256	chr2R	+	chr2R_5095165_5095252				chr2R_5095164_5095165;chr2R_5095252_5095253	chr2R_5095083_5095164;chr2R_5095253_5095264	8.33	NA	NA	NA	NA	NA	36.69	NA	NA	NA	NA	NA	NA	NA	NA	NA	NA	NA	NA	NA	NA	NA	NA	NA	NA	NA	NA	NA	NA	NA	NA	NA	NA	NA	NA	NA	NA	NA	NA
K	intron_retention	RpL3,E_chr3R_7047964_7050565,I_chr3R_7048451_7049116,I_chr3R_7048452_7048540,I_chr3R_7048452_7049579,snoRNA:Me18S-A425,snoRNA:Psi28S-291,I_chr3R_7049970_7050189	chr3R	+	chr3R_7048452_7049579				chr3R_7048451_7048452;chr3R_7049579_7049580	chr3R_7048352_7048451;chr3R_7049580_7049679	94.44	NA	NA	NA	NA	NA	NA	NA	NA	NA	NA	NA	NA	NA	NA	NA	NA	NA	NA	NA	NA	NA	NA	NA	NA	NA	NA	NA	33.85	NA	NA	NA	NA	NA	NA	NA	NA	NA	NA
N	intron_retention	RpS27A	chr2L	+	chr2L_10410169_10410240				chr2L_10410168_10410169;chr2L_10410240_10410241	chr2L_10408388_10410168;chr2L_10410241_10410467	100.00	NA	NA	NA	NA	NA	NA	NA	NA	NA	NA	NA	NA	NA	NA	NA	NA	NA	NA	NA	NA	NA	NA	NA	NA	NA	NA	NA	NA	NA	70.00	NA	NA	NA	NA	NA	NA	NA	NA
K	intron_retention	CG12090,I_chr3L_1525393_1526659	chr3L	-	chr3L_1525393_1527189				chr3L_1525392_1525393;chr3L_1527189_1527190	chr3L_1525293_1525392;chr3L_1527190_1527240	80.47	NA	NA	NA	NA	NA	NA	NA	NA	NA	NA	NA	NA	NA	NA	NA	NA	NA	NA	NA	NA	NA	NA	61.90	NA	40.00	NA	NA	60.00	NA	NA	NA	NA	NA	NA	NA	NA	NA	NA
K	intron_retention	CG3499,I_chr2R_18772777_18772819	chr2R	-	chr2R_18773335_18773438				chr2R_18773334_18773335;chr2R_18773438_18773439	chr2R_18772937_18773334;chr2R_18773439_18773581	1.79	NA	NA	NA	NA	NA	NA	NA	NA	NA	NA	NA	NA	NA	NA	NA	NA	NA	NA	NA	NA	NA	NA	NA	NA	NA	NA	NA	18.18	NA	NA	NA	NA	NA	NA	NA	NA	NA	NA
K	intron_retention	BicD,Aac11,I_chr2L_17475843_17475910	chr2L	-	chr2L_17475355_17475534				chr2L_17475354_17475355;chr2L_17475534_17475535	chr2L_17474918_17475354;chr2L_17475535_17475615	94.12	NA	NA	NA	NA	NA	NA	NA	NA	NA	NA	NA	NA	NA	NA	NA	NA	NA	NA	NA	NA	NA	NA	NA	NA	NA	NA	NA	77.59	NA	NA	NA	NA	NA	NA	NA	NA	NA	NA
K	intron_retention	Aldh-III,I_chr2R_3361118_3361226,I_chr2R_3361349_3361451,I_chr2R_3361349_3361499	chr2R	-	chr2R_3361349_3361420				chr2R_3361348_3361349;chr2R_3361420_3361421	chr2R_3361249_3361348;chr2R_3361421_3361422	78.46	NA	NA	60.48	NA	NA	NA	59.70	NA	NA	NA	NA	NA	NA	NA	NA	NA	NA	NA	NA	NA	NA	NA	NA	NA	NA	NA	NA	NA	NA	NA	NA	NA	NA	NA	NA	NA	NA	NA
K	intron_retention	CG12090,I_chr3L_1525393_1526659	chr3L	-	chr3L_1525393_1525641				chr3L_1525392_1525393;chr3L_1525641_1525642	chr3L_1525293_1525392;chr3L_1525642_1525700	39.13	NA	NA	25.00	NA	NA	NA	26.92	NA	NA	NA	NA	NA	NA	NA	NA	NA	NA	NA	NA	NA	NA	NA	NA	NA	NA	25.71	NA	NA	NA	NA	NA	NA	NA	NA	NA	NA	NA	NA
K	intron_retention	CG16940,I_chr3L_212740_212843,I_chr3L_212783_212843,noncoding_9585,Kaz1-ORFA_Kaz1-ORFB	chr3L	+	chr3L_212785_212843				chr3L_212784_212785;chr3L_212843_212844	chr3L_212761_212784;chr3L_212844_212943	66.67	NA	NA	NA	NA	53.85	53.33	NA	NA	NA	52.38	NA	45.00	NA	NA	NA	NA	NA	NA	NA	52.00	NA	NA	NA	NA	NA	NA	NA	NA	NA	NA	NA	NA	NA	NA	NA	55.10	52.00	NA
K	intron_retention	CG16940,I_chr3L_212783_212843,Kaz1-ORFA_Kaz1-ORFB	chr3L	+	chr3L_215452_215504				chr3L_215451_215452;chr3L_215504_215505	chr3L_215386_215451;chr3L_215505_215624	12.06	NA	NA	NA	NA	NA	NA	NA	NA	NA	NA	NA	NA	NA	NA	NA	NA	NA	NA	NA	NA	NA	NA	NA	NA	NA	NA	NA	NA	NA	NA	NA	NA	NA	NA	NA	NA	NA	NA
K	intron_retention	dom,I_chr2R_17217595_17218598,I_chr2R_17228865_17228924	chr2R	+	chr2R_17228582_17228924				chr2R_17228581_17228582;chr2R_17228924_17228925	chr2R_17228199_17228581;chr2R_17228925_17229024	88.89	NA	NA	NA	NA	NA	NA	NA	NA	NA	NA	NA	NA	NA	NA	NA	NA	NA	NA	NA	NA	NA	NA	NA	NA	NA	NA	NA	NA	NA	NA	NA	NA	NA	NA	NA	NA	NA	NA
K	intron_retention	CG3626	chrX	+	chrX_4263145_4263206				chrX_4263144_4263145;chrX_4263206_4263207	chrX_4262847_4263144;chrX_4263207_4263413	0.00	NA	NA	NA	NA	NA	NA	NA	NA	NA	NA	NA	NA	NA	NA	NA	NA	NA	NA	NA	NA	17.31	NA	NA	NA	NA	NA	NA	NA	NA	NA	NA	NA	NA	NA	NA	NA	NA	NA
K	intron_retention	CG5941,E_chrX_5932158_5932432	chrX	+	chrX_5932227_5932295				chrX_5932226_5932227;chrX_5932295_5932296	chrX_5932074_5932226;chrX_5932296_5932598	1.94	NA	NA	NA	NA	NA	NA	NA	NA	NA	NA	NA	NA	NA	NA	NA	NA	NA	NA	NA	NA	NA	NA	NA	NA	NA	NA	NA	17.39	NA	NA	NA	NA	NA	NA	NA	NA	NA	NA
K	intron_retention	synj,I_chr2R_17968269_17968579	chr2R	+	chr2R_17972430_17972496				chr2R_17972429_17972430;chr2R_17972496_17972497	chr2R_17970210_17972429;chr2R_17972497_17973112	23.08	NA	NA	NA	NA	NA	NA	NA	NA	NA	NA	NA	NA	NA	NA	NA	NA	NA	NA	NA	NA	NA	NA	NA	NA	NA	NA	NA	NA	NA	NA	NA	NA	NA	NA	NA	11.24	NA	NA
K	intron_retention	Tao-1,I_chrX_19471628_19472934	chrX	-	chrX_19471628_19471934				chrX_19471627_19471628;chrX_19471934_19471935	chrX_19471528_19471627;chrX_19471935_19472535	66.67	NA	NA	NA	NA	47.37	NA	NA	NA	NA	NA	NA	NA	NA	NA	37.14	NA	NA	NA	NA	NA	NA	NA	NA	NA	NA	NA	NA	NA	NA	NA	NA	NA	NA	NA	NA	NA	NA	NA
K	intron_retention	CG1416,I_chr2L_21758100_21758179,I_chr2L_21758143_21758183,I_chr2L_21758143_21758209	chr2L	+	chr2L_21758143_21758201				chr2L_21758142_21758143;chr2L_21758201_21758202	chr2L_21758116_21758142;chr2L_21758202_21758279	78.65	NA	NA	NA	NA	NA	NA	NA	NA	NA	NA	NA	NA	NA	NA	NA	NA	NA	NA	NA	NA	57.45	NA	NA	NA	NA	NA	NA	NA	NA	NA	NA	NA	NA	NA	NA	NA	66.90	NA
K	intron_retention	CG12090,I_chr3L_1525393_1526659	chr3L	-	chr3L_1525701_1527189				chr3L_1525700_1525701;chr3L_1527189_1527190	chr3L_1525644_1525700;chr3L_1527190_1527240	68.59	NA	NA	46.15	NA	NA	NA	NA	NA	NA	NA	NA	NA	NA	NA	NA	NA	NA	NA	NA	NA	52.63	NA	NA	52.38	NA	50.00	NA	NA	NA	NA	NA	NA	NA	NA	NA	NA	NA	NA
K	intron_retention	Hcs,I_chr3R_1303481_1304607	chr3R	+	chr3R_1305505_1305567				chr3R_1305504_1305505;chr3R_1305567_1305568	chr3R_1305355_1305504;chr3R_1305568_1305711	23.53	NA	NA	0.00	NA	NA	NA	NA	NA	NA	NA	NA	NA	NA	NA	NA	NA	NA	NA	NA	NA	NA	NA	NA	NA	NA	NA	NA	NA	NA	NA	NA	NA	NA	NA	NA	NA	NA	NA
K	intron_retention	CG7203,Rack1,RI_chr2L_7826337_7826533	chr2L	-	chr2L_7826337_7826533				chr2L_7826336_7826337;chr2L_7826533_7826534	chr2L_7826237_7826336;chr2L_7826534_7826633	16.36	NA	NA	NA	NA	NA	NA	NA	NA	NA	NA	NA	NA	NA	NA	NA	NA	NA	NA	NA	NA	NA	NA	NA	NA	NA	NA	NA	1.54	NA	NA	NA	NA	NA	NA	NA	NA	NA	NA
K	intron_retention	Inos,I_chr2R_3344353_3345211,noncoding_4874	chr2R	-	chr2R_3344353_3345211				chr2R_3344352_3344353;chr2R_3345211_3345212	chr2R_3344253_3344352;chr2R_3345212_3345260	82.35	NA	NA	NA	NA	NA	NA	NA	NA	NA	NA	NA	NA	NA	NA	NA	NA	NA	NA	NA	NA	NA	NA	NA	NA	NA	NA	NA	NA	NA	52.94	NA	NA	NA	NA	NA	NA	NA	NA
K	intron_retention	mfas,I_chr3R_7811954_7812017,I_chr3R_7818597_7818853,I_chr3R_7818607_7818853,RI_chr3R_7818607_7818970	chr3R	-	chr3R_7818575_7818853				chr3R_7818574_7818575;chr3R_7818853_7818854	chr3R_7818507_7818574;chr3R_7818854_7818892	81.55	NA	NA	NA	NA	NA	NA	NA	NA	NA	NA	NA	NA	NA	NA	NA	NA	NA	NA	NA	NA	NA	NA	NA	NA	NA	NA	NA	NA	NA	NA	NA	63.04	NA	NA	NA	NA	NA	NA
K	intron_retention	LSm7	chr2L	-	chr2L_16742443_16742625				chr2L_16742442_16742443;chr2L_16742625_16742626	chr2L_16742326_16742442;chr2L_16742626_16742986	50.22	NA	NA	NA	NA	NA	NA	NA	NA	16.92	NA	NA	19.44	NA	NA	NA	NA	NA	NA	NA	NA	NA	NA	NA	NA	NA	NA	NA	NA	NA	NA	NA	NA	NA	NA	NA	NA	NA	NA
K	intron_retention	CG3321,RI_chr3R_10154615_10155360	chr3R	+	chr3R_10152906_10152974				chr3R_10152905_10152906;chr3R_10152974_10152975	chr3R_10152858_10152905;chr3R_10152975_10153473	0.00	NA	NA	NA	NA	NA	NA	NA	NA	NA	NA	NA	NA	NA	NA	NA	NA	NA	NA	NA	NA	NA	NA	NA	NA	NA	37.04	NA	NA	NA	NA	NA	NA	NA	NA	NA	NA	NA	NA
K	intron_retention	PH4alphaEFB,I_chr3R_26305150_26309614	chr3R	+	chr3R_26311115_26311175				chr3R_26311114_26311115;chr3R_26311175_26311176	chr3R_26310949_26311114;chr3R_26311176_26311493	0.00	NA	NA	NA	NA	NA	NA	NA	NA	NA	NA	NA	NA	NA	NA	NA	NA	NA	NA	NA	NA	NA	NA	NA	NA	NA	NA	NA	15.18	NA	NA	NA	NA	NA	NA	NA	NA	NA	NA
K	intron_retention	CG30389,I_chr2R_17044803_17047935	chr2R	-	chr2R_17038429_17038487				chr2R_17038428_17038429;chr2R_17038487_17038488	chr2R_17037770_17038428;chr2R_17038488_17038589	0.00	NA	NA	NA	NA	NA	NA	NA	NA	NA	NA	NA	NA	NA	NA	NA	NA	NA	NA	NA	NA	NA	NA	NA	NA	NA	NA	12.27	NA	NA	NA	NA	NA	NA	NA	NA	NA	NA	NA
K	intron_retention	CG6845,I_chr3L_148414_148489	chr3L	+	chr3L_147647_147699				chr3L_147646_147647;chr3L_147699_147700	chr3L_147453_147646;chr3L_147700_147729	50.00	NA	NA	NA	NA	NA	NA	NA	NA	NA	NA	NA	NA	NA	NA	NA	NA	NA	NA	NA	31.82	NA	NA	NA	NA	29.17	NA	NA	NA	NA	NA	NA	NA	NA	NA	NA	NA	NA	NA
K	intron_retention	Hrb98DE,RI_chr3R_24429041_24431183,RI_chr3R_24430202_24430258	chr3R	+	chr3R_24429421_24431183				chr3R_24429420_24429421;chr3R_24431183_24431184	chr3R_24429330_24429420;chr3R_24431184_24431283	70.00	NA	NA	NA	NA	NA	NA	NA	NA	NA	NA	54.35	NA	NA	NA	NA	NA	NA	NA	NA	NA	NA	NA	NA	NA	NA	NA	NA	NA	NA	45.00	NA	NA	NA	NA	NA	NA	NA	NA
K	intron_retention	I_chrX_16495232_16495296,mbt	chrX	+	chrX_16506739_16507570				chrX_16506738_16506739;chrX_16507570_16507571	chrX_16506467_16506738;chrX_16507571_16508883	7.14	NA	NA	NA	NA	NA	NA	NA	NA	NA	NA	NA	NA	NA	NA	NA	NA	NA	NA	NA	NA	44.23	NA	NA	NA	NA	NA	NA	NA	NA	NA	NA	NA	NA	NA	NA	NA	NA	NA
K	intron_retention	CG4612	chr2R	-	chr2R_20413175_20413237				chr2R_20413174_20413175;chr2R_20413237_20413238	chr2R_20412297_20413174;chr2R_20413238_20413525	2.97	NA	NA	NA	NA	NA	NA	NA	NA	NA	NA	NA	NA	NA	NA	NA	NA	NA	NA	NA	NA	25.93	NA	NA	NA	NA	NA	NA	NA	NA	NA	NA	NA	NA	NA	NA	NA	NA	NA
K	intron_retention	hopscotch	chrX	-	chrX_11258837_11259065				chrX_11258836_11258837;chrX_11259065_11259066	chrX_11258517_11258836;chrX_11259066_11259272	0.00	NA	NA	NA	NA	NA	NA	NA	NA	NA	NA	NA	NA	NA	NA	NA	NA	NA	NA	NA	NA	20.00	NA	NA	NA	NA	NA	NA	NA	NA	NA	NA	NA	NA	NA	NA	NA	NA	NA
K	intron_retention	CG4822,I_chr2L_120081_120199,I_chr2L_120266_120420,I_chr2L_125267_128799,RI_chr2L_126228_126309	chr2L	-	chr2L_120365_120420				chr2L_120364_120365;chr2L_120420_120421	chr2L_120168_120364;chr2L_120421_120430	36.18	NA	NA	NA	NA	NA	NA	NA	NA	NA	NA	NA	NA	NA	NA	NA	NA	NA	NA	NA	NA	9.09	NA	NA	NA	NA	NA	NA	NA	NA	NA	NA	NA	NA	NA	NA	NA	NA	NA
K	intron_retention	Gbeta13F,I_chrX_15754284_15755184,RI_chrX_15754356_15755268,I_chrX_15754356_15755409,RI_chrX_15755345_15755409	chrX	+	chrX_15755345_15755409				chrX_15755344_15755345;chrX_15755409_15755410	chrX_15755269_15755344;chrX_15755410_15755509	85.71	NA	NA	NA	NA	NA	67.92	NA	NA	NA	NA	NA	NA	NA	NA	NA	NA	NA	NA	NA	NA	50.00	NA	NA	NA	NA	NA	NA	NA	NA	NA	NA	NA	NA	NA	NA	NA	NA	NA
K	intron_retention	spin,I_chr2R_12013288_12013847	chr2R	+	chr2R_12020141_12020333				chr2R_12020140_12020141;chr2R_12020333_12020334	chr2R_12020064_12020140;chr2R_12020334_12020372	22.58	NA	NA	NA	NA	NA	NA	NA	NA	NA	NA	NA	NA	NA	NA	NA	NA	NA	NA	NA	NA	NA	NA	NA	NA	NA	NA	NA	NA	NA	NA	NA	NA	NA	NA	NA	NA	NA	NA
K	intron_retention	CG9776	chr3R	-	chr3R_153740_153858				chr3R_153739_153740;chr3R_153858_153859	chr3R_153532_153739;chr3R_153859_154129	10.87	NA	NA	58.93	NA	NA	NA	NA	NA	NA	NA	NA	NA	NA	NA	NA	NA	NA	NA	NA	NA	NA	NA	NA	NA	NA	NA	NA	NA	NA	NA	NA	NA	NA	NA	NA	NA	NA	NA
K	intron_retention	CG3635	chr2L	+	chr2L_22183467_22183599				chr2L_22183466_22183467;chr2L_22183599_22183600	chr2L_22183394_22183466;chr2L_22183600_22183915	82.69	NA	68.42	NA	NA	NA	NA	NA	NA	NA	NA	NA	NA	NA	NA	NA	NA	62.50	NA	NA	NA	63.01	NA	NA	NA	NA	NA	NA	NA	NA	NA	NA	NA	NA	NA	NA	NA	NA	NA
K	intron_retention	CG10433	chr2R	-	chr2R_17493866_17493972				chr2R_17493865_17493866;chr2R_17493972_17493973	chr2R_17493797_17493865;chr2R_17493973_17494122	50.00	NA	NA	NA	NA	NA	NA	NA	NA	NA	NA	NA	NA	NA	NA	NA	NA	NA	NA	NA	NA	NA	NA	NA	NA	NA	NA	NA	NA	NA	NA	NA	28.57	NA	NA	NA	NA	NA	NA
K	intron_retention	CG12004	chr3L	+	chr3L_1573621_1573679				chr3L_1573620_1573621;chr3L_1573679_1573680	chr3L_1573546_1573620;chr3L_1573680_1573764	0.00	NA	NA	NA	NA	NA	NA	NA	NA	NA	NA	NA	NA	NA	NA	NA	NA	NA	NA	NA	NA	NA	NA	NA	NA	NA	NA	NA	19.39	NA	NA	NA	NA	NA	NA	NA	NA	NA	NA
K	intron_retention	Pabp2,I_chr2R_4020297_4020426	chr2R	+	chr2R_4020581_4020645				chr2R_4020580_4020581;chr2R_4020645_4020646	chr2R_4020447_4020580;chr2R_4020646_4020713	8.00	NA	NA	NA	NA	NA	NA	NA	NA	NA	NA	NA	NA	NA	NA	NA	NA	NA	NA	NA	NA	NA	NA	NA	NA	NA	NA	NA	48.00	NA	NA	NA	NA	NA	NA	NA	NA	NA	NA
K	intron_retention	CG7766,I_chrX_8993495_8994545,I_chrX_8991338_8991387	chrX	-	chrX_8994691_8995128				chrX_8994690_8994691;chrX_8995128_8995129	chrX_8994546_8994690;chrX_8995129_8995452	39.64	NA	NA	NA	NA	NA	NA	NA	NA	NA	NA	NA	NA	NA	NA	NA	NA	NA	NA	NA	NA	NA	NA	NA	NA	NA	NA	NA	NA	NA	NA	NA	NA	NA	NA	NA	NA	NA	NA
K	intron_retention	CG12206,I_chrX_3367405_3367523	chrX	-	chrX_3360369_3360431				chrX_3360368_3360369;chrX_3360431_3360432	chrX_3360303_3360368;chrX_3360432_3360665	0.00	NA	NA	NA	NA	NA	NA	NA	NA	NA	NA	NA	NA	NA	NA	NA	NA	NA	NA	NA	NA	NA	NA	NA	NA	NA	NA	NA	NA	NA	NA	NA	NA	NA	NA	NA	NA	NA	NA
K	intron_retention	CG5594,CG2812	chr2R	+	chr2R_19810380_19810444				chr2R_19810379_19810380;chr2R_19810444_19810445	chr2R_19810164_19810379;chr2R_19810445_19810552	0.60	NA	NA	NA	NA	NA	NA	NA	NA	NA	NA	NA	NA	NA	NA	NA	NA	NA	NA	NA	NA	NA	NA	NA	NA	NA	NA	NA	13.16	NA	NA	NA	NA	NA	NA	NA	NA	NA	NA
K	intron_retention	RpS16,RI_chr2R_18493796_18494013,I_chr2R_18494146_18494441	chr2R	+	chr2R_18493675_18493751				chr2R_18493674_18493675;chr2R_18493751_18493752	chr2R_18493560_18493674;chr2R_18493752_18493793	26.95	NA	NA	NA	NA	NA	NA	NA	NA	NA	NA	NA	NA	NA	NA	NA	NA	NA	NA	NA	NA	NA	NA	NA	NA	NA	NA	NA	NA	NA	NA	NA	NA	NA	NA	NA	NA	NA	NA
K	intron_retention	pcm	chrX	-	chrX_19381746_19381824				chrX_19381745_19381746;chrX_19381824_19381825	chrX_19381165_19381745;chrX_19381825_19382718	0.00	NA	NA	NA	NA	NA	NA	NA	NA	NA	NA	NA	NA	NA	NA	NA	NA	NA	NA	NA	NA	50.00	NA	NA	NA	NA	NA	NA	NA	NA	NA	NA	NA	NA	NA	NA	NA	NA	NA
K	intron_retention	E(bx),I_chr3L_240127_240176,I_chr3L_246324_246699	chr3L	-	chr3L_240111_240176				chr3L_240110_240111;chr3L_240176_240177	chr3L_240027_240110;chr3L_240177_240276	80.00	NA	NA	NA	NA	NA	61.40	NA	NA	NA	NA	NA	NA	NA	NA	NA	NA	NA	NA	NA	NA	NA	NA	NA	NA	NA	NA	NA	NA	NA	NA	NA	NA	NA	NA	NA	NA	NA	NA
K	intron_retention	rdgB,noncoding_23582	chrX	+	chrX_13668012_13668718				chrX_13668011_13668012;chrX_13668718_13668719	chrX_13667839_13668011;chrX_13668719_13668873	83.33	NA	NA	NA	NA	NA	NA	NA	NA	NA	NA	65.71	NA	NA	NA	NA	NA	NA	NA	NA	NA	38.89	NA	NA	NA	NA	NA	NA	NA	66.67	NA	NA	NA	NA	NA	NA	NA	NA	71.43
K	intron_retention	CG13124,RI_chr2L_9907784_9908405,I_chr2L_9908142_9908424,I_chr2L_9908175_9908424,I_chr2L_9911150_9911296	chr2L	-	chr2L_9907784_9908424				chr2L_9907783_9907784;chr2L_9908424_9908425	chr2L_9907756_9907783;chr2L_9908425_9908505	23.47	NA	NA	NA	NA	NA	NA	NA	NA	NA	NA	NA	NA	NA	NA	NA	NA	NA	NA	NA	NA	NA	NA	NA	NA	NA	NA	NA	NA	NA	NA	NA	NA	NA	NA	NA	NA	NA	NA
K	intron_retention	mys,I_chrX_7958795_7961094	chrX	+	chrX_7958795_7961094				chrX_7958794_7958795;chrX_7961094_7961095	chrX_7958695_7958794;chrX_7961095_7961194	35.25	NA	NA	NA	NA	NA	NA	NA	NA	NA	NA	NA	NA	NA	NA	NA	NA	NA	NA	NA	NA	4.88	NA	NA	NA	NA	NA	NA	NA	NA	NA	NA	NA	NA	NA	NA	NA	NA	NA
K	intron_retention	Apc	chr3R	-	chr3R_24666548_24670281				chr3R_24666547_24666548;chr3R_24670281_24670282	chr3R_24662621_24666547;chr3R_24670282_24670491	0.00	NA	NA	NA	NA	NA	NA	NA	NA	NA	NA	NA	NA	NA	NA	NA	NA	NA	NA	NA	NA	13.75	NA	NA	NA	NA	NA	NA	NA	NA	NA	NA	NA	NA	NA	NA	NA	NA	NA
K	intron_retention	CG4872,Rcp	chrX	+	chrX_16776552_16776642				chrX_16776551_16776552;chrX_16776642_16776643	chrX_16776542_16776551;chrX_16776643_16776831	36.84	NA	NA	NA	NA	NA	NA	NA	NA	NA	NA	NA	NA	NA	NA	NA	NA	NA	NA	NA	NA	NA	NA	NA	NA	NA	NA	NA	NA	NA	NA	NA	NA	NA	NA	NA	NA	NA	NA
K	intron_retention	CG10083	chr3L	-	chr3L_13478641_13478702				chr3L_13478640_13478641;chr3L_13478702_13478703	chr3L_13478189_13478640;chr3L_13478703_13479401	0.00	NA	NA	NA	NA	NA	NA	NA	NA	NA	NA	NA	NA	NA	NA	NA	NA	NA	NA	NA	NA	NA	NA	NA	NA	NA	NA	NA	22.03	NA	NA	NA	NA	NA	NA	NA	NA	NA	NA
K	intron_retention	gish,RI_chr3R_12118557_12122383	chr3R	+	chr3R_12121543_12122383				chr3R_12121542_12121543;chr3R_12122383_12122384	chr3R_12121448_12121542;chr3R_12122384_12122483	27.27	NA	NA	NA	NA	NA	NA	NA	NA	NA	NA	NA	NA	NA	NA	NA	NA	NA	NA	10.98	NA	NA	NA	NA	NA	NA	NA	NA	NA	NA	NA	NA	NA	NA	NA	NA	NA	NA	NA
K	intron_retention	CG14442,I_chrX_6586147_6586435	chrX	-	chrX_6586898_6587143				chrX_6586897_6586898;chrX_6587143_6587144	chrX_6586436_6586897;chrX_6587144_6589034	80.65	NA	NA	NA	NA	NA	NA	NA	NA	NA	NA	NA	NA	NA	NA	NA	NA	NA	NA	NA	NA	NA	NA	NA	NA	NA	NA	NA	NA	63.64	NA	NA	NA	NA	NA	NA	NA	NA	NA
K	intron_retention	CG14253,E_chr3R_22806425_22807258	chr3R	+	chr3R_22806425_22807254				chr3R_22806424_22806425;chr3R_22807254_22807255	chr3R_22806325_22806424;chr3R_22807255_22807473	40.48	NA	NA	NA	NA	NA	NA	NA	NA	NA	NA	NA	NA	NA	NA	NA	NA	NA	NA	NA	NA	NA	NA	NA	NA	NA	NA	NA	NA	NA	NA	NA	NA	NA	NA	NA	NA	NA	NA
K	intron_retention	CG8929	chr2R	+	chr2R_16214899_16215371				chr2R_16214898_16214899;chr2R_16215371_16215372	chr2R_16214792_16214898;chr2R_16215372_16215639	50.00	NA	NA	NA	NA	26.09	NA	NA	NA	NA	NA	NA	NA	NA	NA	NA	NA	NA	NA	NA	NA	22.58	NA	NA	NA	NA	NA	NA	NA	NA	NA	NA	NA	NA	NA	NA	27.78	NA	NA
K	intron_retention	eIF4G,I_chr4_948813_950447	chr4	-	chr4_950650_950705				chr4_950649_950650;chr4_950705_950706	chr4_950448_950649;chr4_950706_950727	0.00	NA	NA	NA	NA	NA	NA	NA	NA	NA	NA	NA	NA	NA	NA	NA	NA	NA	NA	NA	NA	NA	NA	NA	NA	NA	NA	21.15	NA	NA	NA	NA	NA	NA	NA	NA	NA	NA	NA
K	intron_retention	Aldh-III,RE_chr2R_3355332_3355720,I_chr2R_3356541_3356614,RI_chr2R_3357578_3357636,I_chr2R_3361118_3361226,I_chr2R_3361349_3361499	chr2R	-	chr2R_3355332_3356614				chr2R_3355331_3355332;chr2R_3356614_3356615	chr2R_3355296_3355331;chr2R_3356615_3356666	42.86	NA	NA	NA	NA	NA	NA	NA	NA	NA	NA	NA	NA	NA	NA	28.57	NA	NA	NA	NA	NA	26.47	NA	NA	NA	NA	NA	NA	NA	NA	NA	NA	NA	NA	NA	NA	NA	NA	NA
K	intron_retention	CG6805	chr2R	+	chr2R_12894564_12894637				chr2R_12894563_12894564;chr2R_12894637_12894638	chr2R_12894294_12894563;chr2R_12894638_12895109	80.00	NA	NA	NA	NA	NA	NA	NA	NA	63.16	NA	NA	53.85	NA	NA	NA	NA	NA	NA	NA	64.56	56.67	NA	NA	NA	NA	NA	NA	NA	NA	NA	NA	NA	NA	NA	NA	NA	NA	NA
K	intron_retention	syd,I_chr3L_7924891_7925400	chr3L	-	chr3L_7920921_7921016				chr3L_7920920_7920921;chr3L_7921016_7921017	chr3L_7920860_7920920;chr3L_7921017_7921217	46.15	NA	NA	15.00	NA	NA	NA	NA	NA	NA	NA	NA	NA	NA	NA	NA	NA	NA	NA	NA	NA	NA	NA	NA	NA	NA	NA	NA	NA	NA	NA	NA	NA	NA	NA	NA	NA	NA	NA
N	intron_retention	CG42394,noncoding_15936,E_chr3R_6675742_6676058	chr3R	+	chr3R_6677211_6677262				chr3R_6677210_6677211;chr3R_6677262_6677263	chr3R_6677007_6677210;chr3R_6677263_6677270	61.11	NA	NA	NA	NA	NA	NA	NA	NA	NA	38.89	NA	33.33	NA	NA	NA	NA	NA	NA	NA	NA	NA	NA	NA	NA	NA	NA	NA	NA	NA	NA	NA	NA	NA	NA	NA	NA	NA	NA
K	intron_retention	CG10171	chr3L	-	chr3L_13379639_13379700				chr3L_13379638_13379639;chr3L_13379700_13379701	chr3L_13379048_13379638;chr3L_13379701_13380698	60.00	NA	NA	NA	NA	NA	NA	NA	NA	NA	NA	NA	NA	NA	NA	NA	NA	NA	NA	NA	NA	NA	NA	NA	NA	NA	NA	37.50	NA	NA	NA	NA	NA	NA	NA	NA	NA	NA	NA
K	intron_retention	CG4896,REI_chr2L_1179197_1179859,I_chr2L_1191535_1191648	chr2L	+	chr2L_1180124_1180212				chr2L_1180123_1180124;chr2L_1180212_1180213	chr2L_1179997_1180123;chr2L_1180213_1180449	36.28	NA	NA	NA	NA	NA	NA	NA	NA	NA	NA	NA	23.53	NA	NA	NA	NA	NA	NA	NA	NA	NA	NA	NA	NA	NA	NA	NA	NA	NA	NA	NA	NA	NA	NA	NA	NA	NA	NA
K	intron_retention	I_chrX_1962457_1964222,CG4045	chrX	-	chrX_1969173_1969239				chrX_1969172_1969173;chrX_1969239_1969240	chrX_1969071_1969172;chrX_1969240_1969651	4.72	NA	NA	NA	NA	NA	NA	NA	NA	NA	NA	NA	NA	NA	NA	NA	NA	NA	NA	NA	NA	37.50	NA	NA	NA	NA	NA	NA	NA	NA	NA	NA	NA	NA	NA	NA	NA	NA	NA
K	intron_retention	CG1021,RI_chr3R_2217711_2231463,I_chr3R_2218682_2231463,I_chr3R_2219634_2231390,I_chr3R_2231383_2231463	chr3R	-	chr3R_2215847_2215923				chr3R_2215846_2215847;chr3R_2215923_2215924	chr3R_2215733_2215846;chr3R_2215924_2216016	0.00	NA	NA	NA	NA	NA	NA	NA	NA	NA	NA	NA	NA	NA	NA	NA	NA	NA	NA	NA	NA	NA	NA	NA	NA	NA	NA	NA	20.59	NA	NA	NA	NA	NA	NA	NA	NA	NA	NA
K	intron_retention	CG1667,RI_chr2R_5731409_5731653,I_chr2R_5732410_5732504	chr2R	+	chr2R_5732410_5732494				chr2R_5732409_5732410;chr2R_5732494_5732495	chr2R_5732341_5732409;chr2R_5732495_5732561	15.15	NA	NA	NA	NA	NA	NA	NA	NA	0.00	NA	NA	NA	NA	NA	NA	NA	NA	NA	NA	NA	NA	NA	NA	NA	NA	NA	NA	NA	NA	NA	NA	NA	NA	NA	NA	NA	NA	NA
K	intron_retention	CG9705,I_chr3L_16773492_16773604,I_chr3L_16773517_16773604,I_chr3L_16774043_16774562	chr3L	+	chr3L_16773521_16773604				chr3L_16773520_16773521;chr3L_16773604_16773605	chr3L_16773212_16773520;chr3L_16773605_16773704	30.00	NA	NA	NA	NA	NA	12.86	NA	NA	NA	NA	NA	NA	NA	NA	NA	NA	NA	NA	NA	NA	81.75	NA	NA	NA	NA	NA	NA	NA	NA	NA	NA	NA	NA	NA	NA	NA	NA	NA
K	intron_retention	Abl,I_chr3L_16622304_16639909,RI_chr3L_16652567_16654512	chr3L	-	chr3L_16616389_16616736				chr3L_16616388_16616389;chr3L_16616736_16616737	chr3L_16615447_16616388;chr3L_16616737_16618374	57.75	NA	NA	89.02	42.50	40.74	NA	76.47	NA	NA	39.56	NA	NA	NA	NA	78.57	NA	NA	NA	NA	NA	32.44	NA	NA	72.22	75.86	NA	NA	NA	NA	NA	NA	19.62	NA	NA	84.91	NA	NA	NA
K	intron_retention	Sec16,I_chrX_12501913_12502010,I_chrX_12502899_12502973	chrX	+	chrX_12502899_12502967				chrX_12502898_12502899;chrX_12502967_12502968	chrX_12502799_12502898;chrX_12502968_12503669	13.87	NA	NA	NA	NA	NA	NA	NA	NA	NA	NA	NA	NA	NA	NA	NA	NA	NA	NA	NA	NA	NA	NA	NA	NA	NA	NA	NA	NA	NA	NA	NA	NA	NA	NA	NA	NA	NA	NA
K	intron_retention	Dsp1,I_chrX_16231287_16231413	chrX	+	chrX_16228273_16228333				chrX_16228272_16228273;chrX_16228333_16228334	chrX_16228086_16228272;chrX_16228334_16228446	85.21	NA	NA	NA	NA	NA	NA	NA	NA	NA	69.57	NA	NA	NA	NA	NA	NA	NA	NA	NA	NA	NA	NA	NA	NA	NA	NA	58.33	NA	53.85	NA	NA	NA	NA	NA	NA	70.37	NA	NA
K	intron_retention	TM9SF4,I_chr2L_13774105_13774160	chr2L	+	chr2L_13773323_13773382				chr2L_13773322_13773323;chr2L_13773382_13773383	chr2L_13773184_13773322;chr2L_13773383_13773888	2.74	NA	NA	NA	NA	NA	NA	NA	NA	NA	NA	NA	NA	NA	NA	NA	NA	NA	NA	NA	NA	NA	NA	NA	NA	NA	NA	NA	27.87	NA	NA	NA	NA	NA	NA	NA	NA	NA	NA
K	intron_retention	noncoding_4282	chr2L	+	chr2L_22131448_22131502				chr2L_22131447_22131448;chr2L_22131502_22131503	chr2L_22131354_22131447;chr2L_22131503_22131699	36.36	NA	NA	NA	NA	NA	NA	NA	NA	NA	NA	NA	NA	NA	NA	NA	NA	NA	NA	NA	NA	NA	NA	NA	NA	NA	NA	NA	NA	NA	NA	NA	NA	NA	NA	NA	NA	NA	NA
K	intron_retention	tho2	chr2L	-	chr2L_2138159_2139629				chr2L_2138158_2138159;chr2L_2139629_2139630	chr2L_2137984_2138158;chr2L_2139630_2139673	19.05	NA	NA	NA	NA	NA	NA	NA	NA	NA	NA	NA	NA	NA	NA	NA	NA	6.38	NA	NA	NA	NA	NA	NA	NA	NA	NA	NA	NA	NA	NA	NA	NA	NA	NA	NA	NA	NA	NA
K	intron_retention	CG12054	chr3R	+	chr3R_27052801_27054418				chr3R_27052800_27052801;chr3R_27054418_27054419	chr3R_27052289_27052800;chr3R_27054419_27055127	36.59	NA	NA	NA	NA	NA	NA	NA	NA	NA	NA	NA	NA	NA	NA	NA	NA	NA	NA	NA	NA	NA	NA	NA	NA	NA	NA	NA	NA	NA	NA	NA	NA	NA	NA	NA	NA	NA	NA
K	intron_retention	CG6608,I_chr3R_6706829_6707624	chr3R	-	chr3R_6707526_6707624				chr3R_6707525_6707526;chr3R_6707624_6707625	chr3R_6707285_6707525;chr3R_6707625_6707724	59.38	43.59	NA	NA	NA	NA	82.61	NA	NA	44.83	NA	NA	NA	78.26	NA	73.33	NA	NA	NA	NA	77.42	NA	NA	NA	NA	74.29	NA	NA	NA	46.43	NA	NA	NA	NA	NA	74.00	NA	NA	NA
K	intron_retention	CG32809,RI_chrX_1585391_1586471,a6,I_chrX_1589508_1589564	chrX	-	chrX_1589508_1589572				chrX_1589507_1589508;chrX_1589572_1589573	chrX_1589408_1589507;chrX_1589573_1589664	0.00	NA	NA	NA	NA	NA	NA	NA	NA	NA	NA	NA	NA	NA	NA	NA	NA	NA	NA	NA	NA	NA	NA	NA	NA	NA	NA	47.06	NA	NA	NA	NA	NA	NA	NA	NA	NA	NA	NA
K	intron_retention	CG12090,I_chr3L_1525393_1526659	chr3L	-	chr3L_1525393_1526333				chr3L_1525392_1525393;chr3L_1526333_1526334	chr3L_1525293_1525392;chr3L_1526334_1526398	91.67	NA	NA	NA	NA	NA	NA	NA	NA	NA	NA	36.00	NA	NA	NA	NA	NA	NA	NA	NA	NA	NA	NA	NA	NA	NA	NA	NA	NA	NA	NA	NA	NA	NA	NA	NA	NA	NA	NA
K	intron_retention	Eaf,RI_chr2R_3294566_3294636,I_chr2R_3294566_3294656,RI_chr2R_3294566_3294714,I_chr2R_3294566_3295255,I_chr2R_3294591_3295244	chr2R	-	chr2R_3294566_3294642				chr2R_3294565_3294566;chr2R_3294642_3294643	chr2R_3294491_3294565;chr2R_3294643_3294736	58.72	NA	NA	NA	NA	NA	NA	NA	NA	NA	NA	NA	NA	NA	NA	NA	NA	NA	NA	NA	NA	NA	NA	NA	NA	NA	NA	NA	NA	NA	NA	NA	NA	NA	NA	NA	NA	NA	NA
K	intron_retention	roq,CG4753	chr3L	-	chr3L_16367300_16367507				chr3L_16367299_16367300;chr3L_16367507_16367508	chr3L_16366649_16367299;chr3L_16367508_16367764	95.83	NA	NA	NA	NA	NA	NA	NA	NA	NA	53.85	NA	NA	NA	NA	NA	NA	66.67	NA	NA	64.00	NA	NA	NA	NA	NA	NA	NA	NA	NA	NA	NA	NA	NA	NA	NA	NA	NA	NA
K	intron_retention	Rnp4F,I_chrX_5214525_5214591	chrX	-	chrX_5215771_5215851				chrX_5215770_5215771;chrX_5215851_5215852	chrX_5215595_5215770;chrX_5215852_5216360	0.00	NA	NA	NA	NA	NA	NA	NA	NA	NA	NA	NA	NA	NA	NA	NA	NA	NA	NA	NA	NA	20.00	NA	NA	NA	NA	NA	NA	NA	NA	NA	NA	NA	NA	NA	NA	NA	NA	NA
K	intron_retention	CG12090,I_chr3L_1525393_1526659,Ir62a	chr3L	-	chr3L_1528077_1531390				chr3L_1528076_1528077;chr3L_1531390_1531391	chr3L_1528061_1528076;chr3L_1531391_1531522	73.87	NA	NA	27.78	NA	NA	NA	NA	NA	NA	NA	NA	NA	NA	NA	NA	NA	NA	NA	NA	NA	NA	NA	NA	NA	NA	NA	NA	NA	NA	NA	NA	NA	NA	NA	NA	NA	NA	NA
K	intron_retention	Taf6	chr3L	+	chr3L_19594248_19594309				chr3L_19594247_19594248;chr3L_19594309_19594310	chr3L_19594013_19594247;chr3L_19594310_19594484	86.36	NA	NA	NA	NA	NA	NA	NA	NA	NA	NA	NA	NA	NA	NA	NA	NA	NA	NA	NA	NA	66.67	NA	NA	NA	NA	NA	NA	NA	NA	NA	NA	NA	NA	NA	NA	NA	NA	NA
K	intron_retention	MB8.chr3R.pasa.66,ref1,RI_chr3R_2904130_2904237,I_chr3R_2904452_2904543	chr3R	-	chr3R_2905178_2905685				chr3R_2905177_2905178;chr3R_2905685_2905686	chr3R_2904976_2905177;chr3R_2905686_2906095	33.15	NA	NA	15.08	NA	18.24	NA	NA	NA	NA	NA	NA	NA	NA	NA	NA	NA	NA	NA	NA	NA	NA	NA	NA	NA	NA	NA	NA	NA	NA	NA	NA	NA	NA	NA	NA	NA	NA	NA
K	intron_retention	Lis-1	chr2R	+	chr2R_12070624_12070690				chr2R_12070623_12070624;chr2R_12070690_12070691	chr2R_12070488_12070623;chr2R_12070691_12071042	3.97	NA	NA	NA	NA	NA	NA	NA	NA	NA	NA	NA	NA	NA	NA	NA	NA	NA	NA	NA	NA	31.63	NA	NA	NA	NA	NA	NA	NA	NA	NA	NA	NA	NA	NA	NA	NA	NA	NA
K	intron_retention	I_chr3R_6694098_6694160,Fdh	chr3R	-	chr3R_6697908_6697976				chr3R_6697907_6697908;chr3R_6697976_6697977	chr3R_6697818_6697907;chr3R_6697977_6698058	0.00	NA	NA	NA	NA	NA	NA	NA	NA	NA	NA	NA	NA	NA	NA	NA	NA	NA	NA	NA	NA	NA	NA	NA	NA	NA	NA	NA	21.25	NA	NA	NA	NA	NA	NA	NA	NA	NA	NA
K	intron_retention	aPKC,I_chr2R_10833552_10833654,RI_chr2R_10849347_10850391	chr2R	-	chr2R_10833596_10833654				chr2R_10833595_10833596;chr2R_10833654_10833655	chr2R_10833560_10833595;chr2R_10833655_10833754	28.57	NA	NA	7.50	NA	NA	NA	NA	NA	NA	NA	NA	NA	NA	NA	NA	NA	NA	NA	NA	NA	9.43	NA	NA	NA	NA	NA	NA	NA	14.29	NA	NA	NA	NA	NA	NA	NA	NA	NA
K	intron_retention	CG6912	chr3R	-	chr3R_10962499_10962563				chr3R_10962498_10962499;chr3R_10962563_10962564	chr3R_10962433_10962498;chr3R_10962564_10962631	52.47	NA	NA	NA	NA	NA	NA	NA	NA	NA	NA	NA	NA	NA	NA	NA	NA	NA	NA	NA	NA	NA	NA	NA	NA	NA	NA	NA	NA	NA	NA	NA	NA	NA	NA	NA	NA	NA	NA
K	intron_retention	Rpb7,RI_chr3R_11050688_11050804,I_chr3R_11054902_11054955	chr3R	-	chr3R_11048173_11048229				chr3R_11048172_11048173;chr3R_11048229_11048230	chr3R_11047945_11048172;chr3R_11048230_11048367	0.00	NA	NA	NA	NA	NA	NA	NA	NA	NA	NA	NA	NA	NA	NA	NA	NA	NA	NA	NA	NA	NA	NA	NA	NA	NA	NA	NA	24.14	NA	NA	NA	NA	NA	NA	NA	NA	NA	NA
K	intron_retention	Rala	chrX	-	chrX_3601525_3602776				chrX_3601524_3601525;chrX_3602776_3602777	chrX_3601401_3601524;chrX_3602777_3602951	18.18	NA	NA	NA	NA	NA	NA	NA	NA	NA	NA	NA	NA	5.56	NA	NA	NA	NA	NA	NA	NA	NA	NA	NA	NA	NA	NA	NA	NA	NA	NA	NA	NA	NA	NA	NA	NA	NA	NA
N	intron_retention	CG17018,R_chr2L_22312023_22363414,CEI_chr2L_22325847_22356902	chr2L	+	chr2L_22354723_22354811				chr2L_22354722_22354723;chr2L_22354811_22354812	chr2L_22354466_22354722;chr2L_22354812_22354828	100.00	NA	NA	NA	NA	NA	NA	NA	NA	NA	82.00	NA	NA	NA	NA	NA	NA	NA	NA	NA	NA	NA	NA	NA	NA	NA	NA	NA	NA	NA	NA	NA	NA	NA	NA	NA	NA	NA	NA
K	intron_retention	CG9331,I_chr2L_20824494_20826632,I_chr2L_20825513_20825658	chr2L	+	chr2L_20825513_20825667				chr2L_20825512_20825513;chr2L_20825667_20825668	chr2L_20825471_20825512;chr2L_20825668_20825758	82.61	NA	NA	NA	NA	NA	NA	NA	NA	NA	NA	NA	NA	NA	NA	NA	58.97	NA	NA	NA	NA	NA	NA	NA	NA	NA	NA	NA	NA	NA	NA	NA	NA	NA	NA	NA	NA	NA	NA
K	intron_retention	I_chrX_10148341_10149525,CG34319,noncoding_22888,I_chrX_10152994_10153223	chrX	-	chrX_10149206_10149525				chrX_10149205_10149206;chrX_10149525_10149526	chrX_10148718_10149205;chrX_10149526_10149619	58.33	NA	NA	NA	NA	NA	NA	NA	NA	NA	NA	NA	NA	NA	NA	NA	NA	NA	NA	NA	NA	NA	NA	NA	NA	NA	NA	NA	NA	NA	NA	NA	NA	NA	NA	NA	NA	NA	NA
K	intron_retention	CG3770,CG12851,F_chr2R_20839778_20839843	chr2R	+	chr2R_20833856_20833905				chr2R_20833855_20833856;chr2R_20833905_20833906	chr2R_20833742_20833855;chr2R_20833906_20834164	1.27	NA	NA	NA	NA	NA	NA	NA	NA	NA	NA	NA	NA	NA	NA	NA	NA	NA	NA	NA	NA	32.50	NA	NA	NA	NA	NA	NA	NA	NA	NA	NA	NA	NA	NA	NA	NA	NA	NA
K	intron_retention	CG1646,I_chr3R_24640561_24640869,I_chr3R_24641816_24641874	chr3R	+	chr3R_24641449_24641521				chr3R_24641448_24641449;chr3R_24641521_24641522	chr3R_24641204_24641448;chr3R_24641522_24641682	92.31	NA	NA	NA	NA	NA	NA	NA	NA	NA	NA	NA	NA	NA	NA	NA	NA	NA	NA	NA	NA	NA	NA	NA	NA	NA	NA	NA	67.86	NA	NA	NA	NA	NA	NA	NA	NA	NA	NA
K	intron_retention	SWAP,RI_chrX_936466_936762,I_chrX_936466_936835,RI_chrX_936919_937245,RI_chrX_938935_938985,I_chrX_941459_982652	chrX	+	chrX_936466_937245				chrX_936465_936466;chrX_937245_937246	chrX_936366_936465;chrX_937246_937345	40.00	NA	NA	NA	NA	NA	NA	NA	NA	NA	NA	NA	NA	NA	NA	NA	NA	NA	NA	NA	NA	NA	NA	NA	NA	NA	NA	NA	NA	NA	NA	NA	NA	NA	NA	NA	NA	NA	NA
K	intron_retention	vari,I_chr2L_20792267_20794059	chr2L	-	chr2L_20790721_20791166				chr2L_20790720_20790721;chr2L_20791166_20791167	chr2L_20790622_20790720;chr2L_20791167_20791664	0.00	NA	NA	NA	NA	NA	NA	NA	NA	NA	NA	NA	17.74	NA	NA	NA	NA	NA	NA	NA	NA	NA	NA	NA	NA	NA	NA	NA	NA	NA	NA	NA	NA	NA	NA	NA	NA	NA	NA
K	intron_retention	I_chr2L_476332_525391,ush	chr2L	+	chr2L_491359_525391				chr2L_491358_491359;chr2L_525391_525392	chr2L_490856_491358;chr2L_525392_525436	24.24	NA	NA	NA	NA	NA	NA	NA	NA	NA	NA	NA	NA	NA	NA	NA	NA	NA	NA	NA	NA	NA	NA	NA	NA	NA	NA	NA	NA	NA	NA	NA	NA	NA	NA	NA	NA	NA	NA
K	intron_retention	CG6659	chrX	-	chrX_18550304_18550356				chrX_18550303_18550304;chrX_18550356_18550357	chrX_18548840_18550303;chrX_18550357_18550678	1.19	NA	NA	NA	NA	NA	NA	NA	NA	NA	NA	NA	NA	NA	NA	NA	NA	NA	NA	NA	NA	14.41	NA	NA	NA	NA	NA	NA	NA	NA	NA	NA	NA	NA	NA	NA	NA	NA	NA
K	intron_retention	ssp4,I_chr2R_13409412_13410357,RI_chr2R_13409412_13411004,I_chr2R_13409412_13411328,I_chr2R_13409412_13411588,I_chr2R_13414489_13414718,I_chr2R_13414818_13414880,I_chr2R_13418952_13419022	chr2R	-	chr2R_13408434_13411588				chr2R_13408433_13408434;chr2R_13411588_13411589	chr2R_13408151_13408433;chr2R_13411589_13411688	42.48	NA	NA	NA	NA	NA	25.00	NA	NA	NA	NA	NA	NA	NA	NA	NA	NA	NA	NA	NA	NA	7.14	NA	NA	NA	19.05	NA	NA	9.09	NA	NA	NA	NA	NA	NA	NA	NA	NA	NA
K	intron_retention	bic,I_chr2R_8757835_8757907	chr2R	+	chr2R_8757836_8757907				chr2R_8757835_8757836;chr2R_8757907_8757908	chr2R_8757760_8757835;chr2R_8757908_8758007	0.55	NA	NA	NA	NA	NA	NA	NA	NA	NA	NA	NA	NA	NA	NA	NA	NA	NA	NA	NA	NA	NA	NA	NA	NA	NA	NA	NA	22.15	NA	NA	NA	NA	NA	NA	NA	NA	NA	NA
K	intron_retention	Atpalpha,I_chr3R_16792336_16798894,I_chr3R_16792925_16794113	chr3R	+	chr3R_16792336_16798894				chr3R_16792335_16792336;chr3R_16798894_16798895	chr3R_16792236_16792335;chr3R_16798895_16798994	88.56	NA	NA	55.00	NA	NA	NA	NA	NA	NA	NA	NA	NA	NA	NA	NA	NA	NA	NA	NA	NA	NA	NA	NA	NA	NA	NA	NA	NA	NA	NA	NA	NA	NA	NA	NA	NA	NA	NA
K	intron_retention	CG11753	chr3R	+	chr3R_4479200_4479267				chr3R_4479199_4479200;chr3R_4479267_4479268	chr3R_4479081_4479199;chr3R_4479268_4479569	0.00	NA	NA	NA	NA	NA	NA	NA	NA	NA	NA	NA	NA	NA	NA	NA	NA	NA	NA	NA	NA	NA	NA	NA	NA	NA	NA	18.75	NA	NA	NA	NA	NA	NA	NA	NA	NA	NA	NA
K	intron_retention	Taf4,I_chr3L_16107821_16107893	chr3L	+	chr3L_16107242_16107411				chr3L_16107241_16107242;chr3L_16107411_16107412	chr3L_16106996_16107241;chr3L_16107412_16107820	10.99	NA	NA	NA	NA	NA	NA	NA	NA	NA	NA	NA	NA	NA	NA	NA	NA	NA	NA	NA	NA	54.81	NA	NA	NA	NA	NA	NA	NA	NA	NA	NA	NA	NA	NA	NA	NA	NA	NA
K	intron_retention	RI_chr3R_5165997_5180143,CG33936,I_chr3R_5167726_5180143,R_chr3R_5168211_5180143,RI_chr3R_5168214_5168297,I_chr3R_5168617_5180143,snoRNA:Me18S-G1358a,RI_chr3R_5183458_5183705	chr3R	+	chr3R_5168214_5168297				chr3R_5168213_5168214;chr3R_5168297_5168298	chr3R_5168114_5168213;chr3R_5168298_5168397	33.71	NA	NA	NA	NA	NA	NA	NA	NA	NA	NA	17.98	13.21	NA	NA	NA	NA	NA	NA	19.40	NA	NA	NA	NA	NA	NA	NA	NA	NA	NA	NA	0.00	NA	NA	NA	NA	NA	NA	NA
K	intron_retention	CG6845,I_chr3L_148414_148465,I_chr3L_148414_148475,I_chr3L_148414_148489	chr3L	+	chr3L_147083_147137				chr3L_147082_147083;chr3L_147137_147138	chr3L_146772_147082;chr3L_147138_147398	88.33	NA	NA	NA	NA	NA	NA	NA	NA	66.67	NA	NA	NA	NA	NA	NA	NA	NA	NA	NA	NA	NA	NA	75.00	NA	NA	NA	66.67	72.97	NA	55.36	NA	NA	NA	NA	75.00	NA	NA	NA
K	intron_retention	CG9577,CG9578	chrX	+	chrX_20061849_20061914				chrX_20061848_20061849;chrX_20061914_20061915	chrX_20061224_20061848;chrX_20061915_20062160	1.15	NA	NA	NA	NA	NA	NA	NA	NA	NA	NA	NA	NA	NA	NA	NA	NA	NA	NA	NA	NA	NA	NA	NA	NA	16.95	NA	NA	17.78	NA	NA	NA	NA	NA	NA	NA	NA	NA	NA
K	intron_retention	CEI_chrX_17177009_17196871,CG5445,I_chrX_17196752_17196871,RI_chrX_17196772_17196871,I_chrX_17196820_17196875,I_chrX_17198393_17198730	chrX	+	chrX_17196820_17196871				chrX_17196819_17196820;chrX_17196871_17196872	chrX_17196720_17196819;chrX_17196872_17196971	35.48	NA	NA	NA	NA	NA	NA	NA	NA	NA	NA	NA	NA	NA	NA	NA	NA	NA	NA	NA	NA	17.65	NA	NA	NA	NA	NA	NA	NA	NA	NA	NA	NA	NA	NA	NA	NA	NA	NA
K	intron_retention	Df31,RE_chr2L_21628206_21629662,I_chr2L_21628206_21629666,I_chr2L_21628210_21628515,I_chr2L_21628210_21628944,I_chr2L_21628210_21629216,EI_chr2L_21628210_21629715,REI_chr2L_21628210_21629884,I_chr2L_21628224_21629666,I_chr2L_21628734_21629666	chr2L	-	chr2L_21628210_21629884				chr2L_21628209_21628210;chr2L_21629884_21629885	chr2L_21628124_21628209;chr2L_21629885_21629918	97.59	NA	NA	NA	NA	NA	NA	NA	NA	NA	NA	NA	NA	NA	NA	NA	NA	NA	NA	NA	NA	NA	NA	NA	NA	NA	NA	NA	79.63	NA	NA	NA	NA	NA	NA	NA	NA	NA	NA
K	intron_retention	I_chr3R_16141663_16144698,CG5077,I_chr3R_16147605_16147670	chr3R	+	chr3R_16147136_16147197				chr3R_16147135_16147136;chr3R_16147197_16147198	chr3R_16146921_16147135;chr3R_16147198_16147358	56.50	NA	NA	39.13	NA	NA	NA	NA	NA	NA	38.10	NA	NA	NA	NA	NA	NA	NA	NA	NA	40.00	NA	NA	NA	NA	NA	NA	NA	20.00	NA	NA	NA	NA	NA	38.89	NA	40.00	NA	NA
K	intron_retention	Prosalpha5,RI_chr2R_13310877_13311160	chr2R	+	chr2R_13300349_13300409				chr2R_13300348_13300349;chr2R_13300409_13300410	chr2R_13300293_13300348;chr2R_13300410_13300548	0.00	NA	NA	NA	NA	NA	NA	NA	NA	NA	NA	NA	NA	NA	NA	NA	NA	NA	NA	NA	NA	NA	NA	NA	NA	NA	NA	NA	14.04	NA	NA	NA	NA	NA	NA	NA	NA	NA	NA
K	intron_retention	CG1233	chr3L	+	chr3L_361700_361752				chr3L_361699_361700;chr3L_361752_361753	chr3L_361518_361699;chr3L_361753_362341	52.63	NA	NA	NA	NA	NA	NA	NA	NA	26.67	NA	NA	NA	NA	NA	NA	NA	NA	NA	NA	NA	NA	NA	NA	NA	NA	NA	NA	NA	NA	NA	NA	NA	NA	NA	NA	NA	NA	NA
K	intron_retention	ssh,I_chr3R_20769244_20770111	chr3R	-	chr3R_20765527_20765594				chr3R_20765526_20765527;chr3R_20765594_20765595	chr3R_20765155_20765526;chr3R_20765595_20767503	80.00	NA	NA	NA	NA	NA	NA	NA	NA	NA	NA	NA	NA	NA	NA	NA	NA	NA	NA	NA	NA	65.91	NA	NA	NA	NA	NA	NA	NA	NA	NA	60.00	60.71	NA	NA	NA	NA	NA	NA
K	intron_retention	VhaPPA1-1,I_chr3R_10728645_10728933	chr3R	-	chr3R_10729614_10729672				chr3R_10729613_10729614;chr3R_10729672_10729673	chr3R_10729545_10729613;chr3R_10729673_10729699	0.44	NA	NA	NA	NA	NA	NA	NA	NA	NA	NA	NA	NA	NA	NA	NA	NA	NA	NA	NA	NA	NA	NA	NA	NA	NA	NA	NA	12.17	NA	NA	NA	NA	NA	NA	NA	NA	NA	NA
N	intron_retention	klar,I_chr3L_462559_472609,RI_chr3L_517594_539898	chr3L	-	chr3L_451328_452837				chr3L_451327_451328;chr3L_452837_452838	chr3L_451127_451327;chr3L_452838_453488	79.76	NA	NA	NA	NA	NA	NA	NA	NA	NA	NA	NA	NA	NA	NA	NA	NA	NA	NA	NA	NA	60.00	NA	NA	NA	NA	NA	NA	NA	NA	NA	NA	42.86	NA	NA	NA	NA	NA	NA
K	intron_retention	Dif,dorsal,RI_chr2L_17438018_17439189,I_chr2L_17442335_17442399,FI_chr2L_17449369_17450215,noncoding_3500,RI_chr2L_17450002_17450219	chr2L	-	chr2L_17439298_17441800				chr2L_17439297_17439298;chr2L_17441800_17441801	chr2L_17439190_17439297;chr2L_17441801_17441879	22.86	NA	NA	NA	NA	NA	NA	NA	NA	NA	NA	NA	NA	NA	NA	NA	NA	NA	NA	NA	NA	NA	NA	NA	NA	NA	NA	NA	NA	NA	NA	NA	NA	NA	NA	NA	NA	NA	NA
K	intron_retention	CG14438	chrX	+	chrX_6654380_6654446				chrX_6654379_6654380;chrX_6654446_6654447	chrX_6654310_6654379;chrX_6654447_6656144	0.00	NA	NA	NA	NA	NA	NA	NA	NA	NA	NA	NA	NA	NA	NA	NA	NA	NA	NA	NA	NA	NA	NA	NA	NA	NA	NA	40.00	NA	NA	NA	NA	NA	NA	NA	NA	NA	NA	NA
K	intron_retention	CG16971,CG33229,I_chr3L_225856_225909,RI_chr3L_225919_226004,I_chr3L_229245_230186	chr3L	+	chr3L_224184_224972				chr3L_224183_224184;chr3L_224972_224973	chr3L_224174_224183;chr3L_224973_225140	11.83	NA	NA	64.25	NA	NA	NA	NA	NA	NA	NA	NA	NA	NA	NA	NA	NA	NA	NA	NA	NA	NA	NA	NA	NA	NA	NA	NA	NA	NA	NA	NA	NA	NA	NA	53.85	NA	NA	NA
K	intron_retention	fdl,RI_chr2R_8394261_8394315	chr2R	-	chr2R_8377960_8378027				chr2R_8377959_8377960;chr2R_8378027_8378028	chr2R_8377451_8377959;chr2R_8378028_8378210	0.00	NA	NA	NA	NA	NA	NA	NA	NA	NA	NA	NA	NA	NA	NA	NA	NA	NA	NA	NA	NA	NA	NA	NA	NA	13.89	NA	NA	NA	NA	NA	NA	NA	NA	NA	NA	NA	NA	NA
K	intron_retention	CG8552,I_chr2L_8140779_8156516	chr2L	-	chr2L_8134513_8134577				chr2L_8134512_8134513;chr2L_8134577_8134578	chr2L_8134264_8134512;chr2L_8134578_8134773	98.21	NA	NA	NA	NA	NA	NA	NA	NA	NA	NA	NA	NA	NA	NA	NA	NA	NA	NA	NA	NA	83.67	NA	NA	NA	NA	NA	NA	NA	NA	NA	NA	NA	NA	NA	NA	NA	NA	NA
K	intron_retention	mub,RI_chr3L_21901021_21901163,I_chr3L_21908756_21909179	chr3L	+	chr3L_21914088_21914141				chr3L_21914087_21914088;chr3L_21914141_21914142	chr3L_21914067_21914087;chr3L_21914142_21914427	80.00	NA	NA	NA	NA	NA	NA	NA	NA	62.50	NA	NA	NA	NA	NA	NA	NA	NA	NA	NA	NA	NA	67.86	NA	NA	NA	NA	55.00	NA	NA	63.16	NA	65.38	NA	NA	59.26	NA	NA	NA
K	intron_retention	chic,RI_chr2L_5976783_5980950,I_chr2L_5979705_5979818,I_chr2L_5979705_5979941,RI_chr2L_5979705_5979951,I_chr2L_5979705_5979953,I_chr2L_5979705_5980025,I_chr2L_5979705_5980213,I_chr2L_5979705_5980370,I_chr2L_5979705_5980558,I_chr2L_5979705_5980632,I_chr2L_5979705_5980639,RI_chr2L_5979705_5980734	chr2L	-	chr2L_5979705_5979818				chr2L_5979704_5979705;chr2L_5979818_5979819	chr2L_5979605_5979704;chr2L_5979819_5979887	0.00	NA	NA	NA	NA	NA	NA	NA	NA	NA	NA	NA	NA	NA	NA	NA	NA	NA	NA	NA	NA	NA	NA	NA	NA	NA	NA	34.78	NA	NA	NA	NA	NA	NA	NA	NA	NA	NA	NA
K	intron_retention	Ect4,I_chr3L_8075556_8086158,C_chr3L_8091754_8101552,I_chr3L_8091826_8092243,I_chr3L_8098397_8101385,I_chr3L_8098758_8101738,I_chr3L_8100030_8101385	chr3L	+	chr3L_8098397_8098539				chr3L_8098396_8098397;chr3L_8098539_8098540	chr3L_8098297_8098396;chr3L_8098540_8098757	24.63	NA	NA	NA	NA	NA	NA	NA	NA	NA	NA	NA	NA	NA	NA	NA	NA	NA	NA	NA	NA	NA	NA	NA	NA	NA	NA	NA	NA	NA	NA	NA	NA	NA	NA	NA	NA	NA	NA
K	intron_retention	CG15237	chr2R	-	chr2R_2696862_2696928				chr2R_2696861_2696862;chr2R_2696928_2696929	chr2R_2696480_2696861;chr2R_2696929_2697016	0.00	NA	NA	NA	NA	NA	NA	NA	NA	NA	NA	NA	NA	NA	NA	NA	NA	NA	NA	NA	NA	NA	NA	NA	NA	NA	NA	NA	32.81	NA	NA	NA	NA	NA	NA	NA	NA	NA	NA
K	intron_retention	CG14782,noncoding_21360	chrX	+	chrX_1374893_1375040				chrX_1374892_1374893;chrX_1375040_1375041	chrX_1374745_1374892;chrX_1375041_1375343	72.73	NA	NA	NA	NA	NA	NA	NA	NA	NA	NA	NA	NA	NA	NA	NA	NA	NA	NA	NA	NA	94.14	NA	NA	NA	NA	NA	NA	NA	NA	NA	NA	NA	NA	NA	NA	NA	NA	NA
K	intron_retention	Mob2,RI_chr3L_11520443_11527440,CE_chr3L_11520917_11527526,RE_chr3L_11520925_11527489,RI_chr3L_11535932_11545929	chr3L	-	chr3L_11520917_11527440				chr3L_11520916_11520917;chr3L_11527440_11527441	chr3L_11520825_11520916;chr3L_11527441_11527462	71.88	NA	NA	NA	NA	NA	NA	NA	NA	NA	NA	NA	NA	NA	NA	NA	NA	NA	NA	NA	NA	NA	NA	NA	NA	NA	NA	NA	NA	NA	NA	NA	NA	NA	NA	NA	NA	NA	NA
K	intron_retention	CG4699	chr3R	+	chr3R_11624190_11624445				chr3R_11624189_11624190;chr3R_11624445_11624446	chr3R_11623809_11624189;chr3R_11624446_11624758	75.00	NA	NA	NA	NA	NA	NA	NA	NA	45.45	NA	NA	NA	NA	NA	NA	NA	NA	NA	NA	NA	NA	NA	NA	NA	NA	NA	NA	NA	NA	NA	NA	NA	NA	NA	33.33	52.38	40.91	NA
K	intron_retention	MED31,CG18271,I_chr3R_468381_468483,CE_chr3R_468381_468504	chr3R	+	chr3R_467731_468005				chr3R_467730_467731;chr3R_468005_468006	chr3R_467702_467730;chr3R_468006_468133	41.78	NA	NA	NA	NA	NA	NA	NA	NA	26.87	25.76	NA	NA	NA	NA	53.33	NA	NA	NA	NA	NA	NA	NA	NA	NA	NA	NA	NA	NA	27.78	NA	NA	NA	NA	NA	16.67	25.53	NA	NA
K	intron_retention	ps,I_chr3R_5243723_5265067,I_chr3R_5243723_5270765,I_chr3R_5245770_5265067,I_chr3R_5245770_5269732,I_chr3R_5258562_5264836,I_chr3R_5262841_5265067,RI_chr3R_5262841_5266402,I_chr3R_5265428_5266402,I_chr3R_5265428_5269732,I_chr3R_5265428_5270765,CG16777,I_chr3R_5269733_5270765	chr3R	+	chr3R_5262841_5269732				chr3R_5262840_5262841;chr3R_5269732_5269733	chr3R_5262741_5262840;chr3R_5269733_5269798	5.88	NA	NA	NA	NA	NA	NA	NA	NA	NA	NA	NA	NA	NA	NA	NA	NA	NA	NA	NA	NA	NA	NA	NA	NA	NA	NA	60.00	NA	NA	NA	NA	NA	NA	NA	NA	NA	NA	NA
K	intron_retention	Gga	chrX	+	chrX_9495210_9495286				chrX_9495209_9495210;chrX_9495286_9495287	chrX_9495093_9495209;chrX_9495287_9495402	0.00	NA	NA	NA	NA	NA	NA	NA	NA	NA	NA	NA	NA	NA	NA	NA	NA	NA	NA	NA	NA	NA	NA	NA	NA	NA	NA	NA	40.00	NA	NA	NA	NA	NA	NA	NA	NA	NA	NA
K	intron_retention	Vha16,I_chr2R_2519645_2520499,RI_chr2R_2519646_2519840,I_chr2R_2519646_2520292,I_chr2R_2519646_2520298,I_chr2R_2519775_2520499	chr2R	-	chr2R_2519646_2519810				chr2R_2519645_2519646;chr2R_2519810_2519811	chr2R_2519546_2519645;chr2R_2519811_2519868	53.98	NA	NA	NA	NA	NA	82.96	NA	NA	NA	NA	NA	NA	NA	NA	NA	NA	NA	NA	NA	NA	NA	NA	NA	67.82	73.68	NA	40.54	NA	NA	NA	NA	NA	NA	NA	78.43	34.85	42.57	37.37
K	intron_retention	Aldh-III,RI_chr2R_3357578_3357636,I_chr2R_3361118_3361226,I_chr2R_3361349_3361499	chr2R	-	chr2R_3357578_3357898				chr2R_3357577_3357578;chr2R_3357898_3357899	chr2R_3357478_3357577;chr2R_3357899_3358120	1.98	NA	NA	NA	NA	NA	NA	NA	NA	NA	NA	NA	NA	NA	NA	NA	NA	NA	NA	NA	NA	28.57	NA	NA	NA	NA	NA	NA	NA	NA	NA	NA	NA	NA	NA	NA	NA	NA	NA
K	intron_retention	Srp14	chr3R	+	chr3R_16406044_16406111				chr3R_16406043_16406044;chr3R_16406111_16406112	chr3R_16405971_16406043;chr3R_16406112_16406212	1.11	NA	NA	NA	NA	NA	12.09	NA	NA	NA	NA	NA	NA	NA	NA	NA	NA	NA	NA	NA	NA	NA	NA	NA	NA	19.74	NA	NA	NA	NA	NA	NA	NA	NA	NA	NA	NA	NA	NA
K	intron_retention	l(3)neo26,Cat	chr3L	+	chr3L_18814350_18814406				chr3L_18814349_18814350;chr3L_18814406_18814407	chr3L_18814295_18814349;chr3L_18814407_18815454	14.58	NA	NA	NA	NA	NA	NA	NA	NA	NA	NA	NA	NA	NA	NA	NA	NA	NA	NA	NA	NA	NA	NA	NA	NA	NA	NA	NA	NA	NA	NA	NA	NA	NA	NA	61.70	NA	NA	NA
K	intron_retention	CG42348,I_chr3L_20149990_20151579	chr3L	-	chr3L_20144991_20146263				chr3L_20144990_20144991;chr3L_20146263_20146264	chr3L_20144003_20144990;chr3L_20146264_20146435	70.00	NA	NA	NA	NA	NA	NA	NA	NA	NA	NA	NA	NA	NA	NA	NA	NA	NA	NA	NA	NA	NA	41.77	NA	NA	NA	NA	NA	NA	NA	NA	NA	NA	NA	NA	NA	NA	NA	NA
K	intron_retention	I_chr2R_2754447_2755071,Spn4,CG9454	chr2R	-	chr2R_2764032_2764100				chr2R_2764031_2764032;chr2R_2764100_2764101	chr2R_2763778_2764031;chr2R_2764101_2764238	53.57	NA	NA	NA	NA	NA	NA	NA	NA	NA	NA	NA	NA	NA	NA	NA	NA	NA	NA	NA	NA	NA	NA	NA	NA	NA	NA	66.67	NA	NA	NA	NA	NA	65.91	NA	NA	NA	NA	NA
K	intron_retention	hang,I_chrX_16328892_16329177,I_chrX_16335942_16337525	chrX	+	chrX_16330538_16330620				chrX_16330537_16330538;chrX_16330620_16330621	chrX_16329178_16330537;chrX_16330621_16330698	43.87	NA	NA	NA	NA	NA	NA	NA	NA	30.65	NA	NA	NA	NA	NA	NA	56.52	NA	NA	NA	NA	NA	NA	NA	NA	NA	NA	NA	NA	28.70	NA	NA	NA	NA	NA	NA	NA	NA	NA
K	intron_retention	E2f,CG6353	chr3R	-	chr3R_17452347_17452413				chr3R_17452346_17452347;chr3R_17452413_17452414	chr3R_17451746_17452346;chr3R_17452414_17452572	78.79	NA	NA	NA	NA	NA	NA	NA	NA	NA	64.91	NA	NA	NA	NA	NA	NA	NA	NA	NA	NA	64.58	NA	NA	NA	NA	NA	NA	NA	NA	NA	NA	NA	NA	NA	NA	NA	NA	NA
N	intron_retention	Rip11,E_chrX_18532733_18533695,RI_chrX_18530353_18530870,RI_chrX_18530742_18530870,RI_chrX_18544139_18544185	chrX	-	chrX_18530338_18530646				chrX_18530337_18530338;chrX_18530646_18530647	chrX_18530253_18530337;chrX_18530647_18530741	100.00	NA	NA	NA	NA	NA	NA	NA	NA	NA	NA	NA	NA	NA	NA	NA	NA	NA	NA	NA	NA	NA	NA	NA	NA	NA	NA	75.31	NA	NA	NA	NA	NA	NA	NA	NA	NA	NA	NA
K	intron_retention	Hsc70-3,I_chrX_11699076_11699138,I_chrX_11699076_11699158,I_chrX_11699076_11699260,EI_chrX_11699076_11699573,I_chrX_11699076_11700062	chrX	-	chrX_11699076_11699321				chrX_11699075_11699076;chrX_11699321_11699322	chrX_11698976_11699075;chrX_11699322_11699360	0.00	NA	NA	NA	NA	NA	NA	NA	NA	NA	NA	NA	NA	NA	NA	NA	NA	NA	NA	NA	NA	NA	NA	NA	NA	NA	NA	26.83	NA	NA	NA	NA	NA	NA	NA	NA	NA	NA	NA
K	intron_retention	Gs1l,I_chr2L_4456517_4456723	chr2L	-	chr2L_4455739_4455856				chr2L_4455738_4455739;chr2L_4455856_4455857	chr2L_4455221_4455738;chr2L_4455857_4455924	10.53	NA	NA	NA	NA	NA	NA	NA	NA	NA	NA	NA	NA	NA	NA	NA	NA	NA	NA	NA	NA	NA	NA	NA	NA	NA	NA	NA	NA	NA	NA	NA	NA	NA	NA	NA	NA	NA	NA
K	intron_retention	CG34413,I_chr2R_20771136_20772048,I_chr2R_20772104_20773774,RI_chr2R_20772104_20774745,C_chr2R_20772691_20773500,I_chr2R_20773500_20774745	chr2R	+	chr2R_20771258_20774745				chr2R_20771257_20771258;chr2R_20774745_20774746	chr2R_20771197_20771257;chr2R_20774746_20774845	40.48	NA	NA	NA	NA	NA	NA	NA	NA	NA	NA	NA	NA	NA	NA	NA	NA	NA	NA	NA	NA	NA	NA	NA	NA	NA	NA	NA	NA	NA	NA	NA	NA	NA	NA	NA	NA	NA	NA
K	intron_retention	CG31855	chr2L	+	chr2L_13369324_13369385				chr2L_13369323_13369324;chr2L_13369385_13369386	chr2L_13369210_13369323;chr2L_13369386_13370334	17.33	NA	NA	NA	NA	NA	NA	NA	NA	NA	NA	NA	NA	NA	NA	NA	NA	NA	NA	NA	NA	NA	NA	NA	NA	NA	NA	NA	NA	NA	NA	NA	NA	NA	NA	NA	NA	NA	NA
K	intron_retention	Rpb11,I_chr2L_17410178_17410250,I_chr2L_17410178_17410317	chr2L	-	chr2L_17410031_17410087				chr2L_17410030_17410031;chr2L_17410087_17410088	chr2L_17409856_17410030;chr2L_17410088_17410177	2.03	NA	NA	NA	NA	NA	NA	NA	NA	NA	NA	NA	NA	NA	NA	NA	NA	NA	NA	NA	NA	NA	NA	NA	NA	NA	NA	NA	20.83	NA	NA	NA	NA	NA	NA	NA	NA	NA	NA
K	intron_retention	Sdc,RI_chr2R_17286086_17286391,I_chr2R_17286089_17286391,I_chr2R_17286819_17367595,I_chr2R_17324594_17367595	chr2R	-	chr2R_17286089_17286679				chr2R_17286088_17286089;chr2R_17286679_17286680	chr2R_17286037_17286088;chr2R_17286680_17286818	10.27	NA	NA	NA	NA	NA	NA	NA	NA	NA	62.86	NA	NA	NA	NA	NA	NA	NA	NA	NA	NA	NA	NA	NA	NA	NA	NA	NA	NA	NA	NA	NA	NA	NA	NA	NA	NA	NA	NA
K	intron_retention	MSBP,I_chrX_15783766_15784027,RI_chrX_15783766_15784064,I_chrX_15783766_15785978	chrX	-	chrX_15783998_15784064				chrX_15783997_15783998;chrX_15784064_15784065	chrX_15783942_15783997;chrX_15784065_15784071	56.25	NA	NA	NA	NA	NA	NA	NA	NA	NA	NA	NA	36.17	NA	NA	NA	NA	NA	NA	NA	NA	NA	NA	NA	NA	NA	NA	NA	NA	NA	NA	NA	NA	NA	NA	NA	NA	NA	NA
N	intron_retention	4EHP,RI_chr3R_19927769_19928262,Syx1A	chr3R	-	chr3R_19927769_19929293				chr3R_19927768_19927769;chr3R_19929293_19929294	chr3R_19927676_19927768;chr3R_19929294_19930269	40.43	NA	NA	NA	NA	NA	NA	NA	NA	NA	NA	NA	NA	NA	NA	NA	20.34	NA	NA	NA	NA	NA	NA	26.67	NA	NA	NA	NA	NA	NA	NA	NA	NA	NA	NA	NA	NA	26.00	NA
N	intron_retention	CG1622,REI_chrX_13191277_13191339,I_chrX_13191916_13192167,I_chrX_13192409_13192738,EI_chrX_13192857_13192928	chrX	+	chrX_13191916_13192806				chrX_13191915_13191916;chrX_13192806_13192807	chrX_13191816_13191915;chrX_13192807_13192838	100.00	NA	NA	NA	NA	NA	NA	NA	NA	NA	NA	NA	NA	NA	NA	NA	NA	NA	NA	NA	NA	NA	NA	NA	NA	NA	NA	NA	NA	NA	NA	NA	82.65	NA	NA	NA	NA	NA	NA
K	intron_retention	AGO2	chr3L	+	chr3L_15551439_15551493				chr3L_15551438_15551439;chr3L_15551493_15551494	chr3L_15551350_15551438;chr3L_15551494_15552103	1.83	NA	NA	NA	NA	NA	NA	NA	NA	NA	NA	NA	NA	NA	NA	NA	NA	NA	NA	NA	NA	NA	NA	NA	NA	NA	NA	NA	16.06	NA	NA	NA	NA	NA	NA	NA	NA	NA	NA
N	intron_retention	RhoGAP18B,I_chrX_19040176_19040738	chrX	-	chrX_19040176_19047060				chrX_19040175_19040176;chrX_19047060_19047061	chrX_19040076_19040175;chrX_19047061_19047301	100.00	NA	NA	NA	NA	NA	NA	NA	NA	NA	NA	NA	NA	NA	NA	NA	NA	NA	NA	NA	NA	NA	NA	NA	NA	NA	NA	NA	NA	NA	NA	NA	NA	NA	NA	NA	50.91	NA	NA
K	intron_retention	pan	chr4	+	chr4_128999_129052				chr4_128998_128999;chr4_129052_129053	chr4_128029_128998;chr4_129053_129408	93.04	NA	NA	NA	NA	NA	NA	NA	NA	NA	NA	NA	NA	NA	NA	NA	NA	NA	NA	NA	NA	NA	NA	NA	NA	NA	NA	NA	NA	NA	NA	NA	66.67	NA	NA	NA	NA	NA	NA
K	intron_retention	I_chr3L_18664773_18665233,GNBP2,I_chr3L_18667579_18667644	chr3L	-	chr3L_18668376_18668437				chr3L_18668375_18668376;chr3L_18668437_18668438	chr3L_18668319_18668375;chr3L_18668438_18668454	89.74	NA	NA	NA	NA	NA	NA	NA	NA	NA	NA	NA	NA	NA	NA	NA	NA	NA	NA	72.97	NA	NA	NA	NA	NA	NA	NA	NA	NA	NA	NA	NA	NA	NA	NA	NA	NA	NA	NA
K	intron_retention	Nedd4,I_chr3L_17536713_17536777,I_chr3L_17536813_17536863	chr3L	+	chr3L_17536713_17536863				chr3L_17536712_17536713;chr3L_17536863_17536864	chr3L_17536613_17536712;chr3L_17536864_17536877	0.00	NA	NA	NA	NA	NA	NA	NA	NA	NA	NA	NA	NA	NA	NA	NA	NA	NA	NA	NA	NA	26.42	NA	NA	NA	NA	NA	NA	NA	NA	NA	NA	NA	NA	NA	NA	NA	NA	NA
K	intron_retention	CRMP,I_chr3R_1401648_1403314	chr3R	+	chr3R_1401648_1401896				chr3R_1401647_1401648;chr3R_1401896_1401897	chr3R_1401548_1401647;chr3R_1401897_1402048	40.00	NA	NA	NA	NA	NA	NA	NA	NA	NA	NA	NA	NA	NA	NA	NA	NA	NA	NA	NA	NA	NA	NA	NA	NA	NA	NA	NA	NA	NA	NA	NA	NA	NA	NA	NA	NA	NA	NA
K	intron_retention	mRpL27,CG15443	chr2L	-	chr2L_4459208_4459265				chr2L_4459207_4459208;chr2L_4459265_4459266	chr2L_4458662_4459207;chr2L_4459266_4459429	0.00	NA	NA	NA	NA	NA	NA	NA	NA	NA	NA	NA	NA	NA	NA	NA	NA	NA	NA	NA	NA	NA	NA	NA	NA	NA	NA	NA	14.81	NA	NA	NA	NA	NA	NA	NA	NA	NA	NA
K	intron_retention	RpL15	chr3LHet	+	chr3LHet_2397992_2398049				chr3LHet_2397991_2397992;chr3LHet_2398049_2398050	chr3LHet_2397802_2397991;chr3LHet_2398050_2398052	50.00	NA	NA	NA	NA	NA	22.15	NA	NA	NA	NA	NA	NA	NA	NA	NA	NA	30.00	NA	NA	29.41	21.33	NA	NA	NA	30.43	NA	NA	NA	NA	NA	NA	NA	NA	NA	NA	NA	NA	NA
K	intron_retention	AGO2,RE_chr3L_15547553_15549949	chr3L	+	chr3L_15547323_15547389				chr3L_15547322_15547323;chr3L_15547389_15547390	chr3L_15547275_15547322;chr3L_15547390_15547572	6.62	NA	NA	NA	NA	NA	NA	NA	NA	NA	NA	NA	NA	NA	NA	NA	NA	NA	NA	NA	NA	NA	NA	NA	NA	NA	NA	NA	36.73	NA	NA	NA	NA	NA	NA	NA	NA	NA	NA
K	intron_retention	CG4829,I_chrX_16717240_16717547	chrX	+	chrX_16717240_16717889				chrX_16717239_16717240;chrX_16717889_16717890	chrX_16717140_16717239;chrX_16717890_16718151	97.36	NA	NA	NA	66.09	59.10	NA	NA	NA	NA	NA	NA	NA	NA	NA	NA	NA	NA	NA	NA	NA	NA	NA	NA	NA	NA	NA	NA	NA	NA	NA	NA	NA	NA	NA	NA	NA	NA	NA
K	intron_retention	CG7945,RI_chr3L_15515681_15516932,RI_chr3L_15516824_15516932	chr3L	-	chr3L_15515603_15515659				chr3L_15515602_15515603;chr3L_15515659_15515660	chr3L_15515581_15515602;chr3L_15515660_15515680	1.67	NA	NA	NA	NA	NA	NA	NA	NA	NA	NA	NA	NA	NA	NA	NA	NA	NA	NA	NA	NA	NA	NA	NA	NA	NA	NA	NA	23.08	NA	NA	NA	NA	NA	NA	NA	NA	NA	NA
K	intron_retention	CG30020,I_chr2R_6778098_6778140	chr2R	+	chr2R_6778765_6778912				chr2R_6778764_6778765;chr2R_6778912_6778913	chr2R_6778492_6778764;chr2R_6778913_6779822	63.64	NA	NA	80.00	NA	48.00	NA	NA	NA	NA	NA	NA	NA	NA	NA	NA	NA	NA	NA	NA	NA	NA	NA	NA	NA	NA	NA	NA	48.57	43.18	NA	47.37	26.98	NA	NA	NA	NA	NA	NA
K	intron_retention	CG11779,CG5835,I_chr3R_14982264_14982380,I_chr3R_14982295_14982380	chr3R	-	chr3R_14982125_14982187				chr3R_14982124_14982125;chr3R_14982187_14982188	chr3R_14981587_14982124;chr3R_14982188_14982263	47.06	NA	NA	NA	NA	NA	NA	NA	NA	NA	NA	NA	NA	NA	NA	NA	NA	NA	NA	NA	NA	NA	NA	NA	NA	NA	NA	31.37	NA	NA	NA	30.30	28.57	NA	NA	NA	NA	NA	NA
K	intron_retention	Bem46,RI_chr2L_2995071_2997790	chr2L	+	chr2L_2988384_2988436				chr2L_2988383_2988384;chr2L_2988436_2988437	chr2L_2988129_2988383;chr2L_2988437_2988678	0.00	NA	NA	NA	NA	NA	NA	NA	NA	NA	NA	NA	NA	NA	NA	NA	NA	NA	NA	NA	NA	NA	NA	NA	NA	NA	NA	NA	13.79	NA	NA	NA	NA	NA	NA	NA	NA	NA	NA
K	intron_retention	Eip63E,I_chr3L_3607397_3607501	chr3L	+	chr3L_3515935_3516528				chr3L_3515934_3515935;chr3L_3516528_3516529	chr3L_3515784_3515934;chr3L_3516529_3516828	76.92	NA	NA	NA	NA	NA	NA	NA	NA	NA	62.50	NA	NA	NA	NA	NA	NA	NA	NA	NA	NA	NA	NA	NA	NA	NA	NA	NA	NA	56.10	NA	NA	NA	NA	NA	NA	NA	NA	NA
K	intron_retention	CG18749,noncoding_15296,CG33722	chr3R	+	chr3R_4069864_4069918				chr3R_4069863_4069864;chr3R_4069918_4069919	chr3R_4069831_4069863;chr3R_4069919_4071416	0.00	NA	NA	NA	NA	NA	NA	NA	NA	NA	NA	NA	NA	NA	NA	NA	NA	NA	NA	NA	NA	NA	NA	NA	NA	NA	NA	NA	45.16	NA	NA	NA	NA	NA	NA	NA	NA	NA	NA
K	intron_retention	ttv,I_chr2R_10450891_10470424	chr2R	+	chr2R_10470529_10470600				chr2R_10470528_10470529;chr2R_10470600_10470601	chr2R_10470425_10470528;chr2R_10470601_10470751	0.00	NA	NA	NA	NA	NA	NA	NA	NA	NA	NA	NA	NA	NA	NA	NA	NA	NA	NA	NA	NA	NA	NA	NA	NA	NA	NA	NA	16.67	NA	NA	NA	NA	NA	NA	NA	NA	NA	NA
K	intron_retention	Trf4-1,I_chrX_8459198_8459266	chrX	+	chrX_8457581_8457692				chrX_8457580_8457581;chrX_8457692_8457693	chrX_8457186_8457580;chrX_8457693_8458408	78.95	NA	NA	NA	NA	58.54	NA	NA	NA	NA	NA	65.00	NA	NA	NA	NA	NA	NA	NA	NA	NA	NA	NA	NA	NA	NA	NA	NA	NA	NA	NA	NA	NA	NA	NA	NA	NA	NA	NA
K	intron_retention	I_chr2R_4783150_4783708,Ggamma1,noncoding_5300	chr2R	+	chr2R_4789028_4789641				chr2R_4789027_4789028;chr2R_4789641_4789642	chr2R_4789007_4789027;chr2R_4789642_4789782	53.33	NA	NA	NA	NA	NA	NA	NA	NA	NA	NA	NA	NA	NA	NA	NA	NA	NA	NA	NA	NA	13.79	NA	NA	NA	NA	NA	NA	NA	NA	NA	NA	NA	NA	NA	NA	NA	NA	NA
K	intron_retention	RI_chr2R_2760771_2763486,noncoding_4737	chr2R	+	chr2R_2763703_2763777				chr2R_2763702_2763703;chr2R_2763777_2763778	chr2R_2763667_2763702;chr2R_2763778_2763876	78.95	NA	NA	NA	NA	NA	NA	NA	NA	NA	NA	NA	NA	NA	NA	NA	NA	NA	NA	NA	NA	NA	NA	NA	NA	NA	NA	NA	NA	NA	44.83	NA	NA	NA	NA	NA	NA	NA	NA
K	intron_retention	CG14778,pck,CG14780	chrX	+	chrX_1365382_1365440				chrX_1365381_1365382;chrX_1365440_1365441	chrX_1365173_1365381;chrX_1365441_1365636	0.00	NA	NA	NA	NA	NA	NA	NA	NA	NA	NA	NA	NA	NA	NA	NA	NA	NA	NA	NA	NA	NA	NA	NA	NA	NA	NA	NA	16.25	NA	NA	NA	NA	NA	NA	NA	NA	NA	NA
K	intron_retention	CG17912,I_chr2L_16748617_16749055,I_chr2L_16749189_16749266	chr2L	+	chr2L_16746617_16749055				chr2L_16746616_16746617;chr2L_16749055_16749056	chr2L_16746227_16746616;chr2L_16749056_16749155	55.62	NA	NA	NA	NA	NA	NA	NA	NA	NA	NA	NA	NA	NA	NA	NA	NA	NA	NA	NA	NA	NA	NA	NA	NA	NA	NA	25.00	17.65	NA	NA	NA	NA	NA	NA	NA	NA	NA	33.33
K	intron_retention	Taf12,RI_chr3R_7504595_7505288,I_chr3R_7504949_7505288	chr3R	-	chr3R_7504907_7505075				chr3R_7504906_7504907;chr3R_7505075_7505076	chr3R_7504849_7504906;chr3R_7505076_7505120	92.59	NA	NA	NA	NA	NA	NA	NA	NA	NA	NA	NA	NA	NA	NA	NA	NA	NA	NA	NA	NA	NA	NA	NA	NA	NA	NA	NA	NA	NA	NA	NA	NA	NA	NA	NA	NA	NA	NA
K	intron_retention	BRWD3	chr3R	+	chr3R_20149344_20149400				chr3R_20149343_20149344;chr3R_20149400_20149401	chr3R_20148119_20149343;chr3R_20149401_20150125	92.31	NA	NA	NA	NA	NA	NA	NA	NA	NA	NA	NA	NA	NA	NA	NA	NA	NA	NA	NA	NA	NA	NA	NA	NA	NA	NA	NA	NA	NA	NA	NA	NA	NA	NA	NA	NA	NA	NA
K	intron_retention	CG7971,I_chr3L_1659363_1659845,I_chr3L_1667736_1667806	chr3L	-	chr3L_1655152_1655253				chr3L_1655151_1655152;chr3L_1655253_1655254	chr3L_1654844_1655151;chr3L_1655254_1655460	5.65	NA	NA	NA	NA	NA	59.18	NA	NA	NA	NA	NA	NA	NA	NA	NA	NA	NA	NA	NA	NA	NA	NA	NA	NA	NA	NA	NA	NA	NA	NA	NA	NA	NA	NA	NA	NA	NA	NA
K	intron_retention	ChLD3	chr2L	+	chr2L_16741889_16741946				chr2L_16741888_16741889;chr2L_16741946_16741947	chr2L_16741366_16741888;chr2L_16741947_16742616	32.00	NA	NA	NA	NA	NA	NA	NA	NA	NA	NA	NA	NA	NA	NA	NA	NA	NA	NA	NA	NA	NA	NA	NA	NA	NA	NA	NA	NA	NA	NA	NA	NA	NA	NA	NA	NA	NA	NA
K	intron_retention	RpL12,I_chr2R_19948517_19948682	chr2R	+	chr2R_19947973_19948035				chr2R_19947972_19947973;chr2R_19948035_19948036	chr2R_19947923_19947972;chr2R_19948036_19948097	20.52	NA	NA	NA	NA	NA	NA	NA	NA	NA	NA	NA	NA	NA	NA	NA	NA	NA	NA	NA	NA	NA	NA	NA	NA	NA	NA	NA	91.38	NA	NA	NA	NA	NA	NA	NA	NA	NA	NA
K	intron_retention	noncoding_4330	chr2L	-	chr2L_22736131_22736195				chr2L_22736130_22736131;chr2L_22736195_22736196	chr2L_22735486_22736130;chr2L_22736196_22736254	32.39	NA	NA	NA	NA	NA	NA	NA	NA	NA	NA	NA	NA	NA	NA	NA	NA	NA	NA	NA	NA	NA	NA	NA	NA	NA	NA	NA	NA	10.53	NA	NA	NA	NA	NA	NA	NA	NA	18.18
K	intron_retention	Mes2,CEF_chr3L_22939285_22939369	chr3L	+	chr3L_22939285_22939369				chr3L_22939284_22939285;chr3L_22939369_22939370	chr3L_22939218_22939284;chr3L_22939370_22939469	60.00	NA	NA	42.25	NA	47.50	48.65	NA	NA	NA	NA	NA	NA	NA	44.44	NA	NA	NA	NA	NA	35.00	NA	75.93	NA	NA	45.45	NA	NA	NA	NA	NA	74.07	76.00	NA	NA	NA	NA	NA	NA
K	intron_retention	CG8468	chr2R	+	chr2R_10107548_10108112				chr2R_10107547_10107548;chr2R_10108112_10108113	chr2R_10107405_10107547;chr2R_10108113_10108270	21.57	NA	NA	NA	NA	NA	NA	NA	NA	NA	NA	NA	NA	NA	NA	NA	NA	NA	NA	NA	NA	NA	NA	NA	NA	NA	NA	NA	NA	10.91	NA	NA	NA	NA	NA	NA	NA	NA	NA
K	intron_retention	CG6199	chr3L	-	chr3L_11198970_11199055				chr3L_11198969_11198970;chr3L_11199055_11199056	chr3L_11198834_11198969;chr3L_11199056_11199135	92.31	NA	NA	NA	NA	NA	NA	NA	NA	NA	NA	NA	NA	NA	NA	NA	NA	NA	NA	NA	NA	NA	NA	NA	NA	NA	NA	NA	NA	NA	NA	NA	65.00	NA	NA	NA	NA	NA	NA
K	intron_retention	CG8031	chr3R	-	chr3R_8834869_8834925				chr3R_8834868_8834869;chr3R_8834925_8834926	chr3R_8834219_8834868;chr3R_8834926_8835037	20.00	NA	NA	NA	NA	NA	NA	NA	NA	NA	NA	NA	NA	NA	NA	NA	NA	NA	NA	NA	NA	NA	NA	NA	NA	NA	NA	NA	NA	4.44	NA	NA	NA	NA	NA	NA	NA	NA	NA
K	intron_retention	Bj1	chr3L	-	chr3L_5925565_5925624				chr3L_5925564_5925565;chr3L_5925624_5925625	chr3L_5925506_5925564;chr3L_5925625_5925725	82.05	NA	NA	NA	NA	NA	NA	NA	NA	NA	NA	NA	NA	NA	NA	NA	NA	NA	NA	NA	NA	NA	NA	NA	NA	NA	NA	NA	NA	NA	NA	NA	70.37	NA	NA	NA	NA	NA	NA
K	intron_retention	Sodh-2	chr3R	+	chr3R_6703546_6703603				chr3R_6703545_6703546;chr3R_6703603_6703604	chr3R_6703424_6703545;chr3R_6703604_6703988	75.00	42.86	NA	NA	54.55	NA	NA	NA	NA	NA	NA	NA	57.14	NA	NA	NA	NA	NA	NA	NA	NA	NA	NA	NA	NA	NA	NA	NA	NA	NA	NA	NA	NA	NA	NA	NA	NA	NA	NA
N	intron_retention	CG3635	chr2L	+	chr2L_22182055_22182737				chr2L_22182054_22182055;chr2L_22182737_22182738	chr2L_22181845_22182054;chr2L_22182738_22183329	100.00	NA	NA	NA	NA	NA	NA	NA	NA	NA	NA	NA	NA	NA	NA	NA	NA	NA	NA	NA	NA	NA	NA	NA	NA	NA	NA	NA	NA	NA	72.60	NA	NA	NA	NA	NA	NA	NA	NA
K	intron_retention	dpr17	chr3R	+	chr3R_7936756_7936825				chr3R_7936755_7936756;chr3R_7936825_7936826	chr3R_7936554_7936755;chr3R_7936826_7937080	88.89	NA	NA	NA	NA	NA	NA	NA	NA	NA	NA	NA	NA	NA	NA	NA	NA	NA	NA	NA	NA	NA	NA	NA	NA	NA	NA	NA	NA	NA	NA	NA	72.73	NA	NA	NA	NA	NA	NA
K	intron_retention	Mmp1,E_chr2R_20560380_20562585,I_chr2R_20564123_20565214,I_chr2R_20569965_20572193	chr2R	-	chr2R_20559830_20562585				chr2R_20559829_20559830;chr2R_20562585_20562586	chr2R_20559732_20559829;chr2R_20562586_20562664	91.80	NA	NA	NA	NA	NA	NA	NA	NA	67.06	NA	NA	NA	NA	NA	NA	NA	NA	NA	NA	NA	NA	NA	NA	NA	NA	NA	74.81	NA	NA	NA	NA	NA	NA	NA	NA	NA	NA	NA
K	intron_retention	Myo31DF,I_chr2L_10506249_10506683,I_chr2L_10506446_10506542	chr2L	-	chr2L_10506107_10506542				chr2L_10506106_10506107;chr2L_10506542_10506543	chr2L_10505926_10506106;chr2L_10506543_10506598	64.50	NA	NA	NA	NA	NA	NA	40.91	NA	NA	NA	NA	NA	NA	NA	NA	NA	NA	NA	NA	NA	NA	NA	NA	NA	NA	NA	NA	NA	NA	NA	NA	NA	NA	NA	NA	NA	NA	NA
K	intron_retention	CG40127,I_chr2R_75348_75450	chr2R	-	chr2R_75198_75264				chr2R_75197_75198;chr2R_75264_75265	chr2R_74940_75197;chr2R_75265_75347	0.00	NA	NA	NA	NA	NA	NA	NA	NA	NA	NA	NA	NA	NA	NA	NA	NA	NA	NA	NA	NA	NA	NA	NA	NA	NA	NA	NA	17.20	NA	NA	NA	NA	NA	NA	NA	NA	NA	NA
K	intron_retention	CG16940,I_chr3L_212783_212843,Kaz1-ORFA_Kaz1-ORFB	chr3L	+	chr3L_215625_215682				chr3L_215624_215625;chr3L_215682_215683	chr3L_215505_215624;chr3L_215683_215751	17.78	NA	NA	NA	NA	NA	NA	NA	NA	NA	NA	NA	NA	NA	NA	NA	NA	NA	NA	NA	NA	NA	NA	2.70	NA	NA	NA	NA	NA	NA	NA	NA	NA	NA	NA	NA	NA	NA	NA
K	intron_retention	Fis1,I_chr2R_1491917_1492087,I_chr2R_1492154_1492214	chr2R	-	chr2R_1492156_1492214				chr2R_1492155_1492156;chr2R_1492214_1492215	chr2R_1492094_1492155;chr2R_1492215_1492311	16.39	NA	NA	NA	NA	NA	NA	NA	NA	NA	NA	NA	NA	NA	NA	NA	NA	NA	NA	NA	NA	NA	NA	NA	NA	NA	NA	NA	NA	NA	NA	NA	NA	NA	NA	NA	NA	NA	NA
K	intron_retention	tho2	chr2L	-	chr2L_2137927_2137983				chr2L_2137926_2137927;chr2L_2137983_2137984	chr2L_2137883_2137926;chr2L_2137984_2138155	0.00	NA	NA	NA	NA	NA	NA	NA	NA	NA	NA	NA	NA	NA	NA	NA	NA	NA	NA	NA	NA	NA	NA	NA	NA	NA	NA	NA	35.48	NA	NA	NA	NA	NA	NA	NA	NA	NA	NA
K	intron_retention	CG16838,I_chr3L_16125390_16125510	chr3L	+	chr3L_16125390_16125639				chr3L_16125389_16125390;chr3L_16125639_16125640	chr3L_16125290_16125389;chr3L_16125640_16126338	66.67	NA	NA	NA	NA	NA	NA	NA	NA	NA	NA	NA	NA	NA	NA	NA	NA	NA	NA	NA	NA	52.63	NA	NA	NA	NA	NA	NA	NA	52.94	NA	NA	NA	NA	NA	NA	NA	NA	NA
K	intron_retention	CG3209,RI_chr2R_19957766_19960227	chr2R	+	chr2R_19959748_19960227				chr2R_19959747_19959748;chr2R_19960227_19960228	chr2R_19959680_19959747;chr2R_19960228_19960327	33.33	NA	NA	NA	NA	NA	NA	NA	NA	NA	NA	17.74	NA	NA	NA	NA	12.00	10.29	NA	NA	NA	NA	NA	NA	NA	NA	NA	NA	NA	NA	NA	NA	NA	NA	NA	NA	NA	NA	NA
K	intron_retention	CG12090,I_chr3L_1525393_1526659	chr3L	-	chr3L_1526732_1527189				chr3L_1526731_1526732;chr3L_1527189_1527190	chr3L_1526660_1526731;chr3L_1527190_1527240	88.67	NA	NA	NA	NA	NA	NA	NA	NA	NA	NA	37.93	NA	NA	NA	NA	NA	NA	NA	NA	NA	NA	NA	NA	NA	NA	NA	NA	NA	NA	NA	NA	NA	NA	NA	NA	NA	NA	NA
K	intron_retention	Dcp2,F_chr3L_15815909_15816023,F_chr3L_15817090_15817547	chr3L	-	chr3L_15816282_15816346				chr3L_15816281_15816282;chr3L_15816346_15816347	chr3L_15816063_15816281;chr3L_15816347_15816855	0.00	NA	NA	NA	NA	NA	NA	NA	NA	NA	NA	NA	NA	NA	NA	NA	NA	NA	NA	NA	NA	NA	NA	NA	NA	NA	NA	NA	29.69	NA	NA	NA	NA	NA	NA	NA	NA	NA	NA
K	intron_retention	Lag1,RI_chrX_6153758_6161036,I_chrX_6160751_6160887,I_chrX_6160907_6161036	chrX	-	chrX_6160751_6161036				chrX_6160750_6160751;chrX_6161036_6161037	chrX_6160651_6160750;chrX_6161037_6161136	80.20	NA	NA	NA	NA	NA	NA	NA	NA	NA	NA	NA	NA	NA	NA	NA	NA	NA	NA	NA	NA	NA	NA	NA	NA	61.11	NA	NA	66.67	NA	NA	NA	NA	NA	NA	NA	NA	NA	NA
K	intron_retention	Dcp2,F_chr3L_15815909_15816023,F_chr3L_15817090_15817547	chr3L	-	chr3L_15815112_15815170				chr3L_15815111_15815112;chr3L_15815170_15815171	chr3L_15814221_15815111;chr3L_15815171_15815908	0.00	NA	NA	NA	NA	NA	NA	NA	NA	NA	NA	NA	NA	NA	NA	NA	NA	NA	NA	NA	NA	NA	NA	NA	NA	NA	NA	NA	41.18	NA	NA	NA	NA	NA	NA	NA	NA	NA	NA
K	intron_retention	CG1021,I_chr3R_2217711_2231099,I_chr3R_2217711_2231390,RI_chr3R_2217711_2231463,I_chr3R_2217742_2218601,I_chr3R_2217742_2219453,I_chr3R_2218465_2231390,RI_chr3R_2218465_2231463,I_chr3R_2218682_2231463,I_chr3R_2219634_2231390,RI_chr3R_2231206_2231270,I_chr3R_2231271_2231390,I_chr3R_2231285_2231463,I_chr3R_2231383_2231463	chr3R	-	chr3R_2217711_2231463				chr3R_2217710_2217711;chr3R_2231463_2231464	chr3R_2217642_2217710;chr3R_2231464_2231490	84.00	NA	NA	NA	NA	NA	NA	NA	NA	NA	NA	NA	NA	NA	NA	NA	NA	NA	NA	NA	NA	NA	NA	NA	NA	NA	68.00	68.97	NA	NA	NA	NA	65.52	NA	NA	NA	NA	NA	NA
K	intron_retention	AP-50,CG7054	chr3R	+	chr3R_18288253_18288312				chr3R_18288252_18288253;chr3R_18288312_18288313	chr3R_18288233_18288252;chr3R_18288313_18288501	87.50	NA	73.33	NA	NA	68.75	NA	NA	NA	NA	NA	NA	NA	NA	NA	NA	NA	73.08	NA	NA	NA	NA	NA	NA	NA	NA	NA	NA	NA	NA	NA	NA	NA	74.58	NA	NA	NA	NA	NA
K	intron_retention	CG8620,RI_chr3L_7151615_7151666	chr3L	+	chr3L_7151615_7151678				chr3L_7151614_7151615;chr3L_7151678_7151679	chr3L_7151515_7151614;chr3L_7151679_7151766	81.36	NA	NA	NA	NA	NA	NA	NA	NA	63.64	NA	NA	NA	NA	NA	NA	NA	NA	NA	NA	NA	NA	NA	NA	NA	NA	NA	NA	NA	NA	NA	NA	NA	NA	NA	NA	64.10	57.69	NA
K	intron_retention	CG9467,E_chr3R_5625618_5626502	chr3R	-	chr3R_5626313_5626390				chr3R_5626312_5626313;chr3R_5626390_5626391	chr3R_5623432_5626312;chr3R_5626391_5626773	0.00	NA	NA	NA	NA	NA	NA	NA	NA	NA	NA	NA	NA	NA	NA	NA	NA	NA	NA	NA	NA	NA	NA	NA	NA	NA	15.66	30.65	NA	NA	NA	NA	NA	NA	NA	NA	NA	NA	NA
K	intron_retention	crol,snoRNA:Me18S-A934,I_chr2L_11799403_11802904	chr2L	-	chr2L_11797742_11797828				chr2L_11797741_11797742;chr2L_11797828_11797829	chr2L_11797682_11797741;chr2L_11797829_11798041	2.00	NA	NA	NA	NA	NA	NA	NA	NA	NA	NA	NA	NA	NA	NA	NA	NA	NA	NA	NA	NA	16.22	NA	NA	NA	NA	NA	NA	NA	NA	NA	NA	NA	NA	NA	NA	NA	NA	NA
K	intron_retention	CG2811,I_chr2R_20828961_20829772	chr2R	-	chr2R_20827378_20827428				chr2R_20827377_20827378;chr2R_20827428_20827429	chr2R_20827302_20827377;chr2R_20827429_20827526	88.89	NA	NA	NA	NA	NA	NA	NA	NA	NA	NA	NA	NA	NA	NA	NA	NA	NA	NA	NA	NA	NA	NA	NA	NA	NA	NA	68.42	NA	NA	NA	NA	NA	NA	NA	NA	NA	77.42	NA
K	intron_retention	CG9154	chr2L	-	chr2L_6070393_6070448				chr2L_6070392_6070393;chr2L_6070448_6070449	chr2L_6070233_6070392;chr2L_6070449_6070669	23.53	NA	NA	NA	NA	NA	NA	NA	NA	NA	NA	NA	NA	NA	NA	NA	NA	NA	NA	NA	NA	NA	NA	NA	NA	NA	NA	NA	NA	NA	NA	NA	12.50	NA	NA	NA	NA	NA	NA
K	intron_retention	CG7834,I_chr3R_25628402_25628511,I_chr3R_25632049_25632125,RI_chr3R_25658089_25658914	chr3R	-	chr3R_25627589_25627649				chr3R_25627588_25627589;chr3R_25627649_25627650	chr3R_25627357_25627588;chr3R_25627650_25628381	85.09	NA	NA	NA	NA	NA	NA	NA	NA	NA	NA	NA	NA	NA	NA	NA	NA	NA	NA	NA	NA	33.85	NA	NA	NA	NA	NA	NA	NA	NA	NA	NA	NA	NA	NA	NA	NA	NA	NA
K	intron_retention	Taf12,RI_chr3R_7504595_7505288,I_chr3R_7504949_7505288	chr3R	-	chr3R_7505121_7505288				chr3R_7505120_7505121;chr3R_7505288_7505289	chr3R_7505076_7505120;chr3R_7505289_7505388	26.32	NA	NA	NA	NA	NA	NA	NA	NA	NA	NA	NA	NA	NA	NA	NA	NA	NA	NA	NA	NA	9.52	NA	NA	NA	NA	NA	NA	NA	NA	NA	NA	NA	NA	NA	NA	NA	NA	NA
K	intron_retention	CG12090,I_chr3L_1525393_1526659	chr3L	-	chr3L_1526399_1526659				chr3L_1526398_1526399;chr3L_1526659_1526660	chr3L_1526334_1526398;chr3L_1526660_1526731	90.00	NA	NA	NA	NA	NA	NA	NA	NA	NA	NA	31.25	NA	NA	NA	NA	NA	NA	NA	NA	NA	NA	NA	NA	NA	NA	NA	NA	NA	NA	NA	NA	NA	NA	NA	NA	NA	NA	NA
K	intron_retention	Nedd4,I_chr3L_17532828_17532882,I_chr3L_17532828_17533787,I_chr3L_17534504_17535990,I_chr3L_17536813_17536863	chr3L	+	chr3L_17532828_17533790				chr3L_17532827_17532828;chr3L_17533790_17533791	chr3L_17532728_17532827;chr3L_17533791_17533887	35.71	NA	NA	NA	NA	NA	NA	NA	NA	NA	NA	NA	NA	NA	NA	NA	NA	NA	NA	NA	NA	NA	NA	NA	NA	NA	NA	NA	NA	NA	NA	NA	NA	NA	NA	NA	NA	NA	NA
K	intron_retention	GM130,CG34205	chr2R	-	chr2R_18014710_18014810				chr2R_18014709_18014710;chr2R_18014810_18014811	chr2R_18014650_18014709;chr2R_18014811_18014999	2.70	NA	NA	NA	NA	NA	NA	NA	NA	NA	NA	NA	NA	NA	NA	NA	NA	NA	NA	NA	NA	NA	NA	NA	NA	NA	NA	NA	NA	NA	17.50	NA	NA	NA	NA	NA	NA	NA	NA
K	intron_retention	MED6,CG9471,CG12946,I_chr3R_5599701_5600032,I_chr3R_5609682_5609889	chr3R	-	chr3R_5592845_5592898				chr3R_5592844_5592845;chr3R_5592898_5592899	chr3R_5592670_5592844;chr3R_5592899_5593366	2.50	NA	NA	NA	NA	NA	NA	NA	NA	NA	NA	NA	NA	NA	NA	NA	NA	NA	NA	NA	NA	NA	NA	NA	NA	NA	NA	21.05	NA	NA	NA	NA	NA	NA	NA	NA	NA	NA	NA
K	intron_retention	CG4294	chr2R	-	chr2R_18488653_18488717				chr2R_18488652_18488653;chr2R_18488717_18488718	chr2R_18488006_18488652;chr2R_18488718_18488869	15.38	NA	NA	NA	NA	NA	NA	NA	NA	NA	NA	NA	NA	NA	NA	NA	NA	NA	NA	NA	NA	NA	NA	NA	NA	NA	NA	NA	NA	NA	NA	NA	NA	NA	NA	NA	NA	NA	NA
K	intron_retention	CG1358,I_chr2R_3485171_3489936	chr2R	-	chr2R_3485863_3489936				chr2R_3485862_3485863;chr2R_3489936_3489937	chr2R_3485721_3485862;chr2R_3489937_3490036	1.46	NA	NA	NA	NA	NA	NA	NA	NA	NA	NA	NA	NA	NA	NA	NA	NA	34.78	NA	NA	NA	NA	NA	NA	NA	NA	NA	NA	NA	NA	NA	NA	NA	NA	NA	NA	NA	NA	NA
K	intron_retention	hkl	chr2L	+	chr2L_19046143_19046206				chr2L_19046142_19046143;chr2L_19046206_19046207	chr2L_19045522_19046142;chr2L_19046207_19047047	85.71	NA	NA	NA	NA	NA	NA	NA	NA	NA	NA	NA	NA	NA	NA	NA	NA	NA	NA	NA	NA	46.88	NA	NA	NA	NA	NA	NA	NA	NA	NA	NA	NA	NA	NA	NA	NA	NA	NA
K	intron_retention	CG11266,RI_chr2L_7033019_7033182,RI_chr2L_7033019_7034180,RI_chr2L_7033019_7034764,I_chr2L_7034274_7034764,I_chr2L_7034274_7035406,RI_chr2L_7034911_7035074,I_chr2L_7051093_7051366	chr2L	+	chr2L_7033019_7035406				chr2L_7033018_7033019;chr2L_7035406_7035407	chr2L_7032919_7033018;chr2L_7035407_7035506	35.29	NA	NA	NA	NA	NA	NA	NA	NA	20.37	NA	NA	NA	NA	NA	NA	NA	NA	NA	NA	NA	NA	NA	NA	NA	NA	NA	NA	NA	NA	NA	NA	NA	NA	NA	NA	NA	NA	NA
K	intron_retention	CG18012	chr3R	-	chr3R_13635522_13635579				chr3R_13635521_13635522;chr3R_13635579_13635580	chr3R_13635117_13635521;chr3R_13635580_13636140	2.59	NA	NA	20.44	NA	NA	NA	NA	NA	NA	NA	NA	NA	NA	NA	NA	NA	NA	NA	NA	NA	NA	NA	NA	NA	NA	NA	NA	NA	NA	NA	NA	NA	NA	NA	NA	NA	NA	NA
K	intron_retention	Pde8,I_chr2R_19563512_19564565	chr2R	+	chr2R_19562143_19562326				chr2R_19562142_19562143;chr2R_19562326_19562327	chr2R_19561937_19562142;chr2R_19562327_19562386	5.88	NA	NA	NA	NA	NA	NA	NA	NA	NA	NA	NA	NA	NA	NA	NA	NA	NA	NA	NA	NA	34.76	NA	NA	NA	NA	NA	NA	NA	NA	NA	NA	NA	NA	NA	NA	NA	NA	NA
K	intron_retention	CG6498,EI_chr3L_15559245_15561305,I_chr3L_15561224_15561305	chr3L	+	chr3L_15561200_15561305				chr3L_15561199_15561200;chr3L_15561305_15561306	chr3L_15561183_15561199;chr3L_15561306_15561405	57.27	NA	NA	NA	NA	NA	NA	NA	NA	NA	NA	NA	NA	NA	NA	NA	NA	NA	NA	NA	NA	NA	NA	NA	NA	NA	NA	NA	75.00	NA	NA	NA	NA	NA	NA	NA	NA	NA	NA
K	intron_retention	unc-13,RI_chr4_897821_903586,I_chr4_899619_903586,I_chr4_902576_903242,I_chr4_906518_917117,I_chr4_913576_919018,I_chr4_924098_927699,RI_chr4_928193_928245,I_chr4_928482_929704,I_chr4_929811_932812	chr4	-	chr4_903350_903586				chr4_903349_903350;chr4_903586_903587	chr4_903243_903349;chr4_903587_903686	48.15	NA	NA	NA	35.00	NA	29.29	NA	62.50	NA	NA	NA	NA	NA	NA	NA	NA	NA	NA	NA	NA	9.78	NA	NA	33.33	NA	NA	NA	30.91	NA	30.16	NA	NA	NA	NA	NA	NA	NA	29.03
K	intron_retention	RhoGAP71E,I_chr3L_15583097_15589765	chr3L	+	chr3L_15582377_15582458				chr3L_15582376_15582377;chr3L_15582458_15582459	chr3L_15581999_15582376;chr3L_15582459_15583096	79.07	NA	NA	NA	NA	NA	NA	NA	NA	NA	NA	NA	NA	NA	NA	NA	NA	NA	NA	NA	NA	60.78	NA	NA	NA	NA	NA	NA	NA	NA	NA	NA	60.42	NA	NA	NA	NA	NA	NA
K	intron_retention	Nop60B,RI_chr2R_20063248_20063455,I_chr2R_20063248_20063949,snoRNA:Psi18S-1820,F_chr2R_20073291_20073744	chr2R	+	chr2R_20063248_20063455				chr2R_20063247_20063248;chr2R_20063455_20063456	chr2R_20063148_20063247;chr2R_20063456_20063555	93.51	NA	NA	NA	NA	NA	NA	NA	NA	NA	NA	NA	NA	NA	NA	NA	NA	NA	NA	NA	NA	NA	NA	NA	NA	NA	NA	NA	NA	NA	44.00	NA	NA	NA	NA	NA	NA	NA	NA
K	intron_retention	msn,I_chr3L_2579521_2586402,I_chr3L_2585716_2586402,I_chr3L_2585733_2586036,I_chr3L_2585739_2586265,I_chr3L_2585739_2586413	chr3L	-	chr3L_2585733_2586402				chr3L_2585732_2585733;chr3L_2586402_2586403	chr3L_2585639_2585732;chr3L_2586403_2586502	77.50	NA	65.22	NA	NA	57.14	NA	NA	NA	NA	NA	NA	NA	NA	NA	NA	NA	NA	NA	NA	NA	NA	NA	NA	NA	NA	NA	NA	NA	NA	NA	NA	61.90	NA	NA	NA	NA	NA	NA
K	intron_retention	lok,RI_chr2L_20063248_20063377	chr2L	+	chr2L_20061721_20061781				chr2L_20061720_20061721;chr2L_20061781_20061782	chr2L_20061530_20061720;chr2L_20061782_20062012	26.67	NA	NA	NA	NA	NA	NA	NA	NA	NA	NA	NA	NA	NA	NA	NA	NA	NA	NA	NA	NA	NA	NA	NA	NA	NA	NA	NA	NA	NA	NA	NA	NA	NA	NA	NA	15.15	NA	NA
K	intron_retention	I_chr3L_2589746_2592161,CG16985	chr3L	+	chr3L_2599381_2599435				chr3L_2599380_2599381;chr3L_2599435_2599436	chr3L_2599302_2599380;chr3L_2599436_2599501	13.89	NA	NA	NA	NA	NA	NA	NA	NA	NA	NA	NA	NA	NA	NA	NA	NA	NA	NA	NA	NA	NA	NA	NA	NA	NA	NA	NA	NA	NA	NA	0.00	NA	NA	NA	NA	NA	NA	NA
K	intron_retention	Fis1,I_chr2R_1491917_1492087,I_chr2R_1492154_1492214	chr2R	-	chr2R_1491267_1491404				chr2R_1491266_1491267;chr2R_1491404_1491405	chr2R_1491125_1491266;chr2R_1491405_1491517	32.73	NA	NA	NA	NA	NA	NA	NA	NA	NA	NA	NA	NA	NA	NA	NA	NA	NA	NA	NA	NA	18.75	NA	NA	NA	NA	NA	NA	NA	NA	NA	16.67	NA	NA	NA	NA	NA	NA	NA
K	intron_retention	olf186-F,CG30323	chr2R	+	chr2R_13738966_13745146				chr2R_13738965_13738966;chr2R_13745146_13745147	chr2R_13738563_13738965;chr2R_13745147_13745244	50.94	NA	NA	NA	NA	NA	NA	NA	NA	37.50	NA	NA	NA	NA	NA	NA	NA	NA	NA	NA	NA	NA	NA	NA	NA	NA	NA	NA	NA	NA	NA	NA	NA	NA	NA	NA	NA	34.29	NA
K	intron_retention	CG4133	chr2L	+	chr2L_456898_456972				chr2L_456897_456898;chr2L_456972_456973	chr2L_456797_456897;chr2L_456973_457338	88.89	NA	NA	NA	NA	NA	NA	NA	NA	NA	NA	NA	NA	NA	NA	NA	NA	NA	NA	NA	NA	NA	NA	NA	NA	NA	NA	NA	NA	NA	NA	NA	NA	NA	NA	NA	NA	NA	NA
K	intron_retention	RhoGAP71E,I_chr3L_15583097_15589765	chr3L	+	chr3L_15594396_15599758				chr3L_15594395_15594396;chr3L_15599758_15599759	chr3L_15594333_15594395;chr3L_15599759_15600439	25.00	NA	NA	NA	NA	NA	NA	NA	NA	NA	NA	NA	NA	NA	NA	NA	NA	NA	NA	NA	NA	NA	NA	NA	NA	8.33	NA	NA	NA	NA	NA	NA	NA	NA	NA	NA	NA	NA	NA
K	intron_retention	phtf,I_chr2R_2629598_2630209	chr2R	+	chr2R_2632283_2632342				chr2R_2632282_2632283;chr2R_2632342_2632343	chr2R_2632108_2632282;chr2R_2632343_2632699	12.25	NA	NA	NA	NA	NA	NA	NA	NA	NA	NA	NA	NA	NA	NA	NA	NA	NA	NA	NA	NA	NA	NA	NA	NA	NA	NA	NA	NA	NA	NA	NA	NA	NA	NA	NA	NA	NA	NA
K	intron_retention	sbr,RI_chrX_10731248_10731484	chrX	-	chrX_10728731_10728913				chrX_10728730_10728731;chrX_10728913_10728914	chrX_10728501_10728730;chrX_10728914_10728950	18.57	NA	NA	NA	NA	NA	NA	NA	NA	NA	NA	NA	NA	NA	NA	NA	NA	NA	NA	NA	NA	4.08	NA	NA	NA	NA	NA	NA	NA	NA	NA	NA	NA	NA	NA	NA	NA	NA	NA
K	intron_retention	CG18659,E_chr2R_5011363_5019110,I_chr2R_5016147_5016997	chr2R	-	chr2R_5018864_5018987				chr2R_5018863_5018864;chr2R_5018987_5018988	chr2R_5018669_5018863;chr2R_5018988_5019370	8.51	NA	NA	NA	NA	NA	NA	NA	NA	NA	NA	NA	NA	NA	NA	NA	NA	NA	NA	NA	NA	54.39	NA	NA	NA	NA	NA	NA	NA	NA	NA	NA	NA	NA	NA	NA	NA	NA	NA
K	intron_retention	CG15881,RI_chr3L_19799338_19799408,Kap-alpha1	chr3L	+	chr3L_19799553_19799609				chr3L_19799552_19799553;chr3L_19799609_19799610	chr3L_19799406_19799552;chr3L_19799610_19799732	11.90	NA	NA	NA	NA	NA	NA	NA	NA	NA	NA	NA	NA	NA	NA	NA	NA	NA	NA	NA	NA	NA	NA	NA	NA	NA	NA	NA	NA	NA	NA	NA	NA	NA	NA	NA	NA	NA	NA
K	intron_retention	RI_chrX_1954878_1955077,CG4281,CG14054,I_chrX_1962457_1964222	chrX	-	chrX_1958854_1958906				chrX_1958853_1958854;chrX_1958906_1958907	chrX_1958580_1958853;chrX_1958907_1959155	14.55	NA	NA	55.56	NA	NA	NA	NA	NA	NA	NA	NA	NA	NA	NA	NA	NA	NA	NA	NA	NA	NA	NA	NA	NA	NA	NA	NA	NA	NA	NA	NA	NA	NA	NA	NA	NA	NA	NA
K	intron_retention	nes	chr3L	-	chr3L_19253331_19253648				chr3L_19253330_19253331;chr3L_19253648_19253649	chr3L_19253215_19253330;chr3L_19253649_19253699	67.55	NA	NA	NA	NA	NA	55.56	NA	NA	NA	NA	NA	NA	NA	NA	NA	NA	NA	NA	NA	NA	NA	NA	NA	NA	NA	NA	NA	NA	NA	NA	NA	NA	NA	NA	NA	50.00	NA	NA
K	intron_retention	CG9548	chr2L	-	chr2L_6490374_6490438				chr2L_6490373_6490374;chr2L_6490438_6490439	chr2L_6490288_6490373;chr2L_6490439_6490629	0.00	NA	NA	NA	NA	NA	NA	NA	NA	NA	NA	NA	NA	NA	NA	NA	NA	NA	NA	NA	NA	NA	NA	NA	NA	NA	13.95	NA	NA	NA	NA	NA	NA	NA	NA	NA	NA	NA	NA
K	intron_retention	CG1969	chr3R	+	chr3R_25567092_25567489				chr3R_25567091_25567092;chr3R_25567489_25567490	chr3R_25566873_25567091;chr3R_25567490_25567631	94.44	NA	NA	NA	NA	NA	NA	NA	NA	NA	NA	NA	NA	NA	NA	NA	NA	NA	NA	NA	NA	59.09	NA	NA	NA	NA	NA	NA	NA	NA	NA	NA	NA	NA	NA	69.57	NA	NA	NA
K	intron_retention	CG2698,I_chr3R_3828169_3828941,I_chr3R_3828880_3828941,I_chr3R_3829483_3829715,I_chr3R_3830586_3830981	chr3R	+	chr3R_3829483_3829697				chr3R_3829482_3829483;chr3R_3829697_3829698	chr3R_3829383_3829482;chr3R_3829698_3829900	57.14	NA	NA	NA	NA	NA	NA	NA	NA	NA	NA	NA	NA	NA	NA	NA	NA	NA	NA	NA	NA	NA	NA	NA	NA	NA	31.15	NA	NA	NA	NA	NA	NA	NA	NA	NA	40.00	NA	NA
K	intron_retention	I_chr3R_17177101_17200781,mod(mdg4),I_chr3R_17183481_17200781,I_chr3R_17183927_17184513,I_chr3R_17183927_17185306,RI_chr3R_17184319_17184513,I_chr3R_17184319_17185084,I_chr3R_17184319_17185284,noncoding_18168,RI_chr3R_17184792_17185306,F_chr3R_17187010_17200781,F_chr3R_17187861_17200781,RI_chr3R_17189607_17189988,I_chr3R_17190098_17190207,F_chr3R_17192467_17200781,F_chr3R_17193961_17200781,F_chr3…	chr3R	-	chr3R_17183927_17184082				chr3R_17183926_17183927;chr3R_17184082_17184083	chr3R_17183827_17183926;chr3R_17184083_17184264	32.00	NA	NA	NA	NA	NA	NA	NA	NA	NA	NA	NA	NA	NA	NA	NA	NA	NA	NA	NA	NA	NA	NA	NA	NA	NA	NA	NA	NA	NA	NA	NA	NA	NA	NA	NA	NA	NA	NA
K	intron_retention	Adar,I_chrX_1668256_1682696,I_chrX_1674594_1674717	chrX	+	chrX_1672733_1672847				chrX_1672732_1672733;chrX_1672847_1672848	chrX_1672645_1672732;chrX_1672848_1672993	0.00	NA	NA	NA	NA	NA	NA	NA	NA	NA	34.62	NA	NA	NA	NA	NA	NA	NA	NA	NA	NA	NA	NA	NA	NA	NA	NA	NA	NA	NA	NA	NA	NA	NA	NA	NA	NA	NA	NA
K	intron_retention	I_chr3R_25875159_25875219,CG7946,CG15526	chr3R	+	chr3R_25880069_25880131				chr3R_25880068_25880069;chr3R_25880131_25880132	chr3R_25879266_25880068;chr3R_25880132_25880201	0.00	NA	NA	NA	NA	NA	NA	NA	NA	NA	NA	NA	NA	NA	NA	NA	NA	NA	NA	NA	NA	NA	NA	NA	NA	NA	NA	NA	17.39	NA	NA	NA	NA	NA	NA	NA	NA	NA	NA
K	intron_retention	gbb	chr2R	+	chr2R_19739125_19739205				chr2R_19739124_19739125;chr2R_19739205_19739206	chr2R_19739106_19739124;chr2R_19739206_19740772	97.67	NA	NA	NA	NA	NA	84.31	NA	NA	NA	NA	NA	NA	NA	NA	NA	NA	NA	NA	NA	NA	NA	NA	NA	NA	NA	NA	NA	NA	NA	NA	NA	NA	NA	NA	NA	NA	NA	NA
K	intron_retention	RpS19a	chrX	+	chrX_16531983_16532265				chrX_16531982_16531983;chrX_16532265_16532266	chrX_16531912_16531982;chrX_16532266_16532336	43.10	NA	NA	NA	NA	NA	76.54	NA	NA	NA	NA	NA	NA	NA	NA	NA	NA	NA	NA	NA	NA	NA	NA	NA	NA	NA	NA	NA	NA	NA	NA	NA	NA	NA	NA	NA	NA	NA	NA
K	intron_retention	vir-1,I_chr2L_12404178_12407208,RE_chr2L_12409622_12421640,noncoding_2764,I_chr2L_12421830_12423260	chr2L	-	chr2L_12421830_12423333				chr2L_12421829_12421830;chr2L_12423333_12423334	chr2L_12421816_12421829;chr2L_12423334_12423360	73.81	NA	NA	NA	NA	NA	NA	NA	NA	NA	NA	NA	NA	NA	NA	NA	NA	NA	NA	NA	NA	45.00	41.86	NA	NA	NA	54.84	NA	NA	47.83	NA	NA	NA	NA	NA	50.00	45.16	NA	NA
K	intron_retention	I_chr3L_3223943_3224313,CG11505	chr3L	+	chr3L_3232240_3232297				chr3L_3232239_3232240;chr3L_3232297_3232298	chr3L_3231909_3232239;chr3L_3232298_3232406	0.00	NA	NA	NA	NA	NA	NA	NA	NA	NA	NA	NA	NA	NA	NA	NA	NA	NA	NA	NA	NA	NA	NA	NA	NA	NA	NA	24.32	NA	NA	NA	NA	NA	NA	NA	NA	NA	NA	NA
K	intron_retention	bbc,REI_chr2R_9379401_9381986	chr2R	-	chr2R_9379099_9379159				chr2R_9379098_9379099;chr2R_9379159_9379160	chr2R_9378940_9379098;chr2R_9379160_9379400	0.00	NA	NA	NA	NA	NA	NA	NA	NA	NA	NA	NA	NA	NA	NA	NA	NA	NA	NA	NA	NA	NA	NA	NA	NA	NA	NA	12.12	NA	NA	NA	NA	NA	NA	NA	NA	NA	NA	NA
K	intron_retention	CG7530,I_chr3R_10556352_10557136,eff	chr3R	-	chr3R_10556352_10557126				chr3R_10556351_10556352;chr3R_10557126_10557127	chr3R_10556252_10556351;chr3R_10557127_10557231	46.89	NA	NA	NA	NA	NA	NA	NA	NA	NA	NA	NA	NA	NA	NA	NA	NA	NA	NA	NA	NA	NA	NA	NA	NA	NA	NA	NA	NA	NA	NA	NA	NA	NA	NA	NA	NA	NA	32.43
K	intron_retention	endoA	chr3R	+	chr3R_14734173_14734227				chr3R_14734172_14734173;chr3R_14734227_14734228	chr3R_14732922_14734172;chr3R_14734228_14736070	84.21	NA	NA	64.58	NA	NA	NA	NA	NA	NA	NA	NA	NA	NA	NA	NA	NA	NA	NA	NA	NA	58.54	NA	NA	NA	NA	NA	NA	NA	NA	NA	NA	72.73	NA	NA	NA	NA	NA	NA
K	intron_retention	CG12090,I_chr3L_1525393_1526659,Ir62a	chr3L	-	chr3L_1529229_1531390				chr3L_1529228_1529229;chr3L_1531390_1531391	chr3L_1529106_1529228;chr3L_1531391_1531522	38.71	NA	NA	NA	NA	NA	NA	NA	NA	NA	NA	NA	NA	NA	NA	NA	NA	NA	NA	NA	NA	9.52	NA	NA	NA	NA	NA	NA	NA	NA	NA	NA	NA	NA	NA	10.71	25.00	NA	NA
K	intron_retention	Pde1c,esc,I_chr2L_11838774_11925541	chr2L	-	chr2L_11829104_11829175				chr2L_11829103_11829104;chr2L_11829175_11829176	chr2L_11828970_11829103;chr2L_11829176_11829364	4.35	NA	NA	NA	NA	NA	NA	NA	NA	NA	NA	NA	NA	NA	NA	NA	NA	NA	NA	NA	NA	44.00	NA	NA	NA	NA	NA	NA	68.97	NA	NA	NA	NA	NA	NA	NA	NA	NA	NA
K	intron_retention	pygo,noncoding_20344	chr3R	-	chr3R_27405608_27405674				chr3R_27405607_27405608;chr3R_27405674_27405675	chr3R_27403028_27405607;chr3R_27405675_27406426	74.07	NA	NA	NA	NA	NA	NA	NA	NA	NA	NA	NA	56.25	NA	NA	NA	NA	NA	NA	NA	NA	NA	NA	NA	NA	NA	NA	NA	NA	NA	NA	NA	NA	NA	NA	NA	NA	NA	NA
K	intron_retention	kis,I_chr2L_228282_230537,RI_chr2L_231035_231947,RI_chr2L_242745_242800,I_chr2L_242926_250756	chr2L	-	chr2L_227548_228132				chr2L_227547_227548;chr2L_228132_228133	chr2L_227372_227547;chr2L_228133_228281	18.18	NA	NA	NA	NA	NA	NA	NA	NA	NA	NA	NA	NA	NA	NA	NA	NA	NA	NA	NA	NA	63.01	NA	NA	NA	NA	NA	NA	NA	NA	NA	NA	NA	NA	NA	NA	NA	NA	NA
K	intron_retention	CG32549,I_chrX_18286289_18286367,RI_chrX_18301919_18303082	chrX	-	chrX_18298427_18298506				chrX_18298426_18298427;chrX_18298506_18298507	chrX_18298018_18298426;chrX_18298507_18298596	65.71	NA	NA	NA	NA	NA	NA	NA	NA	47.50	NA	NA	NA	NA	NA	NA	NA	NA	NA	NA	NA	27.75	NA	46.23	NA	NA	NA	NA	NA	45.76	NA	NA	NA	NA	NA	NA	36.28	45.83	52.38
K	intron_retention	dco,RI_chr3R_26883651_26886096,I_chr3R_26884350_26886671,I_chr3R_26884350_26886791,RI_chr3R_26884365_26886096,I_chr3R_26884365_26886798	chr3R	-	chr3R_26886187_26886791				chr3R_26886186_26886187;chr3R_26886791_26886792	chr3R_26886097_26886186;chr3R_26886792_26886798	38.46	NA	NA	NA	NA	NA	NA	NA	NA	NA	NA	NA	NA	NA	NA	NA	NA	NA	NA	25.00	NA	NA	NA	NA	NA	NA	NA	NA	NA	20.00	NA	NA	NA	NA	NA	NA	NA	NA	NA
K	intron_retention	CG12090,I_chr3L_1525393_1526659	chr3L	-	chr3L_1525704_1527189				chr3L_1525703_1525704;chr3L_1527189_1527190	chr3L_1525642_1525703;chr3L_1527190_1527240	58.62	NA	NA	37.50	NA	NA	NA	NA	NA	NA	NA	NA	NA	NA	NA	NA	NA	NA	NA	NA	NA	NA	39.53	44.00	NA	NA	NA	NA	NA	NA	NA	NA	NA	NA	NA	NA	42.31	NA	NA
K	intron_retention	sqd,I_chr3R_9462248_9471474,CR33328,I_chr3R_9468150_9468236,I_chr3R_9470417_9471474	chr3R	-	chr3R_9462801_9468020				chr3R_9462800_9462801;chr3R_9468020_9468021	chr3R_9462777_9462800;chr3R_9468021_9468149	83.84	NA	NA	NA	NA	NA	NA	NA	NA	NA	NA	NA	NA	NA	NA	NA	NA	NA	NA	NA	NA	NA	NA	NA	NA	NA	NA	NA	NA	NA	NA	59.35	NA	NA	NA	NA	NA	NA	NA
K	intron_retention	cact,RI_chr2L_16314859_16315116,I_chr2L_16323518_16323594,I_chr2L_16324901_16326020	chr2L	-	chr2L_16323518_16324332				chr2L_16323517_16323518;chr2L_16324332_16324333	chr2L_16323418_16323517;chr2L_16324333_16324900	0.00	NA	NA	NA	NA	NA	NA	NA	NA	NA	NA	NA	NA	NA	NA	NA	NA	NA	NA	NA	NA	NA	NA	NA	NA	NA	NA	10.53	NA	NA	NA	NA	NA	NA	NA	NA	NA	NA	NA
K	intron_retention	Rab27,sta	chrX	-	chrX_1368926_1370288				chrX_1368925_1368926;chrX_1370288_1370289	chrX_1368708_1368925;chrX_1370289_1370963	73.32	NA	NA	NA	NA	NA	NA	NA	NA	NA	NA	NA	NA	NA	NA	NA	NA	NA	NA	NA	NA	NA	NA	NA	NA	NA	NA	NA	NA	NA	NA	NA	NA	NA	NA	NA	NA	NA	NA
K	intron_retention	RpS26	chr2L	-	chr2L_18442439_18442504				chr2L_18442438_18442439;chr2L_18442504_18442505	chr2L_18442370_18442438;chr2L_18442505_18443070	86.58	NA	NA	NA	NA	NA	NA	NA	NA	NA	NA	NA	NA	NA	NA	NA	NA	NA	NA	NA	NA	NA	NA	NA	NA	NA	NA	NA	NA	NA	NA	NA	NA	NA	66.67	NA	NA	NA	NA
K	intron_retention	Clc,CG6951	chr3L	+	chr3L_20235768_20235884				chr3L_20235767_20235768;chr3L_20235884_20235885	chr3L_20235590_20235767;chr3L_20235885_20236816	1.99	NA	NA	NA	NA	NA	NA	NA	NA	NA	NA	NA	NA	NA	NA	NA	NA	NA	NA	NA	NA	NA	NA	NA	NA	NA	NA	NA	18.60	NA	NA	NA	NA	NA	NA	NA	NA	NA	NA
K	intron_retention	CG6340,I_chrX_15402291_15403750	chrX	+	chrX_15377454_15379154				chrX_15377453_15377454;chrX_15379154_15379155	chrX_15377232_15377453;chrX_15379155_15379301	55.00	NA	NA	NA	NA	NA	NA	NA	NA	NA	NA	NA	NA	NA	NA	NA	NA	NA	NA	NA	NA	NA	NA	NA	NA	NA	NA	NA	20.83	NA	NA	NA	NA	NA	NA	NA	NA	NA	NA
K	intron_retention	GXIVsPLA2,I_chr3L_15948429_15948487,I_chr3L_15950680_15950738	chr3L	+	chr3L_15948648_15948710				chr3L_15948647_15948648;chr3L_15948710_15948711	chr3L_15948493_15948647;chr3L_15948711_15949498	6.38	NA	NA	NA	NA	NA	NA	NA	NA	NA	NA	NA	NA	NA	NA	NA	NA	NA	NA	NA	NA	50.88	NA	NA	NA	NA	NA	NA	NA	NA	NA	NA	NA	NA	NA	NA	NA	NA	NA
K	intron_retention	CG1832,I_chr2L_22167179_22167302,I_chr2L_22168644_22168740	chr2L	-	chr2L_22167254_22167302				chr2L_22167253_22167254;chr2L_22167302_22167303	chr2L_22167243_22167253;chr2L_22167303_22167402	15.00	NA	NA	NA	NA	NA	NA	NA	NA	NA	NA	NA	NA	NA	NA	NA	NA	NA	NA	NA	NA	0.00	NA	NA	NA	NA	NA	NA	NA	NA	NA	NA	NA	NA	NA	NA	NA	NA	NA
K	intron_retention	Adf1,CG15908_CG9410	chr2R	+	chr2R_2549942_2550073				chr2R_2549941_2549942;chr2R_2550073_2550074	chr2R_2549797_2549941;chr2R_2550074_2550262	46.41	NA	NA	NA	NA	NA	NA	NA	NA	NA	NA	NA	NA	NA	NA	NA	NA	NA	NA	NA	NA	NA	NA	NA	NA	NA	NA	NA	NA	NA	NA	NA	NA	NA	NA	NA	NA	NA	NA
K	intron_retention	CG31601	chr2L	-	chr2L_22042348_22042401				chr2L_22042347_22042348;chr2L_22042401_22042402	chr2L_22042107_22042347;chr2L_22042402_22043034	29.31	NA	NA	NA	NA	NA	NA	NA	NA	NA	NA	NA	NA	NA	NA	NA	NA	NA	NA	NA	NA	NA	NA	NA	NA	NA	NA	NA	NA	NA	NA	NA	NA	NA	NA	NA	17.86	NA	NA
K	intron_retention	CG14442,I_chrX_6586147_6586435	chrX	-	chrX_6583646_6583704				chrX_6583645_6583646;chrX_6583704_6583705	chrX_6583354_6583645;chrX_6583705_6585387	87.50	NA	NA	NA	NA	NA	NA	NA	NA	NA	NA	NA	NA	NA	NA	NA	NA	NA	NA	NA	NA	NA	NA	NA	NA	NA	NA	NA	NA	NA	NA	NA	NA	NA	NA	NA	72.00	NA	NA
K	intron_retention	CtBP	chr3R	+	chr3R_8842742_8845063				chr3R_8842741_8842742;chr3R_8845063_8845064	chr3R_8842716_8842741;chr3R_8845064_8845536	63.16	NA	NA	NA	NA	NA	NA	NA	NA	NA	NA	NA	NA	NA	NA	NA	NA	NA	NA	NA	NA	NA	NA	NA	NA	NA	NA	NA	NA	NA	NA	NA	46.88	NA	NA	NA	NA	NA	NA
K	intron_retention	nrv2,I_chr2L_6791842_6791904,I_chr2L_6791842_6792033,I_chr2L_6791842_6794492,I_chr2L_6793397_6794492,I_chr2L_6793405_6793916,I_chr2L_6793405_6794499,I_chr2L_6793684_6794492	chr2L	-	chr2L_6791842_6791904				chr2L_6791841_6791842;chr2L_6791904_6791905	chr2L_6791742_6791841;chr2L_6791905_6791938	88.89	NA	NA	NA	NA	NA	NA	NA	NA	NA	NA	NA	NA	NA	NA	NA	NA	NA	NA	NA	NA	NA	NA	NA	NA	NA	NA	NA	NA	NA	NA	NA	NA	NA	NA	NA	NA	NA	NA
K	intron_retention	CG32758	chrX	-	chrX_5615236_5615299				chrX_5615235_5615236;chrX_5615299_5615300	chrX_5613769_5615235;chrX_5615300_5615729	66.67	NA	NA	NA	NA	NA	NA	NA	NA	NA	NA	NA	NA	NA	NA	NA	NA	20.00	NA	NA	NA	36.36	NA	NA	NA	NA	NA	40.00	NA	NA	NA	NA	NA	NA	NA	NA	NA	NA	NA
K	intron_retention	CG9641,I_chr2L_2976765_2976818,I_chr2L_2986815_2987511	chr2L	-	chr2L_2976555_2976818				chr2L_2976554_2976555;chr2L_2976818_2976819	chr2L_2975151_2976554;chr2L_2976819_2976918	63.64	NA	NA	NA	NA	NA	NA	NA	NA	NA	38.89	NA	NA	NA	NA	NA	NA	NA	NA	NA	NA	NA	NA	NA	NA	NA	NA	NA	NA	NA	NA	NA	NA	NA	NA	NA	NA	NA	NA
K	intron_retention	I_chr2L_11009331_11009442,dUTPase,I_chr2L_11011380_11011453	chr2L	+	chr2L_11011380_11011471				chr2L_11011379_11011380;chr2L_11011471_11011472	chr2L_11011335_11011379;chr2L_11011472_11011553	52.54	NA	NA	NA	NA	NA	NA	NA	NA	NA	NA	NA	NA	NA	NA	NA	NA	NA	NA	NA	NA	NA	NA	NA	NA	NA	NA	NA	NA	NA	NA	NA	NA	NA	NA	63.37	NA	NA	NA
K	intron_retention	CG3847	chrX	+	chrX_6241443_6241499				chrX_6241442_6241443;chrX_6241499_6241500	chrX_6241334_6241442;chrX_6241500_6241502	88.68	NA	NA	NA	NA	NA	NA	NA	NA	NA	NA	NA	NA	NA	NA	NA	NA	NA	NA	NA	NA	73.47	NA	NA	NA	NA	NA	NA	NA	NA	NA	NA	NA	NA	NA	NA	NA	NA	NA
K	intron_retention	Rtnl1,I_chr2L_4994995_5006383,RE_chr2L_4994997_5008180,I_chr2L_4999312_5000248,I_chr2L_4999386_4999670,I_chr2L_4999386_5000201,I_chr2L_5027222_5028118	chr2L	-	chr2L_4999386_5000248				chr2L_4999385_4999386;chr2L_5000248_5000249	chr2L_4999376_4999385;chr2L_5000249_5000301	28.99	NA	NA	NA	NA	NA	NA	NA	NA	NA	NA	NA	NA	NA	NA	NA	NA	NA	NA	NA	NA	NA	NA	NA	NA	NA	NA	NA	NA	NA	NA	NA	NA	NA	NA	NA	NA	NA	NA
K	intron_retention	Eb1,I_chr2R_2642491_2642549	chr2R	+	chr2R_2642350_2642403				chr2R_2642349_2642350;chr2R_2642403_2642404	chr2R_2642210_2642349;chr2R_2642404_2642486	0.95	NA	NA	NA	NA	NA	NA	NA	NA	NA	NA	NA	NA	NA	NA	NA	NA	NA	NA	NA	NA	NA	NA	NA	NA	NA	NA	NA	15.49	NA	NA	NA	NA	NA	NA	NA	NA	NA	NA
K	intron_retention	Pros45	chrX	+	chrX_21187223_21187285				chrX_21187222_21187223;chrX_21187285_21187286	chrX_21187054_21187222;chrX_21187286_21187430	0.78	NA	NA	NA	NA	NA	NA	NA	NA	NA	NA	NA	NA	NA	NA	NA	NA	NA	NA	NA	NA	NA	NA	NA	NA	NA	NA	NA	14.08	NA	NA	NA	NA	NA	NA	NA	NA	NA	NA
K	intron_retention	CLIP-190,I_chr2L_17394493_17404060,I_chr2L_17401291_17404060,F_chr2L_17401582_17401681,I_chr2L_17401582_17402303	chr2L	+	chr2L_17401291_17401515				chr2L_17401290_17401291;chr2L_17401515_17401516	chr2L_17401191_17401290;chr2L_17401516_17401581	18.46	NA	NA	NA	NA	NA	NA	NA	NA	NA	NA	NA	NA	NA	NA	NA	NA	NA	NA	NA	NA	NA	NA	NA	NA	NA	NA	NA	NA	NA	NA	NA	NA	NA	NA	0.00	NA	NA	NA
K	intron_retention	sol	chrX	+	chrX_21224091_21225120				chrX_21224090_21224091;chrX_21225120_21225121	chrX_21223780_21224090;chrX_21225121_21225440	61.90	NA	NA	NA	NA	NA	NA	NA	NA	NA	NA	NA	NA	NA	NA	NA	NA	NA	NA	NA	NA	NA	NA	NA	NA	NA	NA	NA	NA	NA	47.17	NA	NA	NA	NA	NA	NA	NA	NA
K	intron_retention	klett	chrX	-	chrX_21499782_21499874				chrX_21499781_21499782;chrX_21499874_21499875	chrX_21499389_21499781;chrX_21499875_21499937	22.58	NA	NA	NA	NA	NA	NA	NA	NA	NA	NA	NA	NA	NA	NA	NA	NA	NA	NA	NA	NA	NA	NA	NA	NA	NA	NA	NA	NA	NA	11.63	NA	NA	NA	NA	NA	NA	NA	NA
K	intron_retention	RpL36,RI_chrX_522912_523358,I_chrX_522932_523360,I_chrX_522949_523360	chrX	-	chrX_522912_523358				chrX_522911_522912;chrX_523358_523359	chrX_522849_522911;chrX_523359_523436	66.67	NA	NA	NA	NA	NA	NA	NA	NA	NA	NA	NA	NA	NA	NA	NA	NA	NA	NA	NA	NA	NA	NA	NA	NA	NA	NA	NA	43.59	NA	NA	NA	NA	NA	NA	NA	NA	NA	NA
K	intron_retention	Mvl	chr3R	-	chr3R_16883674_16883737				chr3R_16883673_16883674;chr3R_16883737_16883738	chr3R_16883509_16883673;chr3R_16883738_16883922	0.00	NA	NA	NA	NA	NA	NA	NA	NA	NA	NA	NA	NA	NA	NA	NA	NA	NA	NA	NA	NA	23.08	NA	NA	NA	NA	NA	NA	NA	NA	NA	NA	NA	NA	NA	NA	NA	NA	NA
K	intron_retention	CG30122,I_chr2R_14526123_14526189	chr2R	-	chr2R_14522447_14523647				chr2R_14522446_14522447;chr2R_14523647_14523648	chr2R_14522312_14522446;chr2R_14523648_14523776	12.90	NA	NA	NA	NA	NA	NA	NA	NA	NA	NA	NA	NA	NA	NA	NA	NA	NA	NA	NA	NA	NA	NA	NA	NA	NA	NA	NA	NA	NA	NA	NA	NA	NA	NA	48.25	NA	NA	NA
K	intron_retention	Ppn,F_chr3R_24347009_24347078	chr3R	-	chr3R_24348983_24349755				chr3R_24348982_24348983;chr3R_24349755_24349756	chr3R_24348417_24348982;chr3R_24349756_24349939	18.18	NA	NA	NA	NA	NA	NA	NA	NA	NA	NA	NA	NA	NA	NA	NA	NA	NA	NA	NA	NA	4.35	NA	NA	NA	NA	NA	NA	NA	NA	NA	NA	NA	NA	NA	NA	NA	NA	NA
K	intron_retention	I_chr3R_22696095_22697413,Rb97D	chr3R	-	chr3R_22699278_22699581				chr3R_22699277_22699278;chr3R_22699581_22699582	chr3R_22698253_22699277;chr3R_22699582_22699720	60.00	NA	NA	NA	NA	NA	NA	NA	NA	40.00	NA	NA	NA	NA	NA	NA	NA	NA	NA	NA	NA	26.83	NA	NA	NA	NA	NA	NA	NA	NA	NA	NA	NA	NA	NA	NA	41.30	42.11	NA
K	intron_retention	Top3beta	chrX	-	chrX_6179401_6179464				chrX_6179400_6179401;chrX_6179464_6179465	chrX_6179007_6179400;chrX_6179465_6180515	1.27	NA	NA	NA	NA	NA	NA	NA	NA	NA	NA	NA	NA	NA	NA	NA	NA	NA	NA	NA	NA	16.13	NA	NA	NA	NA	NA	NA	NA	NA	NA	NA	NA	NA	NA	NA	NA	NA	NA
K	intron_retention	noncoding_16922	chr3R	-	chr3R_11116170_11116223				chr3R_11116169_11116170;chr3R_11116223_11116224	chr3R_11116026_11116169;chr3R_11116224_11116516	73.33	NA	NA	NA	NA	NA	NA	NA	NA	NA	NA	NA	NA	NA	NA	NA	NA	NA	NA	NA	NA	NA	NA	NA	NA	NA	NA	NA	NA	NA	NA	NA	NA	NA	NA	NA	NA	NA	NA
K	intron_retention	I_chrX_1757755_1757801,Pgam5,I_chrX_1793073_1794406,RI_chrX_1795648_1795745	chrX	-	chrX_1766940_1767005				chrX_1766939_1766940;chrX_1767005_1767006	chrX_1766389_1766939;chrX_1767006_1767583	3.45	NA	NA	NA	NA	NA	NA	NA	NA	NA	NA	NA	NA	NA	NA	NA	NA	NA	NA	NA	NA	NA	NA	NA	NA	NA	NA	30.56	NA	NA	NA	NA	NA	NA	NA	NA	NA	NA	NA
K	intron_retention	I_chr2R_19695638_19696332,Nxt1,RI_chr2R_19699261_19699317,CG4797	chr2R	-	chr2R_19699405_19699461				chr2R_19699404_19699405;chr2R_19699461_19699462	chr2R_19699318_19699404;chr2R_19699462_19699529	0.00	NA	NA	NA	NA	NA	NA	NA	NA	NA	NA	NA	NA	NA	NA	NA	NA	NA	NA	NA	NA	NA	NA	NA	NA	NA	NA	NA	31.58	NA	NA	NA	NA	NA	NA	NA	NA	NA	NA
K	intron_retention	Tre1,I_chrX_5569518_5570588	chrX	-	chrX_5568907_5568972				chrX_5568906_5568907;chrX_5568972_5568973	chrX_5568804_5568906;chrX_5568973_5569073	5.10	NA	NA	NA	NA	NA	NA	NA	NA	NA	NA	NA	NA	NA	NA	NA	NA	NA	NA	NA	NA	NA	NA	NA	NA	NA	NA	NA	32.31	NA	NA	NA	NA	NA	NA	NA	NA	NA	NA
K	intron_retention	CG14741	chr3R	-	chr3R_7897251_7898049				chr3R_7897250_7897251;chr3R_7898049_7898050	chr3R_7897104_7897250;chr3R_7898050_7898194	46.91	NA	NA	NA	NA	NA	NA	NA	NA	NA	NA	NA	66.07	NA	NA	NA	NA	NA	NA	NA	NA	NA	NA	NA	NA	NA	NA	NA	NA	NA	NA	NA	NA	NA	NA	NA	NA	NA	NA
K	intron_retention	Patj,CG12022	chr3L	+	chr3L_1798954_1799009				chr3L_1798953_1798954;chr3L_1799009_1799010	chr3L_1798788_1798953;chr3L_1799010_1800699	45.64	NA	NA	NA	NA	NA	NA	NA	NA	NA	NA	NA	NA	NA	NA	NA	NA	NA	NA	NA	NA	NA	NA	NA	NA	NA	NA	NA	NA	NA	NA	NA	NA	NA	NA	NA	27.59	NA	NA
K	intron_retention	foi,I_chr3L_8520658_8520733,I_chr3L_8524905_8524976	chr3L	+	chr3L_8518805_8523659				chr3L_8518804_8518805;chr3L_8523659_8523660	chr3L_8518753_8518804;chr3L_8523660_8524249	4.41	NA	NA	NA	NA	NA	NA	NA	NA	NA	NA	NA	NA	NA	NA	NA	NA	NA	NA	NA	NA	NA	NA	NA	NA	NA	NA	NA	34.92	NA	NA	NA	NA	NA	NA	NA	NA	NA	NA
K	intron_retention	btz,I_chr3R_23526114_23526320	chr3R	+	chr3R_23526248_23526320				chr3R_23526247_23526248;chr3R_23526320_23526321	chr3R_23526188_23526247;chr3R_23526321_23526420	4.55	NA	NA	NA	NA	NA	NA	NA	NA	NA	NA	NA	NA	NA	NA	NA	NA	NA	NA	NA	NA	NA	NA	NA	NA	NA	NA	42.11	NA	NA	NA	NA	NA	NA	NA	NA	NA	NA	NA
K	intron_retention	CG12084,I_chr3L_1494947_1496080,RI_chr3L_1499880_1501350	chr3L	-	chr3L_1492230_1492313				chr3L_1492229_1492230;chr3L_1492313_1492314	chr3L_1491984_1492229;chr3L_1492314_1492463	62.39	NA	NA	NA	NA	NA	75.81	44.76	NA	NA	75.82	NA	NA	NA	NA	NA	NA	NA	NA	NA	NA	86.67	NA	NA	NA	86.67	NA	44.29	NA	NA	NA	NA	NA	NA	NA	NA	NA	NA	NA
K	intron_retention	cul-2,RI_chr2L_21657668_21657832,noncoding_4226,I_chr2L_21661637_21661945,I_chr2L_21662021_21662083	chr2L	+	chr2L_21657742_21657832				chr2L_21657741_21657742;chr2L_21657832_21657833	chr2L_21657690_21657741;chr2L_21657833_21657932	51.85	NA	NA	NA	NA	NA	NA	NA	NA	NA	NA	NA	NA	NA	NA	NA	NA	NA	NA	30.77	NA	NA	NA	NA	NA	34.62	NA	NA	NA	NA	NA	20.69	NA	NA	NA	NA	NA	NA	NA
K	intron_retention	Pde1c,esc,I_chr2L_11838774_11925541	chr2L	-	chr2L_11828908_11828969				chr2L_11828907_11828908;chr2L_11828969_11828970	chr2L_11828736_11828907;chr2L_11828970_11829103	4.00	NA	NA	NA	NA	NA	NA	NA	NA	NA	NA	NA	NA	NA	NA	NA	NA	NA	NA	NA	NA	NA	NA	NA	NA	NA	NA	NA	NA	NA	30.30	NA	NA	NA	NA	NA	NA	NA	NA
K	intron_retention	fw	chrX	-	chrX_11889154_11889217				chrX_11889153_11889154;chrX_11889217_11889218	chrX_11889027_11889153;chrX_11889218_11889279	87.50	NA	NA	NA	NA	NA	NA	NA	NA	NA	NA	NA	NA	NA	NA	NA	NA	NA	NA	NA	NA	25.00	NA	NA	NA	NA	NA	NA	NA	NA	NA	NA	NA	NA	NA	NA	NA	NA	NA
K	intron_retention	Xe7,RI_chr3R_1493064_1493414,CRI_chr3R_1493111_1493414	chr3R	-	chr3R_1493028_1493414				chr3R_1493027_1493028;chr3R_1493414_1493415	chr3R_1493011_1493027;chr3R_1493415_1493514	28.57	NA	NA	NA	NA	NA	NA	NA	NA	NA	NA	NA	NA	NA	NA	NA	NA	NA	NA	NA	NA	NA	NA	NA	NA	NA	NA	NA	NA	NA	NA	NA	NA	NA	NA	NA	NA	NA	NA
K	intron_retention	Mlf,noncoding_7111,CEI_chr2R_11826763_11827279	chr2R	-	chr2R_11824832_11825183				chr2R_11824831_11824832;chr2R_11825183_11825184	chr2R_11824765_11824831;chr2R_11825184_11825384	28.57	NA	NA	7.14	NA	NA	NA	NA	NA	NA	NA	NA	NA	NA	NA	NA	NA	NA	NA	NA	NA	NA	NA	NA	NA	7.41	NA	NA	NA	NA	NA	NA	10.87	NA	NA	NA	NA	NA	NA
K	intron_retention	key,I_chr2R_20674247_20674291,I_chr2R_20674567_20674813,I_chr2R_20674654_20674897,RI_chr2R_20676692_20676888	chr2R	-	chr2R_20673207_20673258				chr2R_20673206_20673207;chr2R_20673258_20673259	chr2R_20673138_20673206;chr2R_20673259_20673618	1.57	NA	NA	NA	NA	NA	NA	NA	NA	NA	NA	NA	NA	NA	NA	NA	NA	NA	NA	NA	NA	NA	NA	NA	NA	NA	17.54	NA	NA	NA	NA	NA	NA	NA	NA	NA	NA	NA	NA
K	intron_retention	DnaJ-1	chr3L	-	chr3L_5744701_5744945				chr3L_5744700_5744701;chr3L_5744945_5744946	chr3L_5743126_5744700;chr3L_5744946_5745193	0.83	NA	NA	NA	NA	NA	NA	NA	NA	NA	NA	NA	NA	NA	NA	NA	NA	NA	NA	NA	NA	NA	NA	NA	NA	NA	NA	NA	16.67	NA	NA	NA	NA	NA	NA	NA	NA	NA	NA
K	intron_retention	CG8359	chr3R	+	chr3R_4632302_4632354				chr3R_4632301_4632302;chr3R_4632354_4632355	chr3R_4632014_4632301;chr3R_4632355_4633200	53.33	NA	NA	NA	NA	NA	NA	NA	NA	NA	NA	NA	NA	NA	NA	NA	NA	30.00	NA	NA	NA	NA	NA	NA	NA	NA	NA	NA	NA	NA	NA	NA	NA	NA	NA	NA	NA	NA	NA
K	intron_retention	CG14225,I_chrX_19569702_19569879,I_chrX_19573364_19573474	chrX	-	chrX_19569702_19569836				chrX_19569701_19569702;chrX_19569836_19569837	chrX_19569602_19569701;chrX_19569837_19569924	27.78	NA	NA	NA	NA	NA	NA	NA	NA	NA	NA	NA	NA	NA	NA	NA	NA	NA	NA	NA	NA	NA	NA	NA	NA	NA	NA	NA	NA	NA	NA	NA	NA	NA	NA	NA	NA	NA	NA
K	intron_retention	Gga	chrX	+	chrX_9496709_9496777				chrX_9496708_9496709;chrX_9496777_9496778	chrX_9496114_9496708;chrX_9496778_9497496	0.00	NA	NA	NA	NA	NA	NA	NA	NA	NA	NA	NA	NA	NA	NA	NA	NA	NA	NA	NA	NA	32.00	NA	NA	NA	NA	NA	NA	NA	NA	NA	NA	NA	NA	NA	NA	NA	NA	NA
K	intron_retention	CG6359	chr3R	+	chr3R_8455477_8455540				chr3R_8455476_8455477;chr3R_8455540_8455541	chr3R_8454944_8455476;chr3R_8455541_8455790	93.75	NA	NA	NA	NA	NA	NA	NA	NA	NA	NA	NA	NA	NA	NA	NA	NA	NA	NA	NA	NA	78.79	NA	NA	NA	NA	NA	NA	NA	NA	NA	NA	NA	NA	NA	NA	NA	NA	NA
K	intron_retention	vlc	chr2R	+	chr2R_1591722_1591790				chr2R_1591721_1591722;chr2R_1591790_1591791	chr2R_1590976_1591721;chr2R_1591791_1591887	0.00	NA	NA	NA	NA	NA	NA	NA	NA	NA	NA	NA	NA	NA	NA	NA	NA	NA	NA	NA	NA	NA	NA	NA	NA	NA	25.81	NA	NA	NA	NA	NA	NA	NA	NA	NA	NA	NA	NA
K	intron_retention	CG3635,I_chr2L_22179420_22179486	chr2L	+	chr2L_22179420_22179486				chr2L_22179419_22179420;chr2L_22179486_22179487	chr2L_22179368_22179419;chr2L_22179487_22179566	68.18	NA	NA	NA	NA	NA	NA	NA	NA	NA	NA	NA	NA	NA	NA	NA	NA	NA	NA	NA	NA	NA	50.00	NA	NA	NA	NA	NA	NA	NA	NA	NA	NA	NA	NA	NA	NA	NA	NA
K	intron_retention	CG3065,mr	chr2R	+	chr2R_19858209_19858278				chr2R_19858208_19858209;chr2R_19858278_19858279	chr2R_19858176_19858208;chr2R_19858279_19859714	90.32	NA	NA	NA	NA	NA	NA	NA	NA	NA	NA	NA	NA	NA	NA	NA	NA	NA	NA	NA	NA	73.17	NA	NA	NA	NA	NA	NA	NA	NA	NA	NA	NA	NA	NA	NA	NA	NA	NA
K	intron_retention	CG10462	chr2L	-	chr2L_19732469_19732572				chr2L_19732468_19732469;chr2L_19732572_19732573	chr2L_19732184_19732468;chr2L_19732573_19732670	90.91	NA	NA	NA	NA	NA	NA	NA	NA	NA	NA	NA	NA	NA	NA	NA	NA	NA	NA	NA	NA	78.79	NA	NA	NA	NA	NA	NA	NA	NA	NA	NA	NA	NA	NA	NA	NA	NA	NA
K	intron_retention	Pitslre,I_chr3L_20764965_20765781,I_chr3L_20764965_20766192,I_chr3L_20764965_20766212,I_chr3L_20766064_20766192,I_chr3L_20766064_20766215,RI_chr3L_20766064_20766893,I_chr3L_20766311_20766664,I_chr3L_20766311_20766893,I_chr3L_20766773_20766893	chr3L	+	chr3L_20764709_20764767				chr3L_20764708_20764709;chr3L_20764767_20764768	chr3L_20764640_20764708;chr3L_20764768_20764964	72.73	NA	NA	NA	NA	NA	NA	NA	NA	NA	NA	NA	NA	NA	NA	NA	NA	NA	NA	NA	NA	34.48	NA	NA	NA	NA	NA	NA	NA	NA	NA	NA	57.14	NA	NA	NA	NA	NA	NA
K	intron_retention	CG30085,I_chr2R_11756325_11756380	chr2R	-	chr2R_11756325_11756409				chr2R_11756324_11756325;chr2R_11756409_11756410	chr2R_11756225_11756324;chr2R_11756410_11756480	0.00	NA	NA	NA	NA	NA	NA	NA	NA	NA	NA	NA	NA	NA	NA	NA	NA	NA	NA	NA	NA	20.00	NA	NA	NA	NA	NA	NA	NA	NA	NA	NA	NA	NA	NA	NA	NA	NA	NA
K	intron_retention	scaf6,EI_chr3L_17037760_17037808	chr3L	-	chr3L_17033702_17034793				chr3L_17033701_17033702;chr3L_17034793_17034794	chr3L_17033539_17033701;chr3L_17034794_17035140	23.08	NA	NA	NA	NA	NA	NA	NA	NA	NA	NA	NA	NA	NA	NA	NA	NA	NA	NA	NA	NA	NA	NA	NA	NA	NA	NA	NA	6.90	NA	NA	NA	NA	NA	NA	NA	NA	NA	NA
K	intron_retention	CG1681	chrX	+	chrX_13302825_13302895				chrX_13302824_13302825;chrX_13302895_13302896	chrX_13302689_13302824;chrX_13302896_13303422	1.14	NA	NA	NA	NA	NA	NA	NA	NA	NA	NA	NA	NA	NA	NA	NA	NA	NA	NA	NA	NA	NA	NA	NA	NA	NA	NA	NA	16.60	NA	NA	NA	NA	NA	NA	NA	NA	NA	NA
K	intron_retention	Pcmt,I_chr3R_1379398_1379947	chr3R	-	chr3R_1379790_1379850				chr3R_1379789_1379790;chr3R_1379850_1379851	chr3R_1379653_1379789;chr3R_1379851_1380033	5.88	NA	NA	NA	NA	NA	NA	NA	NA	NA	NA	NA	NA	NA	NA	NA	NA	NA	NA	NA	NA	NA	NA	NA	NA	NA	NA	NA	26.39	NA	NA	NA	NA	NA	NA	NA	NA	NA	NA
K	intron_retention	bbc,I_chr2R_9376554_9377246,REI_chr2R_9379401_9381986	chr2R	-	chr2R_9375638_9378939				chr2R_9375637_9375638;chr2R_9378939_9378940	chr2R_9375479_9375637;chr2R_9378940_9379098	49.35	NA	NA	NA	NA	NA	NA	NA	NA	NA	NA	NA	NA	NA	NA	NA	NA	NA	NA	NA	34.91	NA	NA	NA	NA	NA	NA	NA	NA	NA	63.77	NA	NA	NA	NA	36.36	NA	NA	NA
N	intron_retention	cryptocephal,noncoding_4181,I_chr2L_21312209_21314626	chr2L	+	chr2L_21311018_21311192				chr2L_21311017_21311018;chr2L_21311192_21311193	chr2L_21310948_21311017;chr2L_21311193_21311214	52.13	NA	NA	NA	64.29	NA	NA	NA	NA	NA	NA	NA	NA	NA	NA	NA	NA	NA	NA	NA	NA	67.31	NA	NA	NA	NA	64.71	79.73	NA	NA	NA	65.67	65.81	NA	NA	NA	67.82	NA	NA
K	intron_retention	RpS26	chr2L	-	chr2L_18443074_18443152				chr2L_18443073_18443074;chr2L_18443152_18443153	chr2L_18442505_18443073;chr2L_18443153_18443237	2.27	NA	NA	NA	NA	NA	NA	NA	NA	NA	NA	NA	NA	NA	NA	NA	NA	NA	NA	NA	NA	NA	NA	NA	NA	NA	23.89	46.40	NA	NA	NA	NA	NA	NA	NA	NA	NA	NA	NA
K	intron_retention	JTBR	chr3L	-	chr3L_1802744_1802803				chr3L_1802743_1802744;chr3L_1802803_1802804	chr3L_1802008_1802743;chr3L_1802804_1802835	52.59	NA	NA	NA	NA	NA	NA	NA	NA	NA	NA	NA	NA	NA	NA	NA	23.53	NA	NA	NA	NA	NA	NA	NA	NA	NA	NA	NA	NA	NA	NA	NA	NA	NA	NA	NA	NA	NA	NA
K	intron_retention	noncoding_18164,F_chr3R_17192061_17200781	chr3R	+	chr3R_17192061_17192171				chr3R_17192060_17192061;chr3R_17192171_17192172	chr3R_17191961_17192060;chr3R_17192172_17192272	20.52	NA	NA	NA	NA	NA	NA	NA	NA	NA	NA	NA	NA	NA	NA	NA	NA	NA	NA	NA	NA	NA	NA	NA	NA	NA	NA	NA	NA	NA	3.85	NA	NA	NA	NA	NA	NA	NA	NA
K	intron_retention	CG31211	chr3R	+	chr3R_7777961_7778362				chr3R_7777960_7777961;chr3R_7778362_7778363	chr3R_7777954_7777960;chr3R_7778363_7778390	26.09	NA	NA	NA	NA	NA	NA	NA	NA	NA	NA	NA	NA	NA	NA	NA	NA	NA	NA	NA	NA	NA	NA	NA	NA	NA	NA	NA	13.04	NA	NA	NA	7.41	NA	NA	NA	NA	NA	9.09
K	intron_retention	CG2219,noncoding_20558,RI_chr4_202143_202194	chr4	-	chr4_202143_202194				chr4_202142_202143;chr4_202194_202195	chr4_202043_202142;chr4_202195_202294	0.00	NA	NA	23.33	NA	NA	NA	NA	NA	NA	NA	NA	NA	NA	NA	NA	NA	NA	NA	NA	NA	NA	NA	NA	NA	NA	NA	NA	NA	NA	NA	NA	NA	NA	NA	NA	NA	NA	NA
K	intron_retention	mRpL33,I_chrX_4216068_4216134	chrX	-	chrX_4215901_4215963				chrX_4215900_4215901;chrX_4215963_4215964	chrX_4215782_4215900;chrX_4215964_4216067	0.00	NA	NA	NA	NA	NA	NA	NA	NA	NA	NA	NA	NA	NA	NA	NA	NA	NA	NA	NA	NA	NA	NA	NA	NA	NA	NA	NA	18.92	NA	NA	NA	NA	NA	NA	NA	NA	NA	NA
K	intron_retention	Cct1,Cct2	chr3L	+	chr3L_1546307_1546598				chr3L_1546306_1546307;chr3L_1546598_1546599	chr3L_1546118_1546306;chr3L_1546599_1546676	16.67	NA	NA	NA	NA	NA	NA	NA	NA	NA	NA	NA	NA	NA	NA	NA	NA	NA	NA	NA	NA	NA	NA	NA	NA	NA	NA	NA	NA	NA	NA	NA	NA	NA	NA	NA	NA	NA	NA
K	intron_retention	CG17159,CG17162,noncoding_25215	chrXHet	-	chrXHet_66049_66121				chrXHet_66048_66049;chrXHet_66121_66122	chrXHet_64549_66048;chrXHet_66122_66324	73.17	NA	NA	NA	NA	NA	NA	NA	NA	NA	NA	60.00	NA	NA	NA	NA	NA	NA	NA	NA	NA	NA	NA	NA	NA	NA	NA	NA	NA	NA	60.00	NA	NA	NA	NA	NA	NA	NA	NA
K	intron_retention	None	chrU	+	chrU_1179335_1184082				chrU_1179334_1179335;chrU_1184082_1184083		84.21	NA	NA	NA	NA	NA	NA	NA	NA	NA	NA	NA	NA	NA	NA	NA	NA	NA	NA	NA	NA	NA	NA	NA	NA	NA	NA	NA	NA	NA	58.06	NA	NA	NA	NA	NA	NA	NA	NA
K	intron_retention	CG4822,I_chr2L_120081_120199,I_chr2L_120266_120420,I_chr2L_125267_128799,RI_chr2L_126228_126309	chr2L	-	chr2L_119376_119430				chr2L_119375_119376;chr2L_119430_119431	chr2L_119292_119375;chr2L_119431_119554	17.07	NA	NA	NA	NA	NA	NA	NA	NA	NA	NA	NA	NA	NA	NA	NA	NA	NA	NA	NA	NA	NA	NA	NA	NA	NA	NA	NA	NA	NA	NA	NA	NA	NA	NA	NA	NA	NA	4.49
K	intron_retention	I_chr2L_114992_156735,RI_chr2L_114992_155545,RI_chr2L_114992_155566,I_chr2L_114992_155637,I_chr2L_114992_156175,RI_chr2L_155430_155637,CG11455,CG3436	chr2L	+	chr2L_155430_155566				chr2L_155429_155430;chr2L_155566_155567	chr2L_155424_155429;chr2L_155567_155645	39.44	NA	NA	NA	NA	NA	NA	NA	NA	NA	NA	NA	NA	NA	NA	NA	NA	NA	NA	NA	NA	NA	NA	NA	NA	NA	NA	NA	NA	NA	NA	NA	NA	NA	NA	NA	NA	NA	NA
K	intron_retention	AP-1sigma,I_chr3R_19786283_19787772	chr3R	+	chr3R_19785316_19786619				chr3R_19785315_19785316;chr3R_19786619_19786620	chr3R_19785178_19785315;chr3R_19786620_19787186	62.50	NA	NA	NA	NA	NA	80.00	NA	NA	36.84	38.89	NA	76.00	NA	NA	NA	NA	NA	NA	NA	35.85	NA	NA	NA	NA	NA	NA	76.47	NA	NA	NA	NA	44.00	NA	NA	78.79	NA	NA	NA
K	intron_retention	Hcs,I_chr3R_1303481_1304607	chr3R	+	chr3R_1303270_1303331				chr3R_1303269_1303270;chr3R_1303331_1303332	chr3R_1302263_1303269;chr3R_1303332_1303480	0.00	NA	NA	NA	NA	NA	NA	NA	NA	NA	NA	NA	NA	NA	NA	NA	NA	NA	NA	NA	NA	52.38	NA	NA	NA	NA	NA	NA	NA	NA	NA	NA	NA	NA	NA	NA	NA	NA	NA
K	intron_retention	CG18324,I_chr2R_10068194_10068715	chr2R	+	chr2R_10056609_10056891				chr2R_10056608_10056609;chr2R_10056891_10056892	chr2R_10056291_10056608;chr2R_10056892_10057027	33.33	NA	NA	NA	NA	NA	NA	NA	NA	NA	NA	NA	NA	NA	NA	NA	NA	NA	NA	NA	NA	NA	NA	NA	NA	NA	NA	NA	NA	13.79	NA	NA	NA	NA	NA	NA	NA	NA	NA
K	intron_retention	CG4250,I_chr2R_18551419_18551493,E_chr2R_18551558_18551756	chr2R	+	chr2R_18551627_18551679				chr2R_18551626_18551627;chr2R_18551679_18551680	chr2R_18551494_18551626;chr2R_18551680_18551701	7.10	NA	NA	NA	NA	NA	NA	NA	NA	NA	NA	NA	NA	NA	NA	NA	NA	NA	NA	NA	NA	NA	NA	NA	NA	NA	NA	NA	44.34	NA	NA	NA	NA	NA	NA	NA	NA	NA	NA
N	intron_retention	Clic	chrX	-	chrX_13708019_13715957				chrX_13708018_13708019;chrX_13715957_13715958	chrX_13707908_13708018;chrX_13715958_13716374	100.00	NA	NA	20.48	NA	NA	NA	NA	NA	NA	NA	NA	NA	NA	NA	NA	NA	NA	NA	NA	NA	NA	NA	NA	NA	NA	NA	NA	NA	NA	NA	NA	NA	NA	NA	NA	NA	NA	NA
K	intron_retention	LamC	chr2R	-	chr2R_10458817_10458964				chr2R_10458816_10458817;chr2R_10458964_10458965	chr2R_10458387_10458816;chr2R_10458965_10459687	48.48	28.89	NA	NA	NA	NA	NA	NA	NA	31.58	NA	NA	NA	NA	NA	NA	NA	NA	NA	NA	NA	NA	NA	NA	NA	NA	NA	25.00	29.41	NA	NA	NA	NA	NA	NA	NA	NA	NA	NA
K	intron_retention	Amph,I_chr2R_8498227_8498492	chr2R	+	chr2R_8497142_8498083				chr2R_8497141_8497142;chr2R_8498083_8498084	chr2R_8496734_8497141;chr2R_8498084_8498226	6.25	NA	NA	NA	NA	NA	NA	NA	NA	NA	44.44	NA	NA	NA	NA	NA	NA	NA	NA	NA	NA	NA	NA	NA	NA	NA	NA	NA	NA	NA	NA	NA	NA	NA	NA	NA	NA	NA	NA
K	intron_retention	I_chr2L_6956220_6956307,sip2_CG9188	chr2L	-	chr2L_6963856_6963938				chr2L_6963855_6963856;chr2L_6963938_6963939	chr2L_6963845_6963855;chr2L_6963939_6964073	89.29	NA	NA	NA	NA	NA	NA	NA	NA	NA	NA	NA	NA	NA	NA	NA	NA	NA	NA	NA	NA	NA	NA	NA	NA	NA	NA	NA	NA	NA	NA	NA	NA	NA	NA	NA	NA	NA	NA
K	intron_retention	eIF2B-beta	chrX	+	chrX_2598957_2599025				chrX_2598956_2598957;chrX_2599025_2599026	chrX_2598870_2598956;chrX_2599026_2599482	0.00	NA	NA	NA	NA	NA	NA	NA	NA	NA	NA	NA	NA	NA	NA	NA	NA	NA	NA	NA	NA	NA	NA	NA	NA	NA	NA	NA	15.07	NA	NA	NA	NA	NA	NA	NA	NA	NA	NA
K	intron_retention	CG14463	chr3R	+	chr3R_3826386_3826445				chr3R_3826385_3826386;chr3R_3826445_3826446	chr3R_3826339_3826385;chr3R_3826446_3826512	41.94	NA	NA	NA	NA	31.03	NA	NA	NA	NA	NA	NA	NA	NA	NA	NA	NA	NA	NA	NA	NA	NA	NA	NA	NA	NA	NA	NA	NA	NA	NA	NA	29.41	NA	NA	NA	NA	NA	NA
K	intron_retention	RhoBTB,RI_chr3L_20370940_20371530,I_chr3L_20374844_20374891	chr3L	+	chr3L_20372949_20373010				chr3L_20372948_20372949;chr3L_20373010_20373011	chr3L_20372412_20372948;chr3L_20373011_20373269	0.00	NA	NA	NA	NA	NA	NA	NA	NA	NA	NA	NA	NA	NA	NA	NA	NA	NA	NA	NA	NA	37.14	NA	NA	NA	NA	NA	NA	NA	NA	NA	NA	NA	NA	NA	NA	NA	NA	NA
K	intron_retention	CG7956	chr3R	+	chr3R_17352625_17352984				chr3R_17352624_17352625;chr3R_17352984_17352985	chr3R_17351551_17352624;chr3R_17352985_17353123	90.70	NA	NA	NA	NA	NA	NA	NA	NA	NA	NA	NA	NA	NA	NA	NA	NA	NA	NA	NA	NA	NA	NA	NA	NA	NA	NA	NA	NA	NA	NA	NA	NA	NA	NA	NA	NA	NA	NA
K	intron_retention	CG17233,RI_chr3L_20232898_20232962	chr3L	-	chr3L_20229429_20229533				chr3L_20229428_20229429;chr3L_20229533_20229534	chr3L_20229350_20229428;chr3L_20229534_20231010	88.14	NA	NA	74.36	NA	NA	NA	NA	NA	NA	NA	NA	NA	NA	NA	NA	NA	NA	NA	NA	NA	NA	NA	NA	NA	NA	NA	NA	NA	NA	NA	NA	75.56	NA	NA	NA	NA	NA	NA
K	intron_retention	I_chr3L_834336_834491,CG13887,Gr61a	chr3L	+	chr3L_837946_838048				chr3L_837945_837946;chr3L_838048_838049	chr3L_837877_837945;chr3L_838049_838624	20.79	NA	NA	NA	NA	NA	NA	NA	NA	NA	NA	NA	NA	NA	NA	NA	NA	NA	NA	NA	NA	NA	NA	NA	NA	NA	NA	NA	NA	NA	NA	NA	NA	NA	NA	NA	NA	NA	NA
K	intron_retention	CG2034	chr3L	+	chr3L_2258518_2258579				chr3L_2258517_2258518;chr3L_2258579_2258580	chr3L_2257872_2258517;chr3L_2258580_2258934	0.00	NA	NA	NA	NA	NA	NA	NA	NA	NA	NA	NA	NA	NA	NA	NA	NA	NA	NA	NA	NA	NA	NA	NA	NA	NA	NA	NA	16.46	NA	NA	NA	NA	NA	NA	NA	NA	NA	NA
K	intron_retention	tou,I_chr2R_7468394_7468453,RI_chr2R_7474644_7475275,I_chr2R_7479681_7491857,I_chr2R_7504956_7505020	chr2R	-	chr2R_7468368_7468453				chr2R_7468367_7468368;chr2R_7468453_7468454	chr2R_7468294_7468367;chr2R_7468454_7468553	47.50	NA	NA	NA	NA	NA	NA	NA	NA	NA	NA	NA	NA	NA	NA	NA	NA	NA	NA	NA	NA	NA	NA	NA	NA	NA	NA	NA	NA	NA	NA	NA	NA	NA	NA	NA	NA	NA	NA
K	intron_retention	CG6923	chr3R	-	chr3R_7574457_7574511				chr3R_7574456_7574457;chr3R_7574511_7574512	chr3R_7571080_7574456;chr3R_7574512_7574681	29.29	NA	NA	NA	NA	NA	NA	NA	NA	NA	NA	NA	NA	NA	NA	NA	NA	NA	NA	NA	NA	NA	10.71	14.81	NA	NA	NA	NA	NA	NA	NA	NA	NA	NA	NA	NA	12.82	NA	11.11
K	intron_retention	I_chrX_13751182_13777268,mamo,C_chrX_13795677_13808662	chrX	-	chrX_13764437_13764502				chrX_13764436_13764437;chrX_13764502_13764503	chrX_13764353_13764436;chrX_13764503_13764568	89.47	NA	NA	NA	NA	NA	NA	NA	NA	NA	NA	NA	NA	NA	NA	NA	NA	NA	NA	NA	NA	NA	NA	NA	NA	NA	NA	NA	NA	NA	NA	NA	NA	NA	NA	NA	NA	NA	NA
K	intron_retention	hkl	chr2L	+	chr2L_19045437_19045521				chr2L_19045436_19045437;chr2L_19045521_19045522	chr2L_19045385_19045436;chr2L_19045522_19046142	77.42	NA	NA	NA	NA	NA	NA	64.10	NA	NA	NA	NA	NA	NA	NA	NA	NA	NA	NA	NA	NA	NA	NA	NA	NA	NA	NA	NA	NA	NA	NA	NA	NA	NA	NA	NA	NA	NA	NA
K	intron_retention	glo,I_chr3R_7643675_7643727,REI_chr3R_7644679_7644932,RI_chr3R_7644683_7644880,I_chr3R_7647556_7647628	chr3R	-	chr3R_7642480_7643727				chr3R_7642479_7642480;chr3R_7643727_7643728	chr3R_7642334_7642479;chr3R_7643728_7643827	30.77	NA	NA	NA	NA	NA	NA	NA	NA	NA	NA	NA	NA	NA	NA	NA	NA	NA	NA	NA	NA	NA	NA	NA	NA	NA	NA	NA	NA	NA	3.45	NA	NA	NA	NA	NA	NA	NA	NA
K	intron_retention	Myo61F,mtacp1,I_chr3L_1330291_1330865,I_chr3L_1330291_1331279,RI_chr3L_1330929_1331041,l(3)02640	chr3L	+	chr3L_1330291_1330865				chr3L_1330290_1330291;chr3L_1330865_1330866	chr3L_1330191_1330290;chr3L_1330866_1330928	84.85	NA	NA	NA	NA	NA	NA	NA	NA	NA	NA	NA	NA	NA	NA	NA	NA	NA	NA	NA	NA	NA	NA	NA	NA	NA	NA	NA	NA	NA	NA	NA	NA	NA	NA	NA	NA	NA	NA
K	intron_retention	yellow-f2,CG17327	chr3R	-	chr3R_8820042_8820149				chr3R_8820041_8820042;chr3R_8820149_8820150	chr3R_8819386_8820041;chr3R_8820150_8820539	64.00	52.50	NA	NA	NA	NA	NA	NA	NA	44.44	NA	50.79	NA	NA	NA	NA	NA	NA	NA	47.62	NA	82.69	NA	NA	NA	NA	NA	NA	NA	NA	NA	77.42	NA	NA	NA	NA	NA	NA	NA
K	intron_retention	Elp3	chr2L	+	chr2L_4445137_4445192				chr2L_4445136_4445137;chr2L_4445192_4445193	chr2L_4445068_4445136;chr2L_4445193_4445259	31.46	NA	NA	8.57	NA	NA	NA	NA	NA	13.33	NA	NA	NA	NA	NA	NA	NA	NA	NA	NA	NA	NA	NA	NA	NA	NA	NA	NA	NA	NA	NA	NA	NA	NA	NA	NA	NA	NA	NA
K	intron_retention	prel	chr2R	+	chr2R_5311772_5311833				chr2R_5311771_5311772;chr2R_5311833_5311834	chr2R_5311616_5311771;chr2R_5311834_5311930	21.31	NA	NA	NA	NA	NA	NA	NA	NA	NA	NA	NA	NA	NA	NA	NA	NA	NA	NA	NA	NA	6.85	NA	NA	NA	NA	NA	NA	NA	NA	NA	NA	NA	NA	NA	NA	NA	NA	NA
K	intron_retention	lark,noncoding_11093,REI_chr3L_7332718_7333975,RI_chr3L_7334219_7334452	chr3L	+	chr3L_7332718_7333061				chr3L_7332717_7332718;chr3L_7333061_7333062	chr3L_7332618_7332717;chr3L_7333062_7333870	36.49	NA	NA	NA	NA	NA	NA	NA	NA	NA	NA	NA	NA	NA	NA	NA	NA	NA	NA	NA	NA	17.24	NA	NA	NA	NA	NA	NA	NA	NA	NA	NA	NA	NA	NA	NA	NA	NA	NA
K	intron_retention	MCPH1,RI_chr2R_7790917_7791377	chr2R	-	chr2R_7784320_7784613				chr2R_7784319_7784320;chr2R_7784613_7784614	chr2R_7784277_7784319;chr2R_7784614_7785982	87.32	NA	NA	NA	NA	NA	NA	NA	NA	72.73	NA	NA	NA	NA	NA	NA	NA	NA	NA	NA	NA	NA	NA	NA	NA	NA	NA	72.58	NA	NA	NA	NA	NA	NA	NA	NA	NA	NA	NA
K	intron_retention	kuz,F_chr2L_13635998_13637287,I_chr2L_13636762_13637287	chr2L	+	chr2L_13636844_13637287				chr2L_13636843_13636844;chr2L_13637287_13637288	chr2L_13636505_13636843;chr2L_13637288_13637387	28.87	NA	NA	10.38	NA	NA	NA	NA	NA	NA	NA	12.90	NA	NA	NA	NA	NA	14.63	NA	NA	NA	NA	NA	NA	NA	NA	NA	NA	NA	NA	NA	NA	NA	NA	NA	NA	NA	NA	NA
K	intron_retention	sina	chr3L	+	chr3L_16847053_16847119				chr3L_16847052_16847053;chr3L_16847119_16847120	chr3L_16846848_16847052;chr3L_16847120_16847625	94.44	NA	NA	NA	NA	NA	NA	NA	NA	NA	NA	NA	NA	NA	NA	NA	NA	NA	NA	NA	NA	56.25	NA	NA	NA	NA	NA	NA	NA	NA	NA	NA	NA	NA	NA	NA	NA	NA	NA
K	intron_retention	Ranbp16,I_chrX_15826655_15827277	chrX	-	chrX_15827572_15827633				chrX_15827571_15827572;chrX_15827633_15827634	chrX_15827176_15827571;chrX_15827634_15827691	15.65	NA	NA	NA	NA	NA	NA	NA	NA	NA	NA	NA	NA	NA	NA	NA	NA	NA	NA	NA	NA	NA	NA	NA	NA	NA	NA	NA	NA	NA	NA	NA	0.00	NA	NA	NA	NA	NA	NA
K	intron_retention	CG11266,RI_chr2L_7033019_7034764,I_chr2L_7034274_7035406,I_chr2L_7051093_7051366	chr2L	+	chr2L_7032840_7032903				chr2L_7032839_7032840;chr2L_7032903_7032904	chr2L_7032779_7032839;chr2L_7032904_7033018	73.99	NA	NA	NA	NA	NA	NA	NA	NA	NA	NA	NA	NA	NA	NA	NA	NA	NA	NA	NA	NA	NA	NA	55.17	NA	NA	NA	NA	NA	NA	NA	NA	NA	NA	NA	NA	NA	NA	NA
K	intron_retention	CG34133,F_chr3R_25696884_25696960	chr3R	+	chr3R_25695777_25696960				chr3R_25695776_25695777;chr3R_25696960_25696961	chr3R_25695572_25695776;chr3R_25696961_25697060	0.00	NA	NA	NA	NA	NA	NA	NA	NA	NA	NA	NA	NA	NA	NA	NA	NA	NA	NA	NA	NA	35.48	NA	NA	NA	NA	NA	NA	NA	NA	NA	NA	NA	NA	NA	NA	NA	NA	NA
K	intron_retention	tai,I_chr2L_9191814_9206231	chr2L	+	chr2L_9243546_9243611				chr2L_9243545_9243546;chr2L_9243611_9243612	chr2L_9243235_9243545;chr2L_9243612_9243900	0.88	NA	NA	NA	NA	NA	NA	NA	NA	NA	NA	NA	NA	NA	NA	NA	NA	NA	NA	NA	NA	NA	NA	NA	NA	NA	NA	17.46	NA	NA	NA	NA	NA	NA	NA	NA	NA	NA	NA
K	intron_retention	Map205,I_chr3R_27891135_27892050	chr3R	-	chr3R_27884492_27884653				chr3R_27884491_27884492;chr3R_27884653_27884654	chr3R_27882314_27884491;chr3R_27884654_27884867	79.31	NA	NA	NA	NA	NA	NA	NA	NA	NA	NA	NA	NA	NA	NA	NA	NA	NA	NA	NA	NA	NA	NA	NA	NA	NA	NA	NA	NA	NA	NA	NA	NA	NA	NA	NA	NA	NA	NA
K	intron_retention	Pde8,I_chr2R_19563512_19564565	chr2R	+	chr2R_19548057_19552816				chr2R_19548056_19548057;chr2R_19552816_19552817	chr2R_19548042_19548056;chr2R_19552817_19553410	25.00	NA	NA	NA	NA	NA	NA	NA	NA	NA	NA	NA	NA	NA	NA	NA	NA	NA	NA	NA	NA	NA	NA	NA	NA	NA	NA	NA	NA	NA	NA	10.53	NA	NA	NA	NA	NA	NA	NA
K	intron_retention	CG5850,I_chr2L_9963013_9963451	chr2L	-	chr2L_9961615_9961728				chr2L_9961614_9961615;chr2L_9961728_9961729	chr2L_9961359_9961614;chr2L_9961729_9961775	29.41	NA	NA	NA	NA	NA	NA	NA	NA	NA	NA	NA	NA	NA	NA	NA	NA	NA	NA	NA	NA	NA	NA	NA	NA	NA	NA	NA	NA	NA	NA	NA	NA	NA	NA	NA	NA	NA	NA
K	intron_retention	CG34413,RI_chr2R_20769295_20770153,I_chr2R_20771136_20772048,I_chr2R_20773500_20774745	chr2R	+	chr2R_20769150_20770153				chr2R_20769149_20769150;chr2R_20770153_20770154	chr2R_20769141_20769149;chr2R_20770154_20770253	8.00	NA	NA	NA	NA	NA	NA	NA	NA	NA	NA	NA	NA	NA	NA	NA	NA	NA	NA	NA	NA	46.00	NA	NA	NA	NA	NA	NA	NA	NA	NA	NA	NA	NA	NA	NA	NA	NA	NA
K	intron_retention	CG11790,CG11791	chr3R	+	chr3R_20876340_20876902				chr3R_20876339_20876340;chr3R_20876902_20876903	chr3R_20875859_20876339;chr3R_20876903_20877278	53.93	NA	NA	NA	NA	NA	NA	NA	NA	33.33	NA	NA	NA	NA	NA	NA	NA	NA	NA	NA	NA	NA	NA	NA	NA	NA	NA	NA	NA	NA	NA	NA	NA	NA	NA	NA	NA	NA	NA
K	intron_retention	ras	chrX	+	chrX_10640260_10640453				chrX_10640259_10640260;chrX_10640453_10640454	chrX_10640109_10640259;chrX_10640454_10641105	3.39	NA	NA	NA	NA	NA	NA	NA	NA	NA	NA	NA	NA	NA	NA	NA	NA	NA	NA	NA	NA	24.07	NA	NA	NA	NA	NA	NA	NA	NA	NA	NA	NA	NA	NA	NA	NA	NA	NA
K	intron_retention	CG9684	chr3R	-	chr3R_4188104_4188160				chr3R_4188103_4188104;chr3R_4188160_4188161	chr3R_4187630_4188103;chr3R_4188161_4188266	0.00	NA	NA	NA	NA	NA	NA	NA	NA	NA	NA	NA	NA	NA	NA	NA	NA	NA	NA	NA	NA	NA	NA	NA	NA	NA	NA	NA	30.43	NA	NA	NA	NA	NA	NA	NA	NA	NA	NA
K	intron_retention	B4,I_chr2L_13513474_13549131,I_chr2L_13547133_13549131,I_chr2L_13547162_13547692,I_chr2L_13547304_13549131	chr2L	-	chr2L_13547162_13549131				chr2L_13547161_13547162;chr2L_13549131_13549132	chr2L_13547062_13547161;chr2L_13549132_13549231	34.38	NA	NA	NA	NA	NA	NA	NA	NA	NA	NA	NA	NA	NA	NA	NA	NA	NA	NA	NA	NA	NA	NA	19.51	NA	NA	NA	NA	NA	NA	NA	NA	NA	NA	NA	NA	NA	NA	NA
K	intron_retention	CG1407,RI_chr2R_5918919_5919093,I_chr2R_5918925_5919213,RI_chr2R_5918952_5919084,RI_chr2R_5918952_5919093	chr2R	-	chr2R_5918925_5919093				chr2R_5918924_5918925;chr2R_5919093_5919094	chr2R_5918852_5918924;chr2R_5919094_5919184	44.44	NA	NA	27.71	NA	NA	NA	NA	NA	NA	NA	NA	NA	NA	NA	NA	NA	NA	NA	NA	NA	NA	NA	NA	NA	NA	NA	NA	NA	NA	NA	NA	NA	NA	NA	NA	NA	NA	NA
K	intron_retention	Arp14D,RE_chrX_16445264_16446372	chrX	-	chrX_16443182_16443251				chrX_16443181_16443182;chrX_16443251_16443252	chrX_16442302_16443181;chrX_16443252_16443445	96.27	NA	NA	NA	NA	NA	NA	NA	NA	NA	NA	NA	NA	NA	NA	NA	NA	NA	NA	NA	83.02	NA	NA	NA	NA	NA	NA	NA	NA	NA	NA	NA	NA	NA	NA	NA	NA	NA	NA
K	intron_retention	CG32138	chr3L	+	chr3L_14062497_14062991				chr3L_14062496_14062497;chr3L_14062991_14062992	chr3L_14062186_14062496;chr3L_14062992_14063021	25.93	NA	NA	NA	NA	NA	NA	NA	NA	NA	NA	NA	NA	NA	NA	NA	NA	13.16	NA	NA	NA	NA	NA	NA	NA	NA	NA	NA	NA	NA	NA	6.25	NA	NA	NA	0.00	NA	NA	NA
K	intron_retention	su(r),I_chrX_9094230_9095181	chrX	-	chrX_9094107_9094165				chrX_9094106_9094107;chrX_9094165_9094166	chrX_9091302_9094106;chrX_9094166_9094229	0.65	NA	NA	NA	NA	NA	NA	NA	NA	NA	NA	NA	NA	NA	NA	NA	NA	NA	NA	NA	NA	NA	NA	NA	NA	NA	NA	NA	15.15	NA	NA	NA	NA	NA	NA	NA	NA	NA	NA
K	intron_retention	CG31301,I_chr3R_11172776_11172930,RI_chr3R_11173123_11173185	chr3R	+	chr3R_11172875_11172930				chr3R_11172874_11172875;chr3R_11172930_11172931	chr3R_11172810_11172874;chr3R_11172931_11172995	19.67	NA	NA	NA	NA	NA	NA	NA	NA	9.09	NA	NA	NA	NA	NA	NA	NA	NA	NA	NA	NA	NA	NA	NA	NA	NA	NA	NA	NA	NA	NA	NA	NA	NA	NA	NA	NA	NA	NA
K	intron_retention	kermit,I_chr2R_4035901_4043493	chr2R	-	chr2R_4035901_4043559				chr2R_4035900_4035901;chr2R_4043559_4043560	chr2R_4035801_4035900;chr2R_4043560_4043593	24.57	NA	NA	NA	NA	NA	NA	NA	NA	NA	NA	NA	NA	NA	NA	NA	NA	NA	NA	NA	NA	NA	NA	NA	NA	NA	NA	NA	NA	NA	NA	NA	NA	NA	NA	NA	NA	NA	NA
K	intron_retention	I_chr2R_20828961_20829772,CG15861,CG2790,E_chr2R_20851190_20852094	chr2R	-	chr2R_20831457_20831541				chr2R_20831456_20831457;chr2R_20831541_20831542	chr2R_20831346_20831456;chr2R_20831542_20832368	16.45	NA	NA	NA	NA	NA	NA	NA	NA	NA	NA	NA	NA	NA	NA	NA	NA	NA	NA	NA	NA	NA	NA	NA	NA	NA	NA	NA	NA	NA	NA	NA	2.78	NA	NA	NA	NA	NA	NA
K	intron_retention	oho23B,I_chr2L_2856176_2856244,I_chr2L_2856573_2856630,RI_chr2L_2856673_2856772	chr2L	+	chr2L_2856306_2856391				chr2L_2856305_2856306;chr2L_2856391_2856392	chr2L_2856279_2856305;chr2L_2856392_2856568	99.92	NA	NA	NA	NA	NA	NA	NA	NA	NA	NA	NA	NA	NA	NA	NA	NA	NA	NA	NA	NA	NA	NA	NA	NA	NA	NA	37.45	NA	NA	NA	NA	NA	NA	NA	NA	NA	NA	NA
K	intron_retention	Myb,RI_chrX_15752571_15753225	chrX	-	chrX_15751579_15751673				chrX_15751578_15751579;chrX_15751673_15751674	chrX_15749823_15751578;chrX_15751674_15751694	32.56	NA	NA	NA	NA	NA	NA	NA	NA	10.00	NA	NA	NA	NA	NA	NA	NA	NA	NA	NA	NA	NA	NA	NA	NA	NA	NA	NA	NA	18.60	NA	NA	NA	NA	NA	NA	17.65	NA	NA
K	intron_retention	CG12582	chr3R	+	chr3R_29885_29987				chr3R_29884_29885;chr3R_29987_29988	chr3R_29816_29884;chr3R_29988_30053	81.82	NA	NA	NA	NA	NA	NA	NA	NA	NA	NA	NA	NA	NA	NA	NA	NA	NA	NA	NA	NA	NA	NA	NA	NA	NA	NA	NA	NA	NA	NA	NA	NA	NA	NA	55.93	NA	NA	NA
K	intron_retention	ps,I_chr3R_5269733_5270765	chr3R	+	chr3R_5272220_5273350				chr3R_5272219_5272220;chr3R_5273350_5273351	chr3R_5271691_5272219;chr3R_5273351_5275004	42.98	NA	NA	NA	NA	NA	NA	NA	NA	NA	NA	NA	NA	NA	NA	NA	NA	NA	NA	NA	NA	NA	NA	NA	NA	NA	NA	NA	NA	NA	NA	NA	55.00	NA	NA	NA	NA	NA	NA
K	intron_retention	CtBP	chr3R	+	chr3R_8847365_8851110				chr3R_8847364_8847365;chr3R_8851110_8851111	chr3R_8847142_8847364;chr3R_8851111_8851987	41.67	NA	NA	NA	NA	NA	NA	NA	NA	NA	NA	NA	NA	NA	NA	NA	NA	NA	NA	NA	NA	NA	NA	NA	NA	NA	NA	NA	NA	NA	NA	NA	NA	NA	NA	NA	NA	NA	NA
K	intron_retention	CG12065,CE_chrX_8469528_8477573	chrX	+	chrX_8480642_8481290				chrX_8480641_8480642;chrX_8481290_8481291	chrX_8480585_8480641;chrX_8481291_8481558	25.00	NA	NA	NA	NA	NA	NA	NA	NA	NA	NA	6.38	NA	NA	NA	NA	NA	NA	NA	NA	NA	NA	NA	NA	NA	NA	NA	NA	NA	NA	NA	NA	NA	NA	NA	NA	NA	NA	NA
K	intron_retention	oho23B,I_chr2L_2856176_2856244,I_chr2L_2856573_2856630,E_chr2L_2856577_2856641,RI_chr2L_2856673_2856772	chr2L	+	chr2L_2856569_2856630				chr2L_2856568_2856569;chr2L_2856630_2856631	chr2L_2856480_2856568;chr2L_2856631_2856641	91.29	NA	NA	59.96	NA	NA	NA	NA	NA	NA	NA	NA	NA	NA	NA	NA	NA	NA	NA	NA	NA	NA	NA	NA	NA	NA	NA	NA	NA	NA	NA	NA	NA	NA	NA	NA	NA	NA	NA
K	intron_retention	CG7192,RI_chrX_17993756_17994097	chrX	-	chrX_17992545_17992611				chrX_17992544_17992545;chrX_17992611_17992612	chrX_17992463_17992544;chrX_17992612_17992679	1.63	NA	NA	NA	NA	NA	NA	NA	NA	NA	NA	NA	NA	NA	NA	NA	NA	NA	NA	NA	NA	NA	NA	NA	NA	NA	NA	NA	11.90	NA	NA	NA	NA	NA	NA	NA	NA	NA	NA
K	intron_retention	SdhA,I_chr2R_15283283_15283411,I_chr2R_15283319_15283369	chr2R	-	chr2R_15283283_15283369				chr2R_15283282_15283283;chr2R_15283369_15283370	chr2R_15283219_15283282;chr2R_15283370_15283469	29.17	NA	15.79	NA	NA	NA	NA	NA	NA	NA	NA	NA	NA	NA	NA	NA	NA	NA	NA	NA	NA	NA	NA	NA	NA	NA	NA	NA	NA	NA	NA	NA	NA	NA	NA	NA	NA	NA	NA
K	intron_retention	Su(var)205,RI_chr2L_8212717_8212766	chr2L	-	chr2L_8210862_8210978				chr2L_8210861_8210862;chr2L_8210978_8210979	chr2L_8210730_8210861;chr2L_8210979_8211205	8.74	NA	NA	NA	NA	NA	NA	NA	NA	NA	NA	NA	NA	NA	NA	NA	NA	NA	NA	NA	NA	NA	NA	NA	NA	NA	NA	NA	47.95	NA	NA	NA	NA	NA	NA	NA	NA	NA	NA
K	intron_retention	exd	chrX	+	chrX_15886650_15887520				chrX_15886649_15886650;chrX_15887520_15887521	chrX_15886529_15886649;chrX_15887521_15887806	92.86	NA	NA	NA	NA	NA	NA	NA	NA	NA	NA	NA	NA	NA	NA	NA	NA	NA	NA	NA	NA	71.88	NA	NA	NA	NA	NA	NA	NA	NA	NA	NA	NA	NA	NA	NA	NA	NA	NA
K	intron_retention	dbo	chr3L	+	chr3L_15823559_15823678				chr3L_15823558_15823559;chr3L_15823678_15823679	chr3L_15823371_15823558;chr3L_15823679_15824009	92.59	NA	NA	NA	NA	NA	NA	NA	NA	NA	NA	NA	NA	NA	NA	NA	NA	NA	NA	NA	NA	NA	NA	NA	NA	NA	NA	60.00	NA	NA	NA	NA	NA	NA	NA	NA	NA	NA	NA
K	intron_retention	Syx7,I_chr3L_21439901_21439962	chr3L	+	chr3L_21439124_21439297				chr3L_21439123_21439124;chr3L_21439297_21439298	chr3L_21439033_21439123;chr3L_21439298_21439475	1.82	NA	NA	NA	NA	NA	NA	NA	NA	NA	NA	NA	NA	NA	NA	NA	NA	NA	NA	NA	NA	NA	NA	NA	NA	NA	NA	NA	NA	NA	NA	NA	NA	NA	NA	16.92	NA	NA	NA
K	intron_retention	Nhe3,I_chr2L_6680525_6680670	chr2L	-	chr2L_6680115_6680174				chr2L_6680114_6680115;chr2L_6680174_6680175	chr2L_6679986_6680114;chr2L_6680175_6680283	1.14	NA	NA	NA	NA	NA	NA	NA	NA	NA	NA	NA	NA	NA	NA	NA	NA	NA	NA	NA	NA	23.88	NA	NA	NA	NA	NA	NA	33.33	NA	NA	NA	NA	NA	NA	NA	NA	NA	NA
K	intron_retention	Mob4	chr2R	-	chr2R_2583349_2583396				chr2R_2583348_2583349;chr2R_2583396_2583397	chr2R_2582619_2583348;chr2R_2583397_2583465	5.00	NA	NA	NA	NA	NA	NA	NA	NA	NA	NA	NA	NA	NA	NA	NA	NA	NA	NA	NA	NA	NA	NA	NA	NA	NA	NA	NA	42.86	NA	NA	NA	NA	NA	NA	NA	NA	NA	NA
K	intron_retention	CG16791	chr3R	-	chr3R_17148070_17148142				chr3R_17148069_17148070;chr3R_17148142_17148143	chr3R_17147895_17148069;chr3R_17148143_17148288	0.00	NA	NA	NA	NA	NA	NA	NA	NA	NA	NA	NA	NA	NA	NA	NA	NA	NA	NA	NA	NA	NA	NA	NA	NA	NA	NA	NA	20.37	NA	NA	NA	NA	NA	NA	NA	NA	NA	NA
N	intron_retention	Iap2,I_chr2R_11824086_11824186,REI_chr2R_11824089_11824525,CEI_chr2R_11826763_11827279	chr2R	-	chr2R_11821304_11821703				chr2R_11821303_11821304;chr2R_11821703_11821704	chr2R_11820289_11821303;chr2R_11821704_11822085	100.00	NA	NA	NA	NA	NA	NA	NA	NA	NA	NA	NA	NA	NA	NA	NA	NA	NA	NA	NA	NA	NA	NA	NA	NA	NA	NA	NA	NA	NA	NA	NA	37.78	NA	NA	NA	NA	NA	NA
K	intron_retention	Cp1,Aats-phe	chr2R	+	chr2R_9853291_9854259				chr2R_9853290_9853291;chr2R_9854259_9854260	chr2R_9853110_9853290;chr2R_9854260_9854474	51.31	NA	NA	NA	NA	NA	NA	NA	NA	NA	NA	NA	NA	NA	NA	NA	NA	16.36	NA	35.38	25.00	NA	NA	NA	NA	NA	NA	NA	NA	NA	17.39	NA	NA	NA	NA	NA	NA	NA	NA
K	intron_retention	bocksbeutel	chr3R	-	chr3R_5415505_5415604				chr3R_5415504_5415505;chr3R_5415604_5415605	chr3R_5415190_5415504;chr3R_5415605_5416709	80.00	NA	NA	NA	NA	NA	NA	NA	NA	NA	NA	NA	NA	NA	NA	NA	NA	NA	NA	NA	NA	NA	NA	65.85	NA	NA	NA	NA	NA	NA	NA	NA	NA	NA	NA	NA	NA	NA	NA
K	intron_retention	CG14741	chr3R	-	chr3R_7900593_7900895				chr3R_7900592_7900593;chr3R_7900895_7900896	chr3R_7900525_7900592;chr3R_7900896_7901144	81.25	NA	NA	NA	NA	NA	NA	NA	NA	NA	NA	NA	NA	NA	NA	NA	NA	NA	NA	NA	NA	NA	NA	65.00	NA	NA	NA	NA	NA	68.52	NA	NA	55.88	NA	66.67	NA	61.19	NA	NA
K	intron_retention	rump,RI_chr3R_5335093_5335157,I_chr3R_5338175_5338299	chr3R	-	chr3R_5333109_5335157				chr3R_5333108_5333109;chr3R_5335157_5335158	chr3R_5331980_5333108;chr3R_5335158_5335257	18.62	NA	NA	NA	NA	NA	NA	NA	NA	NA	NA	NA	NA	NA	NA	NA	NA	NA	NA	NA	NA	NA	NA	NA	NA	NA	NA	NA	NA	NA	NA	NA	NA	NA	NA	NA	NA	NA	NA
K	intron_retention	CG31216	chr3R	+	chr3R_15522379_15523033				chr3R_15522378_15522379;chr3R_15523033_15523034	chr3R_15522274_15522378;chr3R_15523034_15523168	1.82	NA	NA	NA	NA	NA	NA	NA	NA	NA	NA	NA	NA	NA	NA	NA	NA	NA	NA	NA	NA	31.75	NA	NA	NA	NA	NA	NA	NA	NA	NA	NA	NA	NA	NA	NA	NA	NA	NA
K	intron_retention	sbr,RI_chrX_10731248_10731484	chrX	-	chrX_10728951_10730552				chrX_10728950_10728951;chrX_10730552_10730553	chrX_10728914_10728950;chrX_10730553_10730662	53.19	NA	37.04	NA	NA	NA	NA	NA	NA	NA	NA	NA	NA	NA	NA	NA	NA	NA	NA	NA	NA	NA	33.33	31.91	NA	NA	NA	NA	NA	NA	NA	NA	NA	NA	38.71	NA	NA	NA	NA
K	intron_retention	Doa,I_chr3R_24715823_24718923,I_chr3R_24747391_24747896	chr3R	+	chr3R_24746992_24747062				chr3R_24746991_24746992;chr3R_24747062_24747063	chr3R_24746878_24746991;chr3R_24747063_24747080	38.89	NA	NA	NA	NA	NA	NA	NA	NA	NA	NA	NA	NA	NA	NA	NA	NA	NA	NA	NA	NA	NA	NA	NA	NA	NA	NA	NA	NA	NA	NA	NA	15.79	NA	NA	NA	NA	NA	NA
K	intron_retention	CG16971,I_chr3L_225856_225909,RI_chr3L_225919_226004,noncoding_9600,RI_chr3L_229245_229590,I_chr3L_229245_229599,I_chr3L_229245_230186,I_chr3L_229653_229708	chr3L	+	chr3L_229245_229588				chr3L_229244_229245;chr3L_229588_229589	chr3L_229145_229244;chr3L_229589_229652	92.62	NA	NA	NA	NA	NA	NA	NA	NA	76.57	79.71	NA	NA	NA	NA	NA	NA	NA	NA	NA	NA	NA	NA	NA	NA	NA	NA	NA	58.23	NA	NA	NA	NA	NA	NA	NA	NA	NA	NA
K	intron_retention	CG18659,E_chr2R_5011363_5019110,I_chr2R_5016147_5016997	chr2R	-	chr2R_5015816_5015875				chr2R_5015815_5015816;chr2R_5015875_5015876	chr2R_5015762_5015815;chr2R_5015876_5016146	33.33	NA	NA	17.86	NA	NA	NA	NA	NA	NA	NA	NA	NA	NA	NA	NA	NA	NA	NA	NA	NA	NA	NA	NA	NA	NA	NA	NA	NA	NA	NA	NA	NA	NA	NA	NA	20.88	NA	NA
K	intron_retention	CG2862	chr2L	+	chr2L_2770192_2770258				chr2L_2770191_2770192;chr2L_2770258_2770259	chr2L_2770181_2770191;chr2L_2770259_2770400	8.81	NA	NA	NA	NA	NA	NA	NA	NA	NA	NA	NA	NA	NA	NA	NA	NA	NA	NA	NA	NA	NA	NA	NA	NA	NA	NA	NA	76.07	NA	NA	NA	NA	NA	NA	NA	NA	NA	NA
K	intron_retention	l(1)G0196,I_chrX_21900456_21904601	chrX	+	chrX_21904142_21904471				chrX_21904141_21904142;chrX_21904471_21904472	chrX_21904031_21904141;chrX_21904472_21904538	90.67	NA	NA	NA	75.00	77.55	NA	NA	NA	NA	NA	NA	NA	NA	NA	NA	NA	NA	NA	NA	NA	NA	NA	NA	NA	NA	NA	NA	NA	NA	NA	NA	NA	NA	NA	NA	NA	NA	NA
K	intron_retention	Adf1,CG15908_CG9410	chr2R	+	chr2R_2554519_2554577				chr2R_2554518_2554519;chr2R_2554577_2554578	chr2R_2554225_2554518;chr2R_2554578_2555592	0.00	NA	NA	NA	NA	NA	NA	NA	NA	NA	NA	NA	NA	NA	NA	NA	NA	NA	NA	NA	NA	11.76	NA	NA	NA	NA	NA	NA	NA	NA	NA	NA	NA	NA	NA	NA	NA	NA	NA
K	intron_retention	CG13124,RI_chr2L_9906444_9907607,RI_chr2L_9907784_9908405,I_chr2L_9908175_9908424,I_chr2L_9911150_9911296	chr2L	-	chr2L_9907548_9907607				chr2L_9907547_9907548;chr2L_9907607_9907608	chr2L_9907051_9907547;chr2L_9907608_9907707	0.00	NA	NA	NA	NA	NA	NA	NA	NA	NA	NA	NA	NA	NA	NA	NA	NA	NA	NA	NA	NA	NA	NA	NA	NA	NA	NA	NA	31.65	NA	NA	NA	NA	NA	NA	NA	NA	NA	NA
K	intron_retention	CG16721	chrX	+	chrX_5776269_5776329				chrX_5776268_5776269;chrX_5776329_5776330	chrX_5775968_5776268;chrX_5776330_5776496	13.79	NA	NA	NA	NA	NA	NA	NA	NA	NA	NA	NA	NA	0.00	NA	NA	NA	NA	NA	NA	NA	NA	NA	NA	NA	NA	NA	NA	NA	NA	NA	NA	NA	NA	NA	NA	NA	NA	NA
K	intron_retention	Vrp1,I_chr2R_17996482_17997091,I_chr2R_17996511_17997091,I_chr2R_17997529_17997692	chr2R	-	chr2R_17996286_17996355				chr2R_17996285_17996286;chr2R_17996355_17996356	chr2R_17995991_17996285;chr2R_17996356_17996416	28.89	NA	NA	NA	NA	NA	NA	NA	NA	NA	NA	NA	NA	NA	NA	NA	NA	NA	NA	NA	NA	NA	NA	NA	NA	NA	NA	NA	NA	NA	NA	NA	NA	NA	NA	NA	NA	NA	NA
K	intron_retention	I_chr2R_19265701_19270570,CG3530,CG3520	chr2R	-	chr2R_19276942_19277003				chr2R_19276941_19276942;chr2R_19277003_19277004	chr2R_19276529_19276941;chr2R_19277004_19277181	96.51	NA	NA	NA	NA	NA	NA	NA	NA	NA	NA	NA	NA	NA	NA	NA	NA	NA	NA	NA	NA	82.50	NA	NA	NA	NA	NA	NA	NA	NA	NA	NA	NA	NA	NA	NA	NA	NA	NA
K	intron_retention	VhaM9_7-2,I_chr3L_21533183_21533251,RI_chr3L_21533183_21533368,I_chr3L_21533305_21533368	chr3L	+	chr3L_21533183_21533252				chr3L_21533182_21533183;chr3L_21533252_21533253	chr3L_21533088_21533182;chr3L_21533253_21533300	5.00	NA	NA	NA	NA	NA	NA	NA	NA	NA	NA	NA	NA	NA	NA	NA	NA	NA	NA	NA	NA	NA	NA	NA	NA	NA	NA	NA	25.60	NA	NA	NA	NA	NA	NA	NA	NA	NA	NA
K	intron_retention	CG18659,E_chr2R_5011363_5019110,RI_chr2R_5013572_5014531,I_chr2R_5016147_5016997	chr2R	-	chr2R_5011651_5014923				chr2R_5011650_5011651;chr2R_5014923_5014924	chr2R_5011194_5011650;chr2R_5014924_5015382	89.73	NA	NA	NA	NA	NA	NA	NA	NA	NA	NA	NA	NA	NA	NA	NA	NA	NA	NA	NA	NA	50.00	NA	NA	NA	NA	NA	NA	NA	NA	NA	NA	NA	NA	NA	NA	NA	NA	NA
K	intron_retention	CG5802	chr3R	+	chr3R_16964788_16964839				chr3R_16964787_16964788;chr3R_16964839_16964840	chr3R_16964277_16964787;chr3R_16964840_16965301	0.96	NA	NA	NA	NA	NA	NA	NA	NA	NA	NA	NA	NA	NA	NA	NA	NA	NA	NA	NA	NA	17.58	NA	NA	NA	NA	NA	NA	NA	NA	NA	NA	NA	NA	NA	NA	NA	NA	NA
K	intron_retention	CG5224	chr2R	+	chr2R_14391167_14391245				chr2R_14391166_14391167;chr2R_14391245_14391246	chr2R_14391098_14391166;chr2R_14391246_14391354	3.03	NA	NA	NA	NA	NA	NA	NA	NA	NA	NA	NA	NA	NA	NA	NA	NA	NA	NA	NA	NA	NA	NA	NA	NA	NA	NA	NA	29.41	NA	NA	NA	NA	NA	NA	NA	NA	NA	NA
K	intron_retention	Akap200,I_chr2L_8426446_8426873	chr2L	+	chr2L_8428068_8428319				chr2L_8428067_8428068;chr2L_8428319_8428320	chr2L_8427615_8428067;chr2L_8428320_8428325	19.71	NA	NA	57.64	NA	NA	NA	NA	NA	NA	NA	NA	NA	NA	NA	NA	NA	NA	NA	NA	NA	NA	NA	NA	NA	NA	NA	NA	NA	NA	NA	NA	NA	NA	NA	NA	NA	NA	NA
K	intron_retention	Neb-cGP,CG2889	chrX	+	chrX_10354882_10354952				chrX_10354881_10354882;chrX_10354952_10354953	chrX_10354790_10354881;chrX_10354953_10355029	0.00	NA	NA	NA	NA	NA	NA	NA	NA	NA	NA	NA	NA	NA	NA	NA	NA	NA	NA	NA	NA	NA	NA	NA	NA	NA	NA	NA	26.79	NA	NA	NA	NA	NA	NA	NA	NA	NA	NA
K	intron_retention	spz	chr3R	-	chr3R_22892388_22892450				chr3R_22892387_22892388;chr3R_22892450_22892451	chr3R_22892330_22892387;chr3R_22892451_22892606	87.84	NA	NA	NA	NA	NA	NA	NA	NA	NA	NA	NA	NA	NA	NA	NA	NA	NA	NA	NA	NA	NA	NA	NA	NA	NA	NA	73.68	NA	NA	NA	NA	NA	NA	NA	NA	NA	NA	NA
K	intron_retention	CG8108,EI_chr3L_9859462_9859590,chr3L_9859594_9859878.0	chr3L	+	chr3L_9859462_9860413				chr3L_9859461_9859462;chr3L_9860413_9860414	chr3L_9859414_9859461;chr3L_9860414_9860844	18.00	NA	NA	NA	NA	NA	NA	NA	NA	NA	NA	NA	NA	NA	NA	NA	NA	NA	NA	NA	NA	NA	NA	NA	NA	NA	NA	NA	NA	NA	NA	NA	NA	NA	NA	NA	NA	NA	NA
K	intron_retention	CG2818	chr2L	+	chr2L_3716105_3716156				chr2L_3716104_3716105;chr2L_3716156_3716157	chr2L_3714647_3716104;chr2L_3716157_3716303	31.11	NA	18.37	NA	NA	NA	NA	NA	NA	NA	NA	NA	NA	NA	NA	NA	NA	NA	NA	NA	NA	NA	NA	NA	NA	NA	NA	NA	NA	NA	NA	NA	NA	NA	NA	NA	14.89	NA	NA
K	intron_retention	kay,E_chr3R_25616137_25617114	chr3R	+	chr3R_25616577_25617114				chr3R_25616576_25616577;chr3R_25617114_25617115	chr3R_25614671_25616576;chr3R_25617115_25617214	23.81	NA	NA	NA	NA	NA	NA	NA	NA	NA	NA	NA	NA	NA	NA	NA	NA	NA	NA	NA	NA	NA	NA	NA	NA	NA	NA	NA	NA	NA	NA	NA	NA	NA	NA	NA	NA	NA	NA
N	intron_retention	CG2681,I_chrX_2609471_2609546,RI_chrX_2622435_2622577	chrX	+	chrX_2604274_2604352				chrX_2604273_2604274;chrX_2604352_2604353	chrX_2604142_2604273;chrX_2604353_2604934	44.50	NA	NA	12.82	NA	NA	NA	NA	NA	NA	NA	NA	NA	NA	NA	NA	NA	NA	NA	NA	NA	NA	NA	NA	NA	NA	NA	NA	NA	NA	NA	NA	NA	NA	NA	NA	NA	NA	NA
K	intron_retention	lola,I_chr2R_6380094_6419543,I_chr2R_6380747_6419543,I_chr2R_6394546_6419543,I_chr2R_6404486_6419543,R_chr2R_6408775_6419537,I_chr2R_6409616_6419543,I_chr2R_6413368_6414281,I_chr2R_6419625_6419686,I_chr2R_6421474_6423519,I_chr2R_6421904_6422354	chr2R	-	chr2R_6410475_6419543				chr2R_6410474_6410475;chr2R_6419543_6419544	chr2R_6410419_6410474;chr2R_6419544_6419624	53.51	NA	NA	NA	NA	NA	NA	NA	NA	NA	NA	NA	NA	NA	NA	NA	NA	NA	NA	NA	NA	NA	NA	NA	NA	NA	NA	NA	30.56	NA	NA	25.71	NA	NA	NA	NA	NA	NA	NA
K	intron_retention	LamC	chr2R	-	chr2R_10460353_10462729				chr2R_10460352_10460353;chr2R_10462729_10462730	chr2R_10459758_10460352;chr2R_10462730_10463307	40.00	NA	NA	NA	NA	NA	NA	NA	NA	NA	NA	NA	NA	NA	NA	NA	NA	NA	NA	NA	NA	NA	NA	NA	NA	NA	NA	NA	NA	NA	NA	NA	NA	NA	NA	NA	NA	NA	NA
K	intron_retention	CG6695	chr3R	+	chr3R_20484327_20484382				chr3R_20484326_20484327;chr3R_20484382_20484383	chr3R_20484221_20484326;chr3R_20484383_20485086	0.00	NA	NA	NA	NA	NA	NA	NA	NA	NA	NA	NA	NA	NA	NA	NA	NA	NA	NA	NA	NA	NA	NA	NA	NA	NA	NA	NA	13.58	NA	NA	NA	NA	NA	NA	NA	NA	NA	NA
K	intron_retention	CG42490,RI_chr2L_18666413_18666474,CREI_chr2L_18666629_18666680	chr2L	+	chr2L_18666629_18666691				chr2L_18666628_18666629;chr2L_18666691_18666692	chr2L_18666560_18666628;chr2L_18666692_18666739	19.35	NA	NA	NA	NA	NA	NA	NA	NA	NA	NA	NA	NA	NA	NA	NA	3.57	NA	NA	NA	NA	NA	NA	NA	NA	NA	NA	NA	NA	NA	NA	NA	NA	NA	NA	NA	NA	NA	NA
K	intron_retention	CG12054	chr3R	+	chr3R_27051799_27051862				chr3R_27051798_27051799;chr3R_27051862_27051863	chr3R_27051535_27051798;chr3R_27051863_27051971	0.00	NA	NA	NA	NA	NA	NA	NA	NA	NA	NA	NA	NA	NA	NA	NA	NA	NA	NA	NA	NA	NA	NA	NA	NA	NA	NA	NA	35.00	NA	NA	NA	NA	NA	NA	NA	NA	NA	NA
K	intron_retention	CG2701,RI_chrX_2612780_2612845,ttm50	chrX	-	chrX_2613801_2613859				chrX_2613800_2613801;chrX_2613859_2613860	chrX_2613718_2613800;chrX_2613860_2613954	17.52	NA	0.00	NA	NA	NA	NA	NA	NA	NA	NA	NA	NA	NA	NA	NA	NA	NA	NA	NA	NA	NA	NA	NA	NA	NA	NA	NA	NA	NA	NA	NA	NA	NA	NA	NA	NA	NA	NA
K	intron_retention	CG2658	chrX	-	chrX_2591822_2591881				chrX_2591821_2591822;chrX_2591881_2591882	chrX_2591372_2591821;chrX_2591882_2592219	1.32	NA	NA	NA	NA	NA	NA	NA	NA	NA	NA	NA	NA	NA	NA	NA	NA	NA	NA	NA	NA	28.24	NA	NA	NA	NA	NA	NA	11.96	NA	NA	NA	NA	NA	NA	NA	NA	NA	NA
K	intron_retention	noncoding_20850,CG11093,RF_chr4_983355_984342	chr4	-	chr4_983355_983859				chr4_983354_983355;chr4_983859_983860	chr4_983255_983354;chr4_983860_983907	29.81	NA	NA	NA	NA	NA	NA	NA	NA	NA	NA	NA	NA	NA	NA	NA	NA	NA	NA	NA	NA	NA	NA	NA	NA	NA	NA	NA	NA	NA	NA	NA	NA	NA	NA	NA	NA	NA	NA
K	intron_retention	CG12703	chrX	+	chrX_19644924_19645380				chrX_19644923_19644924;chrX_19645380_19645381	chrX_19644833_19644923;chrX_19645381_19645579	87.14	NA	NA	NA	NA	NA	NA	70.18	NA	NA	NA	NA	NA	NA	NA	NA	NA	NA	NA	NA	NA	NA	NA	NA	NA	NA	NA	NA	NA	NA	NA	NA	NA	NA	NA	NA	NA	NA	NA
K	intron_retention	Acyp2,CG4699	chr3R	+	chr3R_11618874_11618931				chr3R_11618873_11618874;chr3R_11618931_11618932	chr3R_11618764_11618873;chr3R_11618932_11619070	12.63	NA	NA	NA	NA	NA	NA	NA	NA	NA	NA	NA	NA	NA	0.00	NA	NA	NA	NA	NA	NA	NA	NA	NA	NA	NA	NA	NA	NA	NA	NA	NA	NA	NA	NA	NA	NA	NA	NA
K	intron_retention	CG1902,CG30000,I_chr2R_5495525_5495581	chr2R	+	chr2R_5492117_5492174				chr2R_5492116_5492117;chr2R_5492174_5492175	chr2R_5491750_5492116;chr2R_5492175_5493222	48.05	NA	NA	25.26	30.00	NA	NA	NA	NA	24.00	59.26	60.68	33.33	60.34	NA	NA	NA	NA	NA	NA	NA	NA	32.38	NA	NA	NA	NA	31.88	NA	NA	74.84	NA	NA	NA	NA	NA	NA	22.67	NA
K	intron_retention	CG4119	chrX	+	chrX_5560347_5560409				chrX_5560346_5560347;chrX_5560409_5560410	chrX_5560114_5560346;chrX_5560410_5560501	52.54	NA	NA	69.57	NA	NA	69.57	65.38	NA	37.04	NA	NA	NA	NA	73.91	NA	NA	NA	NA	NA	NA	40.74	NA	37.25	NA	NA	NA	NA	79.07	NA	NA	35.29	NA	NA	NA	67.44	NA	NA	36.67
K	intron_retention	CG17490	chr2L	+	chr2L_22431301_22431358				chr2L_22431300_22431301;chr2L_22431358_22431359	chr2L_22431022_22431300;chr2L_22431359_22431462	73.68	NA	NA	NA	NA	NA	NA	NA	NA	NA	55.56	NA	NA	NA	NA	NA	NA	NA	NA	NA	58.62	NA	NA	NA	NA	NA	NA	NA	NA	61.29	36.14	NA	NA	NA	NA	NA	NA	53.33	NA
K	intron_retention	CG12090,I_chr3L_1525393_1526659,Ir62a	chr3L	-	chr3L_1528077_1529105				chr3L_1528076_1528077;chr3L_1529105_1529106	chr3L_1528061_1528076;chr3L_1529106_1529206	31.58	NA	NA	NA	NA	NA	NA	NA	NA	NA	NA	NA	NA	NA	NA	NA	NA	NA	NA	NA	NA	NA	NA	NA	NA	NA	NA	NA	NA	NA	NA	NA	NA	NA	NA	NA	NA	NA	NA
K	intron_retention	CG33097,I_chr3R_2191538_2191675,I_chr3R_2199103_2199426	chr3R	-	chr3R_2190448_2190725				chr3R_2190447_2190448;chr3R_2190725_2190726	chr3R_2190382_2190447;chr3R_2190726_2190876	47.83	NA	NA	NA	NA	NA	NA	NA	NA	NA	NA	NA	NA	NA	NA	NA	NA	NA	NA	NA	NA	NA	NA	NA	NA	NA	NA	NA	33.33	NA	22.73	NA	23.33	NA	NA	NA	NA	NA	NA
K	intron_retention	Fur2,RI_chrX_16267905_16268958,I_chrX_16270205_16270272,I_chrX_16274795_16274867	chrX	+	chrX_16270201_16270272				chrX_16270200_16270201;chrX_16270272_16270273	chrX_16270138_16270200;chrX_16270273_16270372	83.05	NA	NA	NA	NA	NA	NA	NA	NA	NA	NA	NA	NA	NA	NA	NA	NA	NA	NA	NA	NA	NA	NA	NA	NA	NA	NA	NA	NA	NA	NA	NA	57.97	NA	NA	NA	NA	NA	NA
K	intron_retention	Aldh-III,RI_chr2R_3357578_3357636,I_chr2R_3361118_3361226,I_chr2R_3361349_3361499	chr2R	-	chr2R_3356731_3356864				chr2R_3356730_3356731;chr2R_3356864_3356865	chr2R_3356615_3356730;chr2R_3356865_3357018	53.06	NA	NA	NA	NA	NA	72.73	NA	NA	NA	NA	NA	NA	NA	NA	NA	NA	69.57	NA	NA	NA	NA	NA	NA	NA	30.77	NA	NA	38.10	NA	NA	NA	NA	NA	76.47	NA	NA	NA	NA
K	intron_retention	KdelR,CG5188	chr2L	+	chr2L_10427004_10427075				chr2L_10427003_10427004;chr2L_10427075_10427076	chr2L_10426867_10427003;chr2L_10427076_10428159	2.45	NA	NA	NA	NA	NA	NA	NA	NA	NA	NA	NA	NA	NA	NA	NA	NA	NA	NA	NA	NA	NA	NA	NA	NA	NA	NA	18.59	NA	NA	NA	NA	NA	NA	NA	NA	NA	NA	NA
K	intron_retention	Shawn_Tyler,Shawn	chrX	+	chrX_19509139_19509216				chrX_19509138_19509139;chrX_19509216_19509217	chrX_19509057_19509138;chrX_19509217_19509641	50.00	NA	NA	62.96	NA	70.00	63.16	NA	NA	NA	NA	67.44	NA	NA	NA	NA	63.16	NA	NA	NA	NA	29.63	NA	NA	NA	65.00	NA	NA	NA	NA	NA	NA	NA	NA	66.67	73.08	NA	NA	NA
K	intron_retention	CG7766,I_chrX_8993495_8994545,I_chrX_8991338_8991387	chrX	-	chrX_8992447_8994545				chrX_8992446_8992447;chrX_8994545_8994546	chrX_8992117_8992446;chrX_8994546_8994553	43.33	NA	NA	NA	NA	NA	NA	NA	NA	NA	NA	NA	NA	NA	NA	NA	NA	NA	NA	NA	NA	NA	NA	NA	NA	NA	NA	NA	NA	NA	NA	NA	NA	NA	NA	NA	NA	NA	NA
K	intron_retention	CG8455	chr2L	+	chr2L_8200281_8200345				chr2L_8200280_8200281;chr2L_8200345_8200346	chr2L_8200102_8200280;chr2L_8200346_8200652	85.00	NA	NA	NA	NA	NA	NA	NA	NA	NA	NA	NA	65.00	NA	NA	NA	NA	NA	NA	NA	NA	50.00	NA	NA	NA	NA	NA	58.82	NA	NA	NA	NA	NA	NA	NA	NA	NA	NA	NA
K	intron_retention	CG42593,F_chrX_7841357_7841447	chrX	+	chrX_7835229_7835288				chrX_7835228_7835229;chrX_7835288_7835289	chrX_7834816_7835228;chrX_7835289_7835447	22.00	NA	NA	NA	NA	NA	NA	NA	NA	NA	NA	NA	NA	NA	NA	NA	NA	NA	NA	NA	NA	NA	NA	NA	NA	0.00	NA	NA	NA	NA	NA	NA	NA	NA	NA	0.00	NA	NA	NA
K	intron_retention	Tequila	chr3L	+	chr3L_9084921_9084981				chr3L_9084920_9084921;chr3L_9084981_9084982	chr3L_9084837_9084920;chr3L_9084982_9085228	17.71	4.17	NA	NA	NA	NA	NA	NA	NA	NA	NA	NA	NA	NA	NA	NA	NA	NA	NA	NA	5.26	NA	NA	NA	NA	NA	NA	NA	NA	NA	NA	NA	NA	NA	NA	NA	NA	NA	NA
K	intron_retention	I_chr2R_20828961_20829772,CG15861,CG2790,E_chr2R_20851190_20852094	chr2R	-	chr2R_20831289_20831345				chr2R_20831288_20831289;chr2R_20831345_20831346	chr2R_20830876_20831288;chr2R_20831346_20831456	28.57	NA	NA	NA	NA	NA	NA	NA	NA	NA	NA	NA	NA	NA	NA	NA	NA	NA	NA	NA	NA	18.09	NA	NA	NA	NA	NA	NA	NA	NA	NA	14.71	NA	NA	NA	NA	NA	NA	NA
N	intron_retention	CG17018,R_chr2L_22312023_22363414,CEI_chr2L_22325847_22356902	chr2L	+	chr2L_22354970_22356902				chr2L_22354969_22354970;chr2L_22356902_22356903	chr2L_22354872_22354969;chr2L_22356903_22357002	21.11	NA	NA	NA	NA	NA	NA	NA	NA	NA	NA	NA	NA	NA	NA	NA	NA	NA	NA	NA	NA	NA	NA	NA	NA	NA	NA	NA	NA	NA	NA	NA	NA	NA	NA	NA	NA	NA	NA
K	intron_retention	CG34183,CG5924	chr2L	-	chr2L_9890484_9890541				chr2L_9890483_9890484;chr2L_9890541_9890542	chr2L_9890386_9890483;chr2L_9890542_9890622	0.00	NA	NA	NA	NA	NA	NA	NA	NA	NA	NA	NA	NA	NA	NA	NA	NA	NA	NA	NA	NA	NA	NA	NA	NA	NA	NA	NA	41.18	NA	NA	NA	NA	NA	NA	NA	NA	NA	NA
K	intron_retention	Hel25E,I_chr2L_5540301_5540396	chr2L	-	chr2L_5540301_5540424				chr2L_5540300_5540301;chr2L_5540424_5540425	chr2L_5540201_5540300;chr2L_5540425_5540496	69.09	NA	NA	NA	NA	NA	NA	NA	NA	NA	NA	NA	NA	NA	NA	NA	NA	NA	NA	NA	NA	NA	NA	NA	NA	NA	50.91	NA	NA	NA	49.23	NA	NA	NA	NA	NA	NA	50.00	50.00
K	intron_retention	Atg18,I_chr3L_8182683_8182941	chr3L	+	chr3L_8181681_8182386				chr3L_8181680_8181681;chr3L_8182386_8182387	chr3L_8180913_8181680;chr3L_8182387_8182393	15.38	NA	NA	NA	NA	NA	NA	NA	NA	NA	NA	NA	NA	NA	NA	NA	NA	NA	NA	NA	NA	NA	NA	NA	NA	5.00	NA	NA	NA	NA	NA	NA	NA	NA	NA	NA	NA	0.00	NA
K	intron_retention	Mi-2	chr3L	-	chr3L_19875398_19875464				chr3L_19875397_19875398;chr3L_19875464_19875465	chr3L_19875146_19875397;chr3L_19875465_19875688	88.89	NA	NA	NA	NA	70.21	NA	NA	NA	NA	NA	NA	73.08	NA	NA	NA	NA	75.51	NA	NA	NA	NA	NA	NA	NA	NA	NA	NA	NA	NA	NA	NA	NA	NA	NA	NA	NA	NA	NA
K	intron_retention	noncoding_9335	chr2R	+	chr2R_20682246_20682317				chr2R_20682245_20682246;chr2R_20682317_20682318	chr2R_20682214_20682245;chr2R_20682318_20682737	53.33	NA	NA	NA	NA	NA	NA	NA	NA	NA	NA	NA	NA	NA	NA	NA	NA	NA	NA	NA	NA	NA	NA	NA	NA	NA	NA	NA	NA	NA	NA	NA	NA	NA	NA	NA	NA	NA	NA
K	intron_retention	CG6695	chr3R	+	chr3R_20484134_20484220				chr3R_20484133_20484134;chr3R_20484220_20484221	chr3R_20484043_20484133;chr3R_20484221_20484326	1.39	NA	NA	NA	NA	NA	NA	NA	NA	NA	NA	NA	NA	NA	NA	NA	NA	NA	NA	NA	NA	NA	NA	NA	NA	NA	NA	NA	NA	NA	NA	NA	NA	NA	NA	23.68	NA	NA	NA
K	intron_retention	CEI_chr3R_10927927_10937314,CG6934	chr3R	-	chr3R_10935837_10937314				chr3R_10935836_10935837;chr3R_10937314_10937315	chr3R_10935632_10935836;chr3R_10937315_10937414	94.12	NA	NA	NA	NA	NA	NA	NA	NA	NA	NA	NA	NA	NA	NA	NA	NA	0.00	NA	NA	NA	NA	NA	NA	NA	NA	NA	NA	NA	NA	NA	NA	NA	NA	NA	NA	NA	NA	NA
K	intron_retention	CG13398	chr2L	-	chr2L_8414889_8414960				chr2L_8414888_8414889;chr2L_8414960_8414961	chr2L_8412140_8414888;chr2L_8414961_8415235	30.77	NA	NA	NA	NA	NA	NA	NA	NA	NA	NA	NA	NA	NA	NA	NA	NA	NA	NA	NA	NA	86.67	NA	NA	NA	NA	NA	NA	NA	NA	NA	0.00	NA	NA	NA	NA	NA	NA	NA
K	intron_retention	Tao-1	chrX	-	chrX_19465927_19465998				chrX_19465926_19465927;chrX_19465998_19465999	chrX_19465808_19465926;chrX_19465999_19466220	0.98	NA	NA	NA	NA	NA	12.38	NA	NA	NA	NA	NA	NA	NA	NA	NA	NA	NA	NA	NA	NA	NA	NA	NA	NA	NA	NA	NA	NA	NA	NA	NA	NA	NA	NA	18.92	NA	NA	NA
K	intron_retention	CoRest,I_chrX_19416977_19417035	chrX	+	chrX_19416423_19417035				chrX_19416422_19416423;chrX_19417035_19417036	chrX_19416201_19416422;chrX_19417036_19417135	14.71	NA	NA	NA	NA	NA	NA	NA	NA	NA	NA	NA	NA	NA	NA	NA	NA	NA	NA	NA	NA	NA	NA	NA	NA	NA	NA	NA	NA	NA	NA	0.00	NA	NA	NA	NA	NA	NA	NA
K	intron_retention	CG31211	chr3R	+	chr3R_7776734_7776971				chr3R_7776733_7776734;chr3R_7776971_7776972	chr3R_7776580_7776733;chr3R_7776972_7777214	34.62	NA	NA	NA	NA	NA	NA	NA	NA	NA	NA	NA	NA	NA	NA	NA	NA	NA	NA	NA	NA	NA	NA	NA	NA	NA	NA	NA	8.33	NA	NA	NA	NA	NA	NA	NA	NA	NA	NA
K	intron_retention	norpA,I_chrX_4219265_4219380	chrX	+	chrX_4254739_4255998				chrX_4254738_4254739;chrX_4255998_4255999	chrX_4254649_4254738;chrX_4255999_4256951	42.59	NA	NA	NA	NA	22.22	NA	32.35	NA	NA	NA	NA	NA	NA	NA	NA	NA	NA	NA	NA	NA	NA	NA	NA	NA	NA	NA	NA	NA	32.00	29.41	NA	NA	NA	NA	17.65	NA	NA	NA
K	intron_retention	Rm62,I_chr3R_1828444_1829394,I_chr3R_1828476_1829394	chr3R	-	chr3R_1828821_1829394				chr3R_1828820_1828821;chr3R_1829394_1829395	chr3R_1828656_1828820;chr3R_1829395_1829494	49.08	NA	NA	NA	NA	NA	NA	NA	NA	37.04	NA	NA	NA	NA	NA	NA	NA	NA	NA	NA	NA	NA	NA	24.32	NA	NA	NA	NA	NA	NA	29.63	NA	23.17	NA	33.33	26.32	NA	NA	NA
K	intron_retention	CG31216	chr3R	+	chr3R_15497251_15497308				chr3R_15497250_15497251;chr3R_15497308_15497309	chr3R_15497235_15497250;chr3R_15497309_15497465	90.24	NA	NA	NA	NA	NA	NA	NA	NA	NA	NA	NA	NA	NA	NA	NA	NA	NA	NA	NA	NA	62.79	NA	68.97	NA	NA	73.08	67.86	NA	NA	NA	NA	NA	NA	NA	NA	NA	NA	NA
K	intron_retention	Su(z)12	chr3L	-	chr3L_19912391_19912458				chr3L_19912390_19912391;chr3L_19912458_19912459	chr3L_19911385_19912390;chr3L_19912459_19912507	59.26	NA	NA	NA	NA	NA	NA	NA	NA	NA	36.84	NA	NA	NA	NA	NA	NA	NA	NA	NA	43.75	25.71	NA	NA	NA	47.37	NA	NA	NA	NA	NA	NA	NA	NA	NA	NA	NA	NA	69.70
K	intron_retention	CG17549,I_chr2L_19387937_19387993,I_chr2L_19388570_19389922	chr2L	-	chr2L_19387770_19387861				chr2L_19387769_19387770;chr2L_19387861_19387862	chr2L_19387538_19387769;chr2L_19387862_19387936	27.27	NA	NA	NA	NA	NA	NA	NA	NA	NA	NA	NA	NA	NA	NA	NA	NA	NA	NA	NA	NA	NA	NA	NA	NA	NA	NA	10.47	NA	NA	NA	NA	NA	NA	NA	NA	NA	NA	14.10
K	intron_retention	mfrn,I_chr3R_23770737_23770817,I_chr3R_23771063_23771153,I_chr3R_23771063_23772599	chr3R	-	chr3R_23770924_23770973				chr3R_23770923_23770924;chr3R_23770973_23770974	chr3R_23770799_23770923;chr3R_23770974_23771062	1.30	NA	NA	NA	NA	NA	NA	NA	NA	NA	NA	NA	NA	NA	NA	NA	NA	NA	NA	NA	NA	NA	NA	NA	NA	NA	NA	NA	16.13	NA	NA	NA	NA	NA	NA	14.10	NA	NA	NA
K	intron_retention	eIF4AIII	chr3R	+	chr3R_4139867_4139927				chr3R_4139866_4139867;chr3R_4139927_4139928	chr3R_4139675_4139866;chr3R_4139928_4140629	1.68	NA	NA	NA	NA	NA	NA	NA	NA	NA	NA	NA	NA	NA	NA	NA	NA	NA	NA	NA	NA	NA	NA	NA	NA	NA	NA	NA	NA	NA	NA	NA	NA	NA	NA	NA	NA	NA	NA
K	intron_retention	CG7414,I_chr3L_21819515_21819581	chr3L	+	chr3L_21820136_21820193				chr3L_21820135_21820136;chr3L_21820193_21820194	chr3L_21820050_21820135;chr3L_21820194_21820958	1.54	NA	NA	NA	NA	NA	NA	NA	NA	NA	NA	NA	NA	NA	NA	NA	NA	NA	NA	NA	NA	NA	NA	NA	NA	NA	NA	19.51	NA	NA	NA	NA	NA	NA	NA	NA	NA	NA	NA
K	intron_retention	CG14435	chrX	-	chrX_6734295_6734396				chrX_6734294_6734295;chrX_6734396_6734397	chrX_6734147_6734294;chrX_6734397_6734467	60.00	73.08	NA	NA	NA	NA	NA	34.21	NA	NA	NA	NA	NA	NA	NA	NA	NA	NA	NA	NA	NA	NA	NA	NA	NA	NA	71.43	34.78	NA	44.83	NA	NA	NA	NA	NA	NA	NA	72.73	NA
K	intron_retention	CG18177,I_chr3L_9723741_9723833	chr3L	+	chr3L_9721250_9721312				chr3L_9721249_9721250;chr3L_9721312_9721313	chr3L_9721085_9721249;chr3L_9721313_9721317	57.14	NA	NA	NA	NA	NA	NA	NA	NA	NA	NA	NA	NA	NA	NA	NA	NA	NA	NA	NA	NA	NA	NA	NA	NA	NA	NA	NA	NA	NA	NA	NA	NA	NA	NA	NA	40.62	NA	NA
K	intron_retention	CG14642,CG34305	chr3R	-	chr3R_67810_67879				chr3R_67809_67810;chr3R_67879_67880	chr3R_67700_67809;chr3R_67880_67958	20.61	NA	NA	NA	NA	NA	NA	NA	NA	NA	NA	NA	NA	NA	NA	NA	NA	NA	NA	NA	NA	NA	NA	NA	NA	NA	NA	NA	NA	NA	NA	NA	NA	NA	NA	NA	NA	NA	NA
K	intron_retention	CG6613	chr2R	+	chr2R_17992501_17992556				chr2R_17992500_17992501;chr2R_17992556_17992557	chr2R_17992337_17992500;chr2R_17992557_17992564	14.46	NA	NA	NA	NA	NA	NA	NA	NA	NA	NA	NA	NA	NA	NA	NA	NA	NA	NA	NA	NA	NA	NA	NA	NA	NA	NA	NA	NA	NA	NA	NA	NA	NA	NA	NA	NA	NA	NA
K	intron_retention	CG31678	chr2L	-	chr2L_20675571_20675636				chr2L_20675570_20675571;chr2L_20675636_20675637	chr2L_20674995_20675570;chr2L_20675637_20676010	0.00	NA	NA	NA	NA	NA	NA	NA	NA	NA	NA	NA	NA	NA	NA	NA	NA	NA	NA	NA	NA	25.71	NA	NA	NA	NA	NA	NA	NA	NA	NA	NA	NA	NA	NA	NA	NA	NA	NA
K	intron_retention	qkr58E-2,I_chr2R_18305142_18305207	chr2R	+	chr2R_18305142_18305197				chr2R_18305141_18305142;chr2R_18305197_18305198	chr2R_18305042_18305141;chr2R_18305198_18305536	83.02	NA	NA	NA	NA	NA	NA	NA	NA	54.05	NA	NA	NA	NA	NA	NA	NA	NA	NA	NA	NA	68.35	NA	NA	NA	NA	NA	NA	NA	67.21	NA	NA	NA	NA	NA	NA	NA	NA	NA
K	intron_retention	ksr	chr3R	-	chr3R_1306259_1306324				chr3R_1306258_1306259;chr3R_1306324_1306325	chr3R_1306075_1306258;chr3R_1306325_1309607	78.76	NA	NA	NA	NA	NA	NA	NA	NA	NA	NA	NA	NA	NA	NA	NA	NA	NA	NA	NA	NA	NA	NA	NA	NA	NA	NA	NA	NA	NA	NA	NA	NA	NA	NA	NA	NA	NA	NA
K	intron_retention	CG17754	chrX	+	chrX_9147605_9147683				chrX_9147604_9147605;chrX_9147683_9147684	chrX_9146561_9147604;chrX_9147684_9147891	14.29	NA	NA	NA	NA	NA	NA	NA	NA	NA	NA	NA	NA	NA	NA	NA	NA	NA	NA	NA	NA	NA	0.00	NA	NA	NA	NA	NA	NA	NA	NA	NA	NA	NA	NA	NA	NA	NA	NA
K	intron_retention	CG2519	chr3R	-	chr3R_1367216_1367275				chr3R_1367215_1367216;chr3R_1367275_1367276	chr3R_1367051_1367215;chr3R_1367276_1367558	4.92	NA	NA	37.50	NA	NA	NA	NA	NA	NA	NA	NA	NA	NA	NA	NA	NA	NA	NA	NA	NA	NA	NA	NA	NA	NA	NA	NA	NA	NA	NA	NA	NA	NA	NA	NA	NA	NA	NA
K	intron_retention	Trf4-1,I_chrX_8459198_8459266	chrX	+	chrX_8460090_8460329				chrX_8460089_8460090;chrX_8460329_8460330	chrX_8459410_8460089;chrX_8460330_8461303	19.61	NA	NA	NA	NA	NA	NA	NA	NA	6.56	NA	NA	5.17	NA	NA	NA	NA	NA	NA	NA	NA	NA	NA	NA	NA	NA	NA	NA	NA	NA	NA	NA	NA	NA	NA	NA	NA	NA	NA
K	intron_retention	CG9065	chrX	-	chrX_14978596_14978658				chrX_14978595_14978596;chrX_14978658_14978659	chrX_14978386_14978595;chrX_14978659_14978664	0.00	NA	NA	NA	NA	NA	NA	NA	NA	NA	NA	NA	NA	NA	NA	NA	NA	NA	NA	NA	NA	NA	NA	NA	NA	NA	NA	NA	14.75	NA	NA	NA	NA	NA	NA	NA	NA	NA	NA
K	intron_retention	itp	chr2R	+	chr2R_20431614_20432949				chr2R_20431613_20431614;chr2R_20432949_20432950	chr2R_20431285_20431613;chr2R_20432950_20432976	32.43	NA	NA	NA	NA	NA	NA	NA	NA	NA	NA	NA	NA	NA	NA	NA	NA	NA	NA	NA	NA	NA	NA	NA	NA	NA	NA	NA	NA	NA	NA	NA	NA	NA	NA	NA	NA	NA	NA
K	intron_retention	CG14478	chr2R	+	chr2R_13350011_13350065				chr2R_13350010_13350011;chr2R_13350065_13350066	chr2R_13349499_13350010;chr2R_13350066_13352421	80.00	NA	NA	NA	NA	NA	NA	NA	NA	NA	NA	NA	NA	NA	NA	NA	NA	NA	NA	NA	NA	62.50	NA	NA	NA	NA	NA	NA	NA	NA	NA	NA	NA	NA	NA	NA	NA	NA	NA
K	intron_retention	CG1308,CG1295	chr3L	+	chr3L_4195716_4195840				chr3L_4195715_4195716;chr3L_4195840_4195841	chr3L_4195666_4195715;chr3L_4195841_4195990	7.69	NA	NA	NA	NA	NA	NA	NA	NA	NA	NA	NA	NA	NA	NA	NA	NA	NA	NA	NA	NA	NA	NA	NA	NA	NA	NA	NA	NA	NA	NA	NA	62.96	NA	NA	NA	NA	NA	NA
K	intron_retention	CG3689,I_chr3L_9405436_9406302	chr3L	+	chr3L_9405083_9405254				chr3L_9405082_9405083;chr3L_9405254_9405255	chr3L_9404917_9405082;chr3L_9405255_9405315	22.48	NA	NA	NA	NA	NA	NA	NA	NA	NA	NA	NA	NA	NA	NA	NA	NA	NA	NA	NA	NA	NA	NA	NA	NA	NA	NA	NA	NA	NA	NA	NA	NA	NA	NA	NA	NA	NA	NA
K	intron_retention	Doa,I_chr3R_24715823_24718923,I_chr3R_24747391_24747896	chr3R	+	chr3R_24713971_24714030				chr3R_24713970_24713971;chr3R_24714030_24714031	chr3R_24713819_24713970;chr3R_24714031_24714256	68.75	NA	NA	NA	NA	NA	NA	NA	NA	NA	NA	NA	NA	NA	NA	NA	NA	NA	NA	NA	NA	51.85	NA	NA	NA	NA	NA	NA	NA	NA	NA	NA	NA	80.65	NA	NA	NA	NA	NA
K	intron_retention	Irbp	chr3R	+	chr3R_7236841_7236941				chr3R_7236840_7236841;chr3R_7236941_7236942	chr3R_7236778_7236840;chr3R_7236942_7238112	93.75	NA	NA	NA	NA	NA	NA	NA	NA	NA	NA	NA	NA	NA	NA	NA	NA	NA	NA	NA	NA	NA	NA	NA	NA	NA	NA	NA	NA	NA	NA	78.38	NA	NA	NA	NA	NA	NA	NA
K	intron_retention	akirin,I_chr3L_7363173_7364806,I_chr3L_7363177_7364806,I_chr3L_7363177_7364831,I_chr3L_7363211_7364831,I_chr3L_7363731_7364806,I_chr3L_7364126_7364806,RI_chr3L_7364737_7364806	chr3L	+	chr3L_7363169_7364831				chr3L_7363168_7363169;chr3L_7364831_7364832	chr3L_7363111_7363168;chr3L_7364832_7364906	88.98	NA	NA	NA	NA	NA	NA	NA	NA	NA	NA	NA	NA	NA	NA	NA	NA	NA	NA	NA	NA	NA	NA	NA	NA	NA	NA	NA	NA	74.23	NA	NA	48.81	NA	NA	NA	NA	NA	NA
K	intron_retention	CG12112,CG12111	chrX	-	chrX_8453892_8453953				chrX_8453891_8453892;chrX_8453953_8453954	chrX_8453812_8453891;chrX_8453954_8454022	0.00	NA	NA	NA	NA	NA	NA	NA	NA	NA	NA	NA	NA	NA	NA	NA	NA	NA	NA	NA	NA	NA	NA	NA	NA	NA	NA	NA	14.29	NA	NA	NA	NA	NA	NA	NA	NA	NA	NA
K	intron_retention	klett	chrX	-	chrX_21497280_21497339				chrX_21497279_21497280;chrX_21497339_21497340	chrX_21497037_21497279;chrX_21497340_21497917	1.71	NA	NA	NA	NA	NA	NA	NA	NA	NA	NA	NA	NA	NA	NA	NA	NA	NA	NA	NA	NA	NA	NA	NA	NA	NA	NA	NA	NA	NA	NA	NA	NA	NA	NA	15.83	NA	NA	NA
K	intron_retention	CG3566	chrX	-	chrX_6170492_6170564				chrX_6170491_6170492;chrX_6170564_6170565	chrX_6170403_6170491;chrX_6170565_6170760	4.91	NA	NA	NA	NA	NA	NA	NA	NA	NA	NA	NA	NA	NA	NA	NA	NA	NA	NA	NA	NA	30.56	NA	NA	NA	NA	NA	NA	28.99	NA	NA	NA	NA	NA	NA	NA	NA	NA	NA
K	intron_retention	CG12030	chr3L	+	chr3L_649052_649178				chr3L_649051_649052;chr3L_649178_649179	chr3L_648517_649051;chr3L_649179_649419	2.35	NA	NA	NA	NA	NA	NA	NA	NA	NA	NA	NA	NA	NA	NA	NA	NA	NA	NA	NA	NA	NA	NA	NA	NA	NA	NA	NA	16.57	NA	NA	NA	NA	NA	NA	NA	NA	NA	NA
K	intron_retention	CG7206	chrX	-	chrX_17983958_17984015				chrX_17983957_17983958;chrX_17984015_17984016	chrX_17983328_17983957;chrX_17984016_17984270	57.14	NA	NA	NA	NA	NA	NA	NA	NA	NA	NA	NA	NA	NA	NA	NA	NA	NA	NA	NA	NA	39.39	NA	NA	NA	NA	NA	NA	NA	NA	34.15	NA	NA	NA	NA	NA	NA	NA	NA
K	intron_retention	tud,I_chr2R_17086183_17086333	chr2R	+	chr2R_17074553_17074607				chr2R_17074552_17074553;chr2R_17074607_17074608	chr2R_17073474_17074552;chr2R_17074608_17075437	0.00	NA	NA	NA	NA	NA	NA	NA	NA	NA	NA	NA	NA	NA	NA	NA	NA	NA	NA	NA	NA	NA	NA	NA	NA	NA	NA	16.00	NA	NA	NA	NA	NA	NA	NA	NA	NA	NA	NA
K	intron_retention	CG3353,RI_chr3R_17043671_17044394	chr3R	-	chr3R_17043434_17043492				chr3R_17043433_17043434;chr3R_17043492_17043493	chr3R_17043050_17043433;chr3R_17043493_17043670	12.33	NA	0.00	NA	NA	0.00	NA	NA	NA	NA	NA	NA	NA	NA	NA	NA	NA	NA	NA	NA	NA	NA	NA	NA	NA	NA	NA	NA	NA	NA	NA	NA	NA	NA	NA	NA	NA	NA	NA
K	intron_retention	crm,I_chrX_2635555_2635621,I_chrX_2636831_2636971	chrX	-	chrX_2631447_2631502				chrX_2631446_2631447;chrX_2631502_2631503	chrX_2629870_2631446;chrX_2631503_2631706	0.00	NA	NA	NA	NA	NA	NA	NA	NA	NA	NA	NA	NA	NA	NA	NA	NA	NA	NA	NA	NA	NA	NA	NA	NA	NA	NA	NA	45.83	NA	NA	NA	NA	NA	NA	NA	NA	NA	NA
N	intron_retention	MAPk-Ak2,RI_chrX_5655618_5656137,I_chrX_5656715_5657427,I_chrX_5656715_5657893,I_chrX_5656715_5657974	chrX	-	chrX_5656678_5658141				chrX_5656677_5656678;chrX_5658141_5658142	chrX_5656615_5656677;chrX_5658142_5658214	100.00	NA	NA	NA	NA	NA	NA	NA	NA	NA	NA	NA	NA	NA	NA	NA	NA	NA	NA	NA	NA	60.71	NA	NA	NA	NA	NA	NA	NA	NA	NA	NA	NA	NA	NA	NA	NA	NA	NA
K	intron_retention	wts	chr3R	-	chr3R_26626686_26632009				chr3R_26626685_26626686;chr3R_26632009_26632010	chr3R_26626373_26626685;chr3R_26632010_26632317	45.10	NA	NA	NA	NA	NA	NA	NA	NA	21.43	NA	NA	NA	NA	NA	27.91	NA	NA	NA	NA	NA	NA	NA	NA	NA	NA	NA	NA	19.61	NA	NA	26.09	23.91	NA	27.03	NA	NA	NA	NA
K	intron_retention	I_chr2R_7165832_7165906,CG9062,I_chr2R_7171366_7171418	chr2R	-	chr2R_7168656_7168778				chr2R_7168655_7168656;chr2R_7168778_7168779	chr2R_7167919_7168655;chr2R_7168779_7168884	82.61	NA	NA	NA	NA	66.67	NA	NA	NA	NA	NA	NA	NA	NA	NA	NA	NA	NA	NA	NA	NA	NA	NA	NA	NA	NA	NA	NA	NA	61.29	NA	NA	NA	NA	NA	NA	NA	NA	NA
K	intron_retention	RpL22,noncoding_21234,snoRNA:Psi18S-531,snoRNA:Psi28S-2179	chrX	-	chrX_657025_657473				chrX_657024_657025;chrX_657473_657474	chrX_656593_657024;chrX_657474_657843	30.43	NA	NA	NA	NA	NA	NA	NA	NA	NA	NA	NA	NA	NA	NA	NA	NA	NA	NA	NA	NA	NA	NA	NA	NA	NA	NA	NA	NA	NA	NA	NA	NA	NA	NA	NA	16.00	NA	NA
K	intron_retention	CG15747	chrX	+	chrX_13234461_13234519				chrX_13234460_13234461;chrX_13234519_13234520	chrX_13234198_13234460;chrX_13234520_13235036	50.00	NA	NA	92.31	NA	NA	NA	NA	NA	NA	NA	NA	NA	NA	NA	NA	NA	NA	NA	NA	NA	NA	NA	NA	NA	NA	NA	NA	NA	NA	NA	NA	NA	NA	NA	NA	NA	NA	NA
K	intron_retention	CG11180	chr2R	-	chr2R_16508823_16508964				chr2R_16508822_16508823;chr2R_16508964_16508965	chr2R_16508401_16508822;chr2R_16508965_16510679	38.46	NA	NA	NA	NA	NA	NA	NA	NA	NA	NA	NA	NA	NA	NA	NA	NA	NA	NA	NA	NA	NA	NA	21.43	NA	NA	NA	NA	NA	NA	NA	NA	NA	NA	25.00	NA	NA	NA	NA
K	intron_retention	Rab39	chrX	+	chrX_7629369_7629796				chrX_7629368_7629369;chrX_7629796_7629797	chrX_7628958_7629368;chrX_7629797_7630876	16.67	NA	NA	NA	NA	NA	NA	NA	NA	NA	NA	NA	NA	NA	NA	NA	NA	NA	NA	NA	NA	NA	NA	NA	NA	NA	NA	NA	NA	NA	NA	NA	NA	NA	NA	NA	NA	0.00	NA
K	intron_retention	Gp150,I_chr2R_18205316_18205386,I_chr2R_18213233_18213308	chr2R	+	chr2R_18205316_18205386				chr2R_18205315_18205316;chr2R_18205386_18205387	chr2R_18205216_18205315;chr2R_18205387_18205459	91.93	NA	NA	NA	NA	NA	NA	NA	NA	NA	NA	NA	NA	NA	68.89	NA	NA	NA	NA	NA	NA	NA	NA	NA	NA	NA	NA	NA	NA	NA	NA	NA	NA	NA	NA	NA	NA	NA	NA
K	intron_retention	Atg1,I_chr3L_12790957_12792478	chr3L	-	chr3L_12780637_12780696				chr3L_12780636_12780637;chr3L_12780696_12780697	chr3L_12780487_12780636;chr3L_12780697_12780833	43.84	NA	NA	NA	NA	NA	NA	NA	NA	NA	NA	NA	NA	NA	NA	NA	33.33	NA	NA	NA	NA	56.76	NA	NA	NA	NA	30.91	NA	NA	NA	NA	NA	26.47	NA	NA	NA	NA	NA	NA
K	intron_retention	ena	chr2R	+	chr2R_15029276_15029711				chr2R_15029275_15029276;chr2R_15029711_15029712	chr2R_15029150_15029275;chr2R_15029712_15029859	53.85	NA	NA	NA	NA	NA	NA	NA	NA	33.33	NA	NA	NA	NA	NA	NA	NA	NA	69.57	NA	NA	NA	NA	NA	NA	NA	30.23	NA	NA	32.26	NA	NA	36.36	NA	NA	NA	NA	NA	NA
K	intron_retention	PHGPx	chr3L	+	chr3L_3326368_3327859				chr3L_3326367_3326368;chr3L_3327859_3327860	chr3L_3326358_3326367;chr3L_3327860_3328183	22.64	NA	NA	NA	NA	NA	NA	NA	NA	NA	NA	NA	NA	NA	NA	NA	NA	NA	NA	NA	NA	NA	NA	NA	NA	NA	34.74	NA	NA	NA	NA	NA	NA	NA	NA	NA	NA	NA	NA
K	intron_retention	Pvr,I_chr2L_8226604_8228082,I_chr2L_8229012_8229080,I_chr2L_8230332_8238998	chr2L	-	chr2L_8227827_8228493				chr2L_8227826_8227827;chr2L_8228493_8228494	chr2L_8227758_8227826;chr2L_8228494_8229011	15.38	NA	NA	84.21	NA	NA	NA	NA	NA	NA	NA	NA	NA	NA	NA	NA	NA	NA	NA	4.52	NA	NA	NA	NA	NA	NA	NA	NA	NA	NA	NA	NA	NA	NA	NA	NA	NA	NA	NA
K	intron_retention	Ca-P60A,RI_chr2R_19820338_19820541,I_chr2R_19820338_19821424,CEI_chr2R_19820338_19821830,I_chr2R_19820338_19823289	chr2R	-	chr2R_19820338_19820765				chr2R_19820337_19820338;chr2R_19820765_19820766	chr2R_19820238_19820337;chr2R_19820766_19820779	16.67	NA	NA	NA	NA	NA	NA	NA	NA	NA	NA	NA	NA	NA	NA	NA	NA	NA	NA	NA	NA	74.19	NA	NA	NA	NA	NA	NA	NA	NA	NA	NA	NA	NA	NA	NA	NA	NA	NA
K	intron_retention	CG7720	chr3R	-	chr3R_14587460_14587553				chr3R_14587459_14587460;chr3R_14587553_14587554	chr3R_14587324_14587459;chr3R_14587554_14587728	36.00	NA	NA	NA	NA	NA	NA	NA	NA	NA	NA	NA	NA	NA	NA	NA	NA	NA	NA	NA	NA	NA	NA	NA	NA	NA	NA	NA	NA	NA	NA	NA	NA	NA	NA	NA	NA	NA	NA
K	intron_retention	RpL27A,E_chr2L_4457411_4457977,I_chr2L_4458058_4458120	chr2L	-	chr2L_4457290_4457374				chr2L_4457289_4457290;chr2L_4457374_4457375	chr2L_4457180_4457289;chr2L_4457375_4457410	0.99	NA	NA	NA	NA	NA	NA	NA	NA	NA	NA	NA	NA	NA	NA	NA	NA	NA	NA	NA	NA	NA	NA	NA	NA	NA	NA	NA	28.28	NA	NA	NA	NA	NA	NA	NA	NA	NA	NA
K	intron_retention	CG18249	chr3R	+	chr3R_4047582_4047641				chr3R_4047581_4047582;chr3R_4047641_4047642	chr3R_4046021_4047581;chr3R_4047642_4047889	75.00	NA	NA	NA	NA	NA	NA	NA	NA	NA	NA	NA	NA	NA	NA	NA	NA	NA	NA	NA	NA	44.44	NA	NA	NA	NA	NA	NA	NA	NA	NA	NA	NA	NA	NA	NA	NA	NA	NA
K	intron_retention	C3G	chrX	-	chrX_6677812_6677922				chrX_6677811_6677812;chrX_6677922_6677923	chrX_6677643_6677811;chrX_6677923_6678587	2.96	NA	NA	NA	NA	NA	22.75	NA	NA	NA	NA	NA	NA	NA	NA	NA	NA	NA	NA	NA	NA	NA	NA	NA	NA	NA	NA	NA	NA	NA	NA	NA	NA	NA	NA	NA	NA	NA	NA
K	intron_retention	Mbs,I_chr3L_16045251_16046108,RI_chr3L_16045275_16045854,RI_chr3L_16045275_16046111,RI_chr3L_16045277_16046104,I_chr3L_16045316_16046104,I_chr3L_16057100_16057329	chr3L	+	chr3L_16045251_16046111				chr3L_16045250_16045251;chr3L_16046111_16046112	chr3L_16045216_16045250;chr3L_16046112_16046204	61.11	NA	NA	NA	NA	NA	NA	NA	NA	NA	NA	NA	NA	NA	42.86	NA	45.45	NA	NA	NA	NA	NA	NA	NA	NA	NA	NA	NA	NA	44.00	NA	NA	NA	NA	NA	NA	NA	NA	NA
K	intron_retention	Aats-ile	chr3L	+	chr3L_22281841_22281894				chr3L_22281840_22281841;chr3L_22281894_22281895	chr3L_22281691_22281840;chr3L_22281895_22282039	44.44	NA	NA	NA	NA	NA	NA	NA	NA	NA	NA	NA	NA	NA	NA	NA	NA	NA	NA	NA	NA	24.44	NA	NA	NA	NA	NA	25.97	NA	NA	NA	NA	NA	NA	NA	NA	NA	21.95	NA
K	intron_retention	Sap47,I_chr3R_11761076_11761674,I_chr3R_11761436_11761674,F_chr3R_11761635_11761698,E_chr3R_11761635_11761703	chr3R	+	chr3R_11761307_11761674				chr3R_11761306_11761307;chr3R_11761674_11761675	chr3R_11761299_11761306;chr3R_11761675_11761774	77.78	NA	65.38	NA	NA	NA	62.79	NA	NA	NA	45.00	NA	58.62	NA	NA	NA	NA	NA	NA	NA	53.33	NA	NA	NA	NA	NA	NA	NA	NA	NA	NA	NA	NA	NA	63.64	NA	NA	NA	NA
K	intron_retention	CG9776,CG9772	chr3R	-	chr3R_161452_161507				chr3R_161451_161452;chr3R_161507_161508	chr3R_161143_161451;chr3R_161508_161635	0.00	NA	NA	NA	NA	NA	NA	NA	NA	NA	NA	NA	NA	NA	NA	NA	NA	NA	NA	NA	NA	NA	NA	NA	NA	NA	NA	12.77	NA	NA	NA	NA	NA	NA	NA	NA	NA	NA	NA
K	intron_retention	CG32529	chrX	+	chrX_19798711_19798771				chrX_19798710_19798711;chrX_19798771_19798772	chrX_19798542_19798710;chrX_19798772_19799645	1.26	NA	NA	NA	NA	NA	NA	NA	NA	NA	NA	NA	NA	NA	NA	NA	NA	NA	NA	NA	NA	NA	NA	NA	NA	NA	NA	NA	16.07	NA	NA	NA	NA	NA	NA	NA	NA	NA	NA
K	intron_retention	CG2186	chrX	+	chrX_10753438_10753632				chrX_10753437_10753438;chrX_10753632_10753633	chrX_10753231_10753437;chrX_10753633_10754930	12.50	NA	NA	NA	NA	NA	NA	NA	NA	NA	NA	NA	NA	NA	NA	NA	NA	NA	NA	NA	NA	NA	NA	NA	NA	NA	NA	NA	NA	NA	NA	NA	NA	NA	NA	NA	NA	NA	NA
K	intron_retention	CG1516,I_chr2R_5743716_5743899,I_chr2R_5746990_5747874,RI_chr2R_5752988_5757801	chr2R	-	chr2R_5747958_5748029				chr2R_5747957_5747958;chr2R_5748029_5748030	chr2R_5747875_5747957;chr2R_5748030_5748063	52.05	NA	35.90	NA	NA	NA	NA	NA	NA	NA	NA	NA	NA	NA	NA	NA	NA	NA	NA	NA	NA	35.48	NA	NA	NA	NA	NA	NA	NA	NA	NA	NA	29.55	NA	NA	NA	NA	NA	NA
K	intron_retention	CG9471,CG12946,I_chr3R_5599701_5600032,I_chr3R_5609682_5609889	chr3R	-	chr3R_5597104_5597167				chr3R_5597103_5597104;chr3R_5597167_5597168	chr3R_5597018_5597103;chr3R_5597168_5597221	94.05	NA	NA	NA	NA	NA	NA	NA	NA	NA	NA	NA	NA	NA	NA	NA	NA	NA	NA	NA	NA	NA	NA	NA	NA	NA	NA	NA	NA	NA	NA	NA	80.00	NA	NA	NA	NA	NA	NA
K	intron_retention	nct,I_chr3R_20679262_20679308	chr3R	+	chr3R_20680025_20680083				chr3R_20680024_20680025;chr3R_20680083_20680084	chr3R_20679947_20680024;chr3R_20680084_20680151	89.39	NA	NA	NA	NA	NA	NA	NA	NA	NA	NA	NA	NA	NA	NA	NA	NA	NA	NA	NA	NA	72.39	NA	NA	NA	NA	NA	NA	NA	NA	NA	NA	NA	NA	NA	NA	NA	NA	NA
K	intron_retention	wge	chr3R	-	chr3R_18542354_18542655				chr3R_18542353_18542354;chr3R_18542655_18542656	chr3R_18540256_18542353;chr3R_18542656_18542685	23.30	NA	NA	NA	NA	NA	NA	NA	NA	NA	NA	NA	NA	NA	NA	NA	NA	NA	NA	NA	NA	NA	NA	NA	NA	NA	NA	NA	NA	NA	NA	NA	NA	NA	NA	NA	NA	NA	NA
K	intron_retention	CoRest	chrX	+	chrX_19423635_19423706				chrX_19423634_19423635;chrX_19423706_19423707	chrX_19422927_19423634;chrX_19423707_19424349	0.00	NA	NA	NA	NA	NA	NA	NA	NA	NA	NA	NA	NA	NA	NA	NA	NA	NA	NA	NA	NA	19.35	NA	NA	NA	NA	NA	NA	NA	NA	NA	NA	NA	NA	NA	NA	NA	NA	NA
K	intron_retention	CG34133,F_chr3R_25696884_25696960	chr3R	+	chr3R_25698373_25698426				chr3R_25698372_25698373;chr3R_25698426_25698427	chr3R_25698263_25698372;chr3R_25698427_25698986	97.33	NA	NA	NA	NA	NA	NA	NA	NA	NA	NA	NA	NA	NA	NA	NA	NA	NA	NA	NA	NA	NA	NA	NA	NA	NA	NA	NA	NA	NA	NA	NA	NA	NA	NA	NA	NA	NA	NA
K	intron_retention	CG10103,noncoding_10997	chr3L	-	chr3L_6747908_6748519				chr3L_6747907_6747908;chr3L_6748519_6748520	chr3L_6747845_6747907;chr3L_6748520_6749258	42.31	NA	NA	NA	NA	NA	NA	NA	NA	NA	NA	NA	NA	NA	NA	NA	NA	NA	NA	NA	NA	26.09	NA	NA	NA	NA	NA	NA	NA	NA	NA	NA	NA	NA	NA	NA	NA	NA	NA
K	intron_retention	r-l	chr3R	-	chr3R_16898728_16898787				chr3R_16898727_16898728;chr3R_16898787_16898788	chr3R_16898211_16898727;chr3R_16898788_16899200	8.86	NA	NA	NA	NA	NA	NA	NA	NA	NA	NA	NA	NA	NA	NA	NA	NA	NA	NA	NA	NA	65.67	NA	NA	NA	NA	NA	NA	NA	NA	NA	NA	NA	NA	NA	NA	NA	NA	NA
K	intron_retention	yki	chr2R	-	chr2R_19953701_19953783				chr2R_19953700_19953701;chr2R_19953783_19953784	chr2R_19953553_19953700;chr2R_19953784_19953836	1.32	NA	NA	NA	NA	NA	NA	NA	NA	NA	NA	NA	NA	NA	NA	NA	NA	NA	NA	NA	NA	NA	NA	NA	NA	NA	NA	NA	21.82	NA	NA	NA	NA	NA	NA	NA	NA	NA	NA
K	intron_retention	B52,F_chr3R_9488762_9491174,E_chr3R_9488770_9491174,RI_chr3R_9489655_9489713	chr3R	+	chr3R_9488774_9489733				chr3R_9488773_9488774;chr3R_9489733_9489734	chr3R_9488692_9488773;chr3R_9489734_9489796	78.95	NA	NA	NA	NA	NA	NA	NA	NA	NA	NA	NA	NA	NA	NA	NA	NA	NA	NA	NA	NA	NA	NA	NA	NA	NA	NA	NA	23.53	NA	22.64	NA	NA	NA	NA	NA	NA	NA	NA
K	intron_retention	CG31999,I_chr4_240711_240769,I_chr4_243657_244182	chr4	-	chr4_244368_244443				chr4_244367_244368;chr4_244443_244444	chr4_244183_244367;chr4_244444_244512	94.12	NA	NA	NA	NA	NA	NA	NA	NA	NA	NA	NA	NA	NA	NA	NA	NA	NA	NA	NA	NA	NA	NA	NA	NA	NA	NA	NA	NA	NA	78.26	NA	NA	NA	NA	70.83	NA	NA	NA
K	intron_retention	CG33691_CG33692,CG33691,noncoding_22320	chrX	+	chrX_6766955_6771946				chrX_6766954_6766955;chrX_6771946_6771947	chrX_6766749_6766954;chrX_6771947_6772516	60.00	NA	NA	NA	35.71	NA	NA	NA	NA	NA	NA	NA	NA	NA	NA	NA	NA	NA	NA	NA	NA	NA	NA	NA	40.00	NA	NA	NA	NA	NA	NA	NA	NA	NA	NA	NA	NA	NA	NA
K	intron_retention	CG9674,I_chr3L_16785451_16785540,I_chr3L_16785706_16785748,I_chr3L_16793055_16800660	chr3L	-	chr3L_16785436_16785540				chr3L_16785435_16785436;chr3L_16785540_16785541	chr3L_16785351_16785435;chr3L_16785541_16785640	36.67	NA	NA	NA	NA	NA	NA	NA	NA	NA	NA	NA	NA	NA	NA	NA	NA	0.00	NA	NA	NA	14.04	NA	NA	NA	NA	NA	16.67	16.22	NA	19.35	NA	NA	NA	NA	NA	NA	NA	NA
[truncated: 2,119 more rows]
[truncated: 20 more columns]
