# Supplementary material for: Regulation of alternative splicing in Drosophila by 56 RNA binding proteins
Source: Genome Res. 2015 Nov;25(11):1771–80. doi: 10.1101/gr.192518.115 (PMC4617972; doi:10.1101/gr.192518.115)
Supplement: Supplemental Material [file supp_gr.192518.115_SuppTable_5.txt]

#geneID	locus	strand	CG10203	CG10851	CG17136	CG1987	CG4602	CG5442	CG5655	CG10377	CG12749	CG13425	CG16901	CG17838	CG18426	CG30122	CG31000	CG6946	CG7437	CG9373	CG9983	CG10279	CG1646	CG3312	CG6227	CG5836	CG6841	CG8241	CG8749	CG1101	CG1559	CG16788	CG8781	CG10128	CG10328	CG11266	CG18350	CG3584	CG4262	CG5422	CG6049	CG7878	CG7971	CG8019	CG8912	CG9412	CG31716	CG32423	CG3249
CG31140	chr3R:19788886-19810880	-	NA	NA	NA	NA	NA	NA	NA	NA	NA	NA	-1.0112621324593707	NA	NA	NA	NA	NA	NA	NA	NA	NA	NA	NA	NA	NA	NA	NA	NA	NA	NA	NA	NA	NA	NA	NA	NA	NA	NA	NA	NA	NA	NA	NA	NA	NA	NA	NA	NA
Sry-delta	chr3R:25865383-25870678	-	NA	-1.01557858036988	NA	NA	NA	NA	NA	NA	NA	NA	NA	NA	NA	NA	NA	NA	NA	NA	NA	NA	NA	NA	NA	NA	NA	NA	NA	NA	NA	NA	NA	NA	NA	NA	NA	NA	NA	NA	NA	NA	NA	NA	NA	NA	NA	NA	NA
CG31044	chr3R:25041996-25045389	-	NA	NA	NA	NA	NA	NA	NA	NA	NA	1.1194424593081467	1.1909774077093227	NA	NA	NA	NA	NA	NA	NA	NA	1.5582523872432852	NA	NA	NA	NA	NA	NA	1.3681962458845474	NA	NA	NA	NA	NA	NA	1.0360560289058056	NA	NA	NA	1.2161416093125903	NA	NA	NA	NA	NA	1.0852641535246934	1.3172967724462015	NA	NA
spz4	chr2L:11501656-11517161	-	NA	NA	NA	NA	NA	NA	NA	1.3512873167292778	NA	NA	NA	20	NA	NA	NA	NA	NA	NA	NA	NA	NA	NA	NA	NA	NA	NA	NA	NA	NA	NA	NA	NA	NA	NA	NA	NA	NA	NA	NA	-1.2581816375666417	NA	NA	NA	NA	NA	NA	NA
capa	chr3R:25733800-25740087	-	NA	NA	NA	NA	NA	NA	NA	NA	NA	NA	NA	NA	NA	NA	NA	NA	NA	NA	NA	NA	NA	NA	NA	NA	NA	NA	NA	NA	NA	NA	NA	NA	NA	NA	NA	NA	NA	NA	NA	NA	NA	NA	NA	NA	NA	NA	NA
CG33696	chr3L:9624914-9674164	-	NA	NA	NA	NA	NA	NA	NA	NA	NA	NA	NA	NA	NA	NA	NA	NA	NA	NA	NA	NA	NA	NA	NA	NA	NA	NA	NA	NA	NA	NA	NA	NA	NA	NA	NA	NA	NA	NA	NA	NA	NA	NA	NA	NA	NA	NA	NA
CG42574	chr3R:612647-641754	-	NA	NA	NA	NA	1.1098231498069047	NA	NA	NA	NA	NA	NA	NA	NA	NA	NA	NA	NA	NA	NA	1.8583677148843176	NA	NA	NA	NA	NA	1.777682924685984	1.3022239763263972	NA	NA	NA	NA	NA	NA	1.063820975400215	NA	NA	NA	NA	NA	NA	NA	NA	NA	NA	NA	NA	NA
Oamb	chr3R:16514732-16540294	-	NA	NA	NA	NA	NA	NA	NA	NA	NA	NA	NA	NA	NA	NA	NA	NA	NA	NA	NA	NA	NA	NA	NA	NA	NA	NA	NA	NA	NA	NA	NA	NA	NA	NA	NA	NA	NA	NA	NA	NA	NA	NA	NA	NA	NA	NA	NA
didum	chr2R:3384152-3397959	-	NA	NA	NA	NA	NA	NA	NA	NA	NA	NA	NA	NA	NA	NA	NA	NA	NA	NA	NA	NA	NA	NA	NA	NA	NA	NA	NA	NA	NA	NA	NA	NA	NA	NA	NA	NA	NA	NA	NA	NA	NA	NA	NA	NA	NA	NA	NA
CG15879	chr3L:2167549-2169188	-	NA	NA	NA	NA	NA	NA	NA	NA	NA	NA	NA	NA	NA	NA	NA	NA	NA	NA	NA	NA	NA	NA	NA	NA	NA	NA	NA	NA	NA	NA	NA	NA	NA	-1.1569196767132925	NA	NA	NA	NA	NA	NA	NA	NA	NA	NA	NA	-1.1186165346659267	NA
noncoding_20558	chr4:201851-202926	-	NA	NA	NA	NA	NA	1.0159157040312004	NA	NA	NA	NA	NA	NA	NA	NA	NA	NA	NA	NA	NA	NA	NA	NA	NA	NA	NA	NA	NA	NA	NA	NA	NA	NA	NA	NA	-1.6408483686075084	NA	NA	NA	NA	NA	NA	NA	NA	1.8283384813398436	NA	1.1606954786362529	1.0311325016310342
nimC1	chr2L:13973490-13976810	-	NA	NA	NA	NA	NA	NA	NA	-2.2611270063200131	NA	NA	NA	NA	NA	NA	NA	NA	NA	NA	NA	NA	NA	NA	NA	NA	NA	NA	-1.0810440426588748	NA	NA	NA	NA	NA	NA	NA	NA	NA	NA	NA	NA	NA	NA	NA	-1.0401113307075378	NA	-1.4701873056418016	NA	NA
RpL38	chr2R:402514-404003	-	NA	NA	NA	NA	NA	NA	NA	NA	NA	NA	NA	NA	NA	NA	NA	NA	NA	NA	NA	-2.7727318781101031	NA	NA	NA	NA	NA	NA	NA	NA	NA	NA	-1.975387197066877	NA	NA	NA	-1.3303666746765679	NA	NA	NA	NA	NA	NA	NA	NA	NA	NA	-1.3892464210817914	NA
CG12991	chrX:17473874-17493363	-	NA	NA	NA	NA	NA	NA	NA	NA	NA	NA	NA	NA	NA	NA	NA	NA	NA	NA	NA	2.942197738748829	NA	NA	NA	NA	NA	1.839176531418742	NA	NA	NA	NA	NA	NA	NA	NA	NA	NA	NA	NA	NA	NA	NA	NA	NA	NA	NA	NA	NA
PGRP-SA	chrX:11455561-11464438	-	NA	NA	NA	NA	NA	NA	NA	NA	NA	NA	NA	NA	NA	NA	NA	NA	NA	NA	NA	NA	NA	NA	NA	NA	NA	NA	NA	NA	NA	NA	-1.0590343628573999	NA	-1.0229559470887228	-1.3041632149952704	NA	NA	NA	NA	NA	NA	NA	NA	NA	-1.0956184563851625	NA	-1.3574279715745683	NA
CG33785,CG33786	chr2R:16528455-16531285	-	-1.0753946547035511	-1.2502336623277379	NA	-1.2098534078302581	NA	NA	NA	NA	-2.614676554284967	NA	-1.7543058703487573	-1.8874263008317922	NA	NA	NA	NA	-1.561347681542558	NA	NA	NA	NA	-1.258167515365044	NA	NA	NA	NA	NA	NA	NA	NA	NA	NA	NA	NA	NA	NA	NA	NA	NA	NA	-1.4759614540340034	NA	NA	NA	NA	NA	NA
Klp61F	chr3L:1235672-1246928	-	NA	NA	NA	NA	NA	NA	NA	NA	NA	NA	NA	NA	NA	NA	NA	NA	NA	NA	NA	NA	NA	NA	NA	NA	NA	NA	NA	NA	NA	NA	NA	NA	NA	NA	NA	NA	NA	NA	NA	NA	NA	NA	NA	NA	NA	NA	NA
CG14164	chr3L:9881910-9887843	-	NA	2.3859148659040197	NA	NA	1.4895606259276848	NA	NA	2.1629191437769362	1.0060464662326196	NA	NA	NA	NA	NA	NA	1.0885085219321793	NA	NA	NA	2.7428523893611292	NA	NA	NA	NA	NA	1.7378672924541827	NA	NA	1.236979010901379	2.1251407379206362	NA	NA	1.049045123579045	NA	NA	1.226900823669075	NA	1.1085535910442548	1.3129639062173677	NA	NA	NA	1.1239809712725588	1.1238939084310489	NA	1.2154598505015723	NA
CG33655	chr2R:17199898-17207522	-	NA	NA	NA	NA	NA	NA	NA	NA	-1.212950465464363	NA	NA	NA	NA	NA	NA	NA	NA	NA	NA	NA	NA	NA	NA	NA	NA	NA	NA	NA	NA	NA	NA	NA	NA	-1.5480512651628651	NA	NA	NA	NA	NA	NA	NA	-1.8064901860770379	NA	NA	-1.1072958474711991	-1.8220468070391815	NA
psnoRNA:hts-a	chr2R:15284485-15312460	-	NA	NA	NA	NA	NA	NA	NA	NA	NA	NA	NA	NA	NA	NA	NA	NA	NA	NA	NA	NA	NA	NA	NA	NA	NA	NA	NA	NA	NA	NA	NA	NA	NA	NA	NA	NA	NA	NA	NA	NA	NA	NA	NA	NA	NA	NA	NA
Nos	chr2L:10804268-10837652	-	NA	NA	NA	NA	NA	NA	NA	1.7825303888825548	-3.7762043018998099	NA	NA	NA	-1.2775720960868477	1.0321367888342807	NA	NA	NA	NA	-2.1157275655892813	3.8438590597803981	1.3991881339157666	NA	1.0598024960133066	NA	1.1005690453459092	NA	2.2541424729457975	1.4510609326819648	NA	1.571168621978041	2.3245265789066041	NA	NA	1.1557573489703923	NA	NA	NA	NA	NA	NA	NA	NA	NA	NA	NA	1.3436684922605451	NA
serp	chr3L:19694035-19701452	-	NA	2.7308799401706176	NA	NA	NA	NA	NA	NA	NA	NA	NA	NA	NA	NA	NA	NA	NA	NA	NA	NA	NA	NA	NA	NA	NA	NA	NA	NA	NA	NA	NA	NA	NA	NA	NA	NA	NA	NA	NA	NA	NA	NA	NA	NA	NA	NA	NA
tou	chr2R:7465218-7506687	-	NA	NA	NA	NA	NA	NA	NA	NA	NA	NA	NA	NA	NA	NA	NA	NA	NA	NA	NA	1.1664049099108789	NA	NA	NA	NA	NA	NA	1.0522356899286172	NA	NA	NA	NA	NA	NA	NA	NA	NA	NA	NA	NA	NA	NA	NA	NA	NA	NA	NA	NA
CG42324	chr3L:3472472-3510895	-	NA	NA	NA	NA	NA	NA	NA	NA	NA	NA	-1.240684874242892	NA	NA	NA	NA	-1.1815980104525408	NA	NA	-1.2147942906464344	1.3960719092320315	NA	NA	NA	NA	NA	NA	1.1965621215166378	NA	NA	NA	NA	NA	NA	1.7021466579958089	NA	NA	NA	NA	NA	NA	NA	NA	NA	NA	NA	1.1184142843218225	NA
cic	chr3R:16118986-16127349	-	NA	NA	NA	NA	NA	NA	NA	NA	NA	NA	NA	NA	NA	NA	NA	NA	NA	NA	NA	NA	NA	NA	NA	NA	NA	NA	NA	NA	NA	NA	NA	NA	NA	NA	NA	NA	NA	NA	NA	NA	NA	NA	NA	NA	NA	NA	NA
CG6295	chr3R:22822701-22889921	-	NA	NA	NA	NA	NA	NA	NA	NA	NA	NA	NA	NA	NA	NA	NA	NA	NA	NA	NA	NA	NA	NA	NA	NA	NA	NA	NA	NA	NA	NA	NA	NA	NA	NA	NA	NA	NA	NA	NA	NA	NA	NA	NA	NA	NA	NA	NA
CG15111	chr2R:15017020-15051210	-	NA	NA	NA	NA	NA	NA	NA	NA	NA	NA	NA	NA	NA	NA	NA	NA	NA	NA	NA	NA	NA	NA	NA	NA	NA	NA	NA	NA	NA	NA	NA	NA	NA	NA	NA	NA	NA	NA	NA	NA	NA	NA	NA	NA	NA	NA	NA
CG8776	chr2R:8546998-8557884	-	NA	1.4562469364946589	NA	NA	NA	NA	NA	NA	NA	NA	NA	NA	NA	NA	NA	NA	NA	NA	NA	2.2426857899402188	NA	NA	NA	NA	NA	3.7807291244594325	1.2924189322592621	NA	NA	NA	NA	NA	NA	NA	NA	NA	NA	NA	NA	NA	NA	1.0955863643625574	NA	NA	NA	NA	NA
CG5787	chr2L:12708759-12712952	-	NA	NA	NA	NA	NA	NA	NA	NA	NA	NA	NA	NA	NA	NA	NA	NA	NA	NA	NA	NA	NA	NA	NA	NA	NA	NA	NA	NA	NA	NA	NA	NA	NA	NA	NA	NA	NA	NA	NA	NA	NA	NA	NA	NA	NA	NA	NA
CG2258	chrX:7988261-7996130	-	NA	NA	NA	NA	NA	NA	NA	-1.1823108988642792	NA	NA	NA	NA	NA	NA	NA	NA	NA	NA	NA	NA	NA	NA	NA	NA	NA	NA	NA	NA	NA	NA	NA	NA	NA	NA	NA	NA	NA	NA	NA	NA	NA	NA	NA	NA	NA	NA	NA
noncoding_14842	chr3R:1511555-1538587	-	1.8810918373787591	NA	NA	NA	NA	NA	NA	NA	NA	NA	NA	NA	NA	NA	NA	NA	NA	NA	NA	NA	NA	NA	NA	NA	NA	NA	NA	NA	NA	NA	NA	NA	NA	NA	NA	NA	NA	NA	NA	NA	NA	NA	NA	NA	NA	NA	NA
CG2201	chr2L:21614273-21623978	-	NA	NA	NA	NA	NA	NA	NA	NA	NA	NA	NA	NA	NA	NA	NA	NA	NA	NA	NA	NA	NA	NA	NA	NA	NA	NA	NA	NA	NA	NA	NA	NA	NA	NA	NA	NA	NA	NA	NA	NA	NA	NA	NA	NA	NA	NA	NA
CG6424	chr2R:13586595-13606923	-	NA	NA	NA	NA	NA	NA	NA	NA	NA	NA	NA	NA	NA	NA	NA	NA	NA	NA	NA	1.380579935499987	NA	NA	NA	NA	NA	2.2109950624868455	1.0308138733973946	NA	NA	NA	NA	NA	NA	NA	NA	NA	NA	NA	NA	NA	NA	NA	NA	NA	NA	NA	NA
CG31894	chr2L:8415626-8433674	-	NA	NA	NA	NA	NA	NA	NA	NA	NA	NA	NA	NA	NA	NA	NA	NA	NA	NA	NA	NA	NA	NA	NA	NA	NA	2.6872879271630028	NA	NA	NA	NA	NA	NA	NA	NA	NA	NA	NA	NA	NA	NA	NA	NA	NA	NA	NA	NA	NA
Phax	chr2R:5001682-5003565	-	NA	NA	NA	NA	NA	NA	NA	NA	NA	NA	NA	NA	NA	NA	NA	NA	NA	NA	NA	NA	NA	NA	NA	NA	NA	NA	NA	NA	NA	NA	NA	NA	NA	NA	NA	NA	NA	NA	NA	NA	NA	NA	NA	NA	NA	NA	NA
axo	chr3L:4629603-4675914	-	NA	NA	NA	NA	NA	NA	NA	NA	NA	NA	NA	NA	NA	NA	NA	NA	NA	NA	NA	2.2777757837317951	NA	NA	NA	NA	NA	NA	NA	NA	NA	NA	NA	NA	NA	NA	NA	NA	NA	NA	NA	NA	NA	NA	NA	NA	NA	NA	NA
CG34449	chrX:9218655-9250260	-	NA	NA	NA	NA	NA	NA	NA	NA	NA	NA	NA	NA	NA	NA	NA	NA	NA	NA	NA	1.0680396439291264	NA	NA	NA	NA	NA	NA	NA	NA	NA	NA	NA	NA	NA	NA	NA	NA	NA	NA	NA	NA	NA	NA	NA	NA	NA	NA	NA
CG2947	chrX:3614048-3691372	-	NA	NA	NA	NA	NA	NA	NA	NA	-1.2010192815744698	NA	NA	NA	NA	1.9384491428084112	NA	NA	1.5198827078899486	NA	NA	NA	NA	-1.4164916304604458	NA	NA	-1.7931001909271211	NA	NA	NA	1.7420510367512818	NA	-1.2725344194687886	NA	NA	NA	-3.3574731172812715	2.3308377116071606	-1.7780942028328119	NA	NA	NA	NA	NA	NA	NA	NA	NA	NA
numb	chr2L:9437417-9463787	-	NA	NA	NA	NA	NA	NA	NA	NA	-1.1208120977579545	NA	NA	NA	NA	NA	NA	NA	NA	NA	-1.2026253776925879	NA	NA	NA	NA	NA	NA	NA	NA	NA	NA	NA	NA	NA	NA	NA	NA	NA	NA	NA	NA	NA	NA	NA	NA	NA	NA	NA	NA
bbx	chrX:21234054-21244175	-	NA	NA	NA	NA	NA	NA	NA	NA	NA	NA	NA	NA	NA	NA	NA	NA	NA	NA	NA	NA	NA	NA	NA	NA	NA	NA	1.2973331448222938	1.0826663266334404	NA	1.0403293350152716	NA	NA	NA	NA	NA	NA	NA	NA	1.0845733704931311	NA	NA	NA	NA	1.0227495543837721	NA	1.4577539425731891	NA
CG14223	chrX:19546281-19557297	-	NA	-1.2106949812658985	NA	NA	-1.2155202446497986	NA	NA	NA	NA	NA	NA	NA	NA	NA	NA	NA	NA	NA	NA	NA	NA	NA	NA	NA	NA	NA	NA	NA	NA	NA	-1.0055465535556913	NA	NA	-1.1149213911911244	NA	NA	NA	NA	-1.00766899238406	NA	NA	NA	NA	NA	NA	NA	NA
CG16857	chr2L:4324459-4331920	-	NA	NA	NA	NA	NA	NA	NA	NA	NA	NA	NA	NA	NA	NA	NA	NA	NA	NA	NA	3.4543626668000709	NA	NA	NA	NA	NA	2.7818030916468399	1.8852015270567382	NA	NA	NA	NA	NA	NA	NA	NA	NA	NA	NA	NA	NA	NA	NA	NA	NA	NA	NA	NA
CG4729	chr3L:16374730-16379115	-	NA	NA	NA	NA	NA	NA	NA	NA	NA	NA	NA	NA	NA	NA	NA	NA	NA	NA	NA	NA	NA	NA	NA	NA	NA	NA	NA	NA	NA	NA	NA	NA	NA	NA	NA	NA	NA	NA	NA	NA	NA	NA	NA	NA	NA	NA	NA
CG5639	chr3R:23408460-23421887	-	NA	NA	1.3317537026911983	1.1967160702791793	1.3543713927371408	NA	NA	2.0602644604762475	NA	NA	NA	1.4916322171560426	NA	1.4935879188821635	NA	1.3400538295360074	NA	NA	NA	NA	NA	1.0896788171973983	1.7588622990620892	1.0797784362955369	NA	NA	NA	NA	1.1915023209314557	1.5903414684089108	1.136435717492005	1.0403762222309996	1.4666691947066399	1.5827377767916153	NA	1.1441640697676103	1.0887763216470976	NA	1.6227885344740094	NA	NA	NA	NA	NA	1.2567007225661706	1.5080779645940545	NA
CG8066	chr3R:10393331-10395363	-	NA	NA	NA	NA	NA	NA	NA	NA	NA	NA	NA	NA	NA	NA	NA	NA	NA	NA	NA	NA	NA	NA	NA	NA	NA	NA	NA	NA	NA	NA	NA	NA	NA	NA	NA	NA	NA	NA	NA	NA	NA	NA	NA	NA	NA	NA	NA
Cyp12c1	chr3L:18677505-18679484	-	NA	NA	NA	NA	NA	NA	NA	NA	NA	NA	NA	NA	NA	NA	NA	NA	NA	NA	NA	NA	NA	NA	NA	NA	NA	1.8546435074027809	NA	NA	NA	NA	NA	NA	NA	NA	NA	NA	NA	NA	NA	NA	NA	NA	NA	NA	NA	NA	NA
U3-55K	chr2R:10746322-10748263	-	NA	NA	NA	NA	NA	NA	NA	NA	NA	NA	NA	NA	NA	NA	NA	NA	NA	NA	NA	NA	NA	NA	NA	NA	NA	NA	NA	NA	NA	NA	NA	NA	NA	NA	NA	NA	NA	NA	NA	NA	NA	NA	NA	NA	NA	NA	NA
CG32267	chr3L:3471501-3472165	-	NA	1.0109806724967021	NA	NA	NA	NA	NA	NA	NA	NA	NA	NA	NA	1.3430281227012275	NA	NA	NA	NA	NA	NA	NA	NA	NA	NA	NA	NA	NA	NA	NA	NA	NA	NA	NA	NA	-1.2858558190738216	NA	NA	NA	NA	NA	NA	NA	NA	NA	NA	NA	NA
mit(1)15	chrX:2493187-2503009	-	NA	NA	NA	NA	NA	NA	NA	NA	NA	NA	NA	NA	NA	NA	NA	NA	NA	NA	NA	NA	NA	NA	NA	NA	NA	NA	NA	NA	NA	NA	NA	NA	NA	NA	NA	NA	NA	NA	NA	NA	NA	NA	NA	NA	NA	NA	NA
Eip55E	chr2R:14515398-14516784	-	NA	NA	NA	NA	NA	NA	NA	NA	NA	NA	NA	NA	NA	NA	NA	NA	NA	NA	NA	NA	NA	NA	NA	NA	NA	NA	NA	NA	NA	NA	NA	NA	NA	NA	NA	NA	NA	NA	NA	NA	NA	NA	NA	NA	NA	NA	NA
chr3L_23779956_23780488.0	chr3L:23779955-23780488	-	NA	NA	NA	NA	NA	NA	NA	NA	NA	NA	NA	NA	NA	NA	NA	NA	NA	NA	NA	NA	NA	NA	NA	NA	NA	NA	NA	NA	NA	NA	NA	NA	NA	NA	-2.4538978601138943	NA	NA	NA	NA	NA	NA	NA	NA	NA	NA	NA	NA
CG14060	chr3L:16963216-16987561	-	NA	NA	NA	NA	NA	NA	NA	1.0662884615580033	NA	NA	NA	NA	NA	NA	NA	NA	NA	NA	NA	NA	NA	NA	NA	NA	NA	NA	NA	NA	NA	NA	NA	NA	NA	NA	NA	NA	NA	NA	NA	NA	NA	NA	NA	NA	NA	NA	NA
CG6361	chrX:18373998-18377796	-	NA	NA	NA	NA	NA	NA	NA	NA	NA	NA	NA	NA	NA	NA	NA	NA	NA	NA	NA	NA	NA	NA	NA	NA	NA	NA	NA	NA	1.5953033863677974	NA	NA	NA	NA	NA	NA	NA	NA	NA	NA	NA	NA	NA	NA	NA	NA	NA	NA
p120ctn	chr2R:482749-497109	-	NA	NA	NA	NA	NA	NA	NA	NA	NA	NA	NA	NA	NA	NA	NA	NA	NA	NA	NA	NA	NA	NA	NA	NA	NA	NA	NA	NA	NA	NA	NA	NA	NA	NA	NA	NA	NA	NA	NA	NA	NA	NA	NA	NA	NA	NA	NA
na	chrX:14155203-14171449	-	NA	NA	NA	NA	NA	NA	NA	NA	NA	NA	NA	NA	NA	NA	NA	NA	NA	NA	NA	NA	NA	NA	NA	NA	NA	NA	NA	NA	1.3282743011864153	NA	NA	NA	NA	NA	NA	NA	NA	NA	NA	NA	NA	NA	NA	NA	NA	NA	NA
snoRNA:Psi28S-2179	chrX:656465-660132	-	NA	NA	NA	NA	5.4972462918025418	NA	NA	NA	NA	NA	NA	NA	NA	NA	NA	-4.2581143291022601	NA	NA	NA	NA	NA	NA	-3.1156254603350986	NA	NA	NA	-3.5423913573534525	NA	-3.4124404927067475	NA	NA	NA	NA	-9.437515226296572	NA	NA	NA	NA	NA	NA	NA	NA	NA	NA	NA	-4.378813089883641	NA
Mcm3	chrX:5217790-5223427	-	NA	NA	NA	NA	NA	NA	NA	NA	NA	NA	NA	NA	NA	NA	NA	NA	NA	NA	NA	NA	NA	NA	NA	NA	NA	NA	NA	NA	NA	NA	NA	NA	NA	NA	NA	NA	NA	NA	NA	NA	NA	NA	NA	NA	NA	NA	NA
CG17168	chrXHet:61552-64495	-	NA	NA	NA	NA	NA	NA	NA	NA	NA	NA	NA	NA	NA	NA	NA	NA	NA	NA	NA	NA	NA	NA	NA	NA	NA	NA	NA	NA	NA	NA	NA	NA	NA	NA	NA	NA	NA	NA	NA	NA	NA	NA	NA	NA	NA	NA	NA
CG7839	chr3L:11067813-11086358	-	NA	NA	NA	NA	NA	NA	NA	NA	NA	NA	NA	NA	NA	NA	NA	NA	NA	NA	NA	NA	NA	NA	NA	NA	NA	NA	NA	NA	NA	NA	NA	NA	NA	NA	NA	NA	NA	NA	NA	NA	NA	NA	NA	NA	NA	NA	NA
CG30016	chr2R:6762330-6763048	-	NA	NA	NA	NA	NA	NA	NA	NA	NA	NA	NA	NA	NA	NA	NA	NA	NA	NA	NA	NA	NA	NA	NA	NA	NA	NA	NA	NA	NA	NA	NA	NA	NA	NA	NA	NA	NA	NA	NA	NA	NA	NA	NA	NA	NA	NA	NA
Spn5	chr3R:11022259-11034506	-	NA	NA	NA	NA	NA	NA	NA	NA	NA	NA	NA	NA	NA	NA	NA	NA	NA	NA	NA	NA	NA	NA	NA	NA	NA	NA	NA	NA	NA	NA	NA	NA	NA	-1.0157443536482926	NA	NA	NA	NA	NA	NA	NA	NA	NA	NA	NA	NA	NA
Max	chr3L:19255489-19262069	-	NA	NA	NA	NA	NA	NA	NA	NA	NA	NA	NA	NA	NA	NA	NA	NA	NA	NA	NA	NA	NA	NA	NA	NA	NA	NA	NA	NA	NA	NA	NA	NA	NA	NA	NA	NA	NA	NA	NA	NA	NA	NA	NA	NA	NA	NA	NA
Or56a	chr2R:15656928-15659480	-	NA	NA	NA	NA	NA	NA	NA	NA	NA	NA	NA	NA	NA	NA	NA	NA	NA	NA	NA	NA	NA	NA	NA	NA	NA	NA	NA	NA	NA	NA	NA	NA	NA	NA	NA	NA	NA	NA	NA	NA	NA	NA	NA	NA	NA	NA	NA
Phlpp	chr2L:19059148-19063197	-	NA	NA	NA	NA	NA	NA	NA	NA	NA	NA	NA	NA	NA	NA	NA	NA	NA	NA	NA	NA	NA	NA	NA	NA	NA	NA	NA	NA	NA	NA	NA	NA	NA	NA	NA	NA	NA	NA	NA	NA	NA	NA	NA	NA	NA	NA	NA
mRpS11	chr3R:12879668-12905711	-	NA	NA	NA	NA	NA	NA	NA	NA	NA	NA	NA	NA	NA	NA	NA	NA	NA	NA	NA	NA	NA	NA	NA	NA	NA	NA	NA	NA	NA	NA	NA	NA	NA	NA	NA	NA	NA	NA	NA	NA	NA	NA	NA	NA	NA	NA	NA
mRpL17	chr3L:264654-265935	-	NA	NA	NA	NA	NA	NA	NA	NA	NA	NA	NA	NA	NA	NA	NA	NA	NA	NA	NA	NA	NA	NA	NA	NA	NA	NA	NA	NA	NA	NA	NA	NA	NA	NA	NA	NA	NA	NA	NA	NA	NA	NA	NA	NA	NA	NA	NA
casp	chr2R:11905204-11915666	-	NA	NA	NA	NA	NA	NA	NA	NA	NA	NA	NA	NA	NA	NA	NA	NA	NA	NA	NA	NA	NA	NA	NA	NA	NA	NA	NA	NA	NA	NA	NA	NA	NA	NA	NA	NA	NA	NA	NA	NA	NA	NA	NA	NA	NA	NA	NA
CG3700	chr2R:18776506-18783269	-	NA	NA	NA	NA	NA	NA	NA	-1.1644663916002285	NA	NA	NA	NA	NA	NA	NA	NA	NA	NA	NA	NA	NA	NA	NA	NA	NA	NA	NA	NA	NA	NA	NA	NA	NA	NA	NA	NA	NA	NA	NA	NA	NA	NA	NA	NA	NA	NA	NA
CG7239	chr2L:5802167-5804033	-	NA	NA	NA	NA	NA	NA	NA	NA	NA	NA	NA	NA	NA	NA	NA	NA	NA	NA	NA	NA	NA	NA	NA	NA	NA	NA	NA	NA	NA	NA	NA	NA	NA	NA	NA	NA	NA	NA	NA	NA	NA	NA	NA	NA	NA	NA	NA
CG11870	chr3R:6089994-6127249	-	NA	NA	NA	NA	NA	NA	NA	NA	NA	NA	NA	NA	NA	NA	NA	NA	NA	NA	NA	NA	NA	NA	NA	NA	NA	NA	NA	NA	NA	NA	NA	NA	NA	NA	NA	NA	NA	NA	NA	NA	NA	NA	NA	NA	NA	NA	NA
CG6764	chr3R:7255709-7257397	-	NA	NA	NA	NA	NA	NA	NA	NA	NA	NA	NA	NA	NA	NA	NA	NA	NA	NA	NA	NA	NA	NA	NA	NA	NA	NA	NA	NA	NA	NA	NA	NA	NA	NA	NA	NA	NA	NA	NA	NA	NA	NA	NA	NA	NA	NA	NA
RpLP2	chr2R:12473598-12474237	-	NA	NA	NA	NA	NA	NA	NA	NA	NA	NA	NA	NA	NA	NA	NA	NA	NA	NA	NA	NA	NA	NA	NA	NA	NA	NA	NA	NA	NA	NA	NA	NA	NA	NA	NA	NA	NA	NA	NA	NA	NA	NA	NA	NA	NA	NA	NA
CG3353	chr3R:17040696-17044548	-	NA	NA	NA	NA	NA	NA	NA	NA	NA	NA	NA	NA	NA	NA	NA	NA	NA	NA	NA	NA	NA	NA	NA	NA	NA	NA	NA	NA	NA	NA	NA	NA	NA	NA	NA	NA	NA	NA	NA	NA	-1.1124395837465033	NA	NA	NA	NA	NA	NA
sax	chr2R:3679402-3699540	-	NA	NA	NA	NA	NA	NA	NA	NA	NA	NA	NA	NA	NA	NA	NA	NA	NA	NA	NA	NA	NA	NA	NA	NA	NA	NA	NA	NA	NA	NA	NA	NA	NA	NA	NA	NA	NA	NA	NA	NA	NA	NA	NA	NA	NA	NA	NA
qtc	chr2L:5060339-5070750	-	NA	NA	NA	NA	NA	NA	NA	NA	NA	NA	NA	NA	NA	NA	NA	NA	NA	NA	NA	NA	NA	NA	NA	NA	NA	NA	NA	NA	NA	NA	NA	NA	NA	NA	NA	NA	NA	NA	NA	NA	NA	NA	NA	NA	NA	NA	NA
CG4140	chr2L:15004020-15007429	-	NA	NA	NA	NA	NA	NA	NA	NA	NA	NA	NA	NA	NA	NA	NA	NA	NA	NA	NA	NA	NA	NA	NA	NA	NA	NA	NA	NA	NA	NA	NA	NA	NA	NA	NA	NA	NA	NA	NA	NA	NA	NA	NA	NA	NA	-1.1798130824353199	NA
Tango2	chrX:13510967-13518604	-	NA	NA	NA	NA	NA	NA	NA	NA	NA	NA	NA	NA	NA	NA	NA	NA	NA	NA	NA	NA	NA	NA	NA	NA	NA	NA	NA	NA	NA	NA	NA	NA	NA	NA	NA	NA	NA	NA	NA	NA	NA	NA	NA	NA	NA	NA	NA
CG11617	chr2L:203717-207297	-	1.1517978438795684	2.0157621230109122	2.185402729021872	1.6558781391437376	1.5330632415221539	NA	1.0981450052774036	2.1658827443599789	1.9912699716972351	NA	NA	NA	1.984720252158658	1.9730522097539274	1.5204917460670759	1.5762371017222838	1.9593469298295478	1.7475169407258258	1.6077759520715511	NA	1.7163777012830603	1.1686376269627825	1.5453808985755986	1.4956598125946126	1.6294575755419798	NA	1.9692221630022582	NA	NA	1.9230765234962015	1.8473481646044998	1.5355333568074263	1.8806926982893759	NA	NA	1.8171782133962295	1.4548870537777672	NA	2.2152939729250098	NA	NA	NA	1.6985953279153319	1.97462766268012	1.6444749523280453	1.9856701923521645	NA
by	chr3R:5353910-5358957	-	NA	NA	NA	NA	NA	NA	NA	NA	NA	NA	NA	NA	NA	NA	NA	NA	NA	NA	NA	NA	NA	NA	NA	NA	NA	NA	NA	NA	NA	NA	NA	NA	NA	NA	NA	NA	NA	NA	NA	NA	NA	NA	NA	NA	NA	NA	NA
e(r)	chrX:8798312-8800333	-	NA	NA	NA	NA	NA	NA	NA	NA	NA	NA	NA	NA	NA	NA	NA	NA	NA	NA	NA	NA	NA	NA	NA	NA	NA	NA	NA	NA	NA	NA	NA	NA	NA	NA	NA	NA	NA	NA	NA	NA	NA	NA	NA	NA	NA	NA	NA
CG6353	chr3R:17486851-17488756	-	NA	NA	NA	NA	NA	NA	NA	NA	NA	NA	NA	NA	NA	NA	NA	NA	NA	NA	NA	NA	NA	NA	NA	NA	NA	NA	NA	NA	NA	NA	NA	NA	NA	NA	NA	NA	NA	NA	NA	NA	NA	NA	NA	NA	NA	NA	NA
CG8236	chr3R:4595026-4596875	-	NA	NA	NA	NA	NA	NA	NA	NA	NA	NA	NA	NA	NA	NA	NA	NA	NA	NA	NA	NA	NA	NA	NA	NA	NA	NA	NA	NA	NA	NA	NA	NA	NA	NA	NA	NA	NA	NA	NA	NA	NA	NA	NA	NA	NA	NA	NA
CG32394	chr3L:6722670-6732800	-	NA	NA	NA	NA	NA	NA	NA	NA	NA	NA	NA	NA	NA	NA	NA	NA	NA	NA	NA	NA	NA	NA	NA	NA	NA	NA	NA	NA	NA	NA	NA	NA	NA	NA	NA	NA	NA	NA	NA	NA	NA	NA	NA	NA	NA	NA	NA
CG7564	chr3L:17507398-17508984	-	NA	NA	NA	NA	NA	NA	NA	NA	NA	NA	NA	NA	NA	NA	NA	NA	NA	NA	NA	NA	NA	NA	NA	NA	NA	NA	NA	NA	NA	NA	NA	NA	NA	NA	NA	NA	NA	NA	NA	NA	NA	NA	NA	NA	NA	NA	NA
miple	chr3L:267733-270783	-	NA	NA	NA	NA	NA	NA	NA	NA	-1.8643006930083961	NA	NA	NA	NA	NA	NA	NA	NA	NA	NA	NA	NA	NA	NA	NA	NA	NA	NA	NA	NA	NA	NA	NA	NA	NA	NA	NA	NA	NA	NA	NA	NA	NA	NA	NA	NA	NA	NA
CG6959	chr3R:7648423-7695225	-	NA	NA	NA	NA	NA	NA	NA	NA	NA	NA	NA	NA	NA	NA	NA	NA	NA	NA	NA	2.7622346073030388	NA	NA	NA	NA	NA	NA	NA	NA	NA	NA	NA	NA	NA	NA	NA	NA	NA	NA	NA	NA	NA	NA	NA	NA	NA	NA	NA
CoIII	chrM:3906-5524	-	NA	NA	NA	NA	NA	NA	NA	-2.7441575661355202	NA	NA	NA	NA	-1.2851326624372821	NA	NA	NA	NA	NA	NA	NA	-2.4226735910566681	-3.20303943188026	-2.9893869153337382	NA	-3.7174227734648158	-2.6639606101222602	-2.4247111591585799	-2.9195830686714346	NA	-1.8609243621219063	NA	1.1786704408528312	-1.5249596407554611	-2.6292277964242694	-4.1646224565616707	NA	-4.0673657624472828	NA	NA	NA	NA	NA	NA	-1.7341070240731089	-2.0836714532339222	-1.6785104190104094	1.4171694962665924
CG1129	chr3R:612647-641754	-	NA	NA	NA	NA	NA	NA	NA	NA	NA	NA	NA	NA	NA	NA	NA	NA	NA	NA	NA	NA	NA	NA	NA	NA	NA	NA	NA	NA	NA	NA	NA	NA	NA	NA	NA	NA	NA	NA	NA	NA	NA	NA	NA	NA	NA	NA	NA
Npc1a	chr2L:10211157-10220958	-	NA	NA	NA	NA	NA	NA	NA	NA	NA	NA	NA	NA	NA	NA	NA	NA	NA	NA	NA	NA	NA	NA	NA	NA	NA	NA	NA	NA	NA	NA	NA	NA	NA	NA	NA	NA	NA	NA	NA	NA	NA	NA	NA	NA	NA	NA	NA
CG32442	chr3L:21516260-21522612	-	NA	NA	NA	NA	NA	NA	NA	NA	NA	1.6798908441855691	NA	NA	NA	NA	NA	NA	NA	2.4046036038706013	NA	NA	NA	NA	NA	NA	NA	NA	NA	NA	1.0752351501296467	NA	NA	NA	-1.9745800427017253	NA	NA	NA	NA	1.4127650778758112	NA	NA	NA	NA	NA	NA	NA	NA	1.9505071303161319
CG1140	chr3L:1959481-1970134	-	NA	NA	NA	NA	NA	NA	NA	-1.2718655794431533	NA	NA	NA	NA	NA	NA	NA	NA	NA	NA	NA	-1.4258600875279048	NA	NA	NA	NA	NA	NA	NA	NA	NA	NA	NA	NA	NA	NA	NA	NA	NA	NA	NA	NA	NA	NA	NA	NA	NA	NA	NA
swm	chr2L:19493204-19498028	-	NA	NA	NA	NA	NA	NA	NA	NA	NA	NA	NA	NA	NA	NA	NA	NA	NA	NA	NA	NA	NA	NA	NA	NA	NA	NA	NA	NA	NA	NA	NA	NA	NA	NA	NA	NA	NA	NA	NA	NA	NA	NA	NA	NA	NA	NA	NA
hpo	chr2R:15379513-15384422	-	NA	NA	NA	NA	NA	NA	NA	NA	NA	NA	NA	NA	NA	NA	NA	NA	NA	NA	NA	NA	NA	NA	NA	NA	NA	NA	NA	NA	NA	NA	NA	NA	NA	NA	NA	NA	NA	NA	NA	NA	NA	NA	NA	NA	NA	NA	NA
snoRNA:Me28S-C3227a	chr2R:10509110-10512013	-	NA	NA	NA	NA	NA	NA	NA	NA	NA	NA	NA	NA	NA	NA	NA	NA	NA	NA	-20	NA	NA	NA	NA	NA	NA	NA	NA	NA	NA	NA	NA	NA	NA	NA	NA	NA	NA	NA	NA	NA	NA	NA	NA	NA	NA	NA	NA
Pect	chr2L:13203673-13211814	-	NA	NA	NA	NA	NA	NA	NA	NA	NA	NA	NA	NA	NA	NA	NA	NA	NA	NA	NA	NA	NA	NA	NA	NA	NA	NA	NA	NA	NA	NA	NA	NA	NA	NA	NA	NA	NA	NA	NA	NA	NA	NA	NA	NA	NA	NA	NA
CG12689	chrX:7479340-7480489	-	NA	NA	NA	NA	NA	NA	NA	NA	NA	NA	3.1110515064695221	NA	NA	NA	NA	NA	NA	NA	NA	NA	NA	NA	NA	NA	NA	NA	NA	NA	NA	NA	NA	NA	NA	NA	NA	NA	NA	NA	NA	NA	NA	NA	NA	NA	NA	NA	NA
MIP22691	chrX:2644951-2645449	-	2.6684747343257076	NA	NA	NA	NA	2.7055707020148438	NA	NA	NA	2.5719146822019336	NA	NA	NA	NA	NA	NA	NA	NA	NA	NA	NA	NA	NA	NA	NA	NA	NA	NA	NA	NA	NA	NA	NA	NA	NA	NA	NA	NA	NA	NA	NA	NA	NA	NA	NA	NA	2.9738262607028405
tnc	chr3R:20827163-20848529	-	NA	NA	NA	NA	NA	1.7411021474712738	NA	NA	NA	NA	NA	NA	NA	1.0013107385434925	NA	NA	NA	NA	NA	2.293452371300269	NA	NA	NA	NA	NA	NA	NA	NA	NA	NA	NA	NA	NA	NA	NA	NA	NA	NA	-1.226045392004905	NA	NA	NA	-1.2165109104687692	-1.0488457996451879	NA	NA	NA
CG10376	chr2L:18698685-18703118	-	NA	NA	NA	NA	NA	NA	NA	NA	NA	NA	NA	NA	NA	NA	NA	NA	NA	NA	NA	NA	NA	NA	NA	NA	NA	NA	NA	NA	NA	NA	NA	NA	NA	NA	NA	NA	NA	NA	NA	NA	NA	NA	NA	NA	NA	NA	NA
mfrn	chr3R:23763966-23773826	-	NA	NA	NA	NA	NA	NA	NA	NA	NA	NA	NA	NA	NA	NA	NA	NA	NA	NA	NA	NA	NA	NA	NA	NA	NA	NA	NA	NA	NA	NA	NA	NA	NA	NA	NA	NA	NA	NA	NA	NA	NA	NA	NA	NA	NA	NA	NA
CG1941	chr2R:3597371-3599662	-	NA	3.1531545771809202	NA	NA	NA	NA	NA	NA	NA	NA	NA	NA	NA	1.7887200086500026	NA	NA	NA	NA	NA	NA	NA	NA	NA	NA	NA	NA	NA	NA	NA	NA	NA	NA	NA	NA	NA	NA	NA	NA	NA	NA	NA	NA	NA	NA	NA	NA	NA
CG5077	chr3R:16143759-16149964	-	NA	NA	NA	NA	NA	NA	NA	NA	NA	NA	NA	NA	NA	NA	NA	NA	NA	NA	NA	NA	NA	NA	NA	NA	NA	NA	NA	NA	NA	NA	NA	NA	NA	NA	NA	NA	NA	NA	NA	NA	NA	NA	NA	NA	NA	NA	NA
CG13120	chr2L:9763257-9766912	-	NA	NA	NA	NA	NA	NA	NA	NA	NA	NA	NA	NA	NA	NA	NA	NA	NA	NA	NA	NA	NA	NA	NA	NA	NA	NA	NA	NA	NA	NA	NA	NA	NA	NA	NA	NA	NA	NA	NA	NA	1.3066057320621891	NA	NA	NA	NA	NA	NA
CG34054	chr2R:7297201-7298135	-	NA	NA	NA	NA	NA	NA	NA	NA	NA	NA	NA	NA	NA	NA	NA	NA	NA	NA	NA	NA	NA	NA	NA	NA	NA	NA	NA	NA	NA	NA	NA	NA	NA	NA	NA	NA	NA	NA	NA	NA	NA	NA	NA	NA	NA	NA	NA
CG31320	chr3R:10152601-10198761	-	NA	NA	NA	NA	NA	NA	NA	NA	NA	NA	NA	NA	NA	NA	NA	NA	NA	NA	NA	NA	NA	NA	NA	NA	NA	NA	NA	NA	NA	NA	1.2600936113962211	NA	1.2504622667179039	NA	NA	NA	NA	NA	NA	NA	NA	NA	NA	NA	NA	NA	NA
CG12753	chr3R:12262543-12267464	-	NA	NA	NA	NA	NA	NA	NA	NA	NA	NA	NA	NA	NA	NA	NA	NA	NA	NA	NA	NA	NA	NA	NA	NA	NA	NA	NA	NA	NA	NA	NA	NA	NA	NA	NA	NA	NA	NA	NA	NA	NA	NA	NA	NA	NA	NA	NA
mu2	chr3L:1941061-1947540	-	NA	NA	NA	NA	NA	NA	NA	NA	NA	NA	NA	NA	NA	NA	NA	NA	NA	NA	NA	NA	NA	NA	NA	NA	NA	NA	NA	NA	NA	NA	NA	NA	NA	NA	NA	NA	NA	NA	NA	NA	NA	NA	NA	NA	NA	NA	NA
noncoding_23300	chrX:11938176-12009871	-	NA	NA	NA	NA	NA	NA	NA	NA	NA	NA	NA	NA	NA	NA	NA	NA	NA	NA	NA	NA	NA	NA	NA	NA	NA	NA	2.4889879337365075	NA	NA	NA	NA	NA	NA	NA	NA	NA	NA	NA	NA	NA	NA	NA	NA	NA	NA	NA	NA
chrX_6890885_6891341.0	chrX:6885642-6905168	-	NA	NA	NA	NA	NA	NA	NA	NA	NA	NA	NA	NA	NA	NA	NA	NA	NA	NA	NA	NA	NA	NA	NA	NA	NA	NA	NA	NA	NA	NA	NA	NA	NA	NA	NA	NA	NA	NA	NA	NA	NA	NA	NA	NA	NA	NA	NA
Nhe3	chr2L:6677834-6684463	-	NA	NA	NA	NA	NA	NA	NA	NA	NA	NA	NA	NA	NA	NA	NA	NA	NA	NA	NA	1.3307074972427906	NA	NA	NA	NA	NA	NA	NA	NA	NA	NA	NA	NA	NA	NA	NA	NA	NA	NA	NA	NA	NA	NA	NA	NA	NA	NA	NA
Mvl	chr3R:16877096-16886646	-	NA	NA	NA	NA	NA	NA	NA	NA	NA	NA	NA	NA	NA	NA	NA	NA	NA	NA	NA	NA	NA	NA	NA	NA	NA	NA	NA	NA	NA	NA	NA	NA	NA	NA	NA	NA	NA	NA	NA	NA	NA	NA	NA	NA	NA	NA	NA
CG34126	chr2L:4981614-4992667	-	NA	NA	NA	NA	NA	NA	NA	NA	NA	NA	NA	NA	NA	NA	NA	NA	NA	NA	NA	NA	NA	NA	NA	NA	NA	NA	NA	NA	NA	NA	NA	NA	NA	NA	NA	NA	NA	NA	NA	NA	NA	NA	NA	NA	NA	NA	NA
CG13897	chr3L:736911-740406	-	NA	NA	1.0038614267352488	NA	1.288178746741256	NA	NA	NA	NA	NA	2.66906685702196	NA	NA	NA	NA	1.4211187394334135	1.5340630395231578	2.4798772597164578	NA	1.8528833784404566	NA	NA	NA	1.0671004669873208	NA	NA	2.2709582086563027	NA	NA	NA	NA	NA	NA	1.16693868545094	NA	NA	NA	NA	NA	NA	NA	NA	NA	NA	NA	NA	1.0528549635556097
CG8290	chr2R:7858126-7866523	-	NA	NA	NA	NA	NA	NA	NA	NA	NA	NA	NA	NA	NA	NA	NA	NA	NA	NA	NA	NA	NA	NA	NA	NA	NA	NA	NA	NA	NA	NA	NA	NA	NA	NA	NA	NA	NA	NA	NA	NA	NA	NA	NA	NA	NA	NA	NA
pdm3	chr2R:4274874-4283858	-	NA	NA	NA	NA	NA	NA	NA	NA	NA	NA	NA	NA	NA	NA	NA	NA	NA	NA	NA	3.4341291750292515	NA	NA	NA	NA	NA	NA	3.7926086948732047	NA	NA	NA	NA	NA	NA	NA	NA	NA	NA	NA	NA	NA	NA	NA	NA	NA	NA	NA	NA
bip2	chr4:480133-487478	-	NA	NA	NA	NA	NA	NA	NA	-1.0291999017899292	NA	NA	NA	NA	NA	NA	NA	NA	NA	NA	NA	NA	NA	NA	NA	NA	NA	NA	NA	NA	NA	NA	NA	NA	NA	NA	NA	NA	NA	NA	NA	NA	NA	NA	NA	NA	NA	NA	NA
DMG4-MB6.chr3L.15.021	chr3L:8425417-8435550	-	NA	NA	NA	NA	NA	NA	NA	NA	NA	NA	NA	NA	NA	NA	NA	NA	NA	NA	NA	NA	NA	NA	NA	NA	NA	NA	NA	NA	NA	NA	NA	NA	NA	NA	NA	NA	NA	NA	NA	NA	NA	NA	NA	NA	NA	NA	NA
CG7611	chr3L:21516260-21522612	-	NA	NA	NA	NA	NA	NA	NA	NA	NA	NA	NA	NA	NA	NA	NA	NA	NA	NA	NA	NA	NA	NA	NA	NA	NA	NA	NA	NA	NA	NA	NA	NA	NA	NA	NA	NA	NA	NA	NA	NA	NA	NA	NA	NA	NA	NA	NA
bonsai	chr2R:18525258-18527778	-	NA	NA	NA	NA	NA	NA	NA	NA	NA	NA	NA	NA	NA	NA	NA	NA	NA	NA	NA	NA	NA	NA	NA	NA	NA	NA	NA	NA	NA	NA	NA	NA	NA	NA	NA	NA	NA	NA	NA	NA	NA	NA	NA	NA	NA	NA	NA
CG5482	chr2R:14517026-14519544	-	NA	NA	NA	NA	NA	NA	NA	NA	NA	NA	NA	NA	NA	NA	NA	NA	NA	NA	NA	NA	NA	NA	NA	NA	NA	-1.2844514850713828	NA	NA	NA	NA	NA	NA	NA	NA	NA	NA	NA	NA	NA	NA	NA	NA	NA	NA	NA	NA	NA
CG18178	chr3L:9710885-9712244	-	NA	NA	NA	NA	NA	NA	NA	NA	NA	NA	NA	NA	NA	NA	NA	NA	NA	NA	NA	NA	NA	NA	NA	NA	NA	NA	NA	NA	NA	NA	NA	NA	NA	NA	NA	NA	NA	NA	NA	NA	NA	NA	NA	NA	NA	NA	NA
CG3173	chr2R:19919057-19945128	-	NA	NA	NA	NA	NA	NA	NA	NA	NA	NA	NA	NA	NA	NA	NA	NA	NA	NA	NA	NA	NA	NA	NA	NA	NA	NA	NA	NA	NA	NA	NA	NA	NA	NA	NA	NA	NA	NA	NA	NA	NA	NA	NA	NA	NA	NA	NA
polo	chr3L:20302760-20306576	-	NA	NA	NA	NA	NA	NA	NA	NA	NA	NA	NA	NA	NA	NA	NA	NA	NA	NA	NA	-1.0722269731953398	NA	NA	NA	NA	NA	NA	NA	NA	NA	NA	NA	NA	NA	NA	NA	NA	NA	NA	NA	NA	NA	NA	NA	NA	NA	NA	NA
CG42492	chrX:5513140-5542510	-	NA	NA	NA	NA	NA	NA	NA	NA	1.0063236723121993	NA	NA	NA	NA	NA	NA	NA	NA	NA	NA	NA	NA	NA	NA	NA	NA	NA	NA	NA	1.0366768682401792	NA	NA	NA	NA	NA	NA	NA	NA	NA	NA	NA	NA	NA	NA	NA	NA	NA	NA
ran	chrX:11038884-11042749	-	NA	NA	NA	NA	NA	NA	NA	NA	NA	NA	NA	NA	NA	NA	NA	NA	NA	NA	NA	NA	NA	NA	NA	NA	NA	NA	NA	NA	NA	NA	NA	NA	NA	NA	NA	NA	NA	NA	NA	NA	NA	NA	NA	NA	NA	NA	NA
CG42526	chr3L:9423413-9435365	-	NA	NA	NA	NA	NA	NA	NA	NA	NA	1.3586113230353221	1.7750982932692185	NA	NA	NA	NA	NA	NA	1.3609331549422712	1.2558216468681573	NA	NA	NA	NA	NA	NA	NA	NA	NA	1.5089009327567529	NA	NA	NA	NA	NA	NA	NA	NA	NA	NA	1.4203356986569469	NA	NA	NA	NA	NA	NA	NA
fwd	chr3L:305392-319924	-	NA	NA	NA	NA	NA	NA	NA	NA	NA	NA	NA	NA	NA	NA	NA	NA	NA	NA	NA	NA	NA	NA	NA	NA	NA	NA	NA	NA	NA	NA	NA	NA	NA	NA	NA	NA	NA	NA	NA	NA	NA	NA	NA	NA	NA	NA	NA
CG4680	chr3L:16387728-16389524	-	NA	NA	NA	NA	NA	NA	NA	NA	NA	NA	NA	NA	NA	NA	NA	NA	NA	NA	NA	NA	NA	NA	NA	NA	NA	NA	NA	NA	NA	NA	NA	NA	NA	NA	NA	NA	NA	NA	NA	NA	NA	NA	NA	NA	NA	NA	NA
Sod2	chr2R:12660269-12661457	-	NA	NA	NA	NA	NA	NA	NA	NA	NA	NA	NA	NA	NA	NA	NA	NA	NA	NA	NA	NA	NA	NA	NA	NA	NA	NA	NA	NA	NA	NA	NA	NA	NA	NA	NA	NA	NA	NA	NA	NA	NA	NA	NA	NA	NA	NA	NA
noncoding_15005	chr3R:2305037-2321509	-	NA	NA	NA	NA	NA	NA	NA	NA	NA	NA	NA	NA	NA	NA	NA	NA	NA	NA	NA	NA	NA	NA	NA	NA	NA	NA	NA	NA	NA	NA	NA	NA	NA	NA	NA	NA	NA	NA	NA	NA	NA	NA	NA	NA	NA	NA	NA
Gnf1	chr3R:732296-735979	-	NA	NA	NA	NA	NA	NA	NA	NA	NA	NA	NA	NA	NA	NA	NA	NA	NA	NA	NA	NA	NA	NA	NA	NA	NA	NA	NA	NA	NA	NA	NA	NA	NA	NA	NA	NA	NA	NA	NA	NA	NA	NA	NA	NA	NA	NA	NA
noncoding_4091	chr2L:20965385-21052212	-	NA	NA	NA	NA	NA	NA	NA	NA	NA	NA	NA	NA	NA	NA	NA	-20	NA	NA	NA	-20	NA	NA	NA	NA	NA	NA	NA	NA	NA	NA	NA	NA	NA	NA	NA	NA	NA	NA	NA	NA	NA	NA	NA	NA	NA	NA	NA
CG33189	chr3R:4600007-4625666	-	NA	NA	NA	NA	NA	NA	NA	NA	NA	NA	NA	NA	NA	NA	NA	NA	NA	NA	NA	NA	NA	NA	NA	NA	NA	NA	4.0538981688625846	NA	NA	NA	NA	NA	NA	NA	NA	NA	NA	NA	NA	NA	NA	NA	NA	NA	NA	NA	NA
CG31999	chr4:235518-247978	-	NA	NA	NA	NA	NA	NA	NA	-1.1768780077182421	NA	NA	NA	NA	NA	NA	NA	NA	NA	NA	NA	NA	NA	NA	NA	NA	NA	NA	NA	NA	NA	NA	NA	NA	NA	-1.0018455853774195	NA	NA	NA	NA	-1.0231310895807209	NA	NA	NA	-1.0720028138106203	NA	NA	NA	NA
Top3alpha	chr2L:19498149-19502286	-	NA	NA	NA	NA	NA	NA	NA	NA	NA	NA	NA	NA	NA	NA	NA	NA	NA	NA	NA	NA	NA	NA	NA	NA	NA	NA	NA	NA	NA	NA	NA	NA	NA	NA	NA	NA	NA	NA	NA	NA	NA	NA	NA	NA	NA	NA	NA
psnoRNA:dmt-a	chr3R:5536803-5551440	-	NA	NA	NA	NA	NA	NA	NA	NA	NA	-20	NA	NA	NA	NA	NA	NA	NA	NA	NA	NA	NA	NA	NA	NA	NA	NA	NA	NA	-20	NA	NA	NA	NA	NA	NA	NA	NA	NA	NA	NA	NA	NA	NA	NA	NA	NA	-20
noncoding_4827	chr2R:3170809-3188311	-	NA	NA	NA	NA	NA	NA	NA	NA	NA	NA	NA	NA	NA	NA	NA	NA	NA	NA	NA	NA	NA	NA	NA	NA	NA	NA	NA	NA	NA	NA	NA	NA	NA	NA	NA	NA	NA	NA	NA	NA	NA	NA	NA	NA	NA	NA	NA
l(1)G0136	chrX:15628206-15631207	-	NA	NA	NA	NA	NA	NA	NA	NA	NA	NA	NA	NA	NA	NA	NA	NA	NA	NA	NA	NA	NA	NA	NA	NA	NA	NA	NA	NA	NA	NA	NA	NA	NA	NA	NA	NA	NA	NA	NA	NA	NA	NA	NA	NA	NA	NA	NA
CG6752	chr3R:10976096-11022016	-	NA	NA	NA	NA	NA	NA	NA	NA	NA	NA	NA	NA	NA	NA	NA	NA	NA	NA	NA	NA	NA	NA	NA	NA	NA	NA	NA	NA	NA	NA	NA	NA	NA	NA	NA	-1.8066538460106303	NA	NA	NA	NA	NA	NA	NA	NA	NA	NA	NA
CG14326	chr3R:13444766-13445427	-	NA	NA	NA	NA	NA	NA	NA	NA	NA	NA	NA	NA	NA	NA	NA	NA	NA	NA	NA	1.7677194311688129	NA	NA	NA	NA	NA	NA	NA	NA	NA	NA	NA	NA	NA	NA	NA	NA	NA	NA	1.1771753420691948	NA	NA	NA	NA	1.0347529611903099	NA	NA	NA
chr3RHet_2374427_2374767.0	chr3RHet:2374426-2374767	-	NA	NA	NA	NA	NA	2.4088976358161904	NA	NA	NA	NA	NA	2.4239576708733264	NA	NA	NA	NA	NA	NA	NA	NA	NA	NA	NA	NA	NA	NA	NA	NA	2.5112342700544752	NA	NA	NA	NA	NA	NA	NA	NA	NA	NA	NA	NA	NA	NA	NA	NA	NA	NA
FI04330	chrX:17134500-17139249	-	NA	NA	NA	NA	NA	NA	NA	NA	NA	NA	NA	2.1304468444939406	NA	NA	NA	NA	1.9218023191527298	NA	NA	NA	NA	1.6846955715211418	NA	NA	NA	NA	NA	NA	NA	NA	NA	NA	NA	NA	NA	NA	NA	NA	NA	NA	NA	NA	NA	NA	NA	NA	NA
CG5262	chr3L:20421012-20423589	-	NA	NA	NA	NA	NA	NA	NA	NA	NA	NA	NA	NA	NA	NA	NA	NA	NA	NA	NA	NA	NA	NA	NA	NA	NA	NA	NA	NA	NA	NA	NA	NA	NA	NA	NA	NA	NA	NA	NA	NA	NA	NA	NA	NA	NA	NA	NA
cyc	chr3L:19806872-19809089	-	NA	NA	NA	NA	NA	NA	NA	NA	NA	NA	NA	NA	NA	NA	NA	NA	NA	NA	NA	NA	NA	NA	NA	NA	NA	NA	NA	NA	NA	NA	NA	NA	NA	NA	NA	NA	NA	NA	NA	NA	NA	NA	NA	NA	NA	NA	NA
CG9548	chr2L:6489091-6490894	-	NA	NA	NA	NA	NA	NA	NA	NA	NA	NA	NA	NA	NA	NA	NA	NA	NA	NA	NA	-2.4590505614693123	NA	NA	NA	NA	NA	NA	NA	NA	NA	NA	-1.2239775733223206	NA	NA	NA	NA	NA	NA	NA	NA	NA	NA	NA	NA	NA	NA	-1.0071221014544147	NA
CG15536	chr3R:26217937-26281736	-	NA	NA	NA	NA	NA	NA	NA	NA	NA	NA	NA	NA	NA	NA	NA	NA	NA	1.0134959060861344	NA	NA	NA	NA	NA	NA	NA	NA	NA	NA	NA	NA	NA	NA	NA	NA	NA	NA	NA	NA	NA	NA	NA	NA	NA	NA	NA	NA	NA
CG12730	chrX:5411192-5412822	-	NA	NA	NA	NA	NA	NA	NA	NA	NA	NA	NA	NA	NA	NA	NA	NA	NA	NA	NA	NA	NA	NA	NA	NA	NA	NA	NA	NA	NA	1.0663247827373314	NA	NA	NA	NA	NA	NA	NA	1.0860775628981001	NA	NA	NA	NA	1.1852486091571961	1.0956283967167684	1.0752975321161913	1.302699855771648	NA
cola	chr2R:4250775-4252850	-	NA	NA	NA	NA	NA	NA	NA	NA	NA	NA	NA	NA	NA	NA	NA	NA	NA	NA	NA	NA	NA	NA	NA	NA	NA	NA	4.682378596335143	NA	NA	NA	NA	NA	NA	NA	NA	NA	NA	NA	NA	NA	NA	NA	NA	NA	NA	NA	NA
CG9344	chr2R:16864512-16866323	-	NA	NA	NA	NA	NA	NA	NA	NA	NA	NA	NA	NA	NA	NA	NA	NA	NA	NA	NA	NA	NA	NA	NA	NA	NA	NA	NA	NA	NA	NA	NA	NA	NA	NA	NA	NA	NA	NA	NA	NA	NA	NA	NA	NA	NA	NA	NA
Trp1	chr2L:10009299-10017463	-	NA	NA	NA	NA	NA	NA	NA	NA	NA	NA	NA	NA	NA	NA	NA	NA	NA	NA	NA	NA	NA	NA	NA	NA	NA	NA	NA	NA	NA	NA	NA	NA	NA	NA	NA	NA	NA	NA	NA	NA	NA	NA	NA	NA	NA	NA	NA
spheroide	chrX:16590165-16605178	-	NA	NA	NA	NA	NA	NA	NA	NA	NA	NA	NA	NA	NA	NA	NA	NA	NA	NA	NA	NA	NA	NA	NA	NA	NA	NA	NA	NA	NA	NA	NA	NA	NA	NA	NA	NA	NA	NA	NA	NA	NA	NA	NA	NA	NA	NA	NA
Cyp313a1	chr3R:10339618-10355952	-	NA	NA	NA	NA	NA	NA	NA	NA	NA	NA	NA	NA	NA	NA	NA	NA	NA	NA	NA	NA	NA	NA	NA	NA	NA	NA	NA	NA	NA	NA	NA	NA	NA	NA	NA	NA	NA	NA	-20	NA	NA	-20	NA	NA	NA	NA	NA
shf	chrX:6665103-6673885	-	NA	NA	NA	NA	NA	NA	NA	NA	NA	NA	NA	NA	NA	NA	NA	NA	NA	NA	NA	NA	NA	NA	NA	NA	NA	NA	NA	NA	NA	NA	NA	NA	-1.0446533688203783	NA	NA	NA	NA	NA	NA	-1.3960219364248083	NA	NA	NA	NA	NA	NA	-1.660280910704351
CG1607	chr3R:27207831-27219249	-	NA	NA	NA	NA	NA	NA	NA	NA	NA	NA	NA	NA	NA	1.3865535223117598	NA	NA	NA	NA	NA	NA	NA	NA	NA	NA	NA	NA	NA	NA	NA	NA	NA	NA	NA	NA	NA	NA	NA	NA	NA	NA	NA	NA	NA	NA	NA	NA	NA
CG5903	chr3R:11971027-11972653	-	NA	NA	NA	NA	NA	NA	NA	NA	NA	NA	NA	NA	NA	NA	NA	NA	NA	NA	NA	NA	NA	NA	NA	NA	NA	NA	NA	NA	NA	NA	NA	NA	NA	NA	NA	NA	NA	NA	NA	NA	NA	NA	NA	NA	NA	NA	NA
Uhg1,noncoding_7598	chr2R:13586595-13606923	-	-1.2137762325137784	NA	NA	NA	NA	NA	-1.8020049642173281	-3.4476017078605419	NA	NA	NA	NA	NA	NA	NA	NA	NA	NA	NA	NA	NA	NA	NA	NA	-1.6227603833219924	-2.6485942395387472	NA	NA	NA	NA	NA	NA	NA	NA	-1.8954843247527815	NA	NA	-1.1903934925494686	NA	NA	NA	NA	NA	-1.2325556564781948	NA	-2.9436897822349626	NA
CG32690	chrX:10098431-10106442	-	NA	6.3357520965064102	NA	NA	4.8790899020396941	5.0134316338439291	4.3669479765808878	NA	NA	5.4148355781127693	5.4698832076476922	5.0491539344085385	4.3257250484457321	5.1694889922010452	NA	5.0546888933996428	NA	5.3011712917090072	NA	NA	4.7761513756883831	NA	NA	6.3413015731500497	NA	NA	NA	6.0833955963272324	4.2636663153533272	NA	NA	NA	NA	NA	NA	NA	NA	4.9997977348076645	NA	4.8246455052057486	NA	NA	NA	NA	NA	NA	NA
CG15674	chr2R:17512135-17521870	-	NA	NA	NA	NA	NA	NA	NA	NA	NA	NA	NA	NA	NA	NA	NA	NA	NA	NA	NA	NA	NA	NA	NA	NA	NA	NA	NA	NA	NA	NA	NA	NA	NA	NA	NA	NA	NA	NA	NA	NA	NA	NA	NA	NA	NA	NA	NA
ear	chr3R:11146095-11158944	-	NA	1.148489885700646	NA	NA	1.020217321516929	NA	NA	NA	NA	NA	NA	NA	NA	NA	NA	NA	NA	NA	NA	NA	NA	NA	NA	NA	NA	NA	NA	1.0009991397912668	NA	NA	1.0932482171904987	NA	NA	NA	NA	NA	NA	NA	1.0275719189256098	NA	NA	1.1698680116394324	1.0336119712396483	NA	NA	NA	NA
Unc-76	chrX:1974546-1987982	-	NA	NA	NA	NA	NA	NA	NA	NA	NA	NA	NA	NA	NA	NA	NA	NA	NA	NA	NA	NA	NA	NA	NA	NA	NA	NA	NA	NA	NA	NA	NA	NA	NA	NA	NA	NA	NA	NA	NA	NA	NA	NA	NA	NA	NA	NA	NA
CG6540	chrX:18542208-18544584	-	NA	NA	NA	NA	NA	NA	NA	NA	NA	NA	NA	NA	NA	NA	NA	NA	NA	NA	NA	NA	NA	NA	NA	NA	NA	-1.2630511076558804	NA	NA	NA	NA	NA	NA	NA	NA	NA	NA	NA	NA	NA	NA	NA	NA	NA	NA	NA	NA	NA
Ppat-Dpck	chr3L:5758888-5762073	-	NA	NA	NA	NA	NA	NA	NA	NA	NA	NA	NA	NA	NA	NA	NA	NA	NA	NA	NA	NA	NA	NA	NA	NA	NA	NA	NA	NA	NA	NA	NA	NA	NA	NA	NA	NA	NA	NA	NA	NA	NA	NA	NA	NA	NA	NA	NA
mmd	chrX:15840900-15867194	-	NA	NA	NA	NA	NA	NA	NA	-1.3076871755786574	NA	NA	NA	NA	NA	NA	NA	NA	NA	NA	NA	NA	-1.0052451123062487	-1.3060351235016172	-1.0810066216079843	NA	NA	-2.9090990591410262	NA	-1.7289982779021458	NA	-1.0955289943355198	-1.3944538334499466	NA	-1.2745507391181012	NA	NA	-1.0656667313288612	NA	-1.4285401075292958	-1.7658784418255433	NA	NA	NA	-1.5151569965789222	-1.4052041238108191	-1.0748477676494783	NA	NA
rump	chr3R:5330265-5336077	-	NA	NA	NA	NA	NA	NA	NA	NA	NA	NA	NA	NA	NA	NA	NA	NA	NA	-2.5139167407060348	NA	NA	NA	NA	NA	NA	NA	NA	NA	NA	NA	NA	NA	NA	NA	NA	NA	NA	NA	NA	NA	NA	NA	NA	NA	NA	NA	NA	NA
CG1492	chrX:11901191-11906320	-	-1.0340342571835823	NA	NA	-1.0575935078240668	NA	NA	NA	NA	-2.192527322251999	NA	NA	NA	-1.2231359037963865	NA	NA	NA	NA	NA	NA	NA	NA	NA	NA	NA	NA	NA	-2.3332420238840195	NA	NA	-1.7880640243156072	NA	NA	NA	NA	NA	-1.2191011767052709	NA	NA	-1.8884080022601379	NA	NA	-1.3073282408315763	NA	NA	NA	NA	NA
Cyp6v1	chrX:20528249-20532452	-	NA	NA	NA	NA	NA	NA	NA	NA	NA	NA	NA	NA	NA	NA	NA	NA	NA	NA	NA	NA	NA	NA	NA	NA	NA	NA	NA	NA	NA	NA	NA	NA	NA	NA	NA	NA	NA	NA	NA	NA	NA	NA	NA	NA	NA	NA	NA
tna	chr3L:10828627-10868844	-	NA	NA	NA	NA	NA	NA	NA	NA	NA	NA	NA	NA	NA	NA	NA	NA	NA	NA	NA	NA	NA	NA	NA	NA	NA	NA	NA	NA	NA	NA	NA	NA	NA	NA	NA	NA	NA	NA	NA	NA	NA	NA	NA	NA	NA	NA	NA
CG5541	chrX:14904180-14957503	-	NA	NA	NA	NA	NA	NA	NA	NA	NA	NA	NA	NA	NA	NA	NA	NA	NA	NA	NA	NA	NA	NA	NA	NA	NA	NA	NA	NA	NA	NA	NA	NA	NA	NA	NA	NA	NA	NA	NA	NA	NA	NA	NA	NA	NA	NA	NA
CG7029	chr3R:18576613-18619752	-	NA	NA	NA	NA	NA	NA	NA	NA	NA	NA	NA	NA	NA	NA	NA	NA	NA	NA	NA	NA	NA	NA	NA	NA	NA	NA	NA	NA	NA	NA	NA	NA	NA	NA	NA	NA	NA	NA	NA	NA	NA	NA	NA	NA	NA	NA	NA
CG11790	chr3R:20873319-20878816	-	NA	1.1316256296111549	NA	NA	NA	NA	1.2187736760818046	NA	NA	NA	NA	NA	NA	1.138822942597141	NA	NA	NA	NA	NA	1.5684792558756799	NA	NA	NA	1.7459568686338702	NA	NA	NA	NA	NA	NA	NA	NA	NA	1.0658880393832275	NA	1.1329999557652675	NA	NA	1.2016371273445563	NA	NA	NA	NA	NA	1.0158456739304076	NA	NA
CG31472	chr3R:3636279-3638731	-	NA	NA	NA	NA	NA	NA	NA	NA	NA	NA	NA	NA	NA	NA	NA	NA	NA	NA	NA	NA	NA	NA	NA	NA	NA	NA	NA	NA	NA	NA	NA	NA	NA	1.3682597032317507	NA	NA	NA	NA	NA	NA	NA	NA	NA	1.0067583626523851	NA	NA	NA
CG30409	chr2R:19241889-19245109	-	NA	NA	NA	NA	NA	NA	NA	1.2984745899142995	NA	NA	NA	NA	NA	NA	NA	NA	NA	NA	NA	NA	NA	NA	NA	NA	NA	NA	1.2907702137463282	NA	1.0539937948143721	1.2130747788124239	NA	NA	NA	NA	NA	NA	NA	NA	NA	NA	NA	NA	1.0145137868767511	NA	NA	NA	NA
Eip63E	chr3L:3515660-3610521	-	NA	NA	NA	NA	NA	NA	NA	NA	NA	NA	NA	NA	NA	NA	NA	NA	NA	NA	NA	NA	NA	NA	NA	NA	NA	NA	NA	NA	NA	NA	NA	NA	NA	NA	NA	NA	NA	NA	NA	NA	NA	NA	NA	NA	NA	NA	NA
CG8234	chr2R:7540251-7566859	-	NA	NA	NA	NA	NA	NA	NA	1.2510512331444965	NA	NA	NA	NA	NA	NA	-1.0005560494682748	NA	NA	-2.9347602754196478	NA	NA	-1.0926080117001042	NA	NA	NA	NA	NA	NA	NA	NA	NA	NA	NA	NA	NA	NA	NA	NA	-1.2078025391268778	NA	NA	NA	NA	-1.5320747016789289	NA	NA	NA	NA
CG32161	chr3L:16838474-16845535	-	NA	NA	NA	NA	NA	NA	NA	NA	NA	NA	NA	NA	NA	NA	NA	NA	NA	NA	NA	NA	NA	NA	NA	NA	NA	NA	NA	NA	NA	NA	NA	NA	NA	NA	NA	NA	NA	NA	NA	NA	NA	NA	NA	NA	NA	NA	NA
Pbprp2	chrX:20256953-20292066	-	NA	NA	NA	1.0991186890688991	NA	NA	NA	1.1354137332038647	NA	NA	NA	NA	NA	NA	NA	NA	NA	NA	NA	NA	NA	NA	NA	NA	NA	NA	NA	NA	1.1849084132853178	NA	NA	NA	NA	NA	NA	NA	NA	NA	NA	NA	NA	NA	NA	NA	NA	NA	NA
noncoding_5779	chr2R:6325459-6352934	-	NA	NA	NA	NA	NA	NA	NA	NA	NA	NA	NA	NA	NA	NA	NA	NA	NA	NA	NA	NA	NA	NA	NA	NA	NA	NA	NA	NA	NA	NA	NA	NA	NA	NA	NA	NA	NA	NA	NA	NA	NA	NA	NA	NA	NA	NA	NA
CG11897	chr3R:24983814-24990707	-	NA	NA	NA	NA	1.0853832668785339	NA	NA	1.2673384181122715	NA	NA	NA	NA	NA	NA	NA	NA	NA	NA	NA	2.6364906907158203	1.2757453332859015	NA	1.3095006856071527	NA	1.2657468220331434	2.8992854150797447	2.2276962432546306	1.425136628436781	NA	NA	1.3655039973724516	NA	1.055025533880469	1.4198672202250575	NA	NA	NA	1.0775279359710679	1.3214612395313547	NA	NA	2.2960438065543558	NA	NA	NA	1.1591970603015589	NA
CG32662	chrX:11710860-11729952	-	NA	NA	NA	NA	NA	NA	NA	NA	NA	NA	NA	NA	NA	NA	NA	NA	NA	NA	NA	NA	NA	NA	NA	NA	NA	NA	NA	NA	NA	NA	NA	NA	NA	NA	NA	NA	NA	NA	NA	NA	NA	NA	NA	NA	NA	NA	NA
chr3L_22343822_22344070.0	chr3L:22286131-22401039	-	NA	NA	NA	NA	NA	NA	NA	NA	NA	NA	NA	NA	NA	NA	NA	NA	NA	NA	NA	NA	NA	NA	NA	NA	NA	NA	NA	NA	NA	NA	NA	NA	NA	NA	NA	NA	NA	NA	NA	NA	NA	NA	NA	NA	NA	NA	NA
CG6950	chr3R:7646099-7648233	-	NA	NA	NA	NA	NA	NA	NA	NA	NA	NA	NA	NA	NA	NA	NA	NA	NA	NA	NA	NA	NA	NA	NA	NA	NA	NA	NA	NA	NA	NA	NA	NA	NA	NA	NA	NA	NA	NA	NA	NA	NA	NA	NA	NA	NA	NA	NA
chr2R_17434165_17434589.0	chr2R:17409931-17447482	-	NA	NA	NA	NA	NA	NA	NA	NA	NA	NA	NA	NA	NA	NA	NA	NA	NA	NA	NA	NA	NA	NA	NA	NA	NA	NA	NA	NA	NA	NA	NA	NA	NA	NA	NA	NA	NA	NA	NA	NA	NA	NA	NA	NA	NA	NA	NA
CG32246	chr3L:4592445-4626362	-	NA	NA	NA	NA	NA	NA	NA	NA	NA	NA	NA	NA	NA	NA	NA	NA	NA	NA	NA	NA	NA	NA	NA	NA	NA	NA	NA	NA	NA	NA	NA	NA	NA	NA	NA	NA	NA	NA	NA	NA	NA	NA	NA	NA	NA	NA	NA
CG13766	chr2L:6562317-6566587	-	NA	NA	NA	NA	NA	NA	NA	NA	NA	NA	NA	NA	NA	NA	NA	NA	NA	NA	NA	NA	NA	NA	NA	NA	NA	NA	NA	1.0009006549996826	NA	1.0525042036372347	NA	NA	NA	NA	NA	NA	NA	NA	1.2786621641932221	NA	NA	NA	NA	NA	NA	NA	NA
Ir20a	chrX:21348280-21349972	-	NA	NA	NA	NA	NA	NA	NA	NA	NA	NA	NA	NA	NA	NA	NA	NA	NA	NA	NA	NA	NA	NA	NA	NA	NA	NA	NA	NA	NA	NA	NA	NA	NA	NA	NA	NA	NA	NA	NA	NA	NA	NA	NA	NA	NA	NA	NA
lack	chr2R:13480176-13491495	-	NA	NA	NA	NA	NA	NA	NA	NA	NA	NA	NA	NA	NA	NA	NA	NA	NA	NA	NA	NA	NA	NA	NA	NA	NA	NA	NA	NA	NA	NA	NA	NA	NA	NA	NA	NA	NA	NA	NA	NA	NA	NA	NA	NA	NA	NA	NA
Sfp78E	chr3L:21673141-21677142	-	NA	NA	NA	NA	NA	NA	NA	NA	NA	NA	NA	NA	NA	NA	NA	NA	NA	NA	NA	NA	NA	NA	NA	NA	NA	NA	NA	NA	NA	NA	NA	NA	NA	NA	NA	NA	NA	NA	NA	NA	NA	NA	NA	NA	NA	NA	NA
CG12983	chr3L:20955752-20959862	-	NA	NA	NA	NA	NA	NA	NA	NA	NA	NA	NA	NA	NA	NA	NA	NA	NA	NA	NA	NA	NA	NA	NA	NA	NA	NA	NA	NA	NA	NA	NA	NA	NA	NA	NA	NA	NA	NA	NA	NA	NA	NA	NA	NA	NA	NA	NA
wash	chr2R:8067976-8069878	-	NA	NA	NA	NA	NA	NA	NA	NA	NA	NA	NA	NA	NA	NA	NA	NA	NA	NA	NA	NA	NA	NA	NA	NA	NA	1.3860511883955802	NA	NA	NA	NA	NA	NA	NA	NA	NA	NA	NA	NA	NA	NA	NA	NA	NA	NA	NA	NA	NA
CG13877	chr3L:211635-223309	-	NA	-2.1778473597893195	NA	NA	NA	NA	NA	NA	NA	NA	NA	NA	NA	NA	NA	NA	NA	NA	NA	NA	-1.1380818581679011	NA	NA	NA	NA	-1.4148333476928887	NA	NA	NA	NA	NA	NA	NA	NA	NA	NA	NA	NA	NA	NA	NA	-1.0305068534424893	NA	NA	NA	NA	NA
CG14801	chrX:1725240-1747711	-	NA	NA	NA	NA	NA	NA	NA	NA	NA	NA	NA	NA	NA	NA	NA	NA	NA	NA	NA	1.1995710511014128	NA	NA	NA	NA	NA	1.1270698105022505	NA	NA	NA	NA	NA	NA	NA	NA	NA	NA	NA	NA	NA	NA	NA	NA	NA	NA	NA	NA	NA
CG11784	chr2R:5009594-5019535	-	NA	NA	NA	NA	NA	NA	NA	NA	NA	1.1336609434718981	NA	NA	NA	NA	NA	NA	NA	NA	NA	NA	NA	NA	NA	NA	NA	NA	NA	NA	NA	NA	NA	NA	NA	NA	NA	NA	NA	NA	NA	NA	NA	NA	NA	NA	NA	NA	NA
ltd	chr2R:5065293-5073925	-	NA	NA	NA	NA	NA	NA	NA	1.0570487633439827	NA	NA	NA	NA	NA	NA	NA	NA	NA	NA	NA	NA	NA	NA	NA	NA	NA	NA	NA	NA	NA	NA	NA	NA	NA	NA	NA	NA	NA	NA	NA	NA	NA	NA	NA	NA	NA	NA	NA
Cht2	chr3L:1746824-1755934	-	NA	NA	NA	NA	NA	NA	NA	NA	NA	NA	NA	NA	NA	NA	NA	NA	NA	NA	NA	NA	-1.1339032228570702	NA	-2.4687471614656711	NA	NA	NA	NA	-1.1317802861627613	NA	-1.7815604445964763	-1.4018874837269364	NA	NA	-1.3937724718810551	NA	-1.1385676591346263	NA	NA	-2.4508513746015086	NA	NA	-1.1249597504613373	NA	NA	NA	NA	NA
CecA1	chr3R:26036478-26037013	-	NA	NA	NA	NA	NA	NA	NA	NA	NA	NA	NA	NA	NA	NA	NA	NA	NA	NA	NA	-2.5833615955620242	NA	NA	NA	NA	NA	NA	NA	NA	NA	NA	-1.8626606768225547	NA	NA	-1.9153349401670696	NA	NA	NA	NA	-2.2079114578517172	NA	NA	NA	NA	NA	NA	-1.9201616774060426	NA
alpha-Est2	chr3R:3367541-3371035	-	NA	NA	NA	NA	NA	NA	NA	NA	NA	NA	NA	NA	NA	NA	NA	NA	NA	NA	NA	NA	NA	NA	NA	NA	NA	NA	NA	NA	NA	NA	NA	NA	NA	NA	NA	NA	NA	NA	NA	NA	NA	NA	NA	NA	NA	NA	NA
CG18769	chr3L:6543793-6596466	-	NA	NA	NA	NA	NA	NA	NA	NA	NA	NA	NA	NA	NA	NA	NA	NA	NA	NA	NA	NA	NA	NA	NA	NA	NA	NA	NA	NA	NA	NA	NA	NA	NA	NA	NA	NA	NA	NA	NA	NA	NA	NA	NA	NA	NA	NA	NA
tinc	chr3R:13677738-13698239	-	NA	NA	NA	NA	NA	NA	NA	NA	NA	NA	NA	NA	NA	NA	NA	NA	NA	NA	NA	NA	NA	NA	NA	NA	NA	NA	NA	NA	NA	NA	NA	NA	NA	NA	NA	NA	NA	NA	NA	NA	NA	NA	NA	NA	NA	NA	NA
Calx	chr3R:16803901-16841400	-	NA	NA	NA	NA	NA	NA	NA	NA	NA	NA	NA	NA	NA	NA	NA	NA	NA	NA	NA	NA	NA	NA	NA	NA	NA	NA	NA	NA	NA	NA	NA	NA	NA	NA	NA	NA	NA	NA	NA	NA	NA	NA	NA	NA	NA	NA	NA
Cyp4e2	chr2R:4332064-4334816	-	NA	NA	NA	NA	NA	NA	NA	NA	NA	NA	NA	NA	NA	NA	NA	NA	NA	NA	NA	NA	NA	NA	NA	NA	NA	NA	NA	NA	NA	NA	NA	NA	NA	NA	NA	NA	NA	NA	NA	NA	NA	NA	NA	NA	NA	NA	NA
repo	chr3R:14061873-14067953	-	NA	NA	NA	NA	NA	NA	NA	NA	NA	NA	NA	NA	NA	NA	NA	NA	NA	NA	NA	NA	NA	NA	NA	NA	NA	NA	NA	NA	NA	NA	NA	NA	NA	NA	NA	NA	NA	NA	NA	NA	NA	NA	NA	NA	NA	NA	NA
CG14518	chr3R:24850684-24851881	-	NA	NA	NA	NA	NA	NA	NA	NA	NA	NA	NA	NA	NA	NA	NA	NA	NA	NA	NA	NA	NA	NA	2.0150096664584658	NA	1.3863655568901749	NA	NA	NA	NA	NA	NA	NA	NA	NA	NA	NA	NA	NA	NA	NA	NA	NA	NA	NA	NA	NA	NA
Su(var)2-HP2	chr2R:10494657-10505796	-	NA	NA	NA	NA	NA	NA	NA	NA	NA	NA	NA	NA	NA	NA	NA	NA	NA	NA	NA	NA	NA	NA	NA	NA	NA	NA	NA	NA	NA	NA	NA	NA	NA	NA	NA	NA	NA	NA	NA	NA	NA	NA	NA	NA	NA	NA	NA
CG10359	chr3L:3612070-3615302	-	NA	NA	NA	NA	NA	NA	NA	NA	NA	NA	NA	NA	NA	NA	NA	NA	NA	NA	NA	NA	NA	NA	NA	NA	NA	NA	NA	NA	NA	NA	NA	NA	NA	NA	NA	NA	NA	NA	NA	NA	NA	NA	NA	NA	NA	NA	NA
vn	chr3L:5806433-5838780	-	NA	NA	NA	NA	NA	NA	NA	NA	NA	NA	NA	NA	NA	NA	NA	NA	NA	NA	NA	3.7075958526444315	NA	NA	NA	NA	NA	3.9531540479716081	2.7462253987707768	NA	NA	NA	NA	NA	NA	2.1884143112784491	NA	NA	NA	NA	NA	NA	NA	NA	NA	NA	NA	NA	NA
CycB	chr2R:18691020-18694537	-	NA	NA	NA	NA	NA	NA	NA	NA	NA	NA	NA	NA	NA	NA	NA	NA	NA	NA	NA	NA	NA	NA	NA	NA	NA	-1.3573245932121243	NA	NA	NA	NA	NA	NA	NA	NA	NA	NA	NA	NA	NA	NA	NA	NA	NA	NA	NA	NA	NA
CG11384	chrX:1067907-1070055	-	NA	NA	NA	NA	NA	NA	NA	NA	NA	NA	NA	NA	NA	NA	NA	NA	NA	NA	NA	NA	NA	NA	NA	NA	NA	NA	NA	NA	NA	NA	NA	NA	NA	NA	NA	NA	NA	NA	NA	NA	NA	NA	NA	NA	NA	NA	NA
CG7044	chr3R:16923888-16927520	-	NA	NA	NA	NA	1.0403332152299354	NA	NA	NA	NA	NA	NA	NA	NA	NA	NA	NA	NA	NA	NA	NA	NA	NA	NA	NA	NA	NA	NA	NA	NA	NA	NA	NA	NA	NA	NA	NA	NA	NA	NA	NA	NA	NA	NA	NA	NA	NA	NA
scu	chrX:17985249-17987047	-	NA	NA	NA	NA	NA	NA	NA	NA	NA	NA	NA	NA	NA	NA	NA	NA	NA	NA	NA	NA	NA	NA	NA	NA	NA	NA	NA	NA	NA	NA	-1.0583891069127689	NA	NA	NA	NA	NA	NA	NA	NA	NA	NA	NA	NA	NA	NA	-1.1716100814675361	NA
CG4281	chrX:1956294-1959287	-	NA	NA	NA	NA	NA	NA	NA	NA	NA	NA	NA	NA	NA	NA	NA	NA	NA	NA	NA	NA	NA	NA	NA	NA	NA	NA	NA	NA	NA	NA	NA	NA	NA	NA	NA	NA	NA	NA	NA	NA	NA	NA	NA	NA	NA	NA	NA
CG12766	chr3L:3938623-3940215	-	NA	NA	NA	NA	NA	1.5474299295693303	NA	NA	NA	NA	NA	NA	NA	NA	NA	NA	NA	NA	NA	NA	NA	NA	NA	NA	NA	NA	NA	NA	2.1840929640834612	NA	NA	NA	NA	NA	NA	NA	NA	NA	NA	NA	NA	NA	NA	NA	NA	NA	NA
CG5059	chr3L:20507617-20512532	-	NA	NA	NA	NA	NA	NA	NA	NA	NA	NA	NA	NA	NA	NA	NA	NA	NA	NA	NA	NA	NA	NA	NA	NA	NA	-1.0104948150923525	NA	NA	NA	NA	NA	NA	NA	NA	NA	NA	NA	NA	NA	NA	NA	NA	NA	NA	NA	NA	NA
CG3517	chr3R:15238411-15286035	-	NA	NA	NA	NA	NA	NA	NA	NA	NA	NA	NA	NA	NA	NA	NA	NA	NA	NA	NA	NA	NA	NA	NA	NA	NA	NA	NA	NA	NA	NA	NA	NA	NA	NA	NA	NA	NA	NA	NA	NA	NA	NA	NA	NA	NA	NA	NA
CG14195	chrX:19102692-19106115	-	NA	NA	NA	NA	NA	NA	NA	NA	NA	NA	NA	NA	NA	NA	NA	NA	NA	NA	NA	NA	NA	NA	NA	NA	NA	NA	NA	NA	NA	NA	NA	NA	NA	NA	NA	NA	NA	NA	NA	NA	NA	NA	NA	NA	NA	NA	NA
CG12942	chr2R:6781929-6785498	-	NA	NA	NA	NA	NA	NA	NA	NA	NA	NA	NA	NA	NA	NA	NA	NA	NA	NA	NA	NA	NA	NA	NA	NA	NA	NA	NA	NA	NA	NA	-1.1027063737300551	NA	NA	NA	NA	NA	NA	NA	NA	NA	NA	NA	NA	NA	NA	NA	NA
snoRNA:Or-CD12	chr3L:3219091-3223084	-	NA	NA	NA	NA	-20	NA	NA	NA	NA	NA	NA	NA	NA	-20	NA	NA	NA	NA	NA	NA	NA	-20	NA	NA	NA	NA	NA	NA	-20	NA	NA	NA	NA	NA	NA	NA	NA	NA	NA	NA	NA	NA	NA	NA	NA	-20	NA
p	chr3R:4486621-4489701	-	NA	NA	NA	NA	NA	NA	NA	NA	NA	NA	NA	NA	NA	NA	NA	NA	NA	NA	NA	NA	NA	NA	NA	NA	NA	NA	NA	NA	NA	NA	NA	NA	NA	NA	NA	NA	NA	NA	NA	NA	NA	NA	NA	NA	NA	NA	NA
CG16879	chr2L:14104482-14159110	-	NA	NA	NA	NA	NA	NA	NA	NA	NA	NA	NA	NA	NA	NA	NA	NA	NA	NA	NA	NA	NA	NA	NA	NA	NA	NA	NA	NA	NA	NA	NA	NA	NA	NA	NA	NA	NA	NA	NA	NA	NA	NA	NA	NA	NA	NA	NA
CG3061	chr3R:9858086-9862120	-	NA	NA	NA	NA	NA	NA	NA	NA	NA	NA	NA	NA	NA	NA	NA	NA	NA	NA	NA	NA	NA	NA	NA	NA	NA	NA	NA	NA	NA	NA	NA	NA	NA	NA	NA	NA	NA	NA	NA	NA	NA	NA	NA	NA	NA	NA	NA
CG6372	chr3L:8597716-8612574	-	NA	NA	NA	NA	NA	NA	NA	NA	NA	NA	NA	NA	NA	NA	NA	NA	NA	NA	NA	NA	NA	NA	NA	NA	NA	NA	NA	NA	NA	NA	NA	NA	NA	NA	NA	NA	NA	NA	NA	NA	NA	NA	NA	NA	NA	NA	NA
Rcp	chrX:16778548-16780658	-	NA	NA	NA	NA	NA	NA	-1.0747656658454567	NA	NA	-1.0523283912340118	NA	NA	NA	NA	-1.1520689083234124	NA	-1.0596714634194495	NA	NA	NA	NA	NA	NA	NA	NA	NA	NA	NA	NA	-1.0560451258867594	NA	-1.0992878880612973	NA	NA	NA	NA	NA	NA	NA	NA	NA	NA	NA	NA	NA	-1.3594728624023065	NA
Atg4	chr2L:1080883-1102506	-	NA	NA	NA	NA	NA	NA	NA	NA	NA	NA	NA	NA	NA	NA	NA	NA	NA	NA	NA	NA	NA	NA	NA	NA	NA	NA	NA	NA	NA	NA	NA	NA	NA	NA	NA	NA	NA	NA	NA	NA	NA	NA	NA	NA	NA	NA	NA
CG40263	chr2RHet:1265200-1336151	-	NA	-1.0546007822363241	NA	NA	NA	NA	NA	-1.2113203966096333	-1.62100832159991	NA	NA	NA	NA	NA	NA	NA	NA	NA	-1.4371524889219607	-1.5738986240776383	NA	NA	NA	NA	NA	NA	NA	NA	NA	NA	-1.2137670296585887	NA	NA	-1.26578650764184	NA	NA	NA	NA	NA	NA	NA	NA	-1.0399219112184825	NA	NA	NA	NA
CG9706	chr3L:16776091-16780152	-	NA	NA	NA	NA	NA	NA	NA	NA	NA	NA	NA	NA	NA	NA	NA	NA	NA	NA	NA	NA	NA	NA	NA	NA	NA	NA	NA	NA	NA	NA	NA	NA	NA	NA	NA	NA	NA	NA	NA	NA	NA	NA	NA	NA	NA	NA	NA
CG15522	chr3R:25752855-25756108	-	NA	NA	NA	NA	NA	NA	NA	NA	NA	NA	NA	NA	NA	3.5374157662811108	NA	NA	NA	NA	NA	3.1970874390364106	NA	NA	NA	NA	NA	NA	NA	NA	NA	NA	NA	NA	NA	NA	NA	NA	NA	NA	NA	NA	NA	NA	NA	NA	NA	NA	NA
CG5847	chr3L:20410217-20417429	-	NA	-1.0336634819516854	NA	NA	NA	NA	1.1771207241106341	-2.0313703087301906	NA	NA	1.3683396464637128	NA	NA	NA	NA	NA	NA	1.016929191339319	NA	-1.2597541520208104	NA	NA	-1.2679748409114093	-1.0471670036427616	-1.0597136769693527	NA	-2.0408719538971969	NA	NA	-1.0287225223895258	NA	NA	NA	NA	NA	-1.7061024833552858	-1.0307879360202452	NA	-1.337090047821708	NA	NA	NA	NA	NA	-2.2789869357901411	NA	NA
CG8525	chr2R:8310489-8315375	-	NA	NA	NA	NA	NA	NA	NA	NA	NA	NA	NA	NA	NA	NA	NA	NA	NA	NA	NA	NA	NA	NA	NA	NA	NA	NA	NA	NA	NA	NA	NA	NA	NA	NA	NA	NA	NA	NA	NA	NA	NA	NA	NA	NA	NA	NA	NA
chr2L_8705131_8705378.0	chr2L:8687218-8709611	-	NA	NA	NA	NA	NA	NA	NA	NA	NA	NA	NA	NA	NA	NA	NA	NA	NA	NA	NA	NA	NA	NA	NA	NA	NA	NA	NA	NA	NA	NA	NA	NA	NA	NA	NA	NA	NA	NA	NA	NA	NA	NA	NA	NA	NA	NA	NA
CG13325	chr2R:8998271-9013285	-	NA	NA	NA	NA	NA	NA	NA	NA	NA	NA	NA	NA	NA	NA	NA	NA	NA	NA	NA	NA	NA	NA	NA	NA	NA	NA	NA	NA	NA	NA	NA	NA	NA	NA	NA	NA	NA	NA	NA	NA	NA	NA	NA	NA	NA	NA	NA
CG6282	chr3L:8597716-8612574	-	NA	NA	NA	NA	NA	NA	NA	NA	NA	NA	NA	NA	NA	NA	NA	NA	NA	NA	NA	NA	NA	NA	NA	NA	NA	NA	NA	NA	NA	NA	NA	NA	NA	NA	NA	NA	NA	NA	NA	NA	NA	NA	NA	NA	NA	NA	NA
CG1888	chr2R:5432245-5435129	-	NA	-1.0659021533349213	NA	NA	NA	NA	NA	NA	NA	NA	NA	NA	NA	NA	NA	NA	NA	NA	NA	-1.4068457168278576	NA	NA	NA	NA	NA	-1.179466617899974	-1.0052931854595075	NA	NA	NA	NA	NA	NA	NA	NA	NA	NA	NA	NA	NA	NA	NA	NA	NA	NA	NA	NA
CG5190	chr2R:14338809-14341970	-	NA	NA	NA	NA	NA	NA	NA	NA	NA	NA	NA	NA	NA	NA	NA	NA	NA	NA	NA	NA	NA	NA	NA	NA	NA	NA	NA	NA	NA	NA	NA	NA	NA	NA	NA	NA	NA	NA	NA	NA	NA	NA	NA	NA	NA	NA	NA
Hsp67Bb	chr3L:9366030-9368070	-	NA	NA	NA	NA	NA	NA	NA	NA	1.9010958918863901	NA	NA	2.6089572409927135	NA	NA	2.7171999118731573	1.88955644529754	NA	NA	1.4014579443281932	NA	NA	1.8406476514902057	1.7451493108374552	NA	1.9374661858783107	NA	NA	NA	NA	NA	NA	2.5022259804087938	NA	NA	NA	1.9026669315313824	NA	NA	NA	NA	NA	NA	NA	NA	2.3999195550503098	NA	NA
CG8891	chr2L:4977201-4979438	-	NA	NA	NA	NA	NA	NA	NA	NA	NA	NA	NA	NA	NA	NA	NA	NA	NA	NA	NA	-1.400132416033381	NA	NA	NA	NA	NA	-1.3508073915225234	NA	NA	NA	NA	NA	NA	NA	NA	NA	NA	NA	NA	NA	NA	NA	NA	NA	NA	NA	NA	NA
CG10802	chrX:3376916-3379407	-	NA	NA	NA	NA	1.424009486879497	NA	NA	NA	NA	NA	NA	NA	NA	NA	NA	NA	NA	NA	NA	NA	NA	NA	NA	NA	NA	NA	NA	NA	NA	1.1017247710148943	1.0757877055963325	NA	NA	NA	NA	NA	NA	1.1040613856822139	1.328278744218419	NA	NA	1.0243447594139061	NA	1.1894949489597963	NA	1.1016063023328975	NA
noncoding_3491	chr2L:17410575-17450460	-	NA	NA	NA	NA	NA	NA	NA	NA	NA	NA	NA	NA	NA	NA	NA	NA	NA	NA	NA	NA	NA	NA	NA	NA	NA	NA	NA	NA	NA	NA	NA	NA	NA	NA	NA	NA	NA	NA	NA	NA	NA	NA	NA	NA	NA	NA	NA
iPLA2-VIA	chr3L:9853310-9857459	-	NA	NA	NA	NA	NA	NA	NA	NA	NA	NA	NA	NA	NA	NA	NA	NA	NA	NA	NA	1.1168432880007977	NA	NA	NA	NA	NA	NA	NA	NA	NA	NA	NA	NA	NA	NA	NA	NA	NA	NA	NA	NA	NA	NA	NA	NA	NA	NA	NA
CG6488	chr2L:11496791-11499119	-	NA	NA	NA	NA	NA	NA	NA	NA	NA	NA	NA	NA	NA	NA	NA	NA	NA	NA	NA	NA	NA	NA	NA	NA	NA	NA	NA	NA	NA	NA	NA	NA	NA	NA	NA	NA	NA	NA	NA	NA	NA	NA	NA	NA	NA	NA	NA
Nedd8	chr2L:18951006-18951888	-	NA	NA	NA	NA	NA	NA	NA	NA	NA	NA	NA	NA	NA	NA	NA	NA	NA	NA	NA	NA	NA	NA	NA	NA	NA	NA	NA	NA	NA	NA	NA	NA	NA	NA	-1.0280593550812716	NA	NA	NA	NA	NA	NA	NA	NA	NA	NA	NA	NA
CG6171	chr3R:11187432-11193382	-	NA	NA	NA	NA	1.1338438005293274	NA	NA	NA	NA	NA	NA	NA	NA	NA	NA	NA	NA	NA	NA	NA	NA	NA	1.2623674033245325	NA	1.2230375393978177	1.27711235824995	1.4381398165309935	NA	NA	1.1358687378037369	NA	1.0626708673305181	NA	1.6005170806874849	NA	NA	NA	NA	1.0237240090070383	NA	NA	1.0126528723041304	NA	1.5080996232377248	NA	NA	NA
SpdS	chr3R:5457355-5463367	-	NA	NA	NA	NA	NA	NA	NA	NA	NA	NA	NA	NA	NA	NA	NA	NA	NA	NA	NA	NA	NA	NA	NA	NA	NA	NA	NA	NA	NA	NA	NA	NA	NA	1.0219829102689812	NA	NA	NA	NA	NA	NA	NA	NA	NA	NA	NA	NA	NA
CG13471	chr3L:14665866-14740971	-	NA	NA	NA	NA	NA	NA	NA	NA	NA	NA	NA	NA	NA	NA	NA	NA	NA	NA	NA	NA	NA	NA	NA	NA	NA	NA	NA	NA	NA	NA	NA	NA	NA	NA	NA	NA	NA	NA	NA	NA	NA	NA	NA	NA	NA	NA	NA
Pif1B	chr3R:4600007-4625666	-	NA	NA	NA	NA	NA	NA	NA	-1.8094315445898954	NA	NA	NA	NA	NA	NA	NA	NA	NA	NA	NA	1.1936454059510575	NA	NA	NA	NA	NA	NA	NA	NA	NA	NA	NA	NA	NA	NA	NA	NA	NA	NA	NA	NA	NA	NA	NA	NA	NA	NA	NA
CG31922	chr2L:1170143-1177599	-	NA	NA	NA	NA	NA	NA	NA	NA	NA	NA	NA	NA	NA	NA	NA	NA	NA	NA	NA	NA	NA	NA	NA	NA	NA	NA	NA	NA	NA	NA	-1.5837821699621506	NA	NA	NA	NA	NA	NA	NA	NA	NA	NA	NA	NA	NA	NA	NA	NA
vri	chr2L:5288923-5311084	-	NA	NA	NA	NA	NA	NA	NA	NA	NA	NA	NA	NA	NA	NA	NA	NA	NA	NA	NA	2.3281697948323958	NA	NA	1.0414112451122606	NA	NA	2.7020835998515795	1.8990792707079247	1.2748221843349978	NA	NA	NA	NA	NA	NA	NA	NA	NA	NA	1.0656926402229812	NA	NA	NA	NA	NA	NA	NA	NA
CG42510	chr2R:14402080-14412922	-	NA	NA	NA	NA	NA	NA	NA	NA	NA	NA	NA	NA	NA	NA	NA	NA	NA	NA	NA	NA	NA	NA	NA	NA	NA	NA	NA	NA	NA	NA	NA	NA	NA	NA	NA	NA	NA	NA	NA	NA	NA	NA	NA	NA	NA	NA	NA
Chmp1	chr3L:18675285-18677249	-	NA	NA	NA	NA	NA	NA	NA	NA	NA	NA	NA	NA	NA	NA	NA	NA	NA	NA	NA	NA	NA	NA	NA	NA	NA	NA	NA	NA	NA	NA	NA	NA	NA	NA	NA	NA	NA	NA	NA	NA	NA	NA	NA	NA	NA	NA	NA
CG15201	chrX:11037850-11038884	-	NA	2.5007459083785641	NA	NA	NA	NA	NA	2.1505723998222841	NA	NA	NA	NA	NA	3.9108029714439976	NA	NA	NA	NA	NA	2.3156867606796565	NA	NA	NA	NA	NA	NA	NA	NA	NA	NA	NA	NA	NA	NA	NA	NA	NA	NA	NA	NA	NA	NA	NA	NA	NA	NA	NA
CG9171	chr2L:5767004-5800273	-	NA	NA	NA	NA	NA	NA	NA	NA	NA	NA	NA	NA	NA	NA	NA	NA	NA	NA	NA	NA	NA	NA	NA	NA	NA	NA	NA	NA	NA	NA	NA	NA	NA	NA	NA	NA	NA	NA	NA	NA	NA	NA	NA	NA	NA	NA	NA
e(y)1	chrX:17736151-17738789	-	NA	NA	NA	NA	NA	NA	NA	NA	NA	NA	NA	NA	NA	NA	NA	NA	NA	NA	NA	NA	NA	NA	NA	NA	NA	NA	NA	NA	NA	NA	NA	NA	NA	NA	NA	NA	NA	NA	NA	NA	NA	NA	NA	NA	NA	NA	NA
Gbeta76C	chr3L:19680697-19683119	-	NA	NA	NA	NA	NA	NA	NA	NA	NA	NA	NA	NA	NA	NA	NA	NA	NA	NA	NA	NA	NA	NA	NA	NA	NA	NA	NA	NA	NA	NA	NA	NA	NA	NA	NA	NA	NA	NA	NA	NA	NA	NA	NA	NA	NA	NA	NA
Hcf	chr4:380577-395610	-	NA	NA	NA	NA	NA	NA	NA	NA	NA	NA	NA	NA	NA	NA	NA	NA	NA	NA	NA	NA	NA	NA	NA	NA	NA	NA	NA	NA	NA	NA	NA	NA	NA	NA	NA	NA	NA	NA	NA	NA	NA	NA	NA	NA	NA	NA	NA
CG12375	chr2L:8124266-8126899	-	NA	NA	NA	NA	-4.8615930282448732	NA	NA	NA	NA	NA	NA	NA	NA	NA	-6.8787543060350895	NA	NA	NA	NA	NA	NA	NA	NA	NA	NA	NA	NA	NA	-7.1500210900384165	NA	-5.054840314772596	NA	NA	NA	NA	NA	NA	NA	-6.0759826104426153	NA	-5.3820748608414331	NA	NA	NA	NA	NA	NA
CG9593	chr3R:11627865-11629304	-	NA	NA	NA	NA	NA	NA	NA	NA	NA	NA	NA	NA	NA	NA	NA	NA	NA	NA	NA	NA	NA	NA	NA	NA	NA	NA	NA	NA	1.8904989088229096	NA	NA	NA	NA	1.4081931973946329	NA	NA	NA	1.172206888166978	NA	NA	NA	NA	NA	NA	NA	NA	NA
noncoding_4296	chr2L:22215352-22217360	-	NA	NA	NA	NA	NA	NA	NA	NA	NA	NA	NA	NA	NA	NA	NA	NA	NA	NA	NA	NA	NA	NA	NA	NA	NA	NA	NA	NA	NA	NA	NA	NA	NA	NA	NA	NA	NA	NA	NA	NA	NA	NA	NA	NA	NA	NA	NA
CG10137	chr2L:19526607-19533021	-	NA	NA	NA	NA	NA	NA	NA	NA	NA	NA	NA	NA	NA	NA	NA	NA	NA	NA	NA	NA	NA	NA	NA	NA	NA	NA	NA	NA	NA	NA	NA	NA	NA	NA	NA	NA	NA	NA	NA	NA	NA	NA	NA	NA	NA	NA	NA
CG17328	chr2L:16299946-16302972	-	NA	NA	1.1449962860010043	NA	NA	NA	NA	NA	1.2391895911937398	NA	NA	1.0662825992014555	NA	NA	1.2137411008296901	NA	NA	NA	NA	NA	NA	NA	1.0453485970430387	NA	NA	NA	NA	NA	NA	NA	NA	1.073401984771035	NA	1.1305357663561666	NA	NA	NA	NA	NA	1.0903960481134658	NA	NA	NA	NA	NA	NA	NA
RanBPM	chr2R:6317098-6324947	-	NA	NA	NA	NA	NA	NA	NA	NA	NA	NA	NA	NA	NA	NA	NA	NA	NA	NA	NA	NA	NA	NA	NA	NA	NA	NA	NA	NA	NA	NA	NA	NA	NA	NA	NA	NA	NA	NA	NA	NA	NA	NA	NA	NA	NA	NA	NA
CG5160	chr2L:7390964-7404643	-	NA	NA	NA	NA	NA	NA	NA	NA	NA	NA	NA	NA	NA	NA	NA	NA	NA	NA	NA	NA	NA	NA	NA	NA	NA	NA	NA	NA	NA	NA	NA	NA	NA	NA	NA	NA	NA	NA	NA	NA	NA	NA	NA	NA	NA	NA	NA
CG7185	chr3L:8303495-8308681	-	NA	NA	NA	NA	NA	NA	NA	NA	NA	NA	NA	NA	NA	NA	NA	NA	NA	NA	NA	NA	NA	NA	NA	NA	NA	NA	NA	NA	NA	NA	NA	NA	NA	NA	NA	NA	NA	NA	NA	NA	NA	NA	NA	NA	NA	NA	NA
Dlic	chrX:11048390-11058742	-	NA	NA	NA	NA	NA	NA	NA	NA	NA	NA	NA	NA	NA	NA	NA	NA	NA	NA	NA	NA	NA	NA	NA	NA	NA	NA	NA	NA	NA	NA	NA	NA	NA	NA	NA	NA	NA	NA	NA	NA	NA	NA	NA	NA	NA	NA	NA
CG2556	chrX:12391174-12410663	-	NA	NA	NA	NA	NA	NA	NA	NA	NA	NA	NA	NA	NA	NA	NA	NA	NA	NA	NA	2.6838971618817493	NA	NA	NA	NA	NA	2.0971400563310234	NA	NA	NA	NA	NA	NA	NA	NA	NA	NA	NA	NA	NA	NA	NA	NA	NA	NA	NA	NA	NA
CG32016	chr4:957467-980193	-	NA	NA	NA	NA	NA	NA	NA	NA	NA	NA	NA	NA	NA	NA	NA	NA	NA	NA	NA	NA	NA	NA	NA	NA	NA	NA	NA	NA	NA	NA	NA	NA	NA	NA	NA	NA	NA	NA	NA	NA	NA	NA	NA	NA	NA	NA	NA
CG15046	chrX:18381394-18383732	-	NA	NA	NA	NA	NA	NA	NA	NA	NA	NA	NA	NA	NA	NA	NA	NA	NA	NA	NA	3.2246814160096986	NA	NA	NA	NA	NA	NA	NA	NA	NA	NA	NA	NA	NA	NA	NA	NA	NA	NA	NA	NA	NA	NA	NA	NA	NA	NA	NA
noncoding_21631	chrX:2511706-2518676	-	-1.6685506910066428	NA	-1.5633167563654631	-1.2023640684506209	NA	NA	NA	NA	NA	NA	NA	NA	-1.2181010555998482	NA	-1.226214159899282	NA	-2.524725905567224	NA	NA	NA	NA	NA	NA	-1.9089558241935594	NA	NA	NA	NA	-1.581386320225556	NA	-1.7229067018029351	NA	NA	NA	NA	NA	NA	NA	NA	NA	-2.7499715737211865	NA	NA	NA	NA	-2.2159720919448027	NA
CG13321	chr2R:8840731-8842868	-	NA	NA	NA	NA	NA	NA	NA	1.193107078941652	NA	NA	NA	NA	NA	NA	NA	NA	NA	NA	NA	NA	NA	NA	NA	NA	NA	NA	NA	NA	NA	NA	NA	NA	NA	NA	NA	NA	NA	NA	NA	NA	NA	NA	1.3908941414747087	NA	NA	NA	NA
CG33934	chr3R:15862135-15881834	-	NA	NA	NA	NA	NA	NA	NA	NA	NA	NA	NA	NA	NA	NA	NA	NA	NA	NA	NA	NA	NA	NA	NA	NA	NA	NA	NA	NA	NA	NA	NA	NA	NA	NA	NA	NA	NA	NA	NA	NA	NA	NA	NA	NA	NA	NA	NA
RpL31	chr2R:5474553-5493222	-	NA	NA	NA	NA	NA	NA	NA	NA	NA	NA	NA	NA	NA	NA	NA	NA	NA	NA	NA	NA	NA	NA	NA	NA	NA	NA	NA	NA	NA	NA	-1.0941606448610379	NA	NA	NA	NA	NA	NA	NA	NA	NA	NA	NA	NA	NA	NA	NA	NA
Hex-t1	chr3R:22274791-22278154	-	NA	NA	NA	NA	NA	NA	NA	NA	NA	NA	NA	NA	NA	NA	NA	NA	NA	NA	NA	NA	NA	NA	NA	NA	NA	NA	NA	NA	NA	NA	NA	NA	NA	NA	NA	NA	NA	NA	NA	NA	NA	NA	NA	NA	NA	NA	NA
CG16717	chr3L:9624914-9674164	-	NA	NA	NA	NA	NA	1.0469816133920709	NA	NA	NA	NA	NA	NA	NA	NA	NA	NA	NA	NA	NA	NA	NA	NA	NA	NA	NA	NA	NA	NA	NA	NA	NA	NA	NA	NA	NA	NA	NA	NA	NA	NA	NA	NA	NA	1.2429326939068825	NA	NA	NA
CG33764	chr3L:4263641-4277803	-	NA	NA	NA	NA	NA	NA	NA	NA	NA	NA	NA	NA	NA	NA	NA	NA	NA	NA	NA	NA	NA	NA	NA	NA	NA	NA	NA	NA	NA	NA	NA	NA	NA	NA	NA	NA	NA	NA	NA	NA	NA	NA	NA	NA	NA	NA	NA
CG10932	chrX:7781299-7782785	-	NA	NA	NA	NA	NA	NA	NA	NA	NA	NA	NA	NA	NA	NA	NA	NA	NA	NA	NA	NA	NA	NA	NA	NA	NA	-1.4444177891152108	NA	NA	NA	NA	NA	NA	NA	NA	NA	NA	NA	NA	NA	NA	NA	NA	NA	NA	NA	NA	NA
Ih	chr2R:10163808-10187198	-	NA	NA	NA	NA	1.2937237672872548	1.1455540415728411	NA	NA	NA	NA	NA	NA	NA	1.4106881346582463	NA	NA	NA	1.6150176542415284	NA	NA	NA	NA	NA	NA	NA	NA	NA	NA	NA	NA	NA	NA	NA	NA	NA	NA	NA	NA	NA	NA	1.8314910260678854	NA	NA	NA	NA	NA	NA
CG11134	chrX:13630599-13638763	-	NA	NA	NA	NA	NA	NA	NA	NA	NA	NA	NA	NA	NA	NA	NA	NA	NA	NA	NA	NA	NA	NA	NA	NA	NA	NA	NA	NA	NA	NA	NA	NA	NA	NA	NA	NA	NA	NA	NA	NA	NA	NA	NA	NA	NA	NA	NA
SoxN	chr2L:8825624-8829670	-	NA	NA	NA	NA	NA	NA	NA	NA	NA	NA	NA	NA	NA	NA	NA	NA	NA	NA	NA	NA	NA	NA	NA	NA	NA	NA	NA	NA	NA	NA	NA	NA	NA	NA	NA	NA	NA	NA	NA	NA	NA	NA	NA	NA	NA	NA	NA
Pfrx	chrX:19389537-19403391	-	NA	NA	NA	NA	NA	NA	NA	NA	NA	NA	NA	NA	NA	NA	NA	NA	NA	NA	NA	NA	NA	NA	NA	NA	NA	NA	NA	NA	NA	NA	NA	NA	NA	NA	NA	NA	NA	NA	NA	NA	NA	NA	NA	NA	NA	NA	NA
Sox102F	chr4:821045-855179	-	NA	NA	NA	NA	NA	NA	NA	NA	-1.5082982573555961	NA	NA	NA	NA	NA	NA	NA	NA	NA	-1.0287829828723736	NA	NA	NA	NA	NA	NA	NA	NA	NA	NA	NA	NA	NA	NA	NA	NA	NA	NA	NA	NA	NA	NA	NA	NA	NA	NA	NA	NA
CG6479	chr3L:17330121-17332373	-	NA	NA	NA	NA	NA	NA	NA	NA	NA	NA	NA	NA	NA	NA	NA	NA	NA	NA	NA	NA	NA	NA	NA	NA	NA	NA	NA	NA	NA	NA	NA	NA	NA	NA	NA	NA	NA	NA	NA	NA	NA	NA	NA	NA	NA	NA	NA
CG15098	chr2R:14720821-14722374	-	NA	NA	NA	NA	NA	NA	NA	NA	NA	NA	NA	NA	NA	NA	NA	NA	NA	NA	NA	NA	NA	NA	NA	NA	NA	NA	NA	NA	NA	NA	NA	NA	NA	NA	NA	NA	NA	NA	NA	NA	NA	NA	NA	NA	NA	NA	NA
CG17075	chr2L:252486-271758	-	NA	NA	NA	NA	NA	NA	NA	NA	NA	NA	NA	NA	NA	NA	NA	NA	NA	NA	NA	NA	NA	NA	NA	NA	NA	NA	NA	NA	NA	NA	NA	NA	NA	NA	NA	NA	NA	NA	NA	NA	NA	NA	NA	NA	NA	NA	NA
fru	chr3R:14241176-14371357	-	NA	NA	NA	NA	NA	NA	NA	NA	NA	NA	NA	NA	NA	NA	NA	NA	NA	NA	NA	NA	NA	NA	NA	NA	NA	NA	NA	NA	NA	NA	NA	NA	NA	NA	NA	NA	NA	NA	NA	NA	NA	NA	NA	NA	NA	NA	NA
Cyp6a17	chr2R:10761366-10765212	-	NA	NA	NA	NA	1.0420649440300129	NA	NA	NA	NA	NA	NA	NA	NA	NA	NA	NA	NA	NA	NA	NA	NA	NA	NA	NA	NA	NA	NA	NA	NA	NA	NA	NA	NA	NA	NA	NA	NA	NA	NA	NA	NA	NA	NA	NA	NA	NA	NA
CG10638	chr3L:12491205-12494427	-	NA	NA	NA	NA	NA	NA	NA	NA	NA	NA	NA	NA	NA	NA	NA	NA	NA	NA	NA	NA	NA	NA	NA	NA	NA	NA	NA	NA	NA	NA	NA	NA	NA	NA	NA	NA	NA	NA	NA	NA	NA	NA	NA	NA	NA	NA	NA
CG33095	chr3R:20923363-20927868	-	NA	NA	NA	NA	NA	NA	NA	NA	NA	NA	NA	NA	NA	NA	NA	NA	NA	NA	NA	NA	NA	NA	NA	NA	NA	NA	NA	NA	NA	NA	NA	NA	NA	NA	NA	NA	NA	NA	NA	NA	NA	NA	NA	NA	NA	NA	NA
eRF1	chr3L:20341302-20349794	-	NA	NA	NA	NA	NA	NA	NA	NA	NA	NA	NA	NA	NA	NA	NA	NA	NA	NA	NA	NA	NA	NA	NA	NA	NA	NA	NA	NA	NA	NA	NA	NA	NA	NA	NA	NA	NA	NA	NA	NA	NA	NA	NA	NA	NA	NA	NA
CG31019	chr3R:26418569-26427289	-	NA	NA	NA	1.7467725110777903	NA	NA	-2.7500199262154434	NA	NA	NA	NA	3.1866303227322654	NA	NA	-3.3693406716937466	NA	-2.2698712492175783	NA	NA	NA	NA	-2.7374515936059542	-2.8385392900204831	NA	NA	NA	NA	NA	-1.7413841641876207	NA	NA	NA	NA	NA	NA	NA	2.5039972659589074	NA	NA	NA	NA	NA	NA	NA	NA	1.8771105678104445	NA
CG18516	chr3R:11374335-11378555	-	NA	NA	NA	NA	NA	NA	NA	NA	NA	NA	NA	NA	NA	NA	NA	NA	NA	NA	NA	NA	NA	NA	NA	NA	NA	NA	NA	NA	NA	NA	NA	NA	NA	NA	NA	NA	NA	NA	NA	NA	NA	NA	NA	NA	NA	NA	NA
CG12910	chr2R:6152667-6194532	-	-2.058507141911853	NA	NA	NA	NA	NA	NA	-2.2684026511294846	NA	1.0697218571519405	NA	NA	NA	NA	NA	NA	1.0293630661180138	NA	-1.761216414802405	NA	NA	NA	NA	NA	NA	NA	NA	NA	-1.4237137152749071	NA	NA	NA	NA	NA	NA	NA	NA	NA	NA	NA	1.1089940582534938	NA	NA	NA	NA	NA	NA
CG7856	chr2R:1938462-1956185	-	NA	NA	NA	NA	NA	NA	NA	NA	NA	NA	NA	NA	NA	NA	NA	NA	NA	NA	NA	NA	NA	NA	NA	NA	NA	NA	NA	NA	NA	NA	NA	NA	NA	NA	NA	NA	NA	NA	NA	NA	NA	NA	NA	NA	NA	NA	NA
boi	chrX:2338196-2364162	-	NA	1.1769322125239139	NA	NA	NA	1.2342746721266622	1.0591856449034065	NA	NA	NA	NA	NA	NA	1.0418571031430819	NA	NA	NA	NA	NA	NA	NA	NA	NA	NA	NA	-1.5047990173328496	-1.0252132281310897	NA	NA	NA	NA	1.0120643134218479	NA	NA	NA	NA	NA	NA	NA	NA	NA	NA	NA	NA	NA	NA	1.1435800454474629
CG1910	chr3R:27569993-27577537	-	NA	NA	NA	NA	NA	NA	NA	NA	NA	NA	NA	NA	NA	NA	NA	NA	NA	NA	NA	NA	NA	NA	NA	NA	NA	NA	NA	NA	NA	NA	NA	NA	NA	NA	NA	NA	NA	NA	NA	NA	NA	NA	NA	NA	NA	NA	NA
Hsp83	chr3L:3192968-3197615	-	NA	NA	NA	NA	NA	NA	NA	NA	NA	NA	NA	NA	NA	NA	NA	NA	NA	NA	NA	NA	NA	NA	NA	NA	NA	NA	NA	NA	NA	NA	NA	NA	NA	NA	NA	NA	NA	NA	NA	NA	NA	NA	NA	NA	NA	NA	NA
CG7607	chr3L:11191181-11199146	-	NA	NA	NA	NA	NA	NA	NA	NA	NA	NA	NA	NA	NA	NA	NA	NA	NA	NA	NA	NA	NA	NA	NA	NA	NA	NA	NA	NA	1.6255758407090475	NA	NA	NA	NA	NA	NA	NA	NA	NA	NA	NA	NA	NA	NA	NA	NA	NA	NA
CalpC	chrX:16219647-16224970	-	NA	NA	NA	NA	NA	NA	NA	NA	NA	NA	NA	NA	NA	NA	NA	NA	NA	NA	NA	NA	NA	NA	NA	NA	NA	NA	NA	NA	1.1565639247324546	NA	NA	NA	NA	NA	NA	NA	NA	NA	NA	NA	NA	NA	NA	NA	NA	NA	NA
Ir40a	chr2L:22189457-22197926	-	NA	NA	NA	NA	NA	NA	NA	NA	NA	NA	NA	NA	NA	NA	NA	NA	NA	NA	NA	NA	NA	NA	NA	NA	NA	NA	NA	NA	NA	NA	NA	NA	NA	NA	NA	NA	NA	1.0482251892478651	NA	NA	NA	1.2804027927391188	NA	NA	1.1997248745480407	NA	NA
CG5302	chr3R:11458604-11464977	-	NA	NA	NA	NA	NA	NA	NA	-3.2345516337233526	NA	NA	NA	NA	NA	NA	NA	NA	NA	NA	NA	-2.6926964435421996	-2.3957461428827362	-3.2448687544722454	-2.7002167531393519	NA	-2.3728982546336481	-4.0897874830718974	-3.660491198970949	-2.9024442125090362	NA	-2.4567087803045209	-2.5982355230631651	NA	-2.190062524062117	-3.7436623684855341	-2.5218206534604231	-2.2593482048931834	-1.5959806851111185	-1.8588697493763786	-3.514345713194281	NA	NA	-1.9788281614155769	-1.8263664771771952	-2.002908122122725	-2.5276504069675689	-1.2684290507416613	NA
inaF-B	chrX:11618234-11630650	-	NA	NA	NA	NA	NA	NA	NA	NA	NA	NA	NA	NA	1.0874172621736102	NA	NA	NA	NA	NA	NA	NA	NA	NA	NA	NA	NA	NA	NA	NA	NA	NA	NA	NA	NA	NA	NA	NA	NA	NA	NA	NA	NA	NA	NA	NA	NA	NA	1.1809397495759224
l(2)k07824	chr2R:12233342-12235003	-	NA	NA	NA	NA	NA	NA	NA	NA	NA	NA	NA	NA	NA	NA	NA	NA	NA	NA	NA	NA	NA	NA	NA	NA	NA	NA	NA	NA	NA	NA	NA	NA	NA	NA	NA	NA	NA	NA	NA	NA	NA	NA	NA	NA	NA	NA	NA
CG15120	chr2R:15385258-15389022	-	NA	NA	NA	NA	NA	NA	NA	NA	NA	NA	NA	NA	NA	NA	NA	NA	NA	NA	NA	NA	NA	NA	NA	NA	NA	NA	NA	NA	NA	NA	NA	NA	NA	NA	NA	NA	NA	NA	NA	NA	NA	NA	NA	NA	NA	NA	NA
Srp54	chr2L:9912906-9915044	-	NA	NA	NA	NA	-3.5282695146310101	NA	NA	NA	NA	NA	NA	NA	NA	NA	NA	NA	NA	NA	NA	NA	NA	NA	NA	NA	NA	1.1494693606311963	NA	NA	NA	NA	NA	NA	NA	NA	NA	NA	NA	NA	NA	NA	NA	NA	NA	NA	NA	NA	NA
iHog	chr2L:6945450-6948886	-	NA	NA	NA	NA	NA	NA	NA	1.2648353303978856	NA	NA	NA	NA	NA	NA	NA	NA	NA	NA	NA	NA	NA	NA	NA	NA	NA	NA	NA	NA	NA	NA	NA	NA	NA	NA	NA	NA	NA	NA	NA	NA	NA	NA	NA	NA	NA	NA	NA
CG13659	chr3R:21121849-21128066	-	NA	NA	NA	NA	NA	NA	NA	NA	NA	NA	NA	NA	NA	NA	NA	NA	NA	NA	NA	NA	NA	NA	NA	NA	NA	NA	NA	NA	NA	NA	NA	NA	NA	NA	NA	NA	NA	NA	NA	NA	NA	NA	NA	NA	NA	NA	NA
PIP82	chrX:8411355-8449191	-	NA	NA	NA	NA	NA	NA	NA	NA	NA	NA	NA	NA	NA	NA	NA	NA	NA	NA	NA	NA	NA	NA	NA	NA	NA	NA	NA	NA	NA	NA	NA	NA	NA	NA	NA	NA	NA	NA	NA	NA	NA	NA	NA	NA	NA	NA	NA
Grip84	chrX:19453463-19459880	-	NA	NA	NA	NA	NA	NA	NA	NA	NA	NA	NA	NA	NA	NA	NA	NA	NA	NA	NA	NA	NA	NA	NA	NA	NA	NA	NA	NA	NA	NA	NA	NA	NA	NA	NA	NA	NA	NA	NA	NA	NA	NA	NA	NA	NA	NA	NA
CG42507,Trl	chr3L:14741028-14762383	-	NA	NA	NA	NA	-1.0023106969302054	NA	NA	1.7383504886864503	NA	NA	NA	NA	NA	NA	NA	NA	NA	NA	NA	NA	NA	NA	NA	NA	NA	NA	NA	NA	NA	NA	-1.5281352597741376	NA	NA	NA	-1.2881925027212895	1.0313167804757988	NA	NA	NA	NA	NA	NA	NA	NA	NA	NA	NA
yellow-g2	chr3L:2276441-2307502	-	NA	NA	NA	NA	NA	NA	NA	NA	NA	NA	NA	NA	NA	NA	NA	NA	NA	NA	NA	NA	NA	NA	NA	NA	NA	NA	NA	NA	NA	NA	NA	NA	NA	NA	NA	NA	NA	NA	NA	NA	NA	NA	NA	NA	NA	NA	NA
CG3216	chr2R:16874337-16878676	-	NA	NA	NA	NA	NA	NA	NA	NA	NA	NA	NA	NA	NA	NA	NA	NA	NA	NA	NA	NA	NA	NA	NA	NA	NA	NA	NA	NA	NA	NA	NA	NA	NA	NA	NA	NA	NA	NA	NA	NA	NA	NA	NA	NA	NA	NA	NA
Sin1	chr2R:10299339-10301365	-	NA	NA	NA	NA	NA	NA	NA	NA	NA	NA	NA	NA	NA	NA	NA	NA	NA	1.2096450859472503	NA	NA	NA	NA	NA	NA	NA	NA	NA	NA	NA	NA	NA	NA	NA	NA	NA	NA	NA	NA	NA	NA	NA	NA	NA	NA	NA	NA	NA
RpS23	chr2R:10102600-10104415	-	NA	NA	NA	NA	NA	NA	NA	NA	NA	NA	NA	NA	NA	NA	NA	NA	NA	NA	NA	NA	NA	NA	NA	NA	NA	NA	NA	NA	NA	NA	-1.2183175689092915	NA	NA	NA	NA	NA	NA	NA	NA	NA	NA	NA	NA	NA	NA	NA	NA
CG11141	chr2R:3347727-3364667	-	NA	NA	NA	NA	NA	NA	NA	NA	NA	NA	NA	NA	NA	NA	NA	NA	NA	NA	NA	NA	NA	NA	NA	NA	NA	NA	NA	NA	NA	NA	NA	NA	NA	NA	NA	NA	NA	NA	NA	NA	NA	NA	NA	NA	NA	NA	NA
CG33214	chr3L:21487116-21500653	-	NA	NA	NA	NA	NA	NA	NA	NA	NA	NA	NA	NA	NA	NA	NA	NA	NA	NA	NA	NA	NA	NA	NA	NA	NA	NA	NA	NA	NA	NA	NA	NA	NA	NA	NA	NA	NA	NA	NA	NA	NA	NA	NA	NA	NA	NA	NA
puc	chr3R:3919835-3948058	-	NA	NA	NA	NA	NA	NA	NA	NA	NA	NA	NA	NA	NA	NA	NA	NA	NA	NA	NA	1.2799310308523444	NA	NA	NA	NA	NA	NA	NA	NA	NA	NA	NA	NA	NA	NA	NA	NA	NA	NA	NA	NA	NA	NA	NA	NA	NA	NA	NA
CheA7a	chrX:7175105-7299812	-	NA	NA	NA	NA	NA	NA	NA	NA	NA	NA	NA	NA	NA	NA	NA	NA	NA	NA	NA	NA	NA	NA	NA	NA	NA	NA	NA	NA	NA	NA	NA	NA	NA	NA	NA	NA	NA	NA	NA	NA	NA	NA	NA	NA	NA	NA	NA
SPE	chr3R:19509782-19513892	-	NA	NA	NA	NA	NA	NA	NA	NA	NA	NA	NA	NA	NA	1.2388100437345446	NA	NA	NA	NA	NA	NA	NA	NA	NA	NA	NA	NA	NA	NA	1.7954842538678679	NA	NA	NA	NA	NA	NA	NA	NA	NA	NA	NA	NA	NA	NA	NA	NA	NA	NA
ppk19	chr3R:25498177-25501158	-	NA	NA	NA	NA	NA	NA	NA	NA	NA	NA	NA	NA	NA	NA	NA	NA	NA	NA	NA	NA	NA	NA	NA	NA	NA	NA	NA	NA	NA	NA	NA	NA	NA	NA	NA	NA	NA	NA	NA	NA	NA	NA	NA	NA	NA	NA	NA
nudC	chr3L:16780672-16822165	-	NA	NA	NA	NA	NA	NA	NA	NA	NA	NA	NA	NA	NA	NA	NA	NA	NA	NA	NA	NA	NA	NA	NA	NA	NA	1.1387355865861837	NA	NA	NA	NA	NA	NA	NA	NA	NA	NA	NA	NA	NA	NA	NA	NA	NA	NA	NA	NA	NA
rempA	chr2L:553129-560551	-	NA	NA	NA	NA	NA	NA	NA	NA	NA	NA	NA	NA	NA	NA	NA	NA	NA	NA	NA	NA	NA	NA	NA	NA	NA	NA	NA	NA	NA	NA	NA	NA	NA	NA	NA	NA	NA	NA	NA	NA	NA	NA	NA	NA	NA	NA	NA
Arp66B	chr3L:8103299-8109186	-	NA	NA	NA	NA	NA	NA	NA	NA	NA	NA	NA	NA	NA	NA	NA	NA	NA	NA	NA	NA	NA	NA	NA	NA	NA	NA	NA	NA	NA	NA	NA	NA	NA	NA	NA	NA	NA	NA	NA	NA	NA	NA	NA	NA	NA	NA	NA
ppk12	chr2R:18314983-18317089	-	NA	NA	NA	NA	NA	NA	NA	NA	NA	NA	NA	NA	NA	NA	NA	NA	NA	NA	NA	NA	NA	NA	NA	NA	NA	NA	NA	NA	NA	NA	NA	NA	NA	NA	NA	NA	NA	NA	NA	NA	NA	NA	NA	NA	NA	NA	NA
CG4804	chr2L:10060451-10064026	-	NA	NA	NA	NA	NA	NA	NA	NA	NA	NA	NA	NA	NA	NA	NA	1.0118008376647147	NA	NA	NA	NA	NA	NA	NA	NA	NA	NA	NA	NA	NA	NA	NA	NA	NA	NA	NA	NA	NA	NA	NA	NA	NA	NA	NA	NA	1.4266645358631072	NA	NA
CG3328	chr2R:20049811-20061183	-	NA	NA	NA	NA	NA	NA	NA	NA	NA	NA	NA	NA	NA	NA	NA	NA	NA	NA	NA	NA	NA	NA	NA	NA	NA	NA	NA	NA	NA	NA	NA	NA	NA	NA	NA	NA	NA	NA	NA	NA	NA	NA	NA	NA	NA	NA	NA
Uhg2	chr2L:9893804-9895003	-	NA	NA	NA	NA	NA	NA	NA	NA	NA	NA	NA	NA	NA	NA	NA	NA	NA	NA	NA	-2.4485141023219339	NA	NA	NA	NA	NA	NA	NA	NA	2.9126629727485667	NA	NA	NA	NA	NA	NA	NA	NA	NA	NA	NA	NA	NA	NA	NA	NA	NA	NA
sd	chrX:15699600-15720788	-	NA	NA	NA	NA	NA	NA	NA	NA	NA	NA	NA	NA	NA	NA	NA	NA	NA	NA	NA	NA	NA	NA	NA	NA	NA	NA	NA	NA	NA	NA	NA	NA	NA	NA	NA	NA	NA	NA	NA	NA	NA	NA	NA	NA	NA	NA	NA
Strn-Mlck	chr2R:11830312-11844465	-	NA	NA	NA	NA	NA	NA	NA	NA	NA	NA	NA	NA	NA	NA	NA	NA	NA	NA	NA	NA	NA	NA	NA	NA	NA	NA	NA	NA	NA	NA	NA	NA	NA	NA	NA	NA	NA	NA	NA	NA	NA	NA	NA	NA	NA	NA	NA
NUCB1	chr3L:17790834-17795534	-	NA	NA	NA	NA	NA	NA	NA	NA	NA	NA	NA	NA	NA	NA	NA	NA	NA	NA	NA	NA	NA	NA	NA	NA	NA	NA	NA	NA	NA	NA	NA	NA	NA	NA	NA	NA	NA	NA	NA	NA	NA	NA	NA	NA	NA	NA	NA
CG8771	chr2R:8567417-8573670	-	NA	NA	NA	NA	NA	NA	NA	NA	NA	NA	NA	NA	NA	NA	NA	NA	NA	NA	NA	NA	NA	NA	NA	NA	NA	NA	NA	NA	NA	NA	NA	NA	NA	NA	NA	NA	NA	NA	NA	NA	NA	NA	NA	NA	NA	NA	NA
Mst36Fa	chr2L:18675182-18676998	-	NA	NA	NA	NA	NA	NA	NA	NA	NA	NA	NA	NA	NA	2.5047508407037635	NA	NA	NA	1.3417770689564803	NA	NA	1.24421453802643	NA	NA	NA	NA	NA	NA	NA	NA	NA	NA	NA	NA	NA	NA	NA	NA	NA	NA	NA	NA	NA	NA	NA	NA	NA	NA
MIP10903	chr3L:22129183-22240833	-	NA	NA	NA	NA	NA	NA	NA	NA	NA	NA	NA	NA	NA	NA	NA	NA	NA	NA	NA	NA	NA	NA	NA	NA	NA	NA	NA	NA	NA	NA	NA	NA	NA	NA	NA	NA	NA	NA	NA	NA	NA	NA	NA	NA	NA	NA	NA
CG8160	chr2R:11214453-11216118	-	NA	NA	NA	NA	NA	NA	NA	NA	NA	NA	NA	NA	NA	NA	NA	NA	NA	NA	NA	NA	NA	NA	NA	NA	NA	NA	NA	NA	NA	NA	NA	NA	NA	NA	NA	NA	NA	NA	NA	NA	NA	NA	NA	NA	NA	NA	NA
CG9007	chr3L:13995199-14013253	-	NA	NA	NA	NA	NA	NA	NA	NA	NA	NA	NA	NA	NA	NA	NA	NA	NA	NA	NA	NA	NA	NA	NA	NA	NA	NA	NA	NA	NA	NA	NA	NA	NA	NA	NA	NA	NA	NA	NA	NA	NA	NA	-1.1032706772895771	NA	NA	NA	NA
CG5646	chr3R:23385076-23387186	-	NA	NA	NA	NA	NA	NA	NA	NA	NA	NA	NA	NA	NA	NA	NA	NA	NA	NA	NA	NA	NA	NA	NA	NA	NA	NA	1.1477062831364038	NA	1.1229750354942085	NA	NA	NA	NA	NA	NA	NA	NA	NA	1.0635635521944209	NA	NA	NA	1.2463382495854769	1.036663707540961	NA	NA	NA
CG2604	chr3R:1047285-1049285	-	NA	NA	NA	NA	NA	NA	NA	NA	NA	NA	NA	NA	NA	NA	NA	NA	NA	NA	NA	NA	NA	NA	NA	NA	NA	NA	NA	NA	NA	NA	NA	NA	NA	NA	NA	NA	NA	NA	NA	NA	NA	NA	NA	NA	NA	NA	NA
CG6115	chr2L:16887061-16888030	-	NA	NA	NA	NA	NA	NA	NA	NA	NA	NA	NA	NA	NA	NA	NA	NA	NA	NA	NA	NA	NA	NA	NA	NA	NA	NA	NA	NA	NA	NA	NA	NA	NA	NA	NA	NA	NA	NA	NA	NA	NA	NA	NA	NA	NA	NA	NA
CG14817	chrX:1767864-1771295	-	NA	NA	NA	NA	NA	NA	NA	NA	NA	NA	NA	NA	NA	NA	NA	NA	NA	NA	NA	NA	NA	NA	NA	NA	NA	NA	NA	NA	NA	NA	NA	NA	NA	NA	NA	NA	NA	NA	NA	NA	NA	NA	NA	NA	NA	-1.0626934261032965	NA
Sr-CI	chr2L:4120342-4124158	-	NA	NA	NA	NA	NA	NA	NA	-2.407511622385945	NA	NA	NA	NA	NA	NA	NA	NA	NA	NA	NA	NA	NA	NA	NA	NA	NA	NA	-1.4780438974042716	NA	NA	NA	NA	NA	NA	-1.1874662703581964	NA	NA	NA	NA	NA	NA	NA	NA	NA	NA	NA	NA	NA
Drep-3	chr2R:7940414-7950393	-	NA	NA	NA	NA	NA	NA	NA	NA	NA	NA	NA	NA	NA	NA	NA	NA	NA	NA	NA	NA	NA	NA	NA	NA	NA	NA	NA	NA	NA	NA	NA	NA	NA	NA	NA	NA	NA	NA	NA	NA	NA	NA	NA	NA	NA	NA	NA
CG8129	chr3R:5191068-5220408	-	NA	NA	NA	NA	NA	NA	NA	NA	NA	-1.3070404818774257	NA	NA	-1.435960299683106	NA	NA	NA	NA	NA	NA	NA	NA	NA	-1.5102949698461261	NA	NA	NA	-1.6160860623655238	NA	NA	NA	NA	-1.2925473470713722	-1.346719706144152	-2.1530101955638243	-1.6130272042774996	NA	-1.5180561873447893	-1.9855661069938655	NA	NA	NA	NA	-1.4182793927169806	NA	NA	-1.210602038774603	-1.3536169038512114
CG32626	chrX:13724739-13739918	-	NA	NA	NA	NA	NA	NA	NA	NA	NA	NA	NA	NA	NA	NA	NA	NA	NA	NA	NA	NA	NA	NA	NA	NA	NA	NA	NA	NA	NA	NA	NA	NA	NA	NA	NA	NA	NA	NA	NA	NA	NA	NA	NA	NA	NA	NA	NA
chr3R_12033589_12034831.0	chr3R:12033588-12034831	-	NA	NA	NA	NA	NA	NA	NA	NA	NA	NA	NA	NA	NA	NA	NA	2.0267920050277985	NA	NA	NA	NA	NA	NA	NA	NA	NA	NA	NA	NA	NA	NA	NA	NA	NA	NA	NA	NA	NA	NA	NA	NA	NA	NA	NA	NA	NA	NA	NA
DMG4-MB6.chrX.12.008	chrX:6255507-6257052	-	NA	NA	NA	NA	NA	NA	NA	NA	NA	NA	NA	NA	NA	NA	NA	NA	NA	NA	NA	NA	NA	NA	NA	NA	NA	NA	NA	NA	1.2005325774439597	NA	NA	NA	NA	NA	NA	NA	NA	NA	NA	NA	NA	NA	NA	NA	NA	NA	NA
CG8788	chr2R:5025813-5029545	-	NA	NA	NA	NA	NA	NA	NA	NA	NA	NA	NA	NA	NA	NA	NA	NA	NA	NA	NA	NA	NA	NA	NA	NA	NA	-1.4086112606297132	-1.1815201399209199	NA	NA	NA	NA	NA	NA	NA	NA	NA	NA	NA	NA	NA	NA	NA	NA	NA	NA	NA	NA
CG7172	chr3L:21561158-21562012	-	NA	NA	NA	NA	NA	NA	NA	NA	NA	NA	NA	NA	NA	NA	NA	NA	NA	NA	NA	NA	NA	NA	NA	NA	NA	NA	NA	NA	NA	NA	NA	NA	NA	NA	NA	NA	NA	NA	NA	NA	NA	NA	NA	NA	NA	NA	NA
CG5727	chr2L:10209834-10210713	-	NA	NA	NA	NA	NA	NA	NA	NA	NA	NA	NA	NA	NA	NA	NA	NA	NA	NA	NA	NA	NA	NA	NA	NA	NA	NA	NA	NA	NA	NA	NA	NA	NA	NA	-1.3639009401688182	NA	NA	NA	NA	NA	NA	NA	NA	NA	NA	NA	NA
CG34002	chr3L:17851567-17853582	-	NA	NA	NA	NA	NA	NA	NA	NA	NA	NA	NA	NA	NA	NA	NA	NA	NA	NA	NA	NA	NA	NA	NA	NA	1.575834329825496	NA	NA	NA	1.6779249315067384	NA	NA	NA	NA	NA	NA	NA	NA	NA	NA	NA	NA	NA	NA	NA	NA	NA	NA
CG42390	chr3R:17943361-17959089	-	NA	NA	NA	NA	NA	NA	NA	NA	-1.3466146645792638	NA	-1.3826525950477611	NA	NA	NA	NA	NA	NA	NA	-1.020248898899524	2.2376088050847707	NA	NA	NA	NA	NA	NA	1.3485592302208322	NA	NA	NA	NA	NA	NA	1.2818912440507366	NA	NA	NA	NA	NA	NA	NA	NA	NA	NA	NA	NA	NA
U26	chr2L:8445832-8449612	-	NA	NA	NA	NA	NA	NA	NA	NA	NA	NA	NA	NA	NA	NA	NA	NA	NA	NA	NA	NA	NA	NA	NA	NA	NA	NA	NA	NA	1.521991608086791	NA	NA	NA	NA	NA	NA	NA	NA	NA	NA	NA	NA	NA	NA	NA	NA	NA	NA
CG2811	chr2R:20825725-20830021	-	NA	NA	NA	NA	NA	NA	NA	NA	NA	NA	NA	NA	NA	NA	NA	NA	NA	NA	NA	-2.5489761039265333	NA	NA	NA	NA	NA	NA	NA	-1.193635612215574	NA	NA	-1.3019772419330995	NA	NA	NA	NA	NA	NA	NA	NA	NA	NA	NA	NA	NA	NA	-1.0528233186907467	NA
cbt	chr2L:476319-479935	-	NA	NA	NA	NA	NA	NA	NA	NA	NA	NA	NA	NA	NA	NA	NA	NA	NA	NA	NA	NA	NA	NA	NA	NA	NA	1.0173252867251665	NA	NA	NA	NA	NA	NA	NA	NA	NA	NA	NA	NA	NA	NA	NA	NA	NA	NA	NA	NA	NA
CG34402	chr3R:8211933-8228627	-	NA	NA	NA	NA	2.9204823253412346	NA	2.6918885470650769	NA	NA	NA	NA	3.6746136503714273	NA	NA	3.5807516404924651	NA	NA	NA	2.7905390264647978	NA	NA	NA	NA	3.689964209670622	2.1863643858782975	NA	NA	NA	NA	NA	3.668866160217314	NA	3.5686786593490059	-2.1233317341030014	NA	1.5646743599489417	NA	NA	NA	NA	NA	NA	NA	NA	NA	3.5068426464693743	NA
Cyp12b2	chr2R:14642499-14648712	-	NA	NA	NA	NA	NA	NA	NA	NA	NA	NA	NA	NA	NA	NA	NA	NA	NA	NA	NA	NA	NA	NA	NA	NA	NA	NA	NA	NA	NA	NA	NA	NA	NA	NA	NA	NA	NA	NA	NA	NA	NA	NA	NA	NA	NA	NA	NA
Aats-thr	chr2L:12103727-12107030	-	NA	NA	NA	NA	NA	NA	NA	NA	NA	NA	NA	NA	NA	NA	NA	NA	NA	NA	NA	NA	NA	NA	NA	NA	NA	NA	NA	NA	NA	NA	NA	NA	NA	NA	NA	NA	NA	NA	NA	NA	NA	NA	NA	NA	NA	NA	NA
CycG	chr3R:27422354-27441862	-	NA	NA	NA	NA	NA	NA	NA	NA	NA	NA	NA	NA	NA	NA	NA	NA	NA	NA	NA	NA	NA	NA	NA	NA	NA	NA	NA	NA	NA	NA	NA	NA	NA	NA	NA	NA	NA	NA	NA	NA	NA	NA	NA	NA	NA	NA	NA
GstD4	chr3R:8199823-8200546	-	NA	NA	NA	NA	NA	NA	NA	NA	NA	NA	NA	NA	NA	NA	NA	NA	NA	NA	NA	NA	NA	NA	NA	NA	NA	2.8206059758016302	NA	NA	NA	NA	NA	NA	NA	NA	NA	NA	NA	NA	NA	NA	NA	NA	NA	NA	NA	NA	NA
CG33521	chr4:1206182-1217492	-	NA	NA	NA	NA	NA	NA	NA	NA	NA	NA	NA	NA	NA	NA	NA	NA	NA	NA	NA	NA	NA	NA	NA	NA	NA	NA	NA	NA	NA	NA	NA	NA	NA	NA	NA	NA	NA	NA	NA	NA	NA	NA	NA	NA	NA	NA	NA
CG8121	chr3R:5160823-5163229	-	NA	NA	NA	NA	NA	NA	NA	NA	NA	NA	NA	NA	NA	NA	NA	NA	NA	NA	NA	NA	NA	NA	NA	NA	NA	NA	NA	NA	NA	NA	NA	NA	NA	NA	NA	NA	NA	NA	NA	NA	NA	1.2126507403019808	NA	NA	NA	NA	NA
CG4091	chr2R:19585527-19589942	-	NA	NA	NA	NA	NA	NA	NA	-1.3312870958649352	NA	NA	NA	NA	NA	NA	NA	NA	NA	NA	NA	NA	NA	NA	NA	NA	NA	NA	NA	NA	NA	NA	NA	NA	NA	NA	NA	NA	NA	NA	NA	NA	NA	NA	NA	NA	NA	NA	NA
sut3	chr2R:3976903-3978805	-	NA	NA	NA	NA	NA	NA	NA	2.4691271199457834	NA	NA	NA	NA	NA	NA	NA	NA	NA	NA	NA	NA	NA	NA	NA	NA	NA	NA	NA	NA	NA	NA	NA	NA	NA	NA	NA	NA	NA	NA	NA	NA	NA	NA	NA	NA	NA	NA	NA
CG9505	chr2L:6367883-6370195	-	NA	NA	NA	NA	NA	NA	NA	-1.7776269883790841	NA	NA	NA	NA	NA	NA	NA	NA	NA	NA	NA	NA	NA	NA	NA	NA	NA	1.5778039620699726	1.0998354418818055	NA	NA	NA	NA	NA	NA	NA	NA	NA	NA	NA	NA	NA	NA	NA	NA	NA	NA	NA	NA
noncoding_23059	chrX:11031914-11037796	-	NA	NA	NA	NA	NA	NA	NA	NA	NA	NA	NA	NA	NA	NA	NA	NA	NA	NA	NA	NA	NA	NA	NA	NA	NA	NA	NA	NA	NA	NA	NA	NA	NA	NA	NA	NA	NA	NA	NA	NA	NA	NA	NA	NA	NA	1.4505293282354594	NA
CG13258	chr2L:16292005-16293639	-	NA	NA	NA	NA	NA	NA	NA	NA	NA	NA	NA	NA	NA	NA	NA	NA	NA	NA	NA	NA	NA	NA	NA	NA	NA	NA	NA	NA	NA	NA	NA	NA	NA	NA	NA	NA	NA	NA	NA	NA	NA	NA	NA	NA	NA	NA	NA
kar	chr3R:8507901-8515398	-	NA	NA	NA	NA	NA	NA	NA	1.8490280595359796	NA	NA	1.4970929903140653	NA	NA	NA	NA	NA	NA	NA	NA	2.4628688451804579	1.2525894181257633	NA	NA	NA	NA	NA	NA	NA	NA	NA	NA	NA	NA	1.1514128826134125	NA	NA	NA	NA	NA	NA	NA	NA	1.140921126708774	1.2190458840122034	NA	1.1159449122802443	NA
Gclm	chr3R:18510727-18512249	-	NA	NA	NA	NA	NA	NA	NA	NA	NA	NA	NA	NA	NA	NA	NA	NA	NA	NA	NA	NA	NA	NA	NA	NA	NA	NA	NA	NA	NA	NA	NA	NA	NA	NA	NA	NA	NA	NA	NA	NA	NA	NA	NA	NA	NA	NA	NA
CG32119	chr3L:13221652-13272787	-	NA	NA	NA	NA	NA	NA	NA	NA	NA	NA	NA	-20	NA	NA	NA	NA	NA	NA	NA	NA	NA	NA	NA	NA	NA	-20	NA	NA	NA	NA	NA	NA	NA	NA	NA	NA	NA	NA	NA	NA	NA	NA	NA	NA	NA	NA	NA
Dpy-30L1	chr2L:10732748-10736082	-	NA	NA	NA	NA	NA	NA	NA	NA	NA	NA	NA	NA	NA	NA	NA	NA	NA	NA	NA	NA	NA	NA	NA	NA	NA	NA	NA	NA	NA	NA	NA	NA	NA	NA	NA	NA	NA	NA	NA	NA	NA	NA	NA	NA	NA	NA	NA
noncoding_20813	chr4:888449-933859	-	NA	NA	NA	NA	NA	NA	NA	NA	NA	NA	NA	NA	NA	NA	NA	NA	NA	NA	NA	NA	NA	NA	NA	NA	1.1914521789583832	1.2200280559955663	NA	NA	NA	NA	NA	NA	NA	1.3134964631799073	NA	NA	NA	NA	NA	NA	NA	1.1777548370279596	NA	NA	NA	1.151751252273731	NA
CG15332	chrX:7847884-7850023	-	NA	NA	NA	NA	NA	NA	NA	NA	NA	NA	NA	NA	NA	NA	NA	NA	NA	NA	NA	2.5973311149869387	NA	NA	NA	NA	NA	2.6876518287373128	1.8233898980831347	NA	2.1092180978045452	NA	NA	NA	NA	NA	NA	NA	NA	NA	NA	NA	NA	NA	NA	NA	NA	NA	NA
pcx	chrX:2119237-2136071	-	NA	NA	NA	NA	NA	NA	NA	NA	NA	NA	NA	NA	NA	NA	NA	NA	NA	NA	NA	NA	NA	NA	NA	NA	NA	NA	NA	NA	NA	NA	NA	NA	NA	NA	NA	NA	NA	NA	NA	NA	NA	NA	NA	NA	NA	NA	NA
Fur2	chrX:16267050-16275877	-	NA	NA	NA	NA	NA	NA	NA	NA	NA	NA	NA	NA	NA	NA	NA	NA	NA	NA	NA	NA	NA	NA	NA	NA	NA	NA	NA	NA	NA	NA	NA	NA	NA	NA	NA	NA	NA	NA	NA	NA	NA	NA	NA	NA	NA	NA	NA
CG2187	chr3R:27581024-27584361	-	NA	NA	NA	NA	NA	NA	NA	NA	NA	NA	NA	NA	NA	NA	NA	NA	NA	NA	NA	NA	NA	NA	NA	NA	NA	NA	NA	NA	NA	NA	NA	NA	NA	NA	NA	NA	NA	NA	NA	NA	NA	NA	NA	NA	NA	NA	NA
CG15322	chrX:20027611-20032913	-	NA	NA	NA	NA	NA	NA	NA	NA	NA	NA	NA	NA	NA	NA	NA	NA	NA	NA	NA	NA	NA	NA	NA	NA	NA	NA	NA	NA	NA	NA	NA	NA	NA	NA	NA	NA	NA	NA	NA	NA	NA	NA	NA	NA	NA	NA	NA
CG34015	chrX:16341541-16342382	-	NA	NA	NA	NA	NA	NA	NA	NA	NA	NA	NA	NA	NA	NA	NA	NA	NA	NA	NA	NA	NA	NA	NA	NA	NA	NA	NA	NA	NA	NA	NA	NA	NA	NA	NA	NA	NA	NA	NA	NA	NA	NA	NA	NA	NA	-1.4047874658632091	NA
bel	chr3R:4480793-4486483	-	NA	NA	NA	NA	NA	NA	NA	NA	NA	NA	NA	NA	NA	NA	NA	NA	NA	NA	NA	NA	NA	NA	NA	NA	NA	NA	NA	NA	NA	NA	NA	NA	NA	NA	NA	NA	NA	NA	NA	NA	NA	NA	NA	NA	NA	NA	NA
Dhc98D	chr3R:24312659-24346327	-	NA	NA	NA	NA	NA	NA	NA	NA	NA	NA	NA	NA	NA	NA	NA	NA	NA	NA	NA	NA	NA	NA	NA	NA	NA	NA	NA	NA	NA	NA	NA	NA	NA	NA	NA	NA	NA	NA	NA	NA	NA	NA	NA	NA	NA	NA	NA
Vha14	chr2R:11566930-11567585	-	NA	NA	NA	NA	NA	NA	NA	NA	NA	NA	NA	NA	NA	NA	NA	NA	NA	NA	NA	NA	NA	NA	NA	NA	NA	NA	NA	NA	NA	NA	NA	NA	NA	NA	NA	NA	NA	NA	NA	NA	NA	NA	NA	NA	NA	NA	NA
CG30414	chr2R:19271074-19272991	-	NA	NA	NA	NA	NA	NA	NA	NA	NA	NA	NA	NA	NA	NA	NA	NA	NA	NA	NA	NA	NA	NA	NA	NA	NA	NA	NA	NA	NA	NA	NA	NA	NA	NA	NA	NA	NA	NA	NA	NA	NA	NA	NA	NA	NA	NA	NA
noncoding_21067	chrU:7542769-7543901	-	NA	NA	NA	NA	NA	NA	NA	NA	NA	NA	NA	NA	NA	NA	NA	NA	NA	NA	NA	NA	NA	NA	NA	NA	NA	-1.3868224927003858	NA	NA	NA	NA	NA	NA	NA	NA	NA	NA	NA	NA	NA	NA	NA	NA	NA	NA	NA	NA	NA
CG32335	chr3L:1201246-1206888	-	NA	NA	NA	NA	NA	NA	NA	NA	NA	NA	NA	NA	NA	NA	NA	NA	NA	NA	NA	NA	NA	NA	NA	NA	NA	NA	NA	NA	NA	NA	NA	NA	NA	NA	NA	NA	NA	NA	NA	NA	NA	NA	NA	NA	NA	NA	NA
CG14340	chr2L:1108537-1114140	-	NA	NA	NA	NA	NA	NA	NA	NA	NA	NA	NA	NA	NA	NA	NA	NA	NA	NA	NA	NA	NA	NA	NA	NA	1.2219062195928652	NA	NA	NA	NA	NA	NA	NA	-1.9870578837182082	NA	NA	NA	NA	NA	NA	-1.5003898835660661	NA	NA	NA	1.1991735452962373	NA	NA	1.1531986107409535
CG10465	chr2R:1227146-1228573	-	NA	NA	NA	NA	NA	NA	NA	NA	NA	NA	NA	NA	NA	NA	NA	NA	NA	NA	NA	NA	NA	NA	NA	NA	NA	NA	NA	NA	NA	NA	NA	NA	NA	NA	-1.0762566253836832	NA	NA	NA	NA	NA	NA	NA	NA	NA	NA	NA	NA
chr2L_1199311_1199719.0	chr2L:1199310-1199719	-	NA	NA	NA	NA	NA	NA	NA	NA	NA	NA	NA	NA	NA	NA	NA	NA	NA	NA	NA	NA	NA	NA	NA	NA	NA	4.7906540657611609	NA	NA	NA	3.9373221594922847	NA	NA	NA	NA	NA	NA	NA	NA	NA	NA	NA	NA	3.540961729717504	3.6958389515980192	NA	NA	NA
CG31191	chr3R:16734934-16771326	-	NA	NA	NA	NA	NA	NA	NA	NA	NA	NA	NA	NA	NA	NA	NA	NA	NA	NA	NA	NA	NA	NA	NA	NA	NA	NA	NA	NA	NA	NA	NA	NA	NA	NA	NA	NA	NA	NA	NA	NA	NA	NA	NA	NA	NA	NA	NA
CG12362	chr3L:10405868-10407877	-	NA	NA	NA	NA	NA	NA	NA	NA	NA	NA	3.2940384366767601	NA	NA	NA	NA	1.9753993197601627	NA	NA	NA	NA	NA	NA	NA	NA	NA	NA	2.9280300993350834	NA	NA	NA	NA	NA	NA	NA	NA	NA	NA	NA	NA	NA	NA	NA	NA	NA	NA	NA	NA
CG32060	chr3L:10415841-10422466	-	NA	NA	NA	NA	NA	NA	NA	NA	NA	NA	NA	NA	NA	NA	NA	3.3690589725060565	NA	NA	NA	NA	NA	NA	NA	NA	NA	NA	NA	NA	NA	NA	NA	NA	NA	NA	NA	NA	NA	NA	NA	NA	NA	NA	NA	NA	NA	NA	NA
chr3R_15278155_15279093.0	chr3R:15238411-15286035	-	NA	NA	NA	NA	NA	NA	NA	NA	NA	NA	NA	NA	NA	NA	NA	NA	NA	NA	NA	NA	NA	NA	NA	NA	NA	NA	NA	NA	NA	NA	NA	NA	NA	NA	NA	NA	NA	NA	NA	NA	NA	NA	NA	NA	NA	NA	NA
yu	chrX:5306412-5314933	-	NA	NA	NA	NA	NA	NA	NA	NA	NA	NA	NA	NA	NA	NA	NA	NA	NA	NA	NA	NA	NA	NA	NA	NA	NA	NA	NA	NA	NA	NA	NA	NA	NA	NA	NA	NA	NA	NA	NA	NA	NA	NA	NA	NA	NA	NA	-1.8474304370309913
cdc2c	chr3R:16561230-16564933	-	NA	NA	NA	-1.238837454617475	NA	NA	NA	NA	NA	NA	NA	NA	-1.2096935496995338	NA	-1.1136010966676562	NA	-1.2139903716872327	NA	-1.0607168443912041	-2.7056693445234399	NA	NA	-1.2444295342807854	NA	NA	-2.4952701977017631	-2.0793769853166033	NA	-1.4122170528895814	-1.0874168129810573	-1.8774335172908436	NA	NA	NA	NA	-1.0870664114625286	NA	NA	-1.5345625183745211	NA	NA	-1.9166895656755387	NA	-1.0702552808408912	NA	-1.3388845185848057	NA
Cp18	chr3L:8719337-8720731	-	NA	NA	NA	NA	NA	NA	NA	3.2294063644076818	NA	NA	NA	NA	NA	NA	NA	NA	NA	NA	NA	NA	NA	NA	NA	NA	NA	2.9464862433993511	NA	NA	NA	2.9780747232637554	NA	NA	NA	NA	NA	NA	NA	NA	NA	NA	NA	NA	NA	NA	NA	NA	NA
Adgf-D	chr3R:9519764-9531585	-	-3.6748983588813946	NA	NA	NA	-3.7192190243033725	-2.7461066507124761	NA	-2.3999726092780982	NA	-3.821340490323367	-2.675441712681498	NA	NA	NA	NA	-3.6376030770081664	NA	NA	NA	NA	-3.3092619709614315	NA	NA	NA	-3.8753755544631883	NA	-3.1902459033424257	-4.6417496119750039	-3.1250694534028214	NA	NA	NA	NA	-2.8632508203422153	-3.8332922748491312	-4.1030718660357834	-4.6680952365558044	-3.8795981575872429	NA	-3.3436159068019462	NA	NA	-3.4654536740830157	-3.8263212293317155	-2.7831579226573093	-3.5783231410468774	NA
htt	chr3R:24521946-24560411	-	NA	NA	NA	NA	NA	NA	NA	NA	NA	NA	NA	NA	NA	NA	NA	NA	NA	NA	NA	NA	NA	NA	NA	NA	NA	NA	NA	NA	NA	NA	NA	NA	NA	NA	NA	NA	NA	NA	NA	NA	NA	NA	NA	NA	NA	NA	NA
CG7362	chr3R:10567308-10619350	-	NA	NA	NA	NA	NA	NA	NA	NA	NA	NA	NA	NA	NA	NA	NA	NA	NA	NA	NA	NA	NA	NA	NA	NA	NA	4.1253066062710433	NA	NA	NA	NA	NA	NA	NA	NA	NA	NA	NA	NA	NA	NA	NA	NA	NA	NA	NA	NA	NA
psnoRNA:RpL5-a	chr2L:22426868-22429432	-	NA	NA	NA	NA	NA	NA	NA	NA	NA	NA	NA	NA	NA	NA	NA	NA	NA	NA	NA	NA	NA	NA	NA	NA	NA	3.1585728907604822	NA	NA	NA	NA	NA	1.7996451577541064	NA	NA	NA	NA	NA	NA	NA	NA	1.9276947254496528	NA	NA	NA	NA	NA	1.9863988026982222
CG6049	chr3L:21375555-21426267	-	NA	NA	NA	NA	NA	NA	NA	NA	NA	NA	NA	NA	NA	NA	NA	NA	NA	NA	NA	NA	NA	NA	NA	NA	NA	NA	NA	NA	NA	NA	NA	NA	NA	NA	NA	-1.0061217738037909	NA	NA	-1.9233371966903343	NA	NA	NA	NA	NA	NA	NA	NA
MED14	chr3L:593192-652916	-	NA	NA	NA	NA	NA	NA	NA	NA	NA	NA	NA	NA	NA	NA	NA	NA	NA	NA	NA	NA	NA	NA	NA	NA	NA	NA	NA	NA	NA	NA	NA	NA	NA	NA	NA	NA	NA	NA	NA	NA	NA	NA	NA	NA	NA	NA	NA
chr2L_22923851_22925105.0	chr2L:22923850-22925105	-	NA	NA	NA	NA	1.4200980473408531	NA	NA	NA	NA	NA	NA	NA	NA	NA	NA	NA	NA	NA	NA	NA	-1.6110007788398488	NA	NA	NA	NA	NA	NA	NA	NA	NA	NA	NA	NA	NA	NA	NA	NA	NA	NA	NA	NA	NA	NA	NA	NA	NA	NA
yata	chr3R:25574865-25580339	-	NA	NA	NA	NA	NA	NA	NA	NA	NA	NA	NA	NA	NA	NA	NA	NA	NA	NA	NA	NA	NA	NA	NA	NA	NA	NA	NA	NA	NA	NA	NA	NA	NA	NA	NA	NA	NA	NA	NA	NA	NA	NA	NA	NA	NA	NA	NA
CG15880	chr2L:817045-819498	-	1.3611084970644995	NA	NA	NA	NA	NA	NA	NA	1.9692754863402857	NA	NA	NA	NA	2.2048268901634609	NA	1.9974442120223432	NA	NA	1.9390018906992028	NA	NA	NA	NA	NA	NA	NA	NA	NA	NA	NA	NA	NA	NA	NA	NA	NA	NA	NA	NA	NA	NA	NA	NA	NA	NA	NA	NA
CG14411	chrX:14726572-14730337	-	NA	NA	NA	NA	NA	NA	NA	NA	NA	NA	NA	NA	NA	NA	NA	NA	NA	NA	NA	NA	NA	NA	NA	NA	NA	NA	NA	NA	NA	NA	NA	NA	NA	NA	NA	NA	NA	NA	NA	NA	NA	NA	NA	NA	NA	NA	NA
Nop56	chr3R:18236940-18246806	-	NA	NA	NA	NA	NA	NA	NA	NA	NA	NA	NA	NA	NA	NA	NA	NA	NA	NA	NA	NA	NA	NA	NA	NA	NA	NA	NA	NA	NA	NA	NA	NA	NA	NA	NA	NA	NA	NA	NA	NA	NA	NA	NA	NA	NA	NA	NA
CG4896	chr2L:1177705-1184056	-	NA	NA	NA	NA	NA	NA	NA	NA	NA	NA	NA	NA	NA	NA	NA	NA	NA	NA	NA	NA	NA	NA	NA	NA	NA	NA	NA	NA	NA	NA	NA	NA	NA	NA	NA	NA	NA	NA	NA	NA	NA	NA	NA	NA	NA	NA	NA
Hsf	chr2R:14015798-14022262	-	NA	NA	NA	NA	NA	NA	NA	NA	NA	NA	NA	NA	NA	NA	NA	NA	NA	NA	NA	NA	NA	NA	NA	NA	NA	NA	NA	NA	NA	NA	NA	NA	NA	NA	NA	NA	NA	NA	NA	NA	NA	NA	NA	NA	NA	NA	NA
SP2637	chr2R:14528362-14545751	-	NA	NA	NA	NA	NA	NA	NA	NA	NA	NA	NA	NA	NA	NA	NA	NA	NA	NA	NA	NA	NA	NA	NA	NA	NA	NA	NA	NA	NA	NA	NA	NA	NA	NA	NA	NA	NA	NA	NA	NA	NA	NA	NA	NA	NA	NA	NA
CG4980	chr3R:23746969-23748106	-	NA	NA	NA	NA	NA	NA	NA	NA	NA	NA	NA	NA	NA	NA	NA	NA	NA	NA	NA	NA	NA	NA	NA	NA	NA	NA	NA	NA	NA	NA	NA	NA	NA	NA	NA	NA	NA	NA	NA	NA	NA	NA	NA	NA	NA	NA	NA
CG10948	chr3L:12837348-12843214	-	NA	NA	NA	NA	NA	NA	NA	NA	NA	NA	NA	NA	NA	NA	NA	NA	NA	NA	NA	NA	NA	NA	NA	NA	NA	NA	NA	NA	1.7403791417001442	NA	NA	NA	NA	NA	NA	NA	NA	NA	NA	NA	NA	NA	NA	NA	NA	NA	NA
CG33330	chr3R:10619442-10620784	-	NA	NA	NA	NA	NA	NA	NA	NA	-1.0525018583320462	NA	NA	NA	NA	NA	NA	NA	NA	NA	NA	NA	NA	NA	NA	NA	NA	NA	NA	NA	NA	NA	NA	NA	NA	NA	NA	NA	NA	NA	NA	NA	NA	NA	NA	NA	NA	NA	NA
RabX4	chr3R:20652376-20653814	-	NA	NA	NA	NA	NA	NA	NA	NA	NA	NA	NA	NA	NA	1.3693854561765388	NA	NA	NA	NA	NA	1.7446557777496237	NA	NA	NA	NA	NA	NA	NA	NA	NA	NA	NA	NA	NA	NA	NA	NA	NA	NA	NA	NA	NA	NA	NA	NA	NA	NA	NA
v(2)k05816	chr2L:3043709-3056028	-	NA	NA	NA	NA	NA	NA	NA	1.1694240674688026	NA	NA	NA	NA	NA	NA	NA	NA	NA	NA	NA	1.7377469822450351	NA	NA	1.0504516260722248	NA	NA	1.1058524848467279	NA	NA	NA	NA	1.0198802918939094	NA	NA	1.1182048475711823	1.0267298127595641	NA	NA	NA	NA	NA	NA	1.072577461651931	NA	NA	1.1031555040160437	NA	NA
Upf2	chrX:7955589-7969525	-	NA	1.0034480410207947	NA	1.0403332624371988	NA	NA	1.0916409899007971	NA	NA	NA	NA	NA	NA	NA	NA	NA	NA	NA	NA	NA	NA	1.0333807443108458	NA	NA	1.0531992428894734	NA	NA	NA	NA	NA	NA	NA	1.1351110176810559	NA	NA	NA	NA	NA	NA	NA	NA	NA	NA	NA	NA	NA	1.1049163452037563
CG7849	chr2R:1964269-1965641	-	NA	NA	NA	NA	NA	NA	NA	NA	NA	NA	NA	NA	NA	NA	NA	NA	NA	NA	NA	NA	NA	NA	NA	NA	NA	NA	NA	NA	NA	NA	NA	NA	NA	NA	NA	NA	NA	NA	NA	NA	NA	NA	NA	NA	NA	NA	NA
CG6982	chr3R:18550380-18559576	-	NA	NA	NA	NA	NA	NA	NA	NA	NA	NA	NA	NA	NA	NA	NA	NA	NA	NA	NA	NA	NA	NA	NA	NA	NA	NA	NA	NA	NA	NA	NA	NA	NA	NA	NA	NA	NA	NA	NA	NA	NA	NA	NA	NA	NA	NA	NA
chr3L_8729850_8730119.0	chr3L:8725868-8738516	-	NA	NA	NA	NA	NA	NA	NA	NA	NA	NA	NA	NA	NA	NA	NA	NA	NA	NA	NA	NA	NA	NA	NA	NA	NA	NA	NA	NA	NA	NA	NA	NA	NA	NA	NA	NA	NA	NA	NA	NA	NA	NA	NA	NA	NA	NA	NA
Kif19A	chr3R:9938167-9944333	-	NA	NA	NA	NA	NA	NA	NA	NA	NA	NA	NA	NA	NA	NA	NA	NA	NA	NA	NA	NA	NA	NA	NA	NA	NA	NA	NA	NA	NA	NA	NA	NA	NA	NA	NA	NA	NA	NA	NA	NA	NA	NA	NA	NA	NA	NA	NA
cenB1A	chr3R:18944056-18952194	-	NA	NA	NA	NA	NA	NA	NA	NA	NA	NA	NA	NA	NA	NA	NA	NA	NA	NA	NA	NA	NA	NA	NA	NA	NA	NA	NA	NA	NA	NA	NA	NA	NA	NA	NA	NA	NA	NA	NA	NA	NA	NA	NA	NA	NA	NA	NA
noncoding_20120	chr3R:26039693-26041937	-	NA	NA	NA	NA	NA	NA	NA	NA	NA	NA	NA	NA	NA	NA	NA	2.423918607846701	NA	NA	NA	NA	NA	NA	NA	NA	NA	NA	NA	NA	NA	NA	NA	NA	NA	NA	NA	20	NA	NA	NA	NA	NA	NA	NA	NA	NA	NA	NA
l(1)G0156	chrX:19412333-19415953	-	NA	NA	NA	NA	NA	NA	NA	NA	NA	NA	NA	NA	NA	NA	NA	NA	NA	NA	NA	NA	NA	NA	NA	NA	NA	NA	NA	NA	NA	NA	NA	NA	NA	NA	NA	NA	NA	NA	NA	NA	NA	NA	NA	NA	NA	NA	NA
RluA-1	chr2L:10463335-10474350	-	NA	NA	NA	NA	NA	NA	NA	NA	NA	NA	NA	NA	NA	NA	NA	NA	NA	NA	NA	NA	NA	NA	NA	NA	NA	NA	NA	NA	NA	NA	NA	NA	NA	NA	NA	NA	NA	NA	NA	NA	NA	NA	NA	NA	NA	NA	NA
CG31174	chr3R:17676369-17699389	-	NA	NA	NA	NA	NA	NA	NA	NA	NA	NA	NA	NA	NA	NA	NA	NA	NA	1.2633615127042406	NA	NA	NA	NA	NA	NA	NA	NA	NA	NA	NA	NA	NA	NA	NA	NA	NA	NA	NA	NA	1.6100244264624113	NA	NA	NA	NA	NA	NA	NA	NA
CG5362	chr2L:10393710-10403029	-	NA	NA	NA	NA	NA	NA	NA	NA	NA	NA	NA	NA	NA	NA	NA	NA	NA	NA	NA	NA	NA	NA	NA	NA	NA	NA	NA	NA	NA	NA	NA	NA	NA	NA	NA	NA	NA	NA	NA	NA	NA	NA	NA	NA	NA	NA	NA
Ykt6	chrX:7814343-7816026	-	NA	NA	NA	NA	NA	NA	NA	NA	NA	NA	NA	NA	NA	NA	NA	NA	NA	NA	NA	NA	NA	NA	NA	NA	NA	NA	NA	NA	NA	NA	NA	NA	NA	NA	NA	NA	NA	NA	NA	NA	NA	NA	NA	NA	NA	NA	NA
white	chrX:2684334-2690562	-	NA	NA	NA	NA	NA	NA	NA	NA	NA	NA	NA	NA	NA	NA	NA	NA	NA	NA	NA	NA	NA	NA	NA	NA	NA	NA	NA	NA	NA	NA	NA	NA	NA	NA	NA	NA	NA	NA	NA	NA	NA	NA	NA	NA	NA	NA	NA
CG4269	chr2R:18486703-18493208	-	NA	NA	NA	NA	NA	NA	NA	NA	1.0179064692250204	NA	NA	NA	1.0370072809623785	NA	NA	NA	NA	NA	NA	NA	NA	NA	1.2756218250171274	NA	NA	2.0361245322264159	NA	1.0181461970228469	NA	NA	NA	NA	NA	1.2308464326058899	NA	NA	NA	NA	NA	NA	NA	NA	NA	NA	NA	NA	NA
CG31626	chr2L:21221291-21236733	-	NA	NA	NA	NA	NA	NA	NA	NA	NA	NA	NA	NA	NA	NA	NA	NA	NA	NA	NA	NA	NA	NA	NA	NA	NA	NA	5.3913425150188985	NA	NA	NA	NA	NA	NA	NA	NA	NA	NA	NA	NA	NA	NA	NA	NA	NA	NA	NA	NA
CG1970	chr4:588911-591496	-	NA	NA	NA	NA	NA	NA	NA	NA	NA	NA	NA	NA	NA	NA	NA	NA	NA	NA	NA	NA	NA	NA	NA	NA	NA	NA	NA	NA	NA	NA	NA	NA	NA	-1.4389382232729062	NA	NA	NA	NA	NA	NA	NA	NA	NA	NA	NA	NA	NA
noncoding_19149	chr3R:21173060-21298799	-	NA	NA	NA	1.3463644738641374	NA	NA	NA	-2.3855417268475216	NA	NA	NA	2.0064639436343716	NA	NA	1.2527858252291253	NA	NA	NA	NA	NA	-1.8656112826592386	NA	NA	NA	NA	NA	NA	-1.5857246443960469	1.53591811604218	-2.6990317662686691	-1.8265517127294335	1.9520048356972484	-2.8273709858744285	NA	-2.8380572985654622	NA	NA	NA	-1.9817437113542025	NA	NA	1.4057621165926588	-2.5858405154220412	-2.5314744261262643	NA	-3.1600889669368706	1.4076299666459862
RhoGDI	chr3L:19921805-19926060	-	NA	NA	NA	NA	NA	NA	NA	NA	NA	NA	NA	NA	NA	NA	NA	NA	NA	NA	NA	NA	NA	NA	NA	NA	NA	NA	NA	NA	NA	NA	NA	NA	NA	NA	NA	NA	NA	NA	NA	NA	NA	NA	NA	NA	NA	NA	NA
Fancl	chr3R:5874853-5880020	-	NA	NA	NA	NA	NA	NA	NA	NA	NA	NA	NA	NA	NA	NA	NA	NA	NA	NA	NA	NA	NA	NA	NA	NA	NA	NA	NA	NA	NA	NA	NA	NA	NA	NA	NA	NA	NA	NA	NA	NA	NA	NA	NA	NA	NA	1.0730666014233363	NA
CG1240	chr3L:2766944-2768437	-	NA	NA	NA	NA	NA	NA	NA	NA	NA	NA	NA	NA	NA	NA	NA	NA	NA	NA	NA	NA	NA	NA	NA	NA	NA	NA	NA	NA	NA	NA	NA	NA	-1.2585493121585429	NA	NA	NA	NA	NA	NA	NA	NA	NA	NA	NA	NA	NA	NA
MIP15140	chr2R:8762528-8767444	-	NA	NA	NA	NA	NA	NA	NA	NA	NA	NA	NA	NA	NA	NA	NA	NA	NA	NA	NA	NA	NA	NA	NA	NA	NA	NA	NA	NA	1.7112781658617928	NA	NA	NA	NA	NA	NA	NA	NA	NA	NA	NA	NA	NA	NA	NA	NA	NA	NA
CG7320	chr3L:18194497-18196744	-	NA	NA	NA	NA	NA	NA	NA	NA	NA	NA	NA	NA	NA	NA	NA	NA	NA	NA	NA	NA	NA	NA	NA	NA	NA	NA	NA	NA	NA	NA	NA	NA	NA	NA	NA	NA	NA	NA	NA	NA	NA	NA	NA	NA	NA	NA	NA
CG9669	chr3L:16835358-16838187	-	NA	NA	NA	NA	NA	NA	NA	NA	NA	NA	NA	NA	NA	NA	NA	NA	NA	NA	NA	-2.7392587646365323	NA	NA	NA	NA	NA	NA	NA	NA	NA	NA	NA	NA	NA	NA	NA	NA	NA	NA	NA	NA	NA	NA	NA	NA	NA	NA	NA
Mtch	chr3L:184593-186425	-	NA	NA	NA	NA	NA	NA	NA	NA	NA	NA	NA	NA	NA	NA	NA	NA	NA	NA	NA	NA	NA	NA	NA	NA	NA	NA	NA	NA	NA	NA	NA	NA	NA	NA	NA	NA	NA	NA	NA	NA	NA	NA	NA	NA	NA	NA	NA
IP01777	chr3R:8201454-8203629	-	NA	NA	-1.0789856853034625	NA	NA	NA	NA	NA	-2.6038662652976274	NA	NA	NA	NA	NA	NA	NA	-2.7549344820863064	NA	NA	NA	NA	NA	NA	NA	1.3726854039144354	4.2780637397893297	NA	NA	1.7169439651145726	-1.6158871592009694	NA	-1.3074783937103387	NA	NA	NA	1.092948761295063	NA	NA	NA	NA	NA	NA	NA	NA	NA	NA	NA
CG32252	chr3L:4216582-4224004	-	NA	NA	NA	NA	NA	NA	NA	NA	NA	NA	NA	NA	NA	NA	NA	NA	NA	NA	NA	NA	NA	NA	NA	NA	NA	NA	2.7152624792169213	NA	NA	NA	NA	NA	NA	NA	NA	NA	NA	NA	NA	NA	NA	NA	NA	NA	NA	NA	NA
CG17032	chr3L:15951919-15953775	-	NA	NA	NA	NA	NA	NA	NA	NA	NA	NA	NA	NA	NA	NA	NA	NA	NA	NA	NA	NA	NA	NA	NA	NA	NA	NA	NA	NA	NA	NA	NA	NA	NA	NA	NA	NA	NA	NA	NA	NA	NA	NA	NA	1.1245615592446214	NA	NA	NA
S6kII	chrX:21917031-21943951	-	NA	NA	NA	NA	NA	NA	NA	NA	NA	NA	NA	NA	NA	NA	NA	NA	NA	NA	NA	NA	NA	NA	NA	NA	NA	NA	NA	NA	NA	NA	NA	NA	NA	NA	NA	NA	NA	NA	NA	NA	NA	NA	NA	NA	NA	NA	NA
CG10623	chr2L:18955476-18957314	-	NA	NA	NA	NA	NA	NA	NA	NA	NA	NA	NA	NA	NA	NA	NA	NA	NA	NA	NA	NA	NA	NA	NA	NA	NA	NA	NA	NA	NA	NA	NA	NA	NA	NA	NA	NA	NA	NA	NA	NA	NA	NA	NA	NA	NA	NA	NA
Gr59e	chr2R:19428576-19429902	-	NA	NA	NA	NA	NA	NA	NA	NA	NA	NA	NA	NA	NA	NA	NA	NA	NA	NA	NA	NA	NA	NA	NA	NA	NA	NA	NA	NA	NA	NA	NA	NA	NA	NA	NA	NA	NA	NA	NA	NA	NA	NA	NA	NA	NA	NA	NA
CG12520	chr3L:12894336-12895877	-	1.4244925018452954	NA	NA	NA	2.816407775125612	NA	NA	2.0446783209411121	NA	NA	NA	NA	NA	NA	NA	NA	NA	NA	NA	NA	1.6496939273637081	1.4735842330551787	1.9673624647602501	NA	1.9536732334827522	2.5716906556488328	NA	1.7167754134330848	1.7006804018662207	NA	NA	NA	1.4054289497151067	2.0393921106502679	NA	1.336749162671748	NA	NA	NA	NA	NA	1.9496215524325922	NA	1.3683805831575817	NA	NA	NA
Prosbeta5	chr2R:6707424-6708685	-	NA	NA	NA	NA	NA	NA	NA	NA	NA	NA	NA	NA	NA	NA	NA	NA	NA	NA	NA	NA	NA	NA	NA	NA	NA	NA	NA	NA	NA	NA	NA	NA	NA	NA	NA	NA	NA	NA	NA	NA	NA	NA	NA	NA	NA	NA	NA
CG17904	chr2L:16732560-16738505	-	NA	NA	NA	NA	NA	NA	NA	NA	NA	NA	NA	NA	NA	NA	NA	NA	NA	NA	NA	NA	NA	NA	NA	NA	NA	NA	NA	NA	NA	NA	NA	NA	NA	NA	NA	NA	NA	NA	NA	NA	NA	NA	NA	NA	NA	NA	NA
exd	chrX:15886479-15890561	-	NA	NA	NA	NA	NA	NA	NA	NA	NA	NA	NA	NA	NA	NA	NA	NA	NA	NA	NA	NA	NA	NA	NA	NA	NA	NA	NA	NA	NA	NA	NA	NA	NA	NA	NA	NA	NA	NA	NA	NA	NA	NA	NA	NA	NA	NA	NA
CG5780	chr2L:12692985-12694993	-	NA	NA	NA	NA	NA	NA	NA	NA	NA	NA	NA	NA	NA	NA	NA	NA	NA	NA	NA	NA	NA	NA	NA	NA	NA	NA	NA	NA	NA	NA	NA	NA	NA	NA	NA	NA	NA	NA	NA	NA	NA	NA	NA	NA	NA	NA	NA
Gp93	chr3R:23774364-23780514	-	NA	NA	NA	NA	NA	NA	NA	NA	NA	NA	NA	NA	NA	NA	NA	NA	NA	NA	NA	NA	NA	NA	NA	NA	NA	NA	NA	NA	NA	NA	NA	NA	NA	NA	NA	NA	NA	NA	NA	NA	NA	NA	NA	NA	NA	NA	NA
CG34316	chr3R:11055377-11057408	-	NA	NA	NA	NA	NA	NA	NA	1.9378275856728953	NA	NA	NA	NA	NA	1.587114062645141	NA	NA	NA	-1.5127078519714698	1.2843107691474036	NA	NA	NA	1.3106313462521804	NA	NA	NA	NA	NA	NA	NA	NA	NA	NA	NA	NA	NA	NA	NA	NA	-1.3341318345725826	NA	NA	NA	1.0553676864100512	NA	NA	NA
RpL18	chr3L:7230232-7234500	-	NA	NA	-1.0176406100587299	NA	NA	NA	NA	NA	NA	NA	NA	NA	NA	NA	NA	NA	NA	NA	NA	NA	NA	NA	NA	NA	NA	NA	NA	NA	NA	NA	-1.1760973667984103	NA	NA	NA	NA	NA	NA	NA	NA	NA	NA	NA	NA	NA	NA	-1.1043879955427809	NA
chn	chr2R:11002697-11032291	-	NA	NA	NA	NA	NA	NA	NA	NA	NA	NA	NA	NA	NA	NA	NA	NA	NA	NA	NA	NA	NA	NA	NA	NA	NA	NA	NA	NA	NA	NA	NA	NA	NA	NA	NA	NA	NA	NA	NA	NA	NA	NA	NA	NA	NA	NA	NA
loco	chr3R:18444096-18465482	-	NA	NA	NA	NA	NA	NA	NA	NA	NA	NA	NA	NA	NA	NA	NA	NA	NA	NA	NA	1.5071070007648024	NA	NA	NA	NA	NA	1.2898685841372308	NA	NA	NA	NA	NA	NA	NA	NA	NA	NA	NA	NA	NA	NA	NA	NA	NA	NA	NA	NA	NA
Est-6	chr3L:12181821-12183807	-	NA	NA	NA	NA	NA	NA	NA	NA	NA	NA	NA	NA	NA	NA	NA	NA	NA	NA	NA	NA	NA	NA	NA	NA	NA	NA	NA	NA	NA	NA	NA	NA	NA	NA	NA	NA	NA	NA	NA	NA	NA	NA	NA	NA	NA	NA	NA
Got1	chr2R:12025819-12029445	-	NA	NA	NA	NA	NA	NA	NA	NA	NA	NA	1.0397822763654965	NA	NA	NA	NA	NA	NA	NA	NA	1.2119948030446535	NA	NA	NA	NA	NA	NA	NA	NA	NA	NA	NA	NA	NA	NA	NA	NA	NA	NA	NA	NA	NA	NA	NA	NA	NA	NA	NA
Tehao	chr2L:13435461-13440955	-	NA	NA	NA	NA	NA	NA	NA	NA	NA	NA	NA	NA	NA	NA	NA	NA	NA	NA	NA	NA	NA	NA	NA	NA	NA	NA	NA	NA	NA	NA	NA	NA	NA	NA	NA	NA	NA	NA	NA	NA	NA	NA	NA	NA	NA	NA	NA
CG10189	chr2L:19490280-19492927	-	NA	NA	NA	NA	NA	NA	NA	NA	NA	NA	NA	NA	NA	NA	NA	NA	NA	NA	NA	NA	NA	NA	NA	NA	NA	1.9451835636013957	1.5232177489989318	NA	NA	NA	NA	NA	NA	NA	NA	NA	NA	NA	NA	NA	NA	NA	NA	NA	NA	NA	NA
CG8219	chr3L:6193536-6196876	-	NA	NA	NA	NA	1.7563003360459808	NA	NA	NA	NA	NA	NA	NA	NA	NA	NA	1.7309559954878277	NA	NA	NA	NA	NA	NA	NA	NA	NA	NA	NA	NA	NA	2.4285454710615539	NA	NA	NA	NA	NA	NA	NA	NA	NA	NA	NA	NA	NA	NA	NA	NA	NA
armi	chr3L:3461290-3466318	-	NA	NA	NA	NA	NA	NA	NA	NA	NA	NA	NA	NA	NA	NA	NA	NA	NA	NA	NA	NA	NA	NA	NA	NA	NA	NA	NA	NA	NA	NA	NA	NA	NA	NA	NA	NA	NA	NA	NA	NA	NA	NA	NA	NA	NA	NA	NA
lid	chr2L:5989409-6000113	-	NA	NA	NA	NA	NA	NA	NA	NA	NA	NA	NA	NA	NA	NA	NA	NA	NA	NA	NA	NA	NA	NA	NA	NA	NA	NA	NA	NA	NA	NA	NA	NA	NA	NA	NA	NA	NA	NA	NA	NA	NA	NA	NA	NA	NA	NA	NA
CG42636	chr3L:19712626-19786663	-	NA	NA	NA	NA	NA	1.6132347691386832	NA	NA	NA	NA	NA	NA	NA	2.203085694940258	NA	NA	NA	NA	NA	NA	NA	NA	NA	NA	NA	NA	NA	NA	NA	NA	NA	NA	NA	NA	NA	NA	NA	NA	NA	NA	NA	NA	NA	NA	NA	NA	NA
noncoding_13295	chr3L:17945011-18052863	-	NA	NA	NA	NA	NA	NA	NA	NA	NA	NA	NA	NA	NA	NA	NA	NA	NA	NA	NA	NA	NA	NA	NA	NA	NA	NA	NA	NA	NA	NA	NA	NA	NA	NA	NA	NA	NA	NA	NA	NA	NA	NA	NA	NA	NA	NA	NA
Edem1	chrX:1794718-1816960	-	NA	NA	NA	NA	NA	NA	NA	NA	NA	NA	NA	NA	NA	NA	NA	NA	NA	NA	NA	NA	NA	NA	NA	NA	NA	NA	NA	NA	NA	NA	NA	NA	NA	NA	NA	NA	NA	NA	NA	NA	NA	NA	NA	NA	NA	NA	NA
yps	chr3L:12113118-12118416	-	NA	NA	NA	NA	NA	NA	NA	NA	NA	NA	NA	NA	NA	NA	NA	NA	NA	NA	NA	NA	NA	NA	NA	NA	NA	NA	NA	NA	NA	NA	NA	NA	NA	NA	NA	NA	NA	NA	NA	NA	NA	NA	NA	NA	NA	NA	NA
att-ORFB	chr3R:16378082-16383547	-	NA	NA	NA	NA	NA	NA	-1.1910907322625488	NA	NA	NA	NA	NA	NA	NA	NA	NA	NA	-1.2524254846277258	NA	NA	NA	NA	NA	NA	NA	NA	NA	NA	2.2554461537676267	NA	NA	NA	NA	NA	NA	NA	NA	NA	NA	NA	NA	NA	NA	NA	NA	NA	NA
P5cr	chr3R:14854626-14856973	-	NA	NA	NA	NA	NA	NA	NA	NA	NA	NA	NA	NA	NA	NA	NA	NA	NA	NA	NA	NA	NA	NA	NA	NA	NA	NA	NA	NA	NA	NA	NA	NA	NA	NA	NA	NA	NA	NA	NA	NA	NA	NA	NA	NA	NA	NA	NA
CG8042	chr3L:7963673-7968146	-	NA	NA	NA	NA	NA	NA	NA	NA	NA	NA	NA	NA	NA	NA	NA	NA	NA	NA	NA	NA	NA	NA	NA	NA	NA	1.0670192231536539	NA	NA	NA	NA	NA	NA	NA	NA	NA	NA	NA	NA	NA	NA	NA	NA	NA	NA	NA	NA	NA
Sgs1	chr2L:4937399-4941424	-	NA	NA	NA	NA	NA	NA	NA	NA	NA	NA	NA	NA	NA	NA	NA	NA	NA	NA	NA	NA	NA	NA	NA	NA	NA	NA	NA	NA	NA	NA	NA	NA	NA	NA	NA	NA	NA	NA	NA	NA	NA	NA	NA	NA	NA	NA	NA
CG14671	chr3R:1380678-1393221	-	NA	NA	NA	NA	NA	NA	NA	NA	NA	NA	NA	NA	NA	NA	NA	NA	NA	NA	NA	NA	NA	NA	NA	NA	NA	NA	NA	NA	NA	NA	NA	NA	NA	NA	NA	NA	NA	NA	NA	NA	NA	NA	NA	NA	NA	NA	NA
mRpS25	chrX:14474581-14477089	-	NA	NA	NA	NA	NA	NA	NA	NA	NA	NA	-1.1256897190056037	NA	NA	NA	NA	NA	NA	NA	NA	NA	NA	NA	NA	NA	NA	NA	NA	NA	NA	NA	NA	NA	NA	NA	NA	NA	NA	NA	NA	NA	NA	NA	NA	NA	NA	NA	NA
Or43b	chr2R:3804360-3810249	-	NA	NA	NA	1.0905840534647233	NA	NA	NA	NA	NA	NA	NA	NA	NA	NA	NA	NA	1.0647067962533048	NA	NA	NA	NA	NA	NA	1.1253951081487465	NA	NA	NA	NA	NA	NA	NA	NA	NA	NA	NA	NA	NA	1.1169876384135629	NA	NA	NA	NA	NA	NA	NA	NA	NA
CG30056	chr2R:8416515-8451693	-	1.094909585350305	NA	NA	1.793762615991437	NA	20	NA	20	20	NA	20	NA	20	2.0865104085663897	20	NA	20	NA	NA	NA	NA	1.4582511567205891	NA	NA	NA	NA	NA	20	20	NA	NA	NA	NA	20	NA	NA	1.632368840611387	NA	20	NA	NA	NA	20	20	1.1828033551193438	NA	NA
msl-1	chr2L:18677147-18689034	-	NA	NA	NA	NA	NA	NA	NA	NA	NA	NA	NA	NA	NA	NA	NA	NA	NA	NA	NA	NA	NA	NA	NA	NA	NA	NA	NA	NA	NA	NA	NA	NA	NA	NA	NA	NA	NA	NA	NA	NA	NA	NA	NA	NA	NA	NA	NA
CG5597	chr2R:19774352-19776395	-	NA	NA	NA	NA	NA	NA	NA	NA	NA	NA	NA	NA	NA	NA	NA	NA	NA	NA	NA	NA	NA	NA	NA	NA	NA	NA	NA	NA	NA	NA	NA	NA	NA	NA	NA	NA	NA	NA	NA	NA	NA	NA	NA	NA	NA	NA	NA
CG32795	chrX:2676910-2683975	-	NA	NA	NA	NA	NA	NA	NA	NA	NA	NA	NA	NA	NA	NA	NA	NA	NA	NA	NA	NA	NA	NA	NA	NA	NA	NA	-1.3094794184403316	NA	NA	NA	NA	NA	NA	NA	NA	NA	NA	NA	NA	NA	NA	NA	NA	NA	NA	NA	NA
Eip75B	chr3L:17945011-18052863	-	NA	NA	NA	NA	NA	NA	NA	NA	NA	NA	NA	NA	NA	NA	NA	NA	NA	NA	NA	NA	NA	NA	NA	NA	NA	1.2048794131440184	NA	NA	NA	NA	NA	NA	NA	NA	NA	NA	NA	NA	NA	NA	NA	NA	NA	NA	NA	NA	NA
CG9098	chr2L:6007363-6012398	-	NA	NA	NA	NA	NA	NA	NA	1.233656876929516	NA	NA	NA	NA	NA	NA	NA	NA	NA	NA	NA	NA	NA	NA	NA	NA	NA	NA	NA	NA	1.2588778237070364	NA	NA	NA	NA	NA	NA	NA	NA	NA	NA	NA	NA	NA	NA	NA	NA	NA	NA
Sbp2	chr3L:8297198-8300085	-	NA	NA	NA	NA	NA	NA	NA	NA	NA	NA	NA	NA	NA	NA	NA	NA	NA	NA	NA	NA	NA	NA	NA	NA	NA	NA	NA	NA	NA	NA	NA	NA	NA	NA	NA	NA	NA	NA	NA	NA	NA	NA	NA	NA	NA	NA	NA
bgm	chr2L:14004770-14020208	-	NA	NA	NA	NA	NA	NA	NA	NA	NA	NA	NA	NA	NA	1.075082925847715	NA	NA	NA	NA	NA	NA	NA	NA	NA	NA	NA	NA	NA	NA	NA	NA	NA	NA	NA	NA	NA	NA	NA	NA	NA	NA	NA	NA	NA	NA	NA	NA	NA
CG6490	chr3R:22295804-22360939	-	NA	NA	NA	NA	NA	NA	NA	NA	NA	NA	NA	NA	NA	NA	NA	NA	NA	NA	NA	1.0150484734945953	NA	NA	NA	NA	NA	NA	NA	NA	NA	NA	NA	NA	NA	1.0570652589872722	NA	NA	NA	NA	NA	NA	NA	NA	NA	NA	NA	NA	NA
CG15321	chrX:9563142-9579700	-	NA	NA	NA	NA	NA	NA	NA	1.5956669030779342	NA	NA	NA	NA	NA	NA	NA	NA	NA	NA	NA	NA	NA	NA	NA	NA	NA	NA	NA	NA	NA	NA	NA	1.4634209102033477	NA	NA	1.4302598123919328	NA	NA	NA	NA	1.1914668202633645	NA	NA	NA	NA	-2.1073339211312168	1.8538487210458552	1.1470074470698894
noncoding_21013	chrU:1972141-1972541	-	NA	NA	NA	NA	NA	NA	NA	NA	NA	NA	NA	NA	NA	NA	NA	NA	NA	NA	NA	NA	NA	NA	NA	NA	NA	NA	NA	NA	NA	NA	NA	NA	NA	NA	NA	NA	NA	NA	NA	NA	20	NA	NA	NA	NA	NA	NA
Clc	chr3L:20224622-20238599	-	NA	NA	NA	NA	NA	NA	NA	NA	NA	NA	NA	NA	NA	NA	NA	NA	NA	NA	NA	NA	NA	NA	NA	NA	NA	NA	NA	NA	NA	NA	NA	NA	NA	NA	NA	NA	NA	NA	NA	NA	NA	NA	NA	NA	NA	NA	NA
Madm	chr3R:1568206-1572745	-	NA	NA	NA	NA	NA	NA	NA	NA	NA	NA	NA	NA	NA	NA	NA	NA	NA	NA	NA	NA	NA	NA	NA	NA	NA	NA	NA	NA	NA	NA	NA	NA	NA	NA	NA	NA	NA	NA	NA	NA	NA	NA	NA	NA	NA	NA	NA
noncoding_25047	chrX:20988103-20991471	-	1.246081904969772	NA	NA	1.4016642432024073	NA	NA	NA	NA	NA	NA	NA	NA	NA	NA	NA	NA	NA	NA	NA	NA	NA	NA	NA	NA	1.4947342567413882	NA	NA	NA	NA	NA	NA	NA	NA	NA	1.7446941073121347	NA	NA	NA	NA	NA	NA	NA	NA	NA	NA	NA	NA
Myo95E	chr3R:19974741-19987256	-	NA	NA	NA	NA	NA	NA	NA	NA	NA	NA	NA	NA	NA	NA	NA	NA	NA	NA	NA	NA	1.0417817982070596	NA	NA	NA	NA	NA	NA	NA	2.6262937559819912	NA	NA	NA	NA	NA	NA	NA	NA	NA	NA	NA	NA	NA	NA	NA	NA	NA	NA
CG4768	chrX:16685988-16703265	-	NA	NA	NA	NA	NA	NA	NA	NA	NA	NA	NA	NA	NA	NA	NA	NA	NA	NA	NA	NA	NA	NA	NA	1.0316841809472752	NA	NA	NA	NA	NA	NA	NA	NA	NA	NA	NA	NA	NA	NA	NA	NA	NA	NA	NA	NA	NA	1.0488621165934107	NA
ytr	chr2R:19734609-19738801	-	NA	NA	NA	NA	NA	NA	NA	NA	NA	NA	NA	NA	-1.5661296094443524	NA	NA	NA	NA	NA	NA	NA	NA	NA	NA	NA	NA	NA	NA	NA	NA	NA	NA	NA	NA	NA	NA	NA	NA	NA	NA	NA	NA	NA	NA	NA	NA	NA	NA
yellow-d	chr2R:19265317-19270973	-	NA	NA	NA	NA	NA	NA	NA	NA	NA	NA	NA	NA	NA	NA	NA	NA	NA	NA	NA	NA	NA	NA	NA	NA	NA	NA	NA	NA	NA	NA	NA	NA	NA	NA	NA	NA	NA	NA	NA	NA	NA	NA	NA	NA	NA	NA	NA
e	chr3R:17055485-17062943	-	NA	NA	NA	NA	NA	NA	NA	-2.8776546319992651	NA	NA	NA	NA	NA	NA	NA	NA	NA	NA	NA	NA	NA	NA	NA	NA	NA	NA	NA	NA	NA	NA	NA	NA	NA	NA	NA	NA	NA	NA	NA	NA	NA	NA	NA	NA	NA	NA	NA
CG14439	chrX:6641540-6650140	-	NA	NA	NA	NA	NA	NA	NA	NA	NA	NA	NA	NA	NA	NA	NA	NA	NA	NA	NA	NA	NA	NA	NA	NA	NA	NA	NA	NA	NA	NA	NA	NA	NA	NA	NA	NA	NA	NA	NA	NA	NA	NA	NA	NA	NA	NA	NA
CG14219	chrX:19481389-19484203	-	NA	NA	NA	NA	NA	NA	NA	NA	NA	NA	NA	NA	NA	NA	NA	1.6464057772120237	NA	1.3824383272591267	NA	2.5868793096920184	NA	NA	NA	NA	NA	NA	NA	NA	1.7967987057426826	NA	NA	NA	NA	NA	NA	NA	NA	NA	NA	NA	NA	NA	NA	NA	NA	NA	NA
chinmo	chr2L:1651237-1704684	-	NA	NA	NA	NA	NA	NA	NA	NA	NA	NA	1.1063113106515821	NA	NA	NA	NA	NA	NA	NA	NA	NA	NA	NA	NA	NA	NA	NA	NA	NA	NA	NA	NA	NA	NA	NA	NA	NA	NA	NA	NA	NA	NA	NA	-1.3766401445780574	NA	NA	NA	NA
CG3558	chr2L:2992878-2998827	-	NA	NA	NA	NA	NA	NA	NA	NA	NA	NA	NA	NA	NA	NA	NA	NA	NA	NA	NA	NA	NA	NA	NA	NA	NA	NA	NA	NA	NA	NA	NA	NA	NA	NA	NA	NA	NA	NA	NA	NA	NA	NA	NA	NA	NA	NA	NA
Tao-1	chrX:19463915-19473866	-	NA	NA	NA	NA	NA	NA	NA	NA	NA	NA	NA	NA	NA	NA	NA	NA	NA	NA	NA	NA	NA	NA	NA	NA	NA	NA	NA	NA	NA	NA	NA	NA	NA	NA	NA	NA	NA	NA	NA	NA	NA	NA	NA	NA	NA	NA	NA
CG11120	chr3R:20748167-20752576	-	NA	NA	NA	NA	NA	NA	NA	NA	NA	NA	NA	NA	NA	NA	NA	NA	NA	NA	NA	-1.2237859000881921	NA	NA	NA	NA	NA	NA	NA	NA	NA	NA	NA	NA	NA	NA	NA	NA	NA	NA	NA	NA	NA	NA	NA	NA	NA	NA	NA
CG9119	chr3L:1201246-1206888	-	NA	NA	NA	NA	NA	NA	NA	3.8053057893528099	NA	NA	NA	NA	NA	NA	NA	NA	NA	NA	NA	NA	NA	NA	NA	NA	NA	NA	NA	NA	NA	NA	NA	NA	NA	NA	NA	NA	NA	NA	NA	NA	NA	NA	NA	NA	NA	NA	1.4500427594273739
Dp1	chr2R:14296515-14308629	-	NA	NA	NA	NA	NA	NA	NA	NA	NA	NA	NA	NA	NA	NA	NA	NA	NA	NA	NA	NA	NA	NA	NA	NA	NA	NA	NA	NA	NA	NA	NA	NA	NA	NA	NA	NA	NA	NA	NA	NA	NA	NA	NA	NA	NA	NA	NA
CecC	chr3R:26042149-26042703	-	NA	NA	NA	NA	NA	NA	NA	NA	NA	NA	NA	NA	NA	NA	NA	NA	NA	NA	NA	NA	NA	NA	NA	NA	-1.1704537487109452	NA	NA	-1.3948596173412136	NA	NA	NA	NA	NA	NA	-1.3745657154363822	NA	NA	NA	NA	NA	NA	NA	NA	NA	NA	NA	NA
CG10237	chr2L:19432585-19447324	-	NA	NA	NA	NA	-1.9139816498428122	NA	-1.0548063725332317	NA	NA	-1.0676082253165649	NA	NA	NA	-1.4625089398912192	NA	NA	NA	-1.5734325017544588	NA	NA	-1.0333458762219097	NA	NA	NA	-2.3387434948909585	-1.4272638016121033	NA	NA	NA	NA	-1.9771447693934927	NA	NA	NA	-2.206455657679709	NA	NA	NA	-1.456165205395604	NA	NA	NA	NA	NA	NA	NA	NA
CG14950	chr3L:2657480-2661501	-	NA	NA	NA	NA	NA	NA	NA	NA	NA	NA	NA	NA	NA	NA	NA	NA	NA	NA	NA	NA	NA	NA	NA	NA	NA	NA	NA	NA	NA	NA	NA	NA	NA	NA	NA	NA	NA	NA	NA	NA	NA	NA	NA	NA	NA	NA	NA
Asph	chr2R:11997835-12004578	-	NA	NA	NA	NA	NA	NA	NA	NA	NA	NA	NA	NA	NA	NA	NA	NA	NA	NA	NA	NA	NA	NA	NA	NA	NA	NA	NA	NA	NA	NA	NA	NA	NA	NA	NA	NA	NA	NA	NA	NA	NA	NA	NA	NA	NA	NA	NA
noncoding_18611	chr3R:19530462-19534255	-	NA	NA	NA	NA	NA	NA	NA	NA	NA	NA	NA	NA	NA	NA	NA	NA	NA	NA	NA	NA	NA	NA	NA	NA	NA	NA	NA	NA	NA	NA	NA	NA	NA	NA	NA	NA	NA	NA	NA	NA	NA	NA	NA	NA	NA	NA	NA
r-cup	chrX:20894147-20899493	-	NA	1.570545003919154	NA	NA	-1.5173870523170476	NA	NA	NA	1.5835290468697216	-1.2489519249569727	NA	NA	NA	NA	NA	NA	1.0881434657852593	-1.2173480166171071	1.1240340647646836	2.5379230451811554	1.0910745498308476	NA	NA	-1.0640257522287051	NA	NA	NA	NA	NA	NA	NA	NA	NA	NA	NA	NA	NA	NA	NA	NA	NA	NA	1.7843194700293392	NA	NA	NA	NA
CG32418	chr3L:5762091-5770465	-	NA	NA	NA	NA	NA	NA	NA	NA	NA	NA	NA	NA	NA	1.302874642348264	NA	NA	NA	NA	NA	NA	NA	NA	NA	NA	NA	NA	NA	NA	NA	NA	NA	NA	NA	NA	NA	NA	NA	NA	NA	NA	NA	NA	NA	NA	1.1226666026735894	NA	NA
CG1311	chr3L:4277895-4282883	-	NA	NA	NA	NA	NA	NA	-1.1854924490038092	NA	NA	NA	NA	NA	NA	NA	NA	NA	NA	NA	NA	NA	NA	NA	NA	NA	NA	NA	NA	NA	NA	NA	NA	NA	NA	NA	NA	NA	NA	NA	NA	-1.0235262383414252	NA	NA	NA	NA	NA	NA	NA
GNBP3	chr3L:8948120-8949651	-	NA	NA	NA	NA	NA	NA	NA	-1.3614479589084103	NA	NA	NA	NA	NA	NA	NA	NA	NA	NA	NA	NA	NA	NA	NA	NA	NA	NA	NA	NA	NA	NA	NA	NA	NA	-1.1477469354636254	NA	NA	NA	NA	NA	NA	NA	NA	NA	NA	NA	NA	NA
noncoding_23567	chrX:13638960-13649567	-	NA	NA	NA	NA	2.0955128635928819	NA	NA	NA	NA	1.5728834134499661	NA	NA	NA	2.9199534836314847	NA	NA	2.0085482078603381	NA	NA	NA	NA	NA	NA	NA	NA	NA	NA	NA	3.2726712156409294	2.2016173985866128	2.1780521650346527	2.2570857441308916	NA	2.2904836129572765	NA	NA	NA	2.1815046130111404	2.4122179900925755	NA	NA	NA	NA	2.4494456057643754	NA	NA	1.8957108606104665
Stam	chr2L:10858488-10862015	-	NA	NA	NA	NA	NA	NA	NA	NA	NA	NA	NA	NA	NA	NA	NA	NA	NA	NA	NA	1.1139008897907365	NA	NA	NA	NA	NA	NA	NA	NA	NA	NA	NA	NA	NA	NA	NA	NA	NA	NA	NA	NA	NA	NA	NA	NA	NA	NA	NA
Rpt4	chrX:6182155-6185276	-	NA	NA	NA	NA	NA	NA	NA	NA	NA	NA	NA	NA	NA	NA	NA	NA	NA	NA	NA	NA	NA	NA	NA	NA	NA	NA	NA	NA	NA	NA	NA	NA	NA	NA	NA	NA	NA	NA	NA	NA	NA	NA	NA	NA	NA	NA	NA
CG5375	chr2L:10328191-10331149	-	NA	NA	NA	NA	NA	NA	NA	NA	NA	NA	NA	NA	NA	NA	NA	NA	NA	NA	NA	NA	NA	NA	NA	NA	NA	NA	NA	NA	1.471367356926998	NA	NA	NA	NA	NA	NA	NA	NA	NA	NA	NA	NA	NA	NA	NA	NA	NA	NA
Lsm10	chr2R:6708689-6709145	-	NA	NA	NA	NA	NA	NA	NA	NA	NA	NA	NA	NA	NA	NA	NA	NA	NA	NA	NA	NA	NA	NA	NA	NA	NA	NA	NA	NA	NA	NA	NA	NA	NA	NA	NA	NA	NA	NA	NA	NA	NA	NA	NA	NA	NA	NA	NA
POSH	chr2R:13456202-13460311	-	NA	NA	NA	NA	NA	NA	NA	NA	NA	NA	NA	NA	NA	NA	NA	NA	NA	NA	NA	NA	NA	NA	NA	NA	NA	1.2438665641087765	1.1358027868732357	NA	NA	NA	NA	NA	NA	NA	NA	NA	NA	NA	NA	NA	NA	NA	NA	NA	NA	NA	NA
Shawn	chrX:19505558-19509647	-	NA	NA	NA	NA	NA	NA	NA	NA	NA	NA	NA	NA	NA	NA	NA	NA	NA	NA	NA	NA	NA	NA	NA	NA	NA	NA	NA	NA	NA	NA	NA	NA	NA	NA	NA	NA	NA	NA	NA	NA	NA	NA	NA	NA	NA	NA	NA
CG33191	chr3R:4600007-4625666	-	NA	NA	NA	NA	NA	NA	NA	NA	NA	NA	NA	NA	NA	NA	NA	NA	NA	NA	NA	NA	NA	NA	NA	NA	NA	NA	NA	NA	NA	NA	NA	NA	NA	NA	NA	NA	NA	NA	NA	NA	NA	NA	NA	NA	NA	NA	NA
chrX_3617997_3618374.0	chrX:3614048-3691372	-	NA	NA	NA	NA	NA	NA	NA	NA	NA	NA	NA	NA	NA	NA	NA	NA	NA	NA	NA	NA	NA	NA	NA	NA	NA	NA	NA	NA	NA	NA	NA	NA	NA	NA	NA	NA	NA	NA	NA	NA	NA	NA	NA	NA	NA	NA	NA
pug	chr3R:6522239-6529078	-	NA	NA	NA	NA	NA	NA	NA	NA	NA	NA	NA	NA	NA	NA	NA	NA	NA	NA	NA	NA	NA	NA	NA	NA	NA	NA	NA	NA	NA	NA	NA	NA	NA	NA	NA	NA	NA	NA	NA	NA	NA	NA	NA	NA	NA	NA	NA
noncoding_3434,noncoding_3435,pncr003:2L	chr2L:16838592-16841988	-	NA	NA	NA	NA	NA	NA	NA	NA	NA	NA	NA	NA	NA	NA	NA	NA	NA	NA	NA	NA	NA	NA	NA	NA	NA	NA	NA	NA	NA	NA	NA	NA	NA	NA	NA	NA	NA	NA	NA	NA	NA	NA	NA	NA	NA	NA	NA
RpL5	chr2L:22426868-22429432	-	NA	NA	NA	NA	NA	NA	NA	NA	NA	NA	NA	NA	NA	NA	NA	NA	NA	NA	NA	NA	NA	NA	NA	NA	NA	NA	NA	NA	NA	NA	NA	NA	NA	NA	NA	NA	NA	NA	NA	NA	NA	NA	NA	NA	NA	NA	NA
JhI-26	chr2R:12176819-12178953	-	NA	NA	NA	NA	1.4338068853840167	NA	NA	NA	NA	NA	NA	NA	NA	NA	NA	NA	NA	NA	NA	1.2741717647708599	NA	NA	1.029580894860926	NA	1.0710281388833403	1.5364279858527232	1.5138924708872439	NA	NA	1.093171074338354	NA	NA	NA	NA	NA	NA	NA	NA	1.2875987271502793	NA	NA	1.2745378625660944	NA	NA	NA	NA	NA
CG1988	chr3R:2887879-2892953	-	NA	NA	NA	NA	NA	NA	NA	NA	NA	NA	NA	NA	NA	NA	NA	NA	NA	NA	NA	NA	NA	NA	20	NA	NA	NA	NA	NA	NA	NA	NA	NA	NA	NA	20	NA	NA	NA	NA	NA	NA	NA	NA	NA	NA	NA	NA
CG12945	chr3R:5609064-5617038	-	NA	NA	NA	NA	1.0123754109595888	NA	NA	NA	NA	NA	NA	NA	NA	NA	NA	NA	NA	NA	NA	NA	NA	NA	NA	NA	NA	NA	NA	NA	NA	NA	NA	NA	NA	NA	NA	NA	NA	NA	NA	NA	NA	NA	NA	NA	NA	NA	NA
CG14655	chr3R:601206-606068	-	NA	NA	NA	NA	NA	NA	NA	NA	NA	NA	NA	NA	NA	NA	NA	NA	NA	NA	NA	NA	NA	NA	NA	NA	NA	NA	NA	NA	NA	NA	NA	NA	NA	NA	NA	NA	NA	NA	NA	NA	NA	NA	NA	NA	NA	NA	NA
RpL26	chr3L:18892072-18893252	-	NA	NA	NA	NA	NA	NA	NA	NA	NA	NA	NA	NA	NA	NA	NA	NA	NA	NA	NA	NA	NA	NA	NA	NA	NA	NA	NA	NA	NA	NA	NA	NA	NA	NA	NA	NA	NA	NA	NA	NA	NA	NA	NA	NA	NA	NA	NA
CG13822	chr3R:19502981-19504152	-	NA	NA	NA	NA	NA	NA	NA	NA	NA	NA	NA	NA	NA	NA	NA	NA	NA	NA	NA	NA	NA	NA	NA	NA	NA	NA	NA	NA	NA	NA	NA	NA	NA	NA	NA	NA	NA	NA	NA	NA	NA	NA	NA	NA	NA	NA	NA
CG11007	chr2R:15390583-15391773	-	NA	1.0196736098048091	NA	NA	NA	NA	NA	NA	NA	NA	NA	NA	NA	NA	NA	NA	NA	NA	NA	NA	NA	NA	NA	NA	NA	NA	NA	NA	NA	NA	NA	NA	NA	NA	NA	NA	NA	NA	NA	NA	NA	NA	NA	NA	NA	NA	NA
GstD1	chr3R:8191884-8194987	-	NA	NA	NA	NA	NA	NA	NA	NA	NA	NA	NA	NA	NA	NA	NA	NA	NA	NA	NA	NA	NA	NA	NA	NA	NA	NA	NA	NA	NA	NA	NA	NA	NA	NA	NA	NA	NA	NA	NA	NA	NA	NA	NA	NA	NA	NA	NA
CG8550	chr2R:8359419-8361321	-	NA	3.0171191172786958	NA	NA	NA	NA	NA	NA	NA	NA	NA	NA	NA	3.0045228325182358	NA	NA	NA	NA	NA	NA	NA	NA	NA	NA	NA	NA	NA	NA	NA	NA	NA	NA	NA	NA	NA	NA	NA	NA	NA	NA	NA	NA	NA	NA	NA	NA	NA
CG14425	chrX:6969697-6992086	-	1.0691541437055967	NA	-3.9285684109206245	NA	2.8476630939404384	NA	1.1023999428032933	-1.9555718531080195	NA	NA	1.3577893305256155	NA	NA	NA	1.115376729859598	NA	NA	-3.858038551815314	NA	-5.1395417803085603	1.2422892085105885	NA	NA	NA	NA	NA	-2.2130507473128889	-1.807186739767771	1.2219896099271423	NA	-3.5572411896082365	NA	2.5331185949597366	NA	NA	NA	-2.5272059298608101	1.2023372475924172	NA	NA	NA	2.1224490473494617	-2.5296219343583699	1.7580692108333618	NA	1.529520228040685	NA
CG5188	chr2L:10428775-10431021	-	NA	NA	NA	NA	NA	NA	NA	NA	NA	NA	NA	NA	NA	NA	NA	NA	NA	NA	NA	NA	NA	NA	NA	NA	NA	NA	NA	NA	NA	1.0221481581208265	NA	NA	NA	NA	NA	NA	NA	NA	NA	NA	NA	NA	NA	NA	NA	NA	NA
noncoding_869	chr2L:4361943-4382767	-	NA	NA	NA	NA	NA	NA	NA	NA	NA	NA	NA	NA	NA	NA	NA	NA	NA	NA	NA	NA	NA	NA	NA	NA	NA	NA	NA	NA	NA	NA	NA	NA	NA	NA	NA	NA	NA	NA	NA	NA	NA	NA	NA	NA	NA	NA	NA
GM13382	chr2R:1065823-1138516	-	NA	NA	NA	NA	1.4235274403320124	1.5132921326618847	NA	NA	NA	1.2655917078455987	NA	1.2337253333582598	NA	1.529485809479983	1.0536970305463695	NA	1.1518949367041367	NA	NA	NA	NA	-1.3838035747224073	NA	NA	NA	NA	NA	NA	NA	-2.5618868649115862	NA	1.3195584238456792	NA	NA	-1.3999618959081621	NA	-2.4172057017993183	NA	-2.2563997406462226	NA	1.1923005777469282	NA	-4.4360144109282063	-2.7559525954235631	-3.6565757341603522	NA	1.236503967257689
lilli	chr2L:2885907-2953077	-	NA	NA	NA	NA	NA	NA	NA	NA	NA	NA	NA	NA	NA	NA	NA	NA	NA	NA	NA	NA	NA	NA	NA	NA	NA	NA	NA	NA	NA	NA	NA	NA	NA	NA	NA	NA	NA	NA	NA	NA	NA	NA	NA	NA	NA	NA	NA
CG14872	chr3R:11333565-11335639	-	NA	NA	NA	NA	NA	NA	NA	NA	NA	NA	NA	NA	NA	NA	NA	NA	NA	NA	NA	NA	NA	NA	NA	NA	NA	NA	NA	NA	NA	NA	NA	NA	NA	NA	NA	NA	NA	NA	NA	NA	NA	NA	NA	NA	NA	NA	NA
pho	chr4:1192915-1202291	-	NA	NA	NA	NA	NA	NA	NA	NA	NA	NA	NA	NA	NA	NA	NA	NA	NA	NA	NA	NA	NA	NA	NA	NA	NA	NA	NA	NA	NA	NA	NA	NA	NA	NA	NA	NA	NA	NA	NA	NA	NA	NA	NA	NA	NA	NA	NA
CG5793	chr3R:16953371-16955439	-	NA	NA	NA	NA	NA	NA	NA	NA	NA	NA	NA	NA	NA	NA	NA	NA	NA	NA	NA	NA	NA	NA	NA	NA	NA	NA	NA	NA	NA	1.1412828916590472	NA	NA	NA	NA	NA	NA	NA	NA	NA	NA	NA	NA	1.0919024557205559	NA	NA	NA	NA
CG5948	chr3R:21721147-21722990	-	NA	2.2317372860052358	NA	NA	NA	NA	NA	NA	NA	NA	NA	NA	NA	NA	NA	NA	NA	NA	NA	NA	NA	NA	NA	NA	NA	NA	NA	NA	NA	NA	NA	NA	NA	NA	NA	NA	NA	NA	NA	NA	NA	NA	NA	NA	NA	NA	NA
CG17544	chr2L:19390365-19398502	-	NA	NA	NA	NA	NA	NA	NA	NA	NA	NA	NA	NA	NA	NA	NA	NA	NA	NA	NA	NA	NA	NA	NA	NA	NA	-1.0059294298303727	NA	NA	NA	NA	NA	NA	NA	NA	NA	NA	NA	NA	NA	NA	NA	NA	NA	NA	NA	NA	NA
noncoding_21784	chrX:3614048-3691372	-	NA	NA	NA	NA	NA	NA	NA	NA	NA	NA	NA	NA	NA	NA	NA	NA	NA	NA	-2.9655857174675786	NA	NA	NA	NA	NA	NA	NA	NA	NA	NA	NA	NA	NA	NA	NA	NA	NA	NA	NA	NA	NA	NA	NA	NA	NA	NA	NA	NA
TotF	chr2L:19796360-19958522	-	NA	NA	NA	NA	NA	NA	NA	NA	NA	NA	NA	NA	NA	NA	NA	NA	NA	NA	NA	NA	NA	NA	NA	NA	NA	NA	NA	NA	-20	NA	NA	NA	NA	NA	NA	NA	NA	NA	NA	NA	NA	NA	NA	NA	NA	NA	NA
CG12560	chr2L:8008308-8009517	-	NA	NA	NA	NA	NA	NA	NA	NA	NA	NA	NA	NA	NA	NA	NA	NA	NA	NA	NA	NA	NA	NA	NA	NA	NA	NA	NA	NA	NA	NA	NA	NA	NA	NA	NA	NA	NA	1.0061868793100799	NA	NA	NA	NA	NA	NA	NA	NA	NA
CG4407	chrX:12795372-12797623	-	NA	NA	NA	NA	NA	NA	NA	NA	NA	NA	NA	NA	NA	NA	NA	NA	NA	NA	NA	NA	NA	NA	NA	NA	NA	NA	NA	NA	NA	NA	NA	NA	NA	NA	NA	NA	NA	NA	NA	NA	NA	NA	NA	NA	NA	NA	NA
CG10433	chr2R:17492936-17494788	-	NA	-1.0581189773285979	NA	NA	NA	NA	NA	NA	NA	NA	NA	NA	NA	NA	NA	NA	NA	NA	NA	NA	NA	NA	NA	NA	NA	1.317246166739136	NA	NA	NA	NA	NA	NA	NA	NA	NA	NA	NA	NA	NA	NA	NA	NA	1.037711593013936	NA	NA	NA	NA
hts	chr2R:15284485-15312460	-	NA	NA	NA	NA	NA	NA	NA	NA	NA	NA	NA	NA	NA	NA	NA	NA	NA	NA	NA	NA	NA	NA	NA	NA	NA	-1.0999310721230529	NA	NA	NA	NA	NA	NA	NA	NA	NA	NA	NA	NA	NA	NA	NA	NA	NA	NA	NA	NA	NA
CG6084	chr3L:11613516-11617523	-	NA	NA	NA	NA	NA	NA	NA	NA	NA	NA	NA	NA	NA	NA	NA	NA	NA	NA	NA	NA	NA	NA	NA	NA	NA	NA	NA	NA	NA	NA	NA	NA	NA	NA	NA	NA	NA	NA	NA	NA	NA	NA	NA	NA	NA	NA	NA
CG34264	chr3L:305392-319924	-	NA	NA	-2.9332671078599293	NA	NA	NA	NA	NA	NA	-1.7661243291876432	NA	NA	NA	-2.16732949098453	NA	NA	1.6810064721746287	-1.2694904220023426	1.2600532601305412	NA	-3.0021939445712773	2.0547942240049735	1.5465556475077544	NA	-2.6997053421376407	2.0299700981235311	1.8323329148221466	1.6105483310662294	1.1922679228782482	2.1583303154073712	-3.2555529347763499	NA	2.1966245181753989	NA	-2.1341864371250603	1.1583753824778458	-2.0623614812704982	-2.233800902739612	NA	NA	NA	1.3724423861830615	-2.5876354929336518	-2.6927456147983113	20	NA	-2.7051568455171924
CG4835	chr3L:5472723-5476793	-	NA	NA	NA	NA	NA	NA	NA	NA	NA	NA	NA	NA	NA	NA	NA	NA	NA	NA	NA	NA	NA	NA	NA	NA	NA	NA	NA	NA	NA	NA	NA	NA	NA	NA	NA	NA	NA	NA	NA	NA	NA	NA	NA	NA	NA	NA	NA
Nmd3	chrX:2075110-2078758	-	NA	NA	NA	NA	NA	NA	NA	NA	NA	NA	NA	NA	NA	NA	NA	NA	NA	NA	NA	NA	NA	NA	NA	NA	NA	NA	NA	NA	NA	NA	NA	NA	NA	NA	NA	NA	NA	NA	NA	NA	NA	NA	NA	NA	NA	NA	NA
l(3)neo38	chr3R:7590576-7604995	-	NA	1.4026033168833938	NA	NA	NA	NA	NA	NA	NA	NA	NA	NA	NA	NA	NA	NA	NA	-1.1003085080599755	NA	3.0549971521038231	NA	NA	NA	NA	NA	1.0000352636789971	NA	NA	NA	NA	NA	NA	NA	NA	NA	NA	NA	NA	NA	NA	NA	NA	NA	NA	NA	NA	NA
rb	chrX:4429616-4434731	-	NA	NA	NA	NA	NA	NA	NA	NA	NA	NA	NA	NA	NA	NA	NA	NA	NA	NA	NA	NA	NA	NA	NA	NA	NA	NA	NA	NA	NA	NA	NA	NA	NA	NA	NA	NA	NA	NA	NA	NA	NA	NA	NA	NA	NA	NA	NA
CG3566	chrX:6161819-6170850	-	NA	-1.3512452060561098	NA	NA	NA	NA	NA	NA	NA	NA	NA	NA	NA	NA	NA	NA	NA	NA	NA	NA	NA	NA	NA	NA	NA	-1.3792196246802502	NA	NA	NA	NA	NA	NA	NA	NA	NA	NA	NA	NA	NA	NA	NA	NA	NA	NA	NA	NA	NA
Fmr1	chr3R:5927120-5935960	-	NA	NA	NA	NA	NA	NA	NA	NA	NA	NA	NA	NA	NA	NA	NA	NA	NA	NA	NA	NA	NA	NA	NA	NA	NA	NA	NA	NA	NA	NA	NA	NA	NA	NA	NA	NA	NA	NA	NA	NA	NA	NA	NA	NA	NA	NA	NA
ste24c	chr2R:12861397-12886099	-	NA	NA	NA	NA	NA	NA	NA	NA	NA	NA	NA	NA	NA	NA	NA	NA	NA	NA	NA	NA	NA	NA	NA	NA	NA	NA	NA	NA	NA	NA	NA	NA	NA	NA	NA	NA	NA	NA	NA	NA	NA	NA	NA	NA	NA	NA	NA
Tsp42Ei	chr2R:2922561-2925429	-	NA	NA	NA	NA	NA	NA	NA	NA	NA	NA	NA	NA	NA	NA	NA	NA	NA	NA	NA	NA	NA	NA	NA	NA	NA	NA	NA	NA	NA	NA	NA	NA	NA	NA	NA	NA	NA	NA	NA	NA	NA	NA	NA	NA	NA	NA	NA
CG10581	chr3L:21024862-21027342	-	NA	NA	NA	NA	NA	NA	NA	NA	NA	NA	NA	NA	NA	NA	NA	NA	NA	NA	NA	NA	NA	NA	NA	NA	NA	NA	NA	NA	NA	NA	NA	NA	NA	NA	NA	NA	NA	NA	NA	NA	NA	NA	NA	NA	NA	NA	NA
CG15641	chrX:15361923-15366186	-	NA	NA	NA	NA	NA	NA	NA	NA	NA	NA	NA	NA	NA	NA	NA	NA	NA	NA	NA	NA	NA	NA	NA	NA	NA	NA	NA	NA	NA	NA	NA	NA	NA	NA	NA	NA	NA	1.4271966658547599	NA	NA	NA	NA	NA	NA	NA	NA	NA
CG8918	chrX:17094119-17096673	-	NA	NA	NA	NA	NA	NA	NA	NA	NA	NA	NA	NA	NA	NA	NA	NA	NA	NA	NA	NA	NA	NA	NA	NA	NA	NA	NA	NA	NA	NA	NA	NA	NA	NA	NA	NA	NA	NA	NA	NA	NA	NA	NA	1.2481506748029507	NA	NA	NA
noncoding_4199	chr2L:21539547-21540816	-	NA	NA	NA	NA	NA	NA	NA	-1.5934324397411339	NA	NA	NA	NA	NA	NA	NA	NA	NA	NA	NA	-2.0455041748886691	NA	NA	NA	NA	NA	NA	-1.4323712777635547	NA	NA	NA	NA	NA	NA	NA	NA	NA	NA	NA	NA	NA	NA	NA	-1.2648087167149604	NA	NA	-1.4976400783164943	NA
CG13096	chr2L:8509147-8511860	-	NA	NA	NA	NA	NA	NA	NA	NA	NA	NA	NA	NA	NA	NA	NA	NA	NA	NA	NA	NA	NA	NA	NA	NA	NA	NA	NA	NA	NA	NA	NA	NA	NA	NA	NA	NA	NA	NA	NA	NA	NA	NA	NA	NA	NA	NA	NA
CG12014	chr3L:3376689-3380214	-	NA	NA	NA	NA	NA	NA	NA	NA	NA	NA	NA	NA	NA	NA	NA	NA	NA	1.3798418329099056	NA	NA	NA	NA	NA	NA	1.6735985135998825	NA	1.708845215607361	NA	NA	1.662978107916758	NA	NA	1.5307617016252848	1.3293372158585752	NA	NA	1.3333311650167046	NA	1.9746987242243628	NA	2.0410451146633579	NA	1.8355062827927178	NA	NA	1.5849899974067263	NA
CG4951	chr3R:23774364-23780514	-	NA	NA	NA	NA	NA	NA	NA	NA	NA	NA	NA	NA	NA	NA	NA	NA	NA	NA	NA	NA	NA	NA	NA	NA	NA	NA	NA	NA	NA	NA	NA	NA	NA	NA	NA	NA	NA	NA	NA	NA	NA	NA	NA	NA	NA	NA	NA
CG2107	chr3L:2980939-2983685	-	NA	NA	NA	NA	NA	NA	NA	NA	NA	NA	NA	NA	NA	NA	NA	NA	NA	NA	NA	NA	NA	NA	NA	NA	NA	NA	NA	NA	1.1250583480984613	NA	NA	NA	NA	NA	NA	NA	NA	NA	NA	NA	NA	NA	NA	NA	NA	NA	NA
SerT	chr2R:20292117-20298569	-	NA	NA	NA	NA	NA	NA	NA	NA	NA	NA	NA	NA	NA	NA	NA	NA	NA	NA	NA	NA	NA	NA	NA	NA	NA	NA	NA	NA	NA	NA	NA	NA	NA	NA	NA	NA	NA	NA	NA	NA	NA	NA	NA	NA	NA	NA	NA
CG14731	chr3R:7756983-7759369	-	NA	NA	NA	NA	NA	NA	NA	NA	NA	NA	NA	NA	NA	NA	NA	NA	NA	NA	NA	NA	NA	NA	NA	NA	NA	NA	NA	NA	NA	NA	NA	NA	NA	NA	NA	NA	NA	NA	NA	NA	NA	NA	NA	NA	NA	NA	NA
chr3R_10060570_10062460.0	chr3R:10060569-10062460	-	NA	NA	NA	NA	NA	NA	NA	NA	NA	NA	NA	NA	NA	NA	NA	NA	NA	NA	NA	NA	NA	NA	NA	NA	NA	NA	NA	NA	NA	NA	NA	NA	NA	NA	NA	NA	NA	NA	NA	NA	NA	NA	NA	NA	NA	NA	NA
CG6749	chr3L:9724337-9753513	-	NA	NA	NA	NA	4.5337666106784491	NA	NA	5.6453155825274255	4.026906127773044	NA	NA	NA	NA	NA	NA	4.4867067374723337	NA	NA	NA	NA	NA	NA	NA	NA	NA	NA	NA	4.0521066833814485	NA	NA	NA	NA	NA	NA	NA	NA	NA	NA	NA	NA	NA	NA	NA	NA	NA	5.1257028958575068	4.5836435496058288
achi	chr2R:8399034-8402645	-	NA	NA	NA	NA	NA	NA	NA	NA	NA	NA	NA	NA	NA	NA	NA	NA	NA	NA	NA	NA	NA	NA	NA	NA	NA	NA	NA	NA	NA	NA	NA	NA	NA	NA	NA	NA	NA	NA	NA	NA	NA	-1.0317235070319588	NA	NA	NA	NA	NA
Glycogenin	chr2R:17087936-17102496	-	NA	NA	NA	NA	NA	NA	NA	1.211675765204566	NA	NA	NA	NA	NA	NA	NA	NA	NA	NA	NA	NA	NA	NA	NA	NA	NA	NA	1.1298899872088288	NA	NA	NA	NA	NA	NA	NA	NA	NA	NA	NA	1.1069913822165887	NA	NA	1.1379525272290958	NA	NA	NA	NA	NA
CG7715	chr3R:14531173-14556916	-	NA	NA	NA	NA	NA	NA	NA	NA	NA	NA	NA	NA	NA	NA	NA	NA	NA	NA	NA	NA	NA	NA	NA	NA	NA	NA	NA	NA	NA	NA	NA	NA	NA	NA	NA	NA	NA	NA	NA	NA	NA	NA	NA	NA	NA	NA	NA
CG14177	chr3L:9590270-9591475	-	NA	NA	NA	NA	NA	NA	NA	NA	NA	NA	NA	NA	NA	NA	NA	NA	NA	NA	NA	NA	NA	NA	NA	NA	NA	NA	NA	NA	NA	NA	NA	NA	NA	NA	NA	NA	NA	NA	NA	NA	NA	NA	NA	NA	NA	NA	NA
CG30120,CG5189	chr2R:14333568-14338569	-	NA	NA	-1.0486061188464069	NA	NA	NA	NA	NA	NA	NA	NA	NA	NA	NA	NA	NA	NA	NA	NA	NA	NA	NA	NA	NA	NA	NA	NA	NA	1.4533241635820002	NA	NA	NA	NA	NA	NA	NA	NA	NA	NA	NA	NA	NA	NA	NA	NA	NA	NA
chrX_13740246_13742712.0	chrX:13740245-13742712	-	NA	NA	NA	NA	NA	NA	NA	5.1108732308839118	NA	NA	NA	NA	NA	NA	NA	NA	NA	NA	NA	NA	NA	NA	NA	NA	NA	NA	4.9772499168787867	NA	NA	NA	NA	NA	NA	NA	NA	NA	NA	NA	NA	NA	NA	NA	NA	NA	NA	NA	NA
chrU_5296871_5297698.0	chrU:5296870-5297698	-	-1.3737584963496952	NA	-3.145285135448038	-1.5504309467535795	NA	NA	NA	-2.2255164143461048	-2.5518800301159539	NA	NA	NA	-3.8219337635950756	NA	-1.2446173842046624	NA	-1.7995331792007501	-2.0875380854303272	-3.0772441415485279	NA	-1.6050032086915205	-1.9934272140753739	-2.1311492157348688	-1.6227274861936434	-4.0743330324904932	-4.2656060657203296	NA	-2.5088015762621532	-1.6888912060515466	-2.4186342339794233	-1.7186923897834847	NA	-1.4561925417689576	-2.342348558238367	-3.6797420873065048	NA	-3.7893757794643368	-1.3133196600428443	NA	NA	NA	NA	-2.0466960762205662	-1.7836604175025701	-3.3992540832982181	-1.6192762094335555	NA
tadr	chr2L:21052831-21081053	-	NA	NA	NA	NA	NA	NA	NA	NA	NA	NA	1.9705858726420187	NA	NA	NA	NA	NA	NA	NA	NA	2.5397976872840333	NA	NA	NA	NA	NA	NA	NA	NA	NA	NA	NA	1.3153549150318067	1.7651426534038714	2.2295235853952007	NA	NA	NA	NA	NA	NA	NA	NA	NA	NA	NA	NA	NA
CG15642	chrX:15356744-15361720	-	NA	NA	1.3690652243632937	NA	NA	NA	1.5838919397275588	NA	2.106640611812038	1.6803059650444343	NA	NA	1.2061800223829944	NA	NA	NA	1.5580788604721212	2.1867826428965587	1.300945735336356	NA	1.8389737445319487	1.4116665080353592	1.6317059188192033	NA	1.3492175819201271	2.2851620473369274	NA	NA	NA	NA	NA	NA	NA	2.3230496895973234	2.2781077406058019	NA	1.9370184646342028	NA	NA	1.9760053813039846	NA	NA	NA	NA	NA	NA	1.6499880803504841
CG31864	chr2L:11994065-11999536	-	1.3935394832058188	NA	-2.5658409291195814	NA	2.6528401989126342	1.6277513452197026	1.4939449769491111	NA	NA	NA	NA	NA	1.670151569858531	NA	NA	NA	1.7087149853140287	1.6412518206358686	1.7664134810464216	NA	1.7906873454288101	1.9581159424868431	1.9625329750718958	NA	2.2239495952000667	NA	2.0711743106262732	1.5523661559225046	1.9494360276915779	2.0182390109516879	1.7823220584253943	1.54245363858256	NA	2.2895912290589	NA	NA	1.5349789431513452	NA	2.7640049377576204	1.7097962238350495	1.7404249756888304	NA	NA	NA	1.7361582481428712	NA	NA
noncoding_3672	chr2L:18916416-18944023	-	NA	NA	NA	NA	NA	NA	NA	NA	NA	NA	NA	NA	NA	NA	NA	NA	NA	NA	NA	NA	NA	NA	NA	NA	NA	NA	NA	NA	NA	2.2332072633704891	NA	NA	NA	NA	NA	NA	NA	NA	2.2728231185310213	NA	NA	NA	NA	2.0533486960511529	NA	NA	NA
CG32048	chr3L:9540318-9587669	-	NA	NA	NA	NA	NA	NA	NA	NA	NA	NA	NA	NA	NA	NA	NA	NA	NA	NA	NA	2.9245897665041625	1.2949125773250996	NA	1.2577771213693663	NA	NA	3.4990543943330357	2.1460074941503602	1.2343788273232432	NA	NA	NA	NA	1.2901342282992683	NA	NA	NA	NA	NA	NA	NA	NA	1.3080032957775782	NA	NA	NA	NA	NA
CG4594	chr2L:9918590-9921470	-	NA	NA	2.3330070629388797	2.7237576149669089	NA	NA	NA	2.2288407304581979	NA	NA	NA	NA	NA	NA	NA	2.2328528411040089	NA	NA	2.3823653630390749	1.9243134032022875	NA	2.2824873765349039	2.2826842931103477	NA	1.8061364193624736	2.0784965366344896	1.9631006175074579	1.032712238633853	NA	NA	NA	NA	2.2239144693763482	2.3541990204252814	1.8814939107361646	1.8527754356993771	2.0569301173207291	NA	NA	NA	NA	NA	NA	2.4728929353683289	2.2861552285500895	NA	2.1684623610764797
CG3621	chrX:2066470-2075034	-	NA	NA	NA	NA	NA	NA	NA	NA	NA	NA	NA	NA	NA	NA	NA	NA	NA	NA	NA	NA	-1.0603160840961812	NA	NA	NA	NA	NA	NA	NA	NA	NA	-1.3075713759501255	NA	NA	NA	NA	NA	NA	NA	NA	NA	NA	NA	NA	NA	NA	NA	NA
KP78a	chr3R:7172013-7178853	-	NA	NA	NA	NA	NA	NA	NA	1.3237911865531842	NA	NA	NA	NA	NA	NA	NA	NA	NA	NA	NA	2.7966111313836581	1.0552103966632254	1.0329395792496323	1.2004094922954212	NA	1.3299284015471566	1.8702479045553426	2.1361070159450342	1.2164644004972791	NA	NA	1.3154713010299823	NA	1.1641392538099833	1.7898770487436839	1.1487365297825181	NA	1.0552282160423718	1.1986392097213237	1.2193619750907605	NA	-1.0447264113477854	1.160949209913863	NA	1.0360053235531776	NA	1.4606324712719372	NA
CG18809	chrX:19634574-19638371	-	NA	NA	NA	NA	NA	NA	NA	NA	NA	NA	NA	NA	NA	NA	NA	NA	NA	NA	NA	NA	NA	NA	NA	NA	NA	NA	NA	NA	NA	NA	NA	NA	NA	-1.6188670950396153	NA	NA	NA	NA	NA	NA	NA	NA	NA	NA	NA	NA	NA
CG7512	chr3L:11506732-11515813	-	NA	NA	NA	NA	NA	NA	NA	NA	NA	NA	NA	NA	NA	NA	NA	NA	-20	NA	NA	NA	NA	NA	NA	NA	NA	NA	NA	NA	NA	NA	NA	NA	NA	NA	NA	NA	NA	NA	NA	NA	NA	NA	NA	NA	NA	NA	NA
noncoding_8782	chr2R:18812612-18821115	-	NA	NA	NA	NA	NA	NA	NA	NA	NA	NA	NA	NA	NA	NA	NA	NA	NA	NA	NA	NA	NA	NA	NA	NA	NA	NA	NA	NA	1.4308604244556011	NA	NA	NA	1.4521913513467528	NA	NA	NA	NA	1.3339282719234884	NA	NA	NA	NA	NA	1.3612555602510004	1.3107077608075532	NA	1.2398492101167253
CG17994	chr2R:2094722-2097048	-	NA	NA	NA	NA	NA	NA	NA	NA	NA	NA	NA	NA	NA	NA	NA	NA	NA	NA	NA	NA	NA	NA	NA	NA	NA	NA	NA	NA	NA	NA	NA	NA	NA	NA	NA	NA	NA	NA	NA	NA	NA	NA	NA	NA	NA	NA	NA
CG4631	chr2L:16545032-16663101	-	-1.9891581067365169	-2.901226997897818	NA	NA	-2.7666901920537939	NA	1.8684065493486437	NA	NA	-2.7934584955675517	-1.0929116403685548	NA	-3.1243161997973492	NA	-2.0268212492119084	-3.2310922210002495	NA	-2.9076584622488708	-2.3056567112251085	NA	NA	-1.6798978012975139	-2.6955196352682167	-2.9111716239959713	NA	2.0601021820664989	-3.0259221366337781	-2.3035853578400523	NA	-3.395031818935863	NA	-3.2068318736081958	NA	NA	-2.3162833916016852	-2.2621488797083478	-1.8633706615011651	1.0221404290738889	-1.2234107898765654	-3.275911914598868	-3.1000420865946663	NA	-1.196482661333012	NA	-3.4348429829608498	NA	-2.7634560154703443
CG15403	chr2L:3068338-3144676	-	NA	NA	NA	NA	NA	NA	NA	NA	NA	NA	NA	NA	NA	NA	NA	NA	NA	NA	NA	NA	NA	NA	NA	NA	NA	NA	NA	NA	NA	NA	NA	NA	NA	NA	NA	NA	NA	NA	NA	NA	NA	NA	NA	NA	NA	NA	NA
noncoding_24088	chrX:16012806-16043011	-	NA	NA	NA	NA	NA	NA	NA	NA	NA	NA	NA	NA	NA	NA	NA	NA	NA	NA	NA	NA	NA	NA	NA	NA	NA	NA	NA	NA	NA	NA	NA	NA	NA	NA	NA	NA	NA	NA	NA	NA	NA	NA	NA	NA	NA	-20	NA
CG42268	chr3L:9724337-9753513	-	NA	NA	NA	NA	NA	NA	NA	NA	NA	NA	NA	NA	NA	NA	NA	NA	NA	NA	NA	1.52776336505552	NA	NA	NA	NA	NA	NA	NA	NA	NA	NA	NA	NA	NA	NA	NA	NA	NA	NA	NA	NA	NA	NA	NA	NA	NA	NA	NA
CG11504	chr3R:25819174-25836082	-	NA	NA	NA	NA	NA	NA	NA	NA	NA	NA	NA	NA	NA	NA	NA	NA	NA	NA	NA	NA	NA	NA	NA	NA	NA	NA	NA	NA	NA	NA	NA	NA	NA	NA	NA	NA	NA	NA	1.2110832109074727	NA	-1.1260759833051452	NA	NA	NA	NA	NA	NA
chr3R_24846711_24847954.0	chr3R:24846710-24847954	-	NA	NA	NA	NA	NA	NA	NA	NA	NA	NA	NA	NA	NA	NA	NA	NA	NA	NA	NA	NA	NA	NA	1.8635332392515216	NA	NA	NA	NA	NA	NA	1.437573505664749	1.6768472793213287	NA	1.511902819150331	NA	NA	NA	NA	1.7127024555740402	1.8174015512100152	NA	NA	1.8416676006471715	NA	NA	NA	1.9933320986187235	NA
betaggt-II	chr2L:2879059-2885850	-	NA	NA	NA	NA	NA	NA	NA	NA	NA	NA	NA	NA	NA	NA	NA	NA	NA	NA	NA	NA	NA	NA	NA	NA	NA	NA	NA	NA	NA	NA	NA	NA	NA	NA	NA	NA	NA	NA	NA	NA	NA	NA	NA	NA	NA	NA	NA
psnoRNA:skd-a	chr3L:20984673-21020566	-	NA	NA	NA	NA	NA	NA	NA	NA	NA	NA	NA	NA	NA	NA	NA	NA	NA	NA	NA	NA	NA	NA	NA	NA	NA	NA	NA	NA	NA	NA	NA	NA	NA	NA	NA	NA	NA	NA	NA	NA	NA	NA	NA	NA	NA	NA	NA
ben	chrX:13890330-13893838	-	NA	NA	NA	NA	NA	NA	NA	NA	NA	NA	NA	NA	NA	NA	NA	NA	NA	NA	NA	NA	NA	NA	NA	NA	NA	NA	NA	NA	NA	NA	NA	NA	NA	NA	NA	NA	NA	NA	NA	NA	NA	NA	NA	NA	NA	NA	NA
poly	chr3R:9187537-9195101	-	NA	NA	NA	NA	NA	NA	NA	NA	NA	NA	NA	NA	NA	NA	NA	NA	NA	NA	NA	NA	NA	NA	NA	NA	NA	NA	NA	NA	NA	NA	NA	NA	NA	NA	NA	NA	NA	NA	NA	NA	NA	NA	NA	NA	NA	NA	NA
CG5161	chr3L:16122593-16124825	-	NA	NA	NA	NA	NA	NA	NA	NA	NA	NA	NA	NA	NA	NA	NA	NA	NA	NA	NA	NA	NA	NA	NA	NA	NA	NA	NA	NA	NA	NA	NA	NA	NA	NA	-1.0233893483714644	NA	NA	NA	NA	NA	NA	NA	NA	NA	NA	NA	NA
CG13081	chr2L:19540279-19541559	-	NA	6.0718173070246371	NA	NA	NA	NA	NA	NA	NA	NA	NA	NA	NA	NA	NA	NA	NA	NA	NA	NA	NA	NA	NA	NA	NA	NA	NA	NA	NA	NA	NA	NA	NA	NA	NA	NA	NA	NA	NA	NA	NA	NA	NA	NA	NA	NA	NA
CG9662	chr2L:3373564-3378610	-	NA	NA	NA	NA	NA	NA	NA	NA	NA	NA	NA	NA	NA	NA	NA	NA	NA	NA	NA	NA	NA	NA	NA	NA	NA	NA	NA	NA	NA	NA	NA	NA	NA	NA	NA	NA	NA	NA	NA	NA	NA	NA	NA	NA	NA	NA	NA
snoRNA:Psi18S-996	chr3L:259285-264378	-	NA	NA	NA	NA	NA	NA	NA	NA	NA	NA	NA	NA	NA	NA	NA	NA	NA	NA	NA	NA	NA	NA	NA	NA	-20	NA	NA	NA	NA	NA	NA	NA	NA	NA	NA	NA	NA	NA	NA	NA	NA	NA	NA	NA	NA	NA	NA
CG31082	chr3R:22362002-22429778	-	NA	NA	NA	NA	NA	NA	NA	NA	NA	NA	NA	NA	NA	NA	NA	NA	NA	NA	NA	NA	NA	NA	NA	NA	NA	NA	2.5515836071162963	NA	NA	NA	NA	NA	NA	NA	NA	NA	NA	NA	NA	NA	NA	NA	NA	NA	NA	NA	NA
CG17083	chr3R:19106919-19113773	-	NA	NA	NA	NA	NA	NA	NA	NA	NA	NA	NA	NA	NA	4.8398118122668476	NA	NA	NA	NA	NA	NA	NA	NA	NA	NA	NA	NA	NA	NA	NA	NA	NA	NA	NA	NA	NA	NA	NA	NA	NA	NA	NA	NA	NA	NA	NA	NA	NA
l(2)k09913	chr2R:18954716-18959428	-	NA	NA	NA	NA	NA	NA	NA	NA	NA	NA	NA	NA	NA	NA	NA	NA	NA	NA	NA	NA	NA	NA	NA	NA	NA	NA	NA	NA	NA	NA	NA	NA	NA	NA	NA	NA	NA	NA	NA	NA	NA	NA	NA	NA	NA	NA	NA
CG5191	chr3R:16386529-16398981	-	NA	NA	NA	NA	NA	NA	NA	NA	NA	NA	NA	NA	NA	NA	NA	NA	NA	NA	NA	NA	NA	NA	NA	NA	NA	NA	NA	NA	NA	NA	NA	NA	NA	NA	NA	NA	NA	NA	NA	NA	NA	NA	NA	NA	NA	NA	NA
CG3168	chrX:6614501-6634019	-	NA	NA	NA	NA	NA	NA	NA	NA	-1.5750215209559388	NA	-1.4323274744989398	NA	NA	NA	NA	NA	NA	NA	NA	1.985674911581399	NA	NA	NA	NA	NA	1.7718833277780051	1.3795820762383029	NA	NA	NA	NA	NA	NA	1.1658331223281038	NA	NA	NA	NA	NA	NA	NA	NA	NA	NA	NA	NA	NA
CG12493	chr3L:4692705-4796253	-	NA	NA	NA	NA	NA	NA	NA	NA	NA	NA	NA	NA	NA	NA	NA	NA	NA	NA	NA	NA	NA	NA	NA	NA	NA	NA	NA	NA	NA	NA	NA	NA	NA	NA	NA	NA	NA	NA	NA	NA	NA	NA	NA	NA	NA	NA	NA
argos	chr3L:16412696-16516025	-	NA	NA	NA	NA	NA	NA	NA	NA	-1.1362767560260476	NA	NA	NA	NA	NA	NA	NA	NA	NA	-1.0667244328687426	-2.0513619782829768	NA	NA	NA	NA	NA	-3.0776730079472658	NA	NA	NA	NA	NA	NA	NA	NA	NA	NA	NA	NA	NA	NA	NA	NA	NA	NA	NA	NA	NA
Pde11	chr2L:18532021-18572384	-	NA	NA	NA	NA	NA	NA	NA	NA	NA	NA	NA	NA	NA	NA	NA	NA	NA	NA	NA	NA	NA	NA	NA	NA	NA	NA	NA	NA	NA	NA	NA	NA	NA	NA	NA	NA	NA	NA	NA	NA	NA	NA	NA	NA	NA	NA	NA
CG3947	chr3L:20761306-20771450	-	NA	NA	NA	NA	NA	NA	NA	NA	NA	NA	NA	NA	NA	NA	NA	NA	NA	NA	NA	NA	NA	NA	NA	NA	NA	NA	NA	NA	NA	NA	NA	NA	NA	NA	NA	NA	NA	NA	NA	NA	NA	NA	NA	NA	NA	NA	NA
chr2L_3106943_3107159.0	chr2L:3068338-3144676	-	NA	NA	NA	NA	NA	NA	NA	NA	NA	NA	NA	NA	NA	NA	NA	NA	NA	NA	NA	NA	NA	NA	NA	NA	NA	NA	NA	NA	NA	NA	NA	NA	NA	NA	NA	NA	NA	NA	NA	NA	NA	NA	NA	NA	NA	NA	NA
CG4753	chr3L:16371975-16374670	-	NA	NA	NA	NA	NA	NA	NA	NA	NA	NA	NA	NA	NA	NA	NA	NA	NA	NA	NA	NA	NA	NA	NA	NA	NA	NA	NA	NA	1.1734013365333831	NA	NA	NA	NA	NA	NA	NA	NA	NA	NA	NA	NA	-1.1070316430789833	NA	NA	NA	NA	NA
CG14142	chr3L:11166401-11169992	-	NA	NA	NA	NA	NA	NA	NA	NA	NA	NA	NA	NA	NA	NA	NA	NA	NA	NA	NA	NA	NA	NA	NA	NA	NA	NA	NA	NA	NA	NA	NA	NA	NA	NA	NA	NA	NA	NA	NA	NA	NA	NA	NA	NA	NA	NA	NA
CG18343	chr2R:8026285-8026781	-	NA	NA	NA	NA	NA	NA	NA	NA	NA	NA	NA	NA	NA	NA	NA	NA	NA	NA	NA	NA	NA	NA	NA	NA	NA	NA	NA	NA	NA	NA	NA	NA	NA	NA	NA	NA	NA	NA	NA	NA	NA	NA	NA	NA	NA	NA	NA
CG15497	chr3R:17490110-17497536	-	NA	NA	-1.4519489302963271	NA	NA	1.1035783369569934	NA	NA	NA	NA	1.6714909671914546	NA	NA	1.6488385764350255	NA	NA	NA	NA	NA	NA	NA	NA	NA	NA	NA	NA	NA	NA	NA	NA	NA	NA	NA	NA	NA	NA	NA	NA	NA	NA	NA	NA	NA	NA	NA	NA	NA
CG1785	chrX:8603661-8614473	-	NA	NA	NA	NA	NA	NA	NA	NA	NA	NA	NA	NA	NA	NA	NA	NA	NA	NA	NA	NA	NA	NA	NA	NA	NA	NA	NA	NA	NA	NA	NA	NA	NA	NA	NA	NA	NA	NA	NA	NA	NA	NA	NA	NA	NA	NA	NA
chr2L_7078776_7079333.0	chr2L:7069577-7084634	-	NA	NA	NA	NA	2.0435518462856033	NA	NA	NA	NA	NA	NA	NA	NA	NA	NA	NA	NA	NA	NA	NA	NA	NA	NA	NA	1.7174153910537611	3.2877710482779503	NA	NA	NA	NA	NA	NA	NA	NA	NA	NA	NA	NA	NA	NA	NA	NA	NA	NA	NA	NA	NA
DMG4-MB6.chr2L.35.006	chr2L:20928788-20935322	-	NA	NA	NA	NA	NA	NA	NA	NA	NA	NA	NA	NA	NA	NA	NA	NA	NA	NA	NA	NA	NA	NA	NA	NA	NA	NA	NA	NA	NA	NA	NA	NA	NA	NA	NA	NA	NA	NA	NA	NA	NA	NA	NA	NA	NA	NA	NA
noncoding_16450	chr3R:8883456-8903950	-	NA	NA	NA	NA	NA	NA	NA	NA	NA	NA	NA	NA	NA	NA	NA	NA	NA	NA	NA	NA	NA	NA	NA	NA	NA	NA	NA	NA	NA	NA	NA	NA	NA	NA	NA	NA	NA	NA	NA	NA	NA	NA	NA	NA	NA	NA	NA
timeout	chr3R:8914336-8989683	-	NA	-2.545855283269963	-1.3760802853744731	NA	-1.1835996508285482	NA	NA	NA	-1.0326634887951418	NA	NA	NA	NA	NA	NA	NA	NA	NA	-1.1451575052852534	NA	NA	NA	NA	NA	NA	NA	NA	NA	NA	NA	NA	NA	-3.0331303437104351	NA	NA	NA	NA	NA	NA	NA	NA	NA	NA	NA	NA	NA	NA
CG14207	chrX:19499139-19505478	-	NA	NA	NA	NA	NA	NA	NA	NA	NA	NA	NA	NA	NA	NA	NA	NA	NA	NA	NA	NA	NA	NA	NA	NA	NA	NA	NA	NA	NA	NA	NA	NA	NA	NA	NA	NA	NA	NA	NA	NA	NA	NA	NA	NA	NA	NA	NA
CG34186	chr2R:11032291-11033095	-	NA	NA	NA	NA	NA	NA	NA	NA	NA	NA	NA	NA	NA	NA	NA	NA	NA	NA	NA	-2.8649578380441669	NA	NA	NA	NA	NA	NA	NA	NA	NA	NA	NA	NA	NA	NA	NA	NA	NA	NA	NA	NA	NA	NA	NA	NA	NA	NA	NA
CG32812	chrX:1180954-1182978	-	NA	NA	NA	NA	NA	NA	NA	NA	NA	NA	NA	NA	NA	NA	NA	NA	NA	NA	NA	NA	NA	NA	NA	NA	NA	NA	NA	NA	NA	NA	-1.2835892054249853	NA	NA	NA	NA	NA	NA	NA	NA	NA	NA	NA	NA	NA	NA	NA	NA
CG31659	chr2L:1358909-1361826	-	NA	NA	NA	NA	NA	NA	NA	NA	NA	NA	NA	NA	NA	NA	NA	NA	NA	NA	NA	NA	NA	NA	NA	NA	NA	NA	NA	NA	NA	NA	NA	NA	NA	NA	NA	NA	NA	NA	NA	NA	NA	NA	NA	NA	NA	NA	NA
CG42376	chrX:148930-158061	-	NA	NA	NA	NA	NA	NA	NA	NA	NA	NA	NA	NA	NA	NA	NA	NA	NA	NA	NA	NA	NA	NA	NA	NA	NA	NA	NA	NA	NA	NA	NA	NA	NA	NA	NA	NA	NA	NA	NA	NA	NA	NA	NA	NA	NA	NA	NA
Gs1	chr2L:131923-134970	-	NA	NA	NA	NA	NA	NA	NA	1.0922177207519088	-1.104594882395687	NA	NA	NA	NA	NA	NA	NA	NA	NA	NA	NA	NA	NA	NA	NA	NA	NA	NA	NA	-1.0357732763740155	NA	NA	NA	NA	NA	NA	NA	NA	NA	NA	NA	NA	NA	NA	NA	NA	NA	NA
CG7988	chr3R:14043849-14047201	-	NA	NA	NA	NA	NA	NA	NA	NA	NA	NA	NA	NA	NA	NA	NA	NA	NA	NA	NA	NA	NA	NA	NA	NA	NA	NA	NA	NA	NA	1.0256416288796681	NA	NA	NA	NA	NA	NA	NA	NA	1.2362145430055975	NA	NA	NA	NA	NA	1.0842242143032101	NA	NA
CG12975	chr3L:21203324-21209929	-	NA	NA	NA	NA	NA	NA	NA	NA	NA	NA	NA	NA	NA	NA	NA	NA	NA	NA	NA	NA	NA	NA	-1.5386055640078216	NA	NA	NA	NA	NA	NA	NA	NA	NA	NA	NA	NA	NA	NA	NA	NA	NA	NA	NA	NA	NA	NA	NA	NA
TM9SF4	chr2L:13746933-13780192	-	NA	NA	NA	NA	NA	NA	NA	NA	NA	NA	NA	NA	NA	NA	NA	NA	NA	NA	NA	NA	NA	NA	NA	NA	NA	NA	NA	NA	NA	NA	NA	NA	NA	NA	NA	NA	NA	NA	NA	NA	NA	NA	NA	NA	NA	NA	NA
CG6701	chr2R:9860493-9867670	-	NA	NA	NA	NA	NA	NA	NA	NA	NA	NA	NA	NA	NA	NA	NA	NA	NA	NA	NA	NA	NA	NA	NA	NA	NA	NA	NA	NA	NA	NA	NA	NA	NA	NA	NA	NA	NA	NA	NA	NA	NA	NA	NA	NA	NA	NA	NA
CG11381	chrX:1097768-1099468	-	NA	NA	NA	NA	NA	NA	NA	NA	NA	NA	NA	NA	NA	NA	NA	NA	NA	NA	NA	NA	NA	NA	NA	NA	NA	2.3020268682829066	NA	NA	NA	NA	NA	NA	NA	NA	NA	NA	NA	NA	NA	NA	NA	NA	NA	NA	NA	NA	NA
CG33774	chr2R:5286593-5287854	-	1.0544405841998354	NA	NA	1.1205616598395849	1.4753047480786039	1.5235634063989818	1.1440452465754907	NA	NA	1.2542109696429402	1.4897023549438346	1.4813176224654978	1.1655569968866899	1.6453447204757388	NA	1.1185117901580452	1.4050848068805222	1.5761579351673989	1.0648659453914024	NA	NA	1.1873618753028035	1.1520020162800333	1.5147853508166209	NA	NA	NA	NA	1.4260999921692294	1.0683587499228915	NA	1.3095759436551679	1.0282982180597449	NA	NA	-1.7080160728872777	NA	NA	NA	1.1696465680599726	1.058716921681083	NA	NA	1.4456199469722892	1.6968190534250849	NA	1.0290073149918344
CG34176	chr2L:4004082-4004480	-	NA	NA	NA	NA	NA	NA	NA	NA	NA	NA	NA	NA	NA	NA	NA	NA	NA	NA	NA	NA	NA	NA	NA	NA	NA	2.7230500055958364	NA	NA	NA	NA	NA	NA	NA	NA	NA	NA	NA	NA	NA	NA	NA	NA	NA	NA	NA	NA	NA
CG8394	chr2R:10072462-10088787	-	NA	NA	NA	NA	NA	NA	NA	NA	NA	NA	NA	NA	NA	NA	NA	NA	NA	NA	NA	NA	NA	NA	NA	NA	NA	NA	NA	NA	NA	NA	NA	NA	NA	NA	NA	NA	NA	NA	NA	NA	NA	NA	NA	NA	NA	NA	NA
CG32214	chr3L:19415937-19469523	-	NA	NA	NA	NA	NA	NA	NA	NA	NA	NA	NA	NA	NA	NA	NA	NA	-20	NA	NA	NA	NA	NA	NA	NA	NA	NA	NA	NA	NA	NA	NA	NA	NA	NA	NA	NA	NA	NA	NA	NA	NA	NA	NA	NA	NA	NA	NA
CG6439	chr3R:17842064-17845115	-	NA	NA	NA	NA	NA	NA	NA	NA	NA	NA	NA	NA	NA	NA	NA	NA	NA	NA	NA	NA	NA	NA	NA	NA	NA	NA	NA	NA	NA	NA	NA	NA	NA	NA	NA	NA	NA	NA	NA	NA	NA	NA	NA	NA	NA	NA	NA
alpha-Est1	chr3R:3371448-3374920	-	NA	NA	NA	NA	NA	NA	NA	NA	NA	NA	1.2088073731674649	NA	NA	NA	NA	1.1352290429959655	NA	NA	NA	NA	NA	NA	NA	1.0944469160738828	NA	NA	NA	NA	NA	NA	NA	NA	NA	NA	NA	NA	NA	NA	NA	NA	NA	NA	NA	NA	NA	NA	NA
CG6583	chr2L:12170549-12172587	-	NA	NA	NA	NA	NA	NA	NA	NA	NA	NA	NA	NA	NA	NA	NA	NA	NA	NA	NA	NA	NA	NA	NA	NA	NA	NA	NA	NA	NA	NA	NA	NA	NA	NA	NA	NA	NA	NA	NA	NA	NA	NA	NA	NA	NA	NA	NA
crb	chr3R:20121137-20140312	-	NA	NA	NA	NA	NA	NA	NA	NA	NA	NA	NA	NA	NA	NA	NA	NA	NA	NA	NA	NA	NA	NA	NA	NA	NA	NA	NA	NA	NA	NA	NA	NA	NA	NA	NA	NA	NA	NA	NA	NA	NA	NA	NA	NA	NA	1.0335578332589075	NA
CG3876	chr2L:817045-819498	-	NA	NA	NA	NA	NA	NA	NA	NA	NA	NA	NA	NA	NA	NA	NA	NA	NA	NA	NA	NA	NA	NA	NA	NA	NA	NA	NA	NA	NA	NA	NA	NA	NA	NA	NA	NA	NA	NA	NA	NA	NA	NA	NA	NA	NA	NA	NA
Dap160	chr2L:21136698-21142426	-	NA	NA	NA	NA	NA	NA	NA	NA	NA	NA	NA	NA	NA	NA	NA	NA	NA	NA	NA	NA	NA	NA	NA	NA	NA	NA	NA	NA	NA	NA	NA	NA	NA	NA	NA	NA	NA	NA	NA	NA	NA	NA	NA	NA	NA	NA	NA
noncoding_16407	chr3R:8806513-8811317	-	NA	NA	NA	NA	NA	NA	NA	NA	NA	NA	NA	NA	NA	NA	NA	NA	NA	NA	NA	NA	NA	NA	NA	NA	NA	NA	NA	NA	NA	NA	NA	NA	NA	NA	NA	NA	NA	NA	NA	NA	NA	NA	NA	NA	NA	NA	NA
noncoding_24847	chrX:19634574-19638371	-	NA	NA	NA	NA	NA	NA	NA	NA	NA	NA	NA	NA	NA	NA	NA	NA	NA	NA	NA	-1.6586766965779149	NA	NA	NA	NA	NA	NA	NA	NA	NA	NA	NA	NA	NA	NA	NA	NA	NA	NA	NA	NA	NA	NA	NA	NA	NA	NA	NA
CG3505	chr3R:10482446-10485001	-	NA	NA	NA	NA	NA	NA	NA	NA	NA	NA	NA	NA	NA	NA	NA	NA	NA	NA	NA	-2.083409946365073	-1.1442250398720211	NA	-1.3159363476081927	NA	NA	NA	-2.0590244920495699	-1.3388787032354095	NA	NA	NA	NA	NA	-1.4455452075009581	NA	NA	NA	-1.0651028538937548	-1.0913223810480968	NA	NA	NA	NA	NA	NA	NA	NA
CG12115	chrX:9083260-9084731	-	NA	NA	NA	NA	NA	NA	NA	NA	NA	NA	NA	NA	NA	NA	NA	NA	NA	NA	NA	NA	NA	NA	NA	NA	NA	NA	NA	NA	NA	NA	NA	NA	NA	NA	NA	NA	NA	NA	NA	NA	NA	NA	NA	NA	NA	NA	NA
CG9422	chr2R:2561026-2580667	-	NA	NA	NA	1.6778067833893688	NA	NA	NA	1.1900832267222614	NA	NA	NA	NA	NA	1.693681543036486	NA	NA	1.2791937225607279	NA	NA	NA	1.2760780299214061	NA	NA	NA	NA	1.598297872446655	1.2179869531887217	NA	NA	NA	NA	NA	NA	1.5330367726077254	NA	NA	NA	NA	1.3800461708465144	NA	NA	NA	NA	NA	NA	NA	NA
CG14443	chrX:6494097-6547082	-	NA	NA	NA	NA	NA	NA	NA	NA	NA	NA	NA	NA	NA	NA	NA	NA	NA	NA	NA	NA	NA	NA	NA	NA	NA	2.4454349594768274	NA	NA	NA	NA	NA	NA	NA	NA	NA	NA	NA	NA	NA	NA	NA	NA	NA	NA	NA	NA	NA
CG14949	chr3L:2642048-2643595	-	NA	NA	NA	NA	NA	NA	NA	2.7034032173721485	NA	NA	NA	NA	NA	1.9022265634686395	NA	NA	NA	NA	NA	NA	NA	NA	NA	NA	NA	NA	NA	NA	NA	1.5010211347033275	NA	NA	NA	NA	NA	NA	NA	1.159946971449352	NA	NA	NA	NA	NA	NA	NA	NA	NA
bon	chr3R:16414360-16442619	-	NA	NA	NA	NA	NA	NA	NA	NA	NA	NA	NA	NA	NA	NA	NA	NA	NA	NA	NA	NA	NA	NA	NA	NA	NA	NA	NA	NA	NA	NA	NA	NA	NA	NA	NA	NA	NA	NA	NA	NA	NA	NA	NA	NA	NA	NA	NA
DCAP	chr2R:6152667-6194532	-	NA	NA	NA	NA	NA	NA	NA	NA	NA	NA	NA	NA	NA	NA	NA	NA	NA	NA	NA	NA	NA	NA	NA	NA	NA	NA	NA	NA	NA	NA	NA	NA	NA	NA	NA	NA	NA	NA	NA	NA	NA	NA	NA	NA	NA	NA	NA
btv	chr2L:17962620-17982500	-	NA	NA	NA	NA	NA	NA	NA	NA	NA	NA	NA	NA	NA	NA	NA	NA	NA	NA	NA	NA	NA	NA	NA	NA	NA	NA	NA	NA	NA	NA	NA	NA	NA	NA	NA	NA	NA	NA	NA	NA	NA	NA	NA	NA	NA	NA	NA
CG3632	chrX:16187875-16197351	-	NA	NA	NA	NA	NA	NA	NA	NA	NA	NA	NA	NA	NA	NA	NA	NA	NA	NA	NA	NA	NA	NA	NA	NA	NA	NA	NA	NA	NA	NA	NA	NA	NA	NA	NA	NA	NA	NA	NA	NA	NA	NA	NA	NA	NA	NA	NA
CG3893	chr3L:18893686-18894673	-	NA	NA	NA	NA	NA	NA	NA	NA	NA	NA	NA	NA	NA	NA	NA	NA	NA	NA	NA	NA	NA	NA	NA	NA	NA	NA	NA	NA	NA	NA	NA	NA	NA	NA	NA	NA	NA	NA	NA	NA	NA	NA	NA	NA	NA	NA	NA
CG31763	chr2L:12343738-12397534	-	NA	NA	NA	NA	NA	NA	NA	NA	NA	NA	NA	NA	NA	NA	NA	NA	NA	NA	NA	NA	NA	NA	NA	NA	NA	NA	NA	NA	NA	NA	NA	NA	NA	NA	NA	NA	NA	NA	NA	NA	NA	NA	NA	NA	NA	NA	NA
CG42615	chr2R:4623292-4647103	-	NA	NA	NA	NA	NA	NA	NA	NA	NA	NA	NA	NA	NA	NA	NA	NA	NA	NA	NA	NA	NA	NA	NA	NA	NA	NA	NA	NA	NA	NA	NA	NA	NA	NA	NA	NA	NA	NA	NA	NA	NA	NA	NA	NA	NA	NA	NA
CG8134	chrX:15598091-15604821	-	NA	NA	NA	NA	NA	NA	NA	NA	NA	NA	NA	NA	NA	NA	NA	NA	NA	NA	NA	NA	NA	NA	NA	NA	NA	NA	NA	NA	NA	NA	NA	NA	NA	NA	NA	NA	NA	NA	NA	NA	NA	NA	NA	NA	NA	NA	NA
CG17293	chr2L:8374480-8376988	-	NA	NA	NA	NA	NA	NA	NA	NA	NA	NA	NA	NA	NA	NA	NA	NA	NA	NA	NA	NA	NA	NA	NA	NA	NA	NA	NA	NA	NA	NA	NA	NA	NA	NA	NA	NA	NA	NA	NA	NA	NA	NA	NA	NA	NA	NA	NA
Nep1	chrX:5985664-6086557	-	NA	NA	NA	NA	NA	NA	NA	NA	NA	NA	NA	NA	NA	NA	NA	NA	NA	NA	NA	NA	NA	NA	NA	NA	NA	NA	NA	NA	NA	NA	NA	NA	NA	NA	NA	NA	NA	NA	NA	NA	NA	NA	NA	NA	NA	NA	NA
l(1)G0196	chrX:21875456-21909747	-	NA	NA	NA	NA	NA	NA	NA	NA	NA	NA	NA	NA	NA	NA	NA	NA	NA	NA	NA	NA	NA	NA	NA	NA	NA	NA	NA	NA	NA	NA	NA	NA	NA	NA	NA	NA	NA	NA	NA	NA	NA	NA	NA	NA	NA	NA	NA
lqfR	chr3R:18236940-18246806	-	NA	NA	NA	NA	NA	NA	NA	NA	NA	NA	NA	NA	NA	NA	NA	NA	NA	NA	NA	NA	NA	NA	NA	NA	NA	NA	NA	NA	NA	NA	NA	NA	NA	NA	NA	NA	NA	NA	NA	NA	NA	NA	NA	NA	NA	NA	NA
alpha-Man-IIb	chr3R:11629959-11658438	-	NA	NA	NA	NA	NA	NA	NA	1.486989287532918	NA	NA	NA	NA	NA	NA	NA	NA	NA	NA	NA	NA	NA	NA	NA	NA	NA	NA	NA	NA	NA	NA	NA	NA	NA	NA	NA	NA	NA	NA	NA	NA	NA	NA	NA	NA	NA	NA	NA
CG11299,noncoding_8970	chr2R:19601343-19621917	-	NA	NA	NA	NA	NA	NA	NA	NA	NA	NA	NA	NA	NA	NA	NA	NA	NA	NA	NA	-1.4433158198825591	NA	NA	NA	NA	NA	-1.5301150643423644	NA	NA	NA	NA	NA	NA	NA	NA	NA	NA	NA	NA	NA	NA	NA	NA	NA	NA	NA	NA	NA
HLHm3	chr3R:21847436-21848858	-	NA	NA	NA	NA	NA	NA	NA	-1.7479996595003158	NA	NA	NA	NA	NA	NA	NA	NA	NA	NA	NA	NA	NA	NA	NA	NA	NA	-1.9393195439472444	NA	NA	NA	NA	NA	NA	NA	NA	NA	NA	NA	NA	NA	NA	NA	NA	NA	-1.4649757426185057	NA	NA	NA
Papss	chr3L:19838318-19854029	-	NA	NA	NA	NA	NA	NA	NA	NA	NA	NA	NA	NA	NA	NA	NA	NA	NA	NA	NA	NA	NA	NA	NA	NA	NA	NA	NA	NA	NA	NA	NA	NA	NA	NA	NA	NA	NA	NA	NA	NA	NA	NA	NA	NA	NA	NA	NA
CG30415	chr2R:19273003-19274005	-	NA	NA	NA	NA	NA	NA	NA	NA	NA	NA	NA	NA	NA	NA	NA	NA	NA	NA	NA	-1.5746005872136841	NA	NA	NA	NA	NA	-1.170633417593453	NA	NA	NA	NA	NA	NA	NA	NA	NA	NA	NA	NA	NA	NA	NA	NA	NA	NA	NA	NA	NA
CG42391	chr2R:11088929-11091998	-	NA	NA	NA	NA	NA	NA	NA	NA	NA	NA	NA	NA	NA	NA	NA	NA	NA	NA	NA	NA	NA	NA	NA	NA	NA	NA	NA	NA	NA	NA	NA	NA	NA	NA	NA	NA	NA	NA	NA	NA	NA	NA	2.0434112770966197	NA	NA	NA	NA
CG40002	chr3LHet:458538-460903	-	NA	NA	NA	NA	NA	NA	NA	NA	NA	NA	NA	NA	NA	NA	NA	NA	NA	NA	NA	NA	-1.9579288167574258	NA	-1.3295470915346075	NA	NA	NA	NA	-1.3246359191538983	NA	NA	-2.2598787412077428	NA	NA	NA	NA	-1.471177257036447	-1.6480090270023984	-1.641464674660073	NA	NA	NA	-1.3397581443541389	NA	NA	NA	NA	NA
CG14372	chr3R:9277871-9291828	-	NA	NA	NA	NA	NA	NA	NA	NA	NA	NA	1.0689913090390217	NA	NA	NA	NA	NA	NA	NA	NA	1.7140884620221961	NA	NA	NA	NA	NA	NA	NA	NA	NA	NA	NA	NA	NA	NA	NA	NA	NA	NA	NA	NA	NA	NA	NA	NA	NA	NA	NA
CG31918	chr2L:5055045-5058241	-	NA	NA	NA	NA	NA	NA	NA	NA	NA	NA	NA	NA	NA	NA	NA	NA	NA	NA	NA	NA	NA	NA	NA	NA	NA	NA	NA	NA	NA	NA	NA	NA	NA	NA	NA	NA	NA	NA	NA	NA	NA	NA	NA	NA	NA	NA	NA
hairy	chr3L:8668821-8672361	-	NA	NA	NA	NA	NA	NA	NA	NA	NA	NA	NA	NA	NA	NA	NA	NA	NA	NA	NA	NA	NA	NA	NA	NA	NA	1.4169055595308016	NA	NA	NA	NA	NA	NA	NA	NA	NA	NA	NA	NA	NA	NA	NA	NA	NA	NA	NA	NA	NA
CG31161	chr3R:18442170-18444034	-	NA	NA	NA	NA	NA	NA	NA	NA	NA	NA	NA	NA	NA	1.5934177604606208	NA	NA	NA	NA	NA	NA	NA	NA	NA	NA	NA	NA	NA	NA	1.9308066810846756	NA	NA	NA	NA	NA	NA	NA	NA	NA	NA	NA	NA	NA	NA	NA	NA	NA	NA
Srp19	chr3L:7340347-7341135	-	NA	NA	NA	NA	NA	NA	NA	NA	NA	NA	NA	NA	NA	NA	NA	NA	NA	NA	NA	NA	NA	NA	NA	NA	NA	NA	NA	NA	NA	NA	NA	NA	NA	NA	NA	NA	NA	NA	NA	NA	NA	NA	NA	NA	NA	NA	NA
chr2L_17459603_17460731.0	chr2L:17452923-17474794	-	NA	NA	NA	NA	2.4443489428220704	NA	NA	NA	NA	NA	NA	1.9662527043652671	NA	1.9286414307003106	NA	NA	NA	NA	NA	NA	NA	NA	NA	NA	NA	NA	NA	NA	1.942907415232932	1.7562088536489089	NA	NA	NA	NA	NA	NA	NA	2.0888491182763484	2.4128909540255119	NA	NA	NA	2.8760807164743794	NA	NA	2.9694202606573983	1.4403358116054097
CG32568	chrX:16621228-16677553	-	NA	NA	NA	NA	NA	NA	NA	NA	NA	NA	NA	NA	NA	NA	NA	NA	NA	NA	NA	NA	NA	NA	NA	NA	NA	NA	NA	NA	NA	NA	NA	NA	NA	NA	NA	NA	NA	NA	NA	NA	NA	NA	NA	NA	NA	NA	NA
StIP	chr2R:6505157-6536281	-	NA	NA	NA	NA	NA	NA	NA	NA	NA	NA	NA	NA	NA	NA	NA	NA	NA	NA	NA	NA	NA	NA	NA	NA	NA	NA	NA	NA	1.2597724044816678	NA	NA	NA	NA	NA	NA	NA	NA	NA	NA	NA	NA	NA	NA	NA	NA	NA	NA
CG12133	chr2R:5854735-5855941	-	NA	NA	NA	NA	NA	NA	NA	-2.1068312182477369	NA	NA	NA	NA	NA	NA	NA	NA	NA	NA	NA	-3.3981660758099062	-1.7672254483242442	-1.4657329916674884	NA	NA	-1.3746019310035704	-3.4573744331576064	-2.6462439919780745	-1.8684034934101805	NA	NA	-2.4421715776960928	NA	-1.4965360202533351	-2.1285391044741382	-1.3027399174945307	-1.2057886799848785	NA	-1.3575138408635428	-1.1437851778012245	NA	NA	-1.310824279485592	-1.2565658945344549	NA	NA	-1.0461186446478039	NA
GM04590	chr3R:24884958-24938556	-	NA	NA	NA	NA	NA	NA	NA	NA	NA	NA	NA	NA	NA	NA	NA	NA	NA	NA	NA	NA	NA	NA	NA	NA	NA	NA	NA	NA	NA	NA	NA	NA	NA	NA	NA	NA	NA	NA	NA	NA	NA	NA	NA	NA	NA	NA	NA
CG6178	chr3R:19974741-19987256	-	NA	NA	NA	NA	1.0941401667850774	NA	NA	NA	NA	NA	1.3956931642091215	NA	NA	NA	1.014705038078654	NA	NA	NA	1.2464778436399326	NA	NA	NA	NA	NA	NA	1.0673646483817667	NA	NA	NA	NA	NA	1.2894520383614811	NA	NA	NA	NA	NA	NA	NA	NA	NA	NA	NA	NA	NA	NA	NA
kay	chr3R:25591670-25620229	-	NA	NA	NA	NA	NA	NA	NA	NA	NA	NA	NA	NA	NA	NA	NA	NA	NA	NA	NA	NA	NA	NA	NA	NA	NA	NA	NA	NA	NA	NA	NA	NA	NA	NA	NA	NA	NA	NA	NA	NA	NA	NA	NA	NA	NA	NA	NA
CG13992	chr2L:5965374-5967752	-	NA	NA	NA	NA	NA	NA	NA	NA	NA	NA	NA	NA	NA	NA	NA	NA	NA	NA	NA	3.3185418465708074	NA	NA	NA	NA	NA	2.0501043874170213	2.2369644856297022	NA	NA	NA	3.2654894016940474	NA	NA	NA	NA	NA	NA	NA	NA	NA	NA	NA	NA	NA	NA	NA	NA
CG32334	chr3L:1110243-1112349	-	NA	NA	NA	NA	NA	NA	NA	2.6587208384893093	NA	NA	NA	NA	NA	NA	NA	NA	NA	NA	NA	NA	NA	NA	NA	NA	NA	NA	NA	NA	NA	NA	NA	NA	NA	NA	NA	NA	NA	NA	NA	NA	NA	NA	NA	NA	NA	NA	NA
noncoding_10708	chr3L:4629603-4675914	-	NA	NA	NA	NA	NA	NA	NA	NA	NA	NA	NA	NA	NA	NA	NA	NA	NA	NA	NA	NA	NA	NA	NA	NA	NA	NA	NA	NA	NA	NA	NA	NA	NA	NA	NA	NA	NA	NA	NA	NA	NA	NA	NA	NA	NA	NA	NA
gom	chr2R:18024492-18062326	-	NA	NA	NA	NA	NA	NA	NA	NA	NA	NA	NA	NA	NA	NA	NA	NA	NA	NA	NA	NA	NA	NA	NA	NA	NA	NA	NA	NA	NA	NA	NA	NA	NA	NA	NA	NA	NA	NA	NA	NA	NA	NA	NA	NA	NA	NA	NA
Syx5	chr2L:16303248-16309344	-	NA	NA	NA	NA	NA	NA	NA	NA	NA	NA	NA	NA	NA	NA	NA	NA	NA	NA	NA	NA	NA	NA	NA	NA	NA	NA	NA	NA	NA	NA	NA	NA	NA	NA	NA	NA	NA	NA	NA	NA	NA	NA	NA	NA	NA	NA	NA
CG30393	chr2R:17143303-17169161	-	NA	NA	NA	NA	NA	NA	NA	NA	NA	NA	NA	NA	NA	NA	NA	NA	NA	NA	NA	NA	NA	NA	NA	NA	NA	NA	NA	NA	NA	NA	NA	NA	NA	NA	NA	NA	NA	NA	NA	NA	NA	NA	NA	NA	NA	NA	NA
CG15773	chrX:5613408-5632344	-	NA	NA	NA	NA	1.6445258586635911	NA	NA	1.7455927651581749	NA	NA	NA	NA	1.4044092953509675	NA	NA	NA	NA	NA	NA	NA	NA	NA	NA	NA	NA	1.8533938229579163	NA	NA	NA	NA	NA	NA	NA	NA	NA	NA	NA	NA	NA	NA	NA	NA	NA	NA	NA	NA	NA
snoRNA:Me28S-C1237	chr2L:16508063-16533046	-	3.0336137685265805	NA	NA	NA	NA	NA	2.9695545301906887	NA	NA	NA	NA	NA	-1.5752411757849694	5.8767239736890371	NA	NA	NA	NA	NA	NA	NA	NA	NA	NA	NA	NA	NA	NA	NA	NA	NA	2.305715146194645	NA	NA	NA	-1.3787698206180314	-3.085147113715339	-4.5203394447843586	-2.4634294871718088	NA	NA	NA	-6.001526071675154	NA	NA	NA	NA
CG1231	chr3L:356417-357664	-	NA	NA	NA	NA	NA	NA	NA	NA	NA	NA	NA	NA	NA	NA	NA	NA	NA	NA	NA	NA	NA	NA	NA	NA	NA	NA	NA	NA	NA	NA	NA	NA	NA	NA	NA	NA	NA	NA	NA	NA	NA	NA	NA	NA	NA	NA	NA
scny	chr3L:5762091-5770465	-	NA	NA	NA	NA	NA	NA	NA	NA	NA	NA	NA	NA	NA	NA	NA	NA	NA	NA	NA	NA	NA	NA	NA	NA	NA	NA	NA	NA	NA	NA	NA	NA	NA	NA	NA	NA	NA	NA	NA	NA	NA	NA	NA	NA	NA	NA	NA
noncoding_17625	chr3R:14531173-14556916	-	NA	NA	NA	NA	NA	NA	NA	NA	NA	NA	NA	NA	NA	NA	NA	NA	NA	NA	NA	NA	NA	NA	NA	NA	NA	NA	NA	NA	NA	NA	NA	NA	NA	NA	NA	NA	NA	NA	NA	NA	NA	NA	NA	NA	NA	NA	NA
CG31323	chr3R:21996569-22014526	-	NA	NA	NA	NA	NA	NA	NA	NA	NA	NA	NA	NA	NA	NA	NA	NA	NA	NA	NA	NA	NA	NA	NA	NA	NA	NA	NA	NA	NA	NA	NA	NA	NA	NA	NA	NA	NA	NA	NA	NA	NA	NA	NA	NA	NA	NA	NA
CG13924	chr3L:1869857-1876399	-	NA	NA	NA	NA	NA	NA	NA	NA	NA	NA	NA	NA	NA	NA	NA	NA	1.1376221199793046	1.1751019592936269	NA	2.1733089656691491	NA	NA	NA	NA	NA	2.1652779089108152	NA	1.3420849912629305	NA	NA	NA	NA	NA	NA	NA	NA	NA	NA	NA	NA	NA	NA	1.6224542422193249	NA	NA	NA	NA
CG7694	chr3R:14398798-14416448	-	4.7503540046901538	NA	3.4171760478872182	NA	NA	NA	5.4486654499061995	4.4333233867017032	NA	NA	NA	6.8968815573648117	5.3901838246177345	NA	5.4870180504428063	NA	5.4037422257274477	NA	NA	NA	NA	NA	NA	4.7423750776882923	NA	NA	NA	NA	NA	3.809982259169844	NA	4.8431994941854306	NA	NA	NA	6.2565511322373437	NA	NA	NA	NA	5.2369839200112578	NA	NA	NA	NA	NA	NA
Nup153	chrX:16493264-16504524	-	NA	NA	NA	NA	NA	NA	NA	NA	NA	NA	NA	NA	NA	NA	NA	NA	NA	NA	NA	NA	NA	NA	NA	NA	NA	NA	NA	NA	NA	NA	NA	NA	NA	NA	NA	NA	NA	NA	NA	NA	NA	NA	NA	NA	NA	NA	NA
CG3294	chr2L:4794530-4802034	-	NA	NA	NA	NA	NA	NA	NA	NA	NA	NA	NA	NA	NA	NA	NA	NA	NA	NA	-1.5819090249204035	NA	NA	NA	NA	NA	NA	NA	NA	NA	NA	NA	NA	NA	NA	NA	NA	NA	NA	NA	NA	NA	NA	NA	NA	NA	NA	NA	NA
Tina-1	chr2R:20825725-20830021	-	NA	NA	NA	NA	NA	NA	NA	NA	NA	NA	NA	NA	NA	NA	NA	NA	NA	NA	NA	-2.0818700340270602	-1.0878016983859848	NA	NA	NA	NA	-2.2710234738428245	-1.4157006156313341	-1.062851745225744	NA	NA	-1.3477537358472089	NA	NA	-1.1033565854270568	NA	NA	NA	NA	NA	NA	NA	NA	NA	NA	NA	NA	NA
Arc2	chr2R:10248808-10250330	-	NA	NA	NA	NA	1.0617747494111065	NA	NA	NA	NA	NA	NA	NA	NA	NA	NA	NA	NA	NA	NA	1.8118866117243735	NA	NA	NA	NA	NA	2.3564192740220493	1.8965161443720988	NA	NA	1.1758802240451864	1.2106617773748334	NA	NA	1.0158462376496833	NA	NA	NA	NA	1.6663139050284768	NA	NA	NA	1.1464848235368683	1.1395514264682416	NA	NA	NA
CG14483	chr2R:13473139-13473659	-	NA	NA	NA	NA	NA	NA	NA	NA	NA	NA	NA	NA	NA	NA	NA	NA	NA	NA	NA	-2.2066763194415353	NA	NA	NA	NA	NA	NA	NA	NA	NA	NA	NA	NA	NA	NA	NA	NA	NA	NA	NA	NA	NA	NA	NA	NA	NA	NA	NA
Arp14D	chrX:16442073-16448025	-	NA	NA	NA	NA	NA	NA	NA	NA	NA	NA	NA	NA	NA	NA	NA	NA	NA	NA	NA	NA	NA	NA	NA	NA	NA	NA	NA	NA	NA	NA	NA	NA	NA	NA	NA	NA	NA	NA	NA	NA	NA	NA	NA	NA	NA	NA	NA
CG15638	chr2L:13500814-13549378	-	NA	NA	NA	NA	NA	NA	NA	NA	NA	NA	NA	NA	NA	NA	NA	NA	NA	NA	NA	NA	NA	NA	NA	NA	NA	NA	NA	NA	NA	NA	NA	NA	NA	NA	NA	NA	NA	NA	NA	NA	NA	NA	NA	NA	NA	NA	NA
noncoding_19653	chr3R:23763966-23773826	-	1.3201075241305948	NA	2.9693772778038863	NA	NA	NA	2.9508464148736087	NA	NA	2.2137136065477523	NA	NA	NA	2.0406951054207476	NA	NA	NA	NA	NA	3.7553295323837759	NA	NA	NA	NA	NA	2.4135664322792145	NA	2.441851555629837	2.1267633582024028	2.266288580861048	3.4302494722590002	2.2221228707921159	NA	NA	NA	NA	NA	3.1483246631254667	2.58273932566745	2.2590943573072497	NA	NA	3.8791838038113649	NA	NA	3.5672549923439778	NA
CG13827	chr3R:19084028-19087226	-	NA	NA	NA	NA	NA	NA	NA	NA	NA	NA	NA	NA	NA	NA	NA	NA	NA	NA	NA	NA	NA	NA	NA	NA	NA	NA	NA	NA	NA	NA	NA	NA	NA	NA	NA	NA	NA	NA	NA	NA	NA	NA	NA	NA	NA	NA	NA
CG31913	chr2L:5767004-5800273	-	NA	NA	NA	NA	NA	NA	NA	NA	NA	NA	NA	NA	NA	NA	NA	NA	NA	NA	NA	NA	NA	NA	NA	NA	NA	NA	NA	NA	NA	NA	NA	NA	NA	NA	NA	NA	NA	NA	NA	NA	NA	NA	NA	NA	NA	NA	NA
Obp99c	chr3R:25508215-25515016	-	-1.5563863822406971	-4.0068512649174446	NA	-1.0717451883468008	-3.3154631446206348	NA	NA	NA	-3.8435520272705195	NA	-2.7996223727155898	NA	NA	-1.9478462474484051	-1.0078175163504539	-1.7798646809329299	-1.1447593397527343	NA	-3.8936347859837954	-3.1208887996719015	-2.2065767755327887	NA	NA	-2.6997228813467591	NA	-2.1739152864232119	-2.6596695176712108	NA	NA	-1.2817509614708358	-3.5076127037741354	NA	-2.4454578599372314	-2.2688596870965672	NA	-2.5615721824322906	NA	-2.5470552884223951	-2.474736202621894	NA	-2.5418233785089335	NA	NA	NA	1.0854541792603165	NA	-1.1660462311677511
Gint3	chr2R:14545919-14549053	-	NA	NA	1.2421569245325659	NA	NA	NA	NA	3.0211685439545999	NA	1.2097533611917812	NA	NA	NA	1.8055977624728512	NA	1.4006155084182681	NA	3.0216337158979152	NA	3.3081122443784499	NA	NA	NA	NA	2.5696073156497876	3.0535502490632904	3.2497880999794027	2.4762344310969091	1.7896118033402517	2.5235330298406531	3.1007841340364517	NA	1.8539292543014692	2.8438991672697629	1.9140174515978512	NA	NA	1.2308674619606417	5.0109740420969073	NA	1.462102575756159	2.367903984911397	3.6270023469711652	2.0696231161696415	2.9695452911192781	1.9687918804541438	NA
chr3L_5263223_5263436.0	chr3L:5148959-5271158	-	NA	NA	NA	NA	NA	NA	NA	NA	NA	NA	NA	NA	NA	NA	NA	NA	NA	NA	NA	NA	NA	NA	NA	NA	NA	NA	NA	NA	NA	NA	NA	NA	NA	NA	NA	NA	NA	NA	NA	NA	NA	NA	NA	NA	NA	NA	NA
CG2118	chr3R:27602723-27632491	-	NA	NA	NA	NA	NA	NA	NA	NA	NA	NA	NA	NA	NA	NA	NA	NA	NA	NA	NA	-1.3428045168402218	NA	NA	NA	NA	NA	NA	NA	NA	NA	NA	NA	NA	NA	NA	NA	NA	NA	NA	NA	NA	NA	NA	NA	NA	NA	NA	NA
CG14619	chrX:21857406-21873876	-	NA	NA	NA	NA	NA	NA	NA	NA	NA	NA	NA	NA	NA	NA	NA	NA	NA	NA	NA	NA	NA	NA	NA	NA	NA	NA	NA	NA	NA	NA	NA	NA	NA	NA	NA	NA	NA	NA	NA	NA	NA	NA	NA	NA	NA	NA	NA
CG4546	chr3R:11670154-11679303	-	NA	1.8064823878237517	NA	1.332270273583988	1.5436828076597451	1.2199829712802408	1.1252249056743242	NA	1.6548199732873456	NA	1.9057316699351523	1.7605177296099601	1.5623617795756821	2.1907896628093568	1.7176508656518705	2.0198587433010622	1.2483023013891719	1.5409747222761385	NA	NA	2.1073037249219806	1.6698928415709609	1.8028423275612058	NA	1.8253516047035916	NA	NA	1.5044393568473786	1.5083358785855838	1.4389822456011143	1.3932453757167351	1.7209151648040459	1.7874594288388663	1.6325408127230232	1.7773784954924423	1.1382215061876879	1.7792626565078375	1.3039096881384222	1.6337107368006314	1.4162677785852129	1.865844063075224	1.832346772988324	NA	NA	1.2826353433633597	1.9998273060648859	1.084291650187482
noncoding_23838	chrX:15556556-15559740	-	NA	NA	NA	NA	NA	NA	NA	NA	NA	NA	NA	NA	NA	NA	NA	NA	NA	NA	NA	NA	NA	NA	NA	NA	NA	NA	NA	NA	NA	NA	NA	NA	NA	NA	NA	NA	NA	NA	NA	NA	NA	NA	NA	NA	NA	NA	NA
CG4733	chr3R:15716791-15739491	-	NA	-2.7940648476906365	NA	NA	NA	NA	NA	NA	NA	NA	-1.935806389719636	NA	NA	NA	-2.8074401200955466	NA	NA	-1.7156603033250593	NA	NA	NA	NA	2.2629273452392664	NA	NA	NA	NA	NA	NA	NA	NA	NA	NA	NA	-1.9877551193007215	NA	NA	NA	NA	NA	NA	NA	1.3461649980247645	NA	2.5251438364875134	NA	NA
lola	chr2R:6369711-6430767	-	NA	NA	NA	NA	NA	NA	NA	NA	NA	NA	NA	NA	NA	NA	NA	NA	NA	NA	NA	NA	NA	NA	NA	NA	NA	NA	NA	NA	NA	NA	NA	NA	NA	NA	NA	NA	NA	NA	NA	NA	NA	NA	NA	NA	NA	NA	NA
chrX_19468526_19468802.0	chrX:19463915-19473866	-	NA	NA	NA	NA	NA	NA	NA	NA	NA	NA	NA	NA	NA	NA	NA	NA	NA	NA	NA	NA	NA	NA	NA	NA	1.8281800106111623	NA	NA	NA	NA	NA	NA	NA	NA	NA	NA	NA	NA	NA	NA	NA	NA	NA	NA	NA	NA	NA	NA
Hr46	chr2R:6092940-6124907	-	NA	5.7891809790295943	NA	NA	NA	NA	NA	NA	NA	NA	NA	NA	NA	NA	NA	NA	NA	NA	NA	NA	NA	NA	NA	NA	NA	NA	NA	NA	NA	NA	NA	NA	NA	NA	NA	NA	NA	NA	NA	NA	NA	NA	NA	NA	NA	NA	NA
CG13511	chr2R:18545097-18548898	-	NA	NA	NA	NA	NA	NA	NA	NA	NA	NA	NA	NA	NA	NA	1.5381291890718041	NA	NA	NA	NA	NA	NA	NA	NA	NA	NA	NA	NA	NA	NA	NA	NA	NA	NA	NA	NA	NA	NA	NA	NA	NA	NA	NA	NA	NA	NA	NA	NA
RpS24	chr2R:18527962-18528972	-	NA	NA	NA	NA	NA	NA	NA	NA	NA	NA	NA	NA	NA	NA	NA	NA	NA	NA	NA	-1.439390399329042	NA	NA	NA	NA	NA	NA	NA	NA	NA	NA	-1.1284045658032651	NA	NA	NA	NA	NA	NA	NA	NA	NA	NA	NA	NA	NA	NA	NA	NA
CG10672	chr3L:5132772-5134857	-	NA	NA	NA	NA	NA	NA	NA	NA	NA	NA	NA	NA	NA	NA	NA	NA	NA	NA	NA	NA	NA	NA	NA	NA	NA	NA	NA	NA	NA	NA	NA	NA	NA	NA	NA	NA	NA	NA	NA	NA	NA	NA	NA	NA	NA	NA	NA
CG17255	chrX:10356994-10367672	-	NA	NA	NA	NA	NA	NA	NA	NA	NA	NA	NA	NA	NA	NA	NA	NA	NA	NA	NA	NA	NA	NA	NA	NA	NA	NA	NA	NA	NA	NA	NA	NA	NA	NA	NA	NA	NA	NA	NA	NA	NA	NA	NA	NA	NA	NA	NA
sgl	chr3L:6951406-6957953	-	NA	NA	NA	NA	NA	NA	NA	NA	NA	NA	NA	NA	NA	NA	NA	NA	NA	NA	NA	NA	NA	NA	NA	NA	NA	NA	NA	NA	NA	NA	NA	NA	NA	NA	NA	NA	NA	NA	NA	NA	NA	NA	NA	NA	NA	NA	NA
CG13650	chr3R:20934941-20938266	-	NA	NA	NA	NA	NA	NA	NA	NA	NA	NA	NA	NA	NA	NA	NA	NA	NA	NA	NA	NA	NA	NA	NA	NA	NA	NA	NA	NA	NA	NA	NA	NA	NA	NA	NA	NA	NA	NA	NA	NA	NA	NA	NA	NA	NA	NA	NA
fz	chr3L:14267403-14361814	-	NA	NA	NA	NA	NA	NA	NA	NA	NA	NA	NA	NA	NA	NA	NA	NA	NA	NA	NA	2.5161844199713035	NA	NA	NA	NA	NA	2.5283704452339899	NA	NA	NA	NA	NA	NA	NA	NA	NA	NA	NA	NA	NA	NA	NA	NA	NA	NA	NA	NA	NA
sm	chr2R:15415638-15519106	-	NA	NA	NA	NA	NA	NA	NA	NA	NA	NA	NA	NA	NA	NA	NA	NA	NA	NA	NA	1.439587860760762	NA	NA	NA	NA	NA	NA	NA	NA	NA	NA	NA	NA	1.0244203807698191	NA	NA	NA	NA	NA	NA	NA	NA	NA	NA	NA	NA	1.1557581075186167	NA
snoRNA:Psi18S-1377d	chr3R:26031779-26034864	-	NA	NA	NA	NA	NA	NA	NA	NA	NA	NA	NA	NA	NA	NA	NA	NA	NA	NA	-2.5376377159662842	NA	NA	3.338318022919704	NA	NA	NA	5.3174608896547157	-2.7090746859618395	3.0917363427783235	-4.4879798070988492	NA	5.3796960521345687	3.7678712654276767	NA	NA	NA	NA	2.8483861539750674	NA	4.6577089954645823	4.4763671523630899	-3.1921399624200917	NA	-3.050536011070986	NA	NA	NA	NA
CG8405	chr2R:11935050-11948340	-	NA	NA	NA	NA	NA	NA	NA	NA	NA	NA	NA	NA	NA	NA	NA	NA	NA	NA	NA	NA	NA	NA	NA	NA	NA	NA	NA	NA	NA	NA	NA	NA	NA	NA	NA	NA	NA	NA	NA	NA	NA	NA	NA	NA	NA	NA	NA
hug	chr3R:8337272-8373951	-	NA	NA	NA	NA	NA	NA	NA	NA	NA	NA	NA	NA	NA	NA	NA	NA	NA	NA	NA	NA	NA	NA	NA	NA	NA	NA	NA	NA	NA	NA	NA	NA	NA	NA	NA	NA	NA	NA	NA	NA	NA	NA	NA	NA	NA	NA	NA
CG7059	chr3R:18215322-18219840	-	NA	NA	NA	NA	NA	NA	NA	NA	NA	NA	NA	NA	NA	NA	NA	NA	NA	NA	NA	NA	NA	NA	NA	NA	NA	NA	NA	NA	NA	NA	NA	NA	NA	NA	NA	NA	NA	NA	NA	NA	NA	NA	NA	NA	NA	NA	NA
CG8677	chr2L:21221291-21236733	-	NA	NA	NA	NA	NA	NA	NA	NA	NA	NA	NA	NA	NA	NA	NA	NA	NA	NA	NA	NA	NA	NA	NA	NA	NA	NA	NA	NA	NA	NA	NA	NA	NA	NA	NA	NA	NA	NA	NA	NA	NA	NA	NA	NA	NA	NA	NA
CG7529	chr3L:21487116-21500653	-	NA	NA	NA	NA	NA	NA	NA	NA	NA	NA	NA	NA	NA	NA	NA	NA	NA	NA	NA	NA	NA	NA	NA	NA	NA	NA	NA	NA	NA	NA	NA	NA	NA	NA	NA	NA	NA	NA	NA	NA	NA	NA	NA	NA	NA	NA	NA
CG9449	chr3L:19485136-19490823	-	NA	NA	NA	NA	NA	NA	NA	NA	NA	NA	NA	NA	NA	NA	NA	NA	NA	NA	NA	NA	NA	NA	NA	NA	NA	NA	NA	NA	NA	NA	NA	NA	NA	NA	NA	NA	NA	NA	NA	NA	NA	NA	NA	NA	NA	NA	NA
CG11426	chr3L:22463652-22466996	-	NA	NA	NA	NA	NA	NA	NA	NA	NA	NA	NA	NA	NA	NA	NA	NA	NA	NA	NA	NA	NA	NA	NA	NA	NA	NA	NA	NA	NA	NA	NA	NA	NA	NA	NA	NA	NA	NA	NA	NA	NA	NA	NA	NA	NA	NA	NA
CG1344	chr2R:1541068-1550836	-	NA	NA	NA	NA	NA	NA	NA	NA	NA	NA	NA	NA	NA	NA	NA	NA	NA	NA	NA	NA	NA	NA	NA	NA	NA	NA	NA	NA	NA	NA	NA	NA	NA	NA	NA	NA	NA	NA	NA	NA	NA	NA	NA	NA	NA	NA	NA
mRpL42	chr2R:5954150-5956228	-	NA	NA	NA	NA	NA	NA	NA	NA	NA	NA	NA	NA	NA	NA	NA	NA	NA	NA	NA	NA	NA	NA	NA	NA	NA	NA	NA	NA	NA	NA	NA	NA	NA	NA	NA	NA	NA	NA	NA	NA	NA	NA	NA	NA	NA	NA	NA
jumu	chr3R:6175848-6187448	-	NA	NA	NA	NA	NA	NA	NA	NA	NA	NA	NA	NA	NA	NA	NA	NA	NA	NA	NA	NA	NA	NA	NA	NA	NA	-1.6546322545368211	NA	NA	NA	NA	NA	NA	NA	NA	NA	NA	NA	NA	NA	NA	NA	NA	NA	NA	NA	NA	NA
CG14103	chr3L:19786975-19798261	-	NA	NA	NA	NA	NA	NA	NA	NA	NA	NA	NA	NA	NA	NA	NA	NA	NA	NA	NA	NA	NA	NA	NA	NA	NA	NA	NA	NA	NA	NA	NA	NA	NA	NA	NA	NA	NA	NA	NA	NA	NA	NA	NA	NA	NA	NA	NA
hoe1	chr2L:4908579-4932566	-	NA	NA	NA	NA	NA	NA	NA	NA	NA	NA	NA	NA	NA	NA	NA	NA	NA	NA	NA	NA	NA	NA	NA	NA	NA	NA	NA	NA	NA	NA	NA	NA	NA	NA	NA	NA	NA	NA	NA	NA	NA	NA	NA	NA	NA	NA	NA
Cyp28d2	chr2L:5207218-5209365	-	NA	NA	NA	NA	NA	NA	NA	NA	NA	1.3332351181819915	NA	NA	NA	NA	NA	NA	NA	NA	NA	NA	NA	NA	NA	NA	NA	NA	NA	NA	NA	NA	NA	NA	NA	NA	NA	NA	NA	NA	NA	NA	NA	NA	NA	NA	NA	NA	NA
Pak3	chr3R:12268831-12279577	-	NA	NA	NA	NA	NA	NA	NA	NA	NA	NA	NA	NA	NA	NA	NA	NA	NA	NA	NA	NA	NA	NA	NA	NA	NA	NA	NA	NA	NA	NA	NA	NA	NA	NA	NA	NA	NA	NA	NA	NA	NA	NA	NA	NA	NA	NA	NA
key	chr2R:20671066-20674955	-	NA	NA	NA	NA	NA	NA	NA	NA	NA	NA	NA	NA	NA	NA	NA	NA	NA	NA	NA	NA	NA	NA	NA	NA	NA	NA	NA	NA	NA	NA	NA	NA	NA	NA	NA	NA	NA	NA	NA	NA	NA	NA	NA	NA	NA	NA	NA
CG5458	chr2L:13179244-13184882	-	NA	NA	NA	NA	NA	NA	NA	NA	NA	NA	NA	NA	NA	1.9027475300694745	NA	2.0549901375402473	NA	NA	NA	1.9285763420679598	NA	NA	NA	NA	NA	NA	NA	NA	NA	NA	NA	NA	NA	NA	NA	NA	NA	NA	NA	NA	NA	NA	NA	NA	NA	NA	NA
CG12576	chrX:21875456-21909747	-	NA	NA	NA	NA	NA	NA	NA	NA	NA	NA	NA	NA	NA	NA	NA	NA	NA	NA	NA	NA	NA	NA	NA	NA	NA	NA	NA	NA	NA	NA	NA	NA	NA	NA	NA	NA	NA	NA	NA	NA	NA	NA	NA	NA	NA	NA	NA
CG1021	chr3R:2214875-2231659	-	NA	NA	NA	NA	NA	NA	NA	NA	NA	NA	1.0161769199746984	NA	NA	NA	NA	NA	NA	NA	NA	1.7010520107036731	NA	NA	NA	NA	NA	NA	1.3058227933052777	NA	NA	NA	NA	NA	NA	NA	NA	NA	NA	NA	NA	NA	NA	NA	NA	NA	NA	NA	NA
SdhC	chr3R:7034529-7035842	-	NA	NA	NA	NA	NA	NA	NA	NA	NA	NA	NA	NA	NA	NA	NA	NA	NA	NA	NA	-1.2369190708942754	NA	NA	NA	NA	NA	NA	NA	NA	NA	NA	NA	NA	NA	NA	NA	NA	NA	NA	NA	NA	NA	NA	NA	NA	NA	NA	NA
robo	chr2R:18579925-18588594	-	NA	NA	NA	NA	NA	NA	NA	NA	NA	NA	NA	NA	NA	NA	NA	NA	NA	NA	NA	NA	NA	NA	NA	NA	NA	NA	NA	NA	NA	NA	NA	NA	NA	NA	NA	NA	NA	NA	NA	NA	NA	NA	NA	NA	NA	NA	NA
noncoding_19791	chr3R:24858382-24859735	-	NA	NA	NA	NA	NA	NA	NA	NA	NA	NA	NA	NA	NA	NA	NA	NA	NA	NA	-1.0193431883386701	NA	NA	NA	NA	NA	NA	NA	NA	NA	NA	NA	NA	NA	NA	NA	NA	NA	NA	-1.1539719335533385	NA	-1.1335264034208725	-1.2997514523508682	NA	NA	NA	NA	NA	NA
noncoding_427	chr2L:2220742-2231157	-	NA	NA	NA	NA	NA	NA	NA	NA	NA	1.4910463248524182	NA	NA	NA	NA	NA	NA	1.8635277747963221	NA	NA	NA	NA	NA	NA	NA	NA	NA	NA	NA	NA	NA	NA	NA	NA	NA	NA	NA	NA	1.8201189040386709	NA	NA	NA	NA	NA	NA	NA	NA	NA
CG10144	chr3L:6481769-6488472	-	NA	1.0300680823278341	NA	NA	NA	NA	NA	NA	NA	NA	NA	NA	NA	NA	NA	NA	NA	NA	NA	NA	NA	NA	NA	NA	NA	NA	NA	NA	NA	NA	NA	NA	NA	NA	NA	NA	NA	NA	NA	NA	NA	NA	NA	NA	NA	NA	NA
CG14110	chr3L:13377861-13381062	-	NA	NA	NA	NA	NA	NA	NA	NA	NA	NA	NA	NA	NA	NA	NA	NA	NA	NA	NA	NA	NA	NA	NA	NA	NA	NA	NA	NA	NA	NA	NA	NA	NA	NA	NA	NA	NA	NA	NA	NA	NA	NA	NA	NA	NA	NA	NA
Txl	chr3L:5758888-5762073	-	NA	NA	NA	NA	NA	NA	NA	NA	NA	NA	NA	NA	NA	NA	NA	NA	NA	NA	NA	NA	NA	NA	NA	NA	NA	NA	NA	NA	NA	NA	NA	NA	NA	NA	NA	NA	NA	NA	NA	NA	NA	NA	NA	NA	NA	NA	NA
alphaPS4	chr2R:11146265-11180386	-	NA	NA	NA	NA	NA	NA	NA	NA	NA	NA	NA	NA	NA	NA	NA	NA	NA	NA	NA	2.5580807750687837	NA	NA	NA	NA	NA	NA	NA	NA	1.0996757193484439	NA	NA	NA	NA	NA	NA	NA	NA	NA	NA	NA	NA	NA	NA	NA	NA	NA	NA
CG11900	chr3R:25025584-25031007	-	NA	NA	NA	NA	NA	NA	NA	NA	NA	NA	NA	NA	NA	NA	NA	NA	NA	NA	NA	NA	NA	NA	NA	NA	NA	NA	NA	NA	NA	NA	NA	NA	NA	NA	NA	NA	NA	NA	NA	NA	NA	NA	NA	NA	NA	NA	NA
CG10214	chr3R:19589566-19593174	-	NA	NA	NA	NA	NA	NA	NA	NA	NA	NA	NA	NA	NA	NA	NA	NA	NA	NA	NA	NA	NA	NA	NA	NA	NA	NA	NA	NA	NA	NA	NA	NA	NA	NA	NA	NA	NA	NA	NA	NA	NA	NA	NA	NA	NA	NA	NA
Tim17b1	chr3R:1095877-1176165	-	NA	NA	NA	NA	NA	NA	NA	NA	NA	NA	NA	NA	NA	NA	NA	NA	NA	NA	NA	NA	NA	NA	NA	NA	NA	NA	NA	NA	NA	NA	NA	NA	NA	NA	NA	NA	NA	NA	NA	NA	NA	NA	NA	NA	NA	NA	NA
CG4884	chr3R:23783105-23784897	-	NA	NA	NA	NA	NA	NA	NA	NA	NA	NA	NA	NA	NA	NA	NA	NA	NA	NA	NA	NA	NA	NA	NA	NA	NA	NA	NA	NA	1.1789226842231806	NA	NA	NA	NA	NA	NA	NA	NA	NA	NA	NA	NA	NA	NA	NA	NA	NA	NA
CG14562	chr3L:21935320-21942915	-	NA	NA	NA	NA	NA	NA	NA	NA	NA	NA	NA	NA	NA	NA	NA	NA	NA	NA	NA	NA	NA	NA	NA	NA	NA	NA	NA	NA	NA	NA	NA	NA	NA	NA	NA	NA	NA	NA	NA	NA	NA	NA	NA	NA	NA	NA	NA
Cdep	chr3R:736181-771298	-	NA	NA	NA	NA	NA	NA	NA	NA	NA	NA	NA	NA	NA	NA	NA	NA	NA	NA	NA	NA	NA	NA	NA	NA	NA	NA	NA	NA	NA	NA	NA	NA	NA	NA	NA	NA	NA	NA	NA	NA	NA	NA	NA	NA	NA	NA	NA
CG12483	chr3L:97514-98427	-	NA	NA	NA	NA	NA	NA	NA	NA	NA	NA	NA	NA	NA	NA	NA	NA	NA	NA	NA	NA	NA	NA	NA	NA	NA	NA	NA	NA	NA	NA	NA	NA	NA	NA	NA	NA	NA	NA	NA	NA	NA	NA	NA	NA	NA	NA	NA
wol	chr2L:8301147-8303041	-	NA	NA	NA	NA	NA	NA	NA	NA	NA	NA	NA	NA	NA	NA	NA	NA	NA	NA	NA	NA	NA	NA	NA	NA	NA	NA	NA	NA	NA	NA	NA	NA	NA	NA	NA	NA	NA	NA	NA	NA	NA	NA	NA	NA	NA	NA	NA
noncoding_19171	chr3R:21435897-21450433	-	NA	NA	NA	NA	NA	NA	NA	NA	NA	-20	NA	NA	NA	NA	NA	NA	NA	NA	NA	NA	NA	NA	NA	NA	NA	NA	NA	NA	NA	NA	NA	NA	NA	NA	NA	NA	NA	NA	NA	NA	NA	NA	NA	NA	NA	NA	NA
MB6.chr3R.pasa.9579	chr3R:4846044-4868165	-	NA	NA	NA	NA	NA	NA	NA	NA	NA	NA	NA	NA	NA	NA	NA	NA	NA	NA	NA	NA	NA	NA	NA	NA	NA	NA	NA	NA	NA	NA	NA	NA	NA	NA	NA	NA	NA	NA	NA	NA	NA	NA	NA	NA	NA	NA	NA
stet	chr3L:1475428-1489711	-	NA	NA	NA	NA	NA	NA	NA	NA	NA	NA	NA	NA	NA	NA	NA	NA	NA	NA	NA	NA	NA	NA	NA	NA	NA	NA	NA	NA	NA	NA	NA	NA	NA	NA	NA	NA	NA	NA	NA	NA	NA	NA	NA	NA	NA	NA	NA
CG30069	chr2R:10072462-10088787	-	NA	NA	NA	NA	NA	NA	NA	NA	NA	NA	NA	NA	NA	NA	NA	NA	NA	NA	NA	NA	NA	NA	NA	NA	NA	NA	NA	NA	NA	NA	NA	NA	NA	NA	NA	-1.1053610997465273	NA	NA	NA	NA	NA	NA	NA	NA	NA	NA	NA
snoRNA:Or-aca5	chr2R:4982798-4986045	-	NA	NA	NA	NA	NA	NA	NA	NA	NA	NA	NA	NA	NA	NA	NA	NA	NA	NA	NA	NA	NA	NA	NA	NA	NA	NA	NA	NA	NA	NA	NA	NA	NA	NA	NA	NA	NA	NA	NA	NA	3.3951515367774476	NA	NA	NA	NA	NA	NA
CG17834	chr2L:8529099-8541521	-	NA	NA	NA	NA	NA	NA	NA	NA	NA	NA	NA	NA	NA	NA	NA	NA	NA	NA	NA	NA	NA	NA	NA	NA	NA	NA	NA	NA	NA	NA	NA	NA	NA	NA	NA	NA	NA	NA	NA	NA	NA	NA	NA	NA	NA	NA	NA
skd	chr3L:20984673-21020566	-	NA	NA	NA	NA	NA	NA	NA	NA	NA	NA	NA	NA	NA	NA	NA	NA	NA	NA	NA	NA	NA	NA	NA	NA	NA	NA	NA	NA	NA	NA	NA	NA	NA	NA	NA	NA	NA	NA	NA	NA	NA	NA	NA	NA	NA	NA	NA
CG14855	chr3R:10621869-10624361	-	NA	1.4698260958052927	NA	NA	NA	NA	NA	NA	NA	NA	1.2643662319095295	NA	NA	1.2053360303895382	NA	NA	NA	NA	NA	2.2892863054887376	NA	NA	NA	NA	NA	3.2523219920672446	1.5704131397711296	NA	NA	NA	NA	NA	NA	NA	NA	NA	NA	NA	NA	NA	NA	NA	NA	NA	NA	NA	1.0216467021146103
CG42611	chrX:9250514-9394265	-	NA	NA	NA	NA	NA	NA	NA	NA	NA	NA	NA	NA	NA	NA	NA	NA	NA	NA	NA	NA	NA	NA	NA	NA	NA	NA	NA	NA	NA	NA	NA	NA	NA	NA	NA	NA	NA	NA	NA	NA	NA	NA	NA	NA	NA	NA	NA
RpL11	chr2R:15329792-15331489	-	NA	NA	NA	NA	NA	NA	NA	NA	NA	NA	NA	NA	NA	NA	NA	NA	NA	NA	NA	NA	NA	NA	NA	NA	NA	NA	NA	NA	NA	NA	NA	NA	NA	NA	NA	NA	NA	NA	NA	NA	NA	NA	NA	NA	NA	NA	NA
CG10505	chr2R:17169712-17178059	-	NA	NA	NA	NA	NA	NA	NA	NA	NA	NA	NA	NA	NA	NA	NA	NA	NA	NA	NA	NA	NA	NA	NA	NA	NA	NA	NA	NA	NA	NA	NA	NA	NA	NA	NA	NA	NA	NA	NA	NA	NA	NA	NA	NA	NA	NA	NA
CG34240	chr3L:11220915-11223696	-	NA	NA	NA	NA	NA	NA	NA	NA	NA	NA	NA	NA	NA	NA	NA	NA	NA	NA	NA	NA	NA	NA	NA	NA	NA	NA	NA	NA	NA	NA	-1.1863600540786383	NA	NA	NA	NA	NA	NA	NA	NA	NA	NA	NA	NA	NA	NA	NA	NA
CG14797	chrX:1569041-1586818	-	NA	NA	NA	NA	NA	NA	NA	NA	NA	NA	NA	NA	NA	2.6062748219192016	NA	NA	NA	NA	1.2678598386697471	NA	NA	NA	NA	NA	NA	NA	NA	NA	NA	NA	NA	NA	NA	NA	NA	NA	NA	NA	NA	NA	1.7622867490877936	NA	NA	NA	NA	NA	NA
Lcp3	chr2R:4322814-4323523	-	NA	NA	NA	NA	NA	NA	NA	NA	NA	NA	NA	NA	NA	NA	NA	NA	NA	NA	NA	NA	NA	NA	NA	NA	NA	NA	NA	NA	NA	NA	NA	NA	NA	NA	NA	NA	NA	NA	NA	NA	NA	NA	NA	NA	NA	NA	NA
spz	chr3R:22890706-22895983	-	NA	NA	NA	NA	NA	NA	NA	NA	NA	NA	NA	NA	NA	NA	NA	NA	NA	NA	NA	NA	NA	NA	NA	NA	NA	-1.1889703346413605	NA	NA	NA	NA	NA	NA	NA	NA	NA	NA	NA	NA	NA	NA	NA	NA	NA	NA	NA	NA	NA
chr2R_12719081_12722379.0	chr2R:12719080-12722379	-	NA	NA	NA	NA	NA	NA	NA	NA	NA	NA	NA	NA	NA	NA	NA	NA	NA	1.2966468134669125	NA	NA	NA	NA	NA	NA	NA	NA	NA	NA	NA	NA	NA	NA	NA	NA	NA	NA	NA	NA	NA	NA	NA	NA	NA	NA	NA	NA	NA
CG12384	chr2R:7245311-7246822	-	NA	NA	NA	NA	NA	NA	NA	NA	NA	NA	NA	NA	NA	NA	NA	NA	NA	NA	NA	NA	NA	NA	NA	NA	NA	NA	NA	NA	NA	NA	NA	NA	NA	NA	NA	NA	NA	NA	NA	NA	NA	NA	NA	NA	NA	NA	NA
chrX_13197893_13198567.0	chrX:13197892-13198567	-	NA	NA	NA	NA	NA	NA	NA	NA	NA	NA	NA	NA	1.3672834549904884	NA	NA	1.5911178742273118	NA	1.4606181015291739	NA	NA	NA	NA	NA	NA	NA	NA	NA	1.9633138444232636	NA	NA	2.137866022823415	NA	NA	NA	NA	NA	NA	NA	NA	NA	NA	NA	NA	NA	NA	2.7263691319961723	NA
noncoding_23377	chrX:12580030-12636476	-	NA	2.4272166299211957	NA	NA	NA	1.848438708358481	NA	NA	NA	NA	NA	NA	NA	NA	NA	NA	NA	NA	NA	NA	NA	NA	NA	NA	NA	NA	NA	-1.2118868771653242	NA	NA	NA	NA	NA	NA	NA	NA	NA	NA	NA	NA	NA	NA	NA	NA	NA	NA	NA
CG34409	chr3R:5568597-5573254	-	-1.7973668317598472	NA	-1.3003028513160959	-1.3824586576103035	-1.4464951192855198	-1.316779925440744	-1.1435937366008069	NA	-1.3679284000991487	-1.7167921015589969	-1.1978104377323848	-1.4361338615911663	-1.3137282158824672	-1.459327929285599	-1.67784959687639	-1.2746643052211173	-1.354684119698774	NA	-1.5076199043040306	NA	-1.8607669070639183	-1.7695551313733608	-1.5161977102920698	-2.0666663334381781	-1.4614043717949285	-1.6782060913431556	-1.4400326900757212	-1.0013415453623711	NA	-1.3069542789193929	-1.5394840938445191	-1.5174663253661571	-1.4841037415615481	-2.2605547736627472	-1.7775965274334542	-1.8321819817882419	-1.6927165400867263	-1.5858440314171118	-1.6037178364024385	-1.3478241645871527	-1.4213445776963325	NA	-1.9515580417512921	-1.3592225501880444	-1.6653491090588095	-1.3601652487511688	-1.6212067280204907
CG34034	chr3R:17563218-17564963	-	NA	NA	NA	NA	NA	NA	NA	NA	NA	NA	NA	NA	NA	NA	NA	NA	NA	NA	NA	NA	NA	NA	NA	NA	NA	NA	NA	NA	NA	NA	NA	NA	NA	NA	NA	NA	NA	NA	NA	NA	NA	NA	NA	NA	NA	NA	NA
CG12213	chr3R:7788757-7793413	-	NA	NA	NA	NA	NA	NA	NA	NA	NA	NA	NA	NA	NA	NA	NA	NA	NA	NA	NA	NA	NA	NA	NA	NA	NA	NA	NA	NA	NA	NA	NA	NA	NA	NA	NA	NA	NA	NA	NA	NA	NA	NA	NA	NA	NA	NA	NA
TM4SF	chr2R:19765687-19770037	-	NA	NA	NA	NA	NA	NA	NA	NA	NA	NA	NA	NA	NA	NA	NA	NA	NA	NA	NA	NA	NA	NA	NA	NA	NA	NA	NA	NA	NA	NA	NA	NA	NA	NA	NA	NA	NA	NA	NA	NA	NA	NA	NA	NA	NA	NA	-1.115848059536678
CG14963	chr3L:3169278-3172546	-	NA	NA	NA	NA	NA	NA	NA	NA	NA	NA	2.5973797878306359	NA	NA	2.0237413662571551	NA	NA	NA	NA	NA	NA	NA	NA	NA	NA	NA	NA	NA	NA	NA	NA	NA	NA	NA	NA	NA	NA	NA	NA	NA	NA	NA	NA	NA	NA	NA	NA	NA
chr3R_24090177_24090562.0	chr3R:24090176-24090562	-	1.2912514215112301	NA	NA	1.2471867373189791	1.7364231296904387	1.3816377114906977	NA	NA	1.7205610693557931	1.1755473401461312	1.7768402898189748	1.4138218483633642	1.473201323922922	2.1518302487912235	1.3002464765166297	1.576314709553617	1.1919656319488912	1.5763137718822686	1.4815944186210701	NA	-1.562728518868493	-1.2777306569670581	NA	1.2296284959288108	NA	NA	NA	NA	2.1310588397167791	NA	NA	1.4211320090357586	NA	NA	-2.7540755406757378	-1.8474795151924079	NA	NA	NA	1.3579513195182789	1.4930817046960885	NA	NA	NA	NA	NA	1.2983576546572153
dos	chr3L:2589272-2595614	-	NA	NA	NA	NA	NA	NA	NA	NA	NA	NA	NA	NA	NA	NA	NA	NA	NA	NA	NA	NA	NA	NA	NA	NA	NA	NA	NA	NA	NA	NA	NA	NA	NA	NA	NA	NA	NA	NA	NA	NA	NA	NA	NA	NA	NA	NA	NA
CG31353	chr3R:17774821-17838311	-	NA	NA	NA	NA	NA	NA	NA	NA	NA	NA	NA	NA	NA	NA	NA	NA	NA	NA	NA	NA	NA	NA	NA	NA	NA	NA	NA	NA	NA	NA	NA	NA	NA	NA	NA	NA	NA	NA	NA	NA	NA	NA	NA	NA	NA	NA	NA
CG32369	chr3L:7770185-7802112	-	NA	NA	NA	NA	NA	NA	NA	NA	NA	NA	NA	NA	NA	NA	NA	NA	NA	NA	NA	1.5712039845526493	NA	NA	NA	NA	NA	1.8571856222646514	1.4597756550872443	NA	NA	NA	NA	NA	NA	1.0051951718237275	NA	NA	NA	NA	NA	NA	NA	NA	NA	NA	NA	NA	NA
chr2L_7133822_7134047.0	chr2L:7098184-7157683	-	NA	NA	NA	NA	NA	NA	NA	NA	NA	NA	NA	NA	NA	NA	NA	NA	NA	NA	NA	NA	NA	NA	NA	NA	NA	NA	NA	NA	NA	NA	NA	NA	NA	NA	NA	NA	NA	NA	NA	NA	NA	NA	NA	NA	NA	NA	NA
CG15211	chrX:10666522-10680978	-	NA	NA	NA	NA	NA	NA	NA	NA	NA	NA	NA	NA	NA	NA	NA	NA	NA	NA	NA	NA	NA	NA	NA	NA	NA	NA	NA	NA	NA	NA	NA	NA	NA	NA	NA	NA	NA	NA	NA	NA	NA	NA	NA	NA	NA	NA	NA
CG1625	chr2R:5710573-5714988	-	NA	NA	NA	NA	NA	NA	NA	NA	NA	NA	NA	NA	NA	NA	NA	NA	NA	NA	NA	NA	NA	NA	NA	NA	NA	NA	NA	NA	NA	NA	NA	NA	NA	NA	NA	NA	NA	NA	NA	NA	NA	NA	NA	NA	NA	NA	NA
CG10337	chr2L:19542381-19547031	-	NA	NA	NA	NA	NA	NA	NA	NA	NA	NA	NA	NA	NA	NA	NA	NA	NA	NA	NA	NA	NA	NA	NA	NA	NA	1.5104495216070368	NA	NA	NA	NA	NA	NA	NA	NA	NA	NA	NA	NA	NA	NA	NA	NA	NA	NA	NA	NA	NA
drm	chr2L:3539217-3548468	-	NA	NA	NA	NA	NA	NA	NA	NA	NA	NA	NA	NA	NA	NA	NA	NA	NA	NA	NA	NA	NA	NA	NA	NA	NA	NA	NA	NA	NA	NA	NA	NA	NA	NA	NA	NA	NA	NA	NA	NA	NA	NA	NA	NA	NA	NA	NA
CG32556	chrX:17566482-17592613	-	NA	NA	NA	NA	NA	NA	NA	NA	NA	NA	NA	NA	NA	NA	NA	NA	NA	NA	NA	NA	NA	NA	NA	NA	NA	NA	NA	NA	NA	NA	NA	NA	NA	NA	NA	NA	NA	NA	NA	NA	NA	NA	NA	NA	NA	NA	NA
N	chrX:3028873-3066295	-	NA	NA	NA	NA	NA	NA	NA	NA	NA	NA	NA	NA	NA	NA	NA	NA	NA	NA	NA	NA	NA	NA	NA	NA	NA	-1.1702181452265767	NA	NA	NA	NA	NA	NA	NA	NA	NA	NA	NA	NA	NA	NA	NA	NA	NA	NA	NA	NA	NA
CG30077	chr2R:10488756-10491936	-	NA	NA	NA	-1.4165345866267165	NA	NA	NA	NA	NA	NA	NA	NA	NA	NA	NA	NA	NA	NA	NA	NA	NA	NA	NA	-1.4494222484624122	NA	NA	NA	NA	NA	NA	NA	-1.573068580865262	NA	NA	NA	NA	NA	NA	NA	NA	NA	NA	NA	NA	NA	NA	NA
CG12920	chr2R:5956584-5963272	-	NA	NA	NA	NA	NA	NA	NA	NA	NA	NA	NA	NA	NA	NA	NA	NA	NA	NA	NA	2.7727983950560309	NA	NA	NA	NA	NA	NA	NA	NA	NA	NA	NA	NA	NA	NA	NA	NA	NA	NA	NA	NA	NA	NA	NA	NA	NA	NA	NA
KH1	chr2L:810513-815964	-	NA	NA	NA	NA	NA	NA	NA	NA	NA	NA	NA	NA	NA	NA	NA	NA	NA	NA	NA	NA	NA	NA	NA	NA	NA	NA	NA	NA	NA	NA	NA	NA	-1.0426722476880075	NA	NA	NA	NA	NA	NA	NA	NA	NA	NA	NA	NA	NA	NA
pot	chrX:11801434-11811362	-	NA	NA	NA	NA	NA	NA	NA	NA	NA	NA	NA	NA	NA	NA	NA	NA	NA	NA	NA	NA	NA	NA	NA	NA	NA	NA	NA	NA	NA	NA	NA	NA	NA	NA	NA	NA	NA	NA	NA	NA	NA	NA	NA	NA	NA	NA	NA
trpl	chr2R:5641201-5653035	-	NA	NA	NA	NA	NA	NA	NA	NA	NA	NA	NA	NA	NA	NA	NA	NA	NA	NA	NA	NA	NA	NA	NA	NA	NA	NA	NA	NA	NA	NA	NA	NA	NA	NA	NA	NA	NA	NA	NA	NA	NA	NA	NA	NA	NA	NA	1.6817742623086405
chr3R_25438076_25442069.0	chr3R:25417479-25443115	-	NA	NA	NA	NA	NA	NA	NA	NA	NA	NA	NA	NA	NA	NA	NA	NA	NA	NA	NA	NA	NA	NA	NA	NA	NA	NA	NA	NA	NA	NA	NA	NA	NA	NA	NA	NA	NA	NA	NA	NA	NA	NA	NA	NA	NA	NA	NA
Gr93a	chr3R:17658224-17660136	-	NA	NA	NA	NA	NA	NA	NA	NA	NA	NA	NA	NA	NA	NA	NA	NA	NA	NA	NA	NA	NA	NA	NA	NA	NA	2.6433220467254555	NA	NA	NA	NA	NA	NA	NA	NA	NA	NA	NA	NA	NA	NA	NA	NA	NA	NA	NA	NA	NA
dikar	chr3L:6733394-6736249	-	NA	NA	NA	NA	NA	NA	NA	1.1331775401790534	NA	NA	1.1913156349318526	NA	NA	NA	NA	NA	NA	NA	NA	NA	NA	NA	NA	NA	NA	NA	NA	NA	NA	NA	NA	NA	NA	NA	NA	NA	NA	NA	NA	NA	NA	NA	NA	NA	NA	NA	NA
RpL40	chr2L:4227641-4229095	-	NA	NA	NA	NA	NA	NA	NA	NA	NA	NA	NA	NA	NA	NA	NA	NA	NA	NA	NA	NA	NA	NA	NA	NA	NA	NA	NA	NA	NA	NA	NA	NA	NA	NA	NA	NA	NA	NA	NA	NA	NA	NA	NA	NA	NA	NA	NA
CG32971	chr2L:14263017-14328266	-	NA	NA	NA	-1.8267882435381992	NA	-1.4832437167992387	-1.2214037143429057	NA	20	-2.1363068500136886	NA	NA	NA	NA	NA	-1.0630307889857942	-2.3903827023189099	-2.6882758075702182	NA	NA	-2.4610610324895652	NA	-3.5191937259266908	-3.2633728095802041	-2.6245386250517542	NA	-4.1271278264746076	NA	-2.7154079545346699	NA	-2.2296979949550328	NA	-2.7548186165960149	-2.8245848396659299	NA	NA	NA	NA	NA	-1.9380973167479596	-2.5754926074373152	NA	NA	-4.2235804361101676	NA	NA	NA
CG10664	chr2L:19958688-19961048	-	NA	NA	NA	NA	NA	NA	NA	NA	NA	NA	NA	NA	NA	NA	NA	NA	NA	NA	NA	NA	NA	NA	NA	NA	NA	NA	NA	NA	NA	NA	NA	NA	NA	NA	NA	NA	NA	NA	NA	NA	NA	NA	NA	NA	NA	NA	NA
CG30036	chr2R:7858126-7866523	-	NA	NA	NA	NA	NA	NA	NA	NA	NA	NA	NA	NA	NA	NA	NA	NA	NA	NA	NA	NA	NA	NA	NA	NA	NA	NA	NA	NA	NA	NA	NA	NA	NA	NA	NA	NA	NA	NA	NA	NA	NA	NA	NA	NA	NA	NA	NA
CG5590	chr3R:23503296-23504738	-	NA	NA	NA	NA	NA	NA	NA	NA	NA	NA	NA	NA	NA	NA	NA	NA	NA	NA	NA	NA	NA	NA	NA	NA	NA	NA	NA	NA	NA	NA	NA	NA	NA	NA	NA	NA	NA	NA	NA	NA	NA	NA	NA	NA	NA	NA	NA
CG14073	chr3L:18795356-18813319	-	NA	NA	NA	NA	NA	NA	NA	NA	NA	NA	NA	NA	NA	NA	NA	NA	NA	NA	NA	NA	NA	NA	NA	NA	NA	1.0375353965109357	NA	NA	NA	NA	NA	NA	NA	NA	NA	NA	NA	NA	NA	NA	NA	NA	NA	NA	NA	NA	NA
CG7824	chr3R:25683351-25684712	-	NA	NA	NA	NA	NA	NA	NA	NA	NA	NA	NA	NA	NA	NA	NA	NA	NA	NA	NA	NA	NA	NA	NA	NA	NA	NA	NA	NA	NA	NA	NA	NA	NA	NA	NA	NA	NA	NA	NA	NA	NA	NA	NA	NA	NA	NA	NA
CG5500	chr3R:22702333-22706893	-	NA	NA	NA	NA	NA	NA	NA	NA	NA	NA	NA	NA	NA	NA	NA	NA	NA	NA	NA	NA	NA	NA	NA	NA	NA	NA	NA	NA	NA	NA	NA	NA	NA	NA	NA	NA	NA	NA	NA	NA	NA	NA	NA	NA	NA	NA	NA
noncoding_13481	chr3L:19333419-19406047	-	NA	NA	NA	NA	NA	NA	NA	NA	NA	NA	NA	NA	NA	NA	NA	NA	NA	NA	NA	NA	NA	NA	NA	NA	NA	NA	NA	NA	NA	NA	NA	NA	NA	NA	NA	NA	NA	NA	NA	NA	NA	NA	NA	NA	NA	NA	NA
Rpn6	chr2R:10636586-10640816	-	NA	NA	NA	NA	NA	NA	NA	NA	NA	NA	NA	NA	NA	NA	NA	NA	NA	NA	NA	NA	NA	NA	NA	NA	NA	NA	NA	NA	NA	NA	NA	NA	NA	NA	NA	NA	NA	NA	NA	NA	NA	NA	NA	NA	NA	NA	NA
CG6188	chr3R:8500206-8502137	-	NA	NA	NA	NA	NA	NA	NA	NA	NA	NA	NA	NA	NA	NA	NA	NA	NA	NA	NA	NA	NA	NA	NA	NA	NA	NA	NA	NA	NA	NA	NA	NA	NA	NA	NA	NA	NA	NA	NA	NA	NA	NA	NA	NA	1.1276684442838272	NA	NA
CG14894	chr3R:12267557-12268795	-	NA	NA	NA	NA	NA	NA	NA	NA	NA	NA	NA	NA	NA	NA	NA	NA	NA	NA	NA	NA	NA	NA	NA	NA	NA	NA	NA	NA	NA	NA	NA	NA	NA	NA	NA	NA	NA	NA	NA	NA	NA	NA	NA	NA	NA	NA	NA
proPO-A1	chr2R:13761415-13814138	-	NA	NA	NA	NA	NA	NA	NA	NA	NA	NA	1.0406882533379549	NA	NA	NA	NA	1.1264685292887906	NA	NA	NA	NA	NA	NA	NA	NA	NA	NA	NA	NA	NA	NA	NA	NA	NA	NA	NA	NA	NA	NA	NA	NA	NA	NA	NA	NA	NA	NA	NA
CG13932	chr3L:1674584-1715541	-	NA	NA	NA	NA	NA	NA	NA	NA	NA	NA	NA	NA	NA	NA	NA	NA	NA	NA	NA	NA	NA	NA	NA	NA	NA	NA	NA	NA	NA	NA	NA	NA	NA	NA	NA	NA	NA	NA	NA	NA	NA	NA	NA	NA	NA	NA	NA
chr3R_27513781_27514433.0	chr3R:27513780-27514433	-	NA	NA	NA	NA	NA	NA	NA	NA	NA	NA	NA	NA	NA	NA	NA	NA	NA	NA	NA	NA	NA	NA	NA	NA	NA	NA	NA	NA	NA	NA	NA	NA	NA	NA	NA	NA	NA	NA	NA	NA	NA	NA	NA	NA	NA	NA	NA
foxo	chr3R:9882600-9913702	-	NA	NA	NA	NA	NA	NA	NA	NA	NA	NA	NA	NA	NA	NA	NA	NA	NA	NA	NA	NA	NA	NA	NA	NA	NA	NA	NA	NA	NA	NA	NA	NA	NA	NA	NA	NA	NA	NA	NA	NA	NA	NA	NA	NA	NA	NA	NA
chr2L_2181678_2185539.0	chr2L:2181677-2185539	-	NA	NA	NA	NA	NA	NA	NA	NA	NA	NA	NA	NA	NA	NA	NA	NA	NA	NA	NA	4.9275925564402074	NA	NA	NA	NA	NA	NA	NA	NA	NA	NA	NA	NA	NA	NA	NA	NA	NA	NA	NA	NA	NA	NA	NA	NA	NA	NA	NA
CG9510	chr2L:8937256-8943264	-	NA	NA	NA	NA	NA	NA	NA	NA	NA	NA	NA	NA	NA	NA	NA	NA	NA	NA	NA	NA	NA	NA	NA	NA	NA	NA	NA	NA	1.145382183632585	NA	NA	NA	NA	NA	NA	NA	NA	NA	NA	NA	NA	NA	NA	NA	NA	NA	NA
ksr	chr3R:1300447-1311115	-	NA	NA	NA	NA	NA	NA	NA	NA	NA	NA	NA	NA	NA	NA	NA	NA	NA	NA	NA	NA	NA	NA	NA	NA	NA	NA	NA	NA	NA	NA	NA	NA	NA	NA	NA	NA	NA	NA	NA	NA	NA	NA	NA	NA	NA	NA	NA
CG33087	chr2R:4061625-4113943	-	NA	NA	NA	NA	NA	NA	NA	NA	NA	NA	NA	NA	NA	NA	NA	NA	NA	NA	NA	NA	NA	NA	NA	NA	NA	NA	NA	NA	NA	-1.0171739492211114	NA	NA	NA	NA	NA	NA	NA	NA	-1.2675951043823248	NA	NA	NA	-1.3364715193085246	NA	NA	NA	NA
CG12917	chr2R:6025160-6027715	-	NA	NA	NA	NA	NA	NA	NA	NA	NA	NA	NA	NA	NA	NA	NA	NA	NA	NA	NA	NA	NA	NA	NA	NA	NA	NA	NA	NA	NA	NA	NA	NA	NA	NA	NA	NA	NA	NA	NA	NA	NA	NA	NA	NA	NA	NA	NA
CG5321	chrX:14573552-14575340	-	NA	NA	NA	NA	NA	NA	NA	NA	NA	NA	NA	NA	NA	NA	NA	NA	NA	NA	NA	NA	-1.3895367498866671	NA	NA	NA	NA	NA	NA	NA	NA	NA	NA	NA	NA	NA	NA	NA	NA	-1.0227096088001564	NA	NA	NA	NA	NA	NA	NA	NA	NA
LanB2	chr3L:9607895-9617205	-	NA	NA	NA	NA	NA	NA	NA	NA	NA	NA	NA	NA	NA	NA	NA	NA	NA	NA	NA	-1.0012965082818031	NA	NA	NA	NA	NA	-1.0247261280126319	NA	NA	NA	NA	NA	NA	NA	NA	NA	NA	NA	NA	NA	NA	NA	NA	NA	NA	NA	NA	NA
Pbp95	chr3R:3839454-3856505	-	NA	NA	NA	NA	NA	NA	NA	NA	NA	NA	NA	NA	NA	NA	NA	NA	NA	NA	NA	NA	NA	NA	NA	NA	1.1283613274648006	NA	NA	NA	NA	NA	NA	NA	NA	NA	NA	NA	NA	NA	NA	NA	NA	NA	NA	NA	NA	NA	NA
mub	chr3L:21837887-21922977	-	NA	NA	NA	NA	NA	NA	NA	NA	NA	NA	NA	NA	NA	NA	NA	NA	-2.2301192134987531	NA	NA	NA	NA	NA	NA	NA	NA	NA	NA	NA	NA	NA	NA	NA	NA	NA	NA	NA	NA	NA	NA	NA	NA	NA	NA	NA	NA	NA	NA
Idh	chr3L:8345454-8354628	-	NA	-1.3973702311745582	NA	NA	NA	NA	NA	NA	NA	NA	NA	NA	NA	NA	NA	NA	NA	NA	NA	NA	NA	NA	NA	NA	NA	NA	NA	NA	NA	NA	NA	NA	NA	NA	NA	NA	NA	NA	NA	NA	NA	NA	NA	NA	NA	NA	NA
dsh	chrX:11249913-11252759	-	NA	NA	NA	NA	NA	NA	NA	NA	NA	NA	NA	NA	NA	NA	NA	NA	NA	NA	NA	NA	NA	NA	NA	NA	NA	NA	NA	NA	NA	NA	NA	NA	NA	NA	NA	NA	NA	NA	NA	NA	NA	NA	NA	NA	NA	NA	NA
CG11563	chr3R:27562737-27563917	-	NA	NA	NA	NA	NA	NA	NA	NA	NA	NA	NA	NA	NA	NA	NA	NA	NA	NA	NA	NA	NA	NA	NA	NA	NA	NA	NA	NA	NA	NA	NA	NA	NA	NA	NA	NA	NA	NA	NA	NA	NA	NA	NA	NA	NA	NA	NA
CG17650	chr2L:1758281-1759191	-	NA	NA	NA	NA	NA	NA	NA	NA	NA	NA	NA	NA	NA	NA	NA	NA	NA	NA	NA	NA	NA	NA	NA	NA	NA	NA	NA	NA	NA	NA	NA	NA	NA	NA	NA	NA	NA	NA	NA	NA	NA	NA	NA	NA	NA	NA	NA
CG7166	chr3L:21610713-21618821	-	NA	NA	NA	NA	NA	NA	NA	NA	NA	NA	NA	NA	NA	NA	NA	NA	NA	NA	NA	NA	NA	NA	NA	NA	NA	NA	NA	NA	NA	NA	NA	NA	NA	NA	NA	NA	NA	NA	NA	NA	NA	NA	NA	NA	NA	NA	NA
CG32666	chrX:11387157-11449079	-	NA	NA	NA	NA	NA	NA	NA	NA	NA	NA	NA	NA	NA	NA	NA	NA	NA	NA	NA	NA	NA	NA	NA	NA	NA	NA	NA	NA	NA	NA	NA	NA	NA	NA	NA	NA	NA	NA	NA	NA	NA	NA	NA	NA	NA	NA	NA
mus205	chr2R:3679402-3699540	-	NA	NA	NA	NA	1.2818704666393692	NA	NA	NA	NA	NA	NA	NA	NA	NA	NA	NA	NA	NA	NA	1.4266962618888321	NA	NA	NA	NA	NA	1.9369740239625288	1.5087413998333461	NA	NA	NA	NA	NA	NA	1.0190326436484947	NA	NA	NA	NA	NA	NA	NA	NA	NA	NA	NA	NA	NA
Tig	chr2L:6411557-6423365	-	NA	NA	NA	NA	NA	NA	NA	NA	NA	NA	NA	NA	NA	NA	NA	NA	NA	NA	NA	NA	NA	NA	NA	NA	NA	-1.895320800094888	-1.2635397128236856	NA	NA	NA	NA	NA	NA	NA	NA	NA	NA	NA	NA	NA	NA	NA	NA	NA	NA	NA	NA
CG11771	chr3R:20757624-20764055	-	NA	NA	NA	NA	NA	NA	NA	NA	NA	NA	NA	NA	NA	NA	NA	NA	NA	NA	NA	NA	NA	NA	NA	NA	NA	1.2550307984106812	1.1250135730740718	NA	NA	NA	1.0262339046620501	NA	NA	NA	NA	NA	NA	NA	NA	NA	NA	NA	NA	NA	NA	NA	NA
CG12608	chrX:15236889-15238991	-	NA	NA	NA	NA	NA	NA	NA	NA	NA	NA	NA	NA	NA	NA	NA	NA	NA	NA	NA	NA	NA	NA	NA	NA	NA	NA	NA	NA	NA	NA	NA	NA	NA	NA	NA	NA	NA	NA	NA	NA	NA	NA	NA	NA	NA	NA	NA
cm	chrX:6885642-6905168	-	NA	NA	NA	NA	NA	NA	NA	NA	NA	NA	NA	NA	NA	NA	NA	NA	NA	NA	NA	NA	NA	NA	NA	NA	NA	NA	NA	NA	NA	NA	NA	NA	NA	NA	NA	NA	NA	NA	NA	NA	NA	NA	NA	NA	NA	NA	NA
CG5589	chr3L:17795589-17797813	-	NA	NA	NA	NA	NA	NA	NA	NA	NA	NA	NA	NA	NA	NA	NA	NA	NA	NA	NA	NA	NA	NA	NA	NA	NA	NA	NA	NA	NA	NA	NA	NA	NA	NA	NA	NA	NA	NA	NA	NA	NA	NA	NA	NA	NA	NA	NA
CG32847	chr3L:15109773-15130162	-	NA	NA	NA	NA	NA	NA	NA	NA	NA	NA	NA	NA	NA	NA	NA	NA	NA	NA	NA	NA	NA	NA	NA	NA	NA	NA	NA	NA	NA	NA	-20	NA	NA	NA	NA	NA	NA	NA	NA	NA	NA	NA	NA	NA	NA	-20	NA
Gr61a	chr3L:841450-843701	-	NA	NA	NA	NA	NA	NA	NA	NA	NA	NA	NA	NA	NA	NA	NA	NA	NA	NA	NA	NA	NA	NA	NA	NA	NA	NA	NA	NA	1.0857599278531727	NA	NA	NA	NA	NA	NA	NA	NA	NA	NA	NA	NA	NA	NA	NA	NA	NA	NA
CG3760	chr2R:20825725-20830021	-	NA	NA	NA	NA	NA	NA	NA	NA	NA	NA	NA	NA	NA	NA	NA	NA	NA	NA	NA	NA	NA	NA	NA	NA	NA	-1.0298342302830639	NA	NA	NA	NA	NA	NA	NA	NA	NA	NA	NA	NA	NA	NA	NA	NA	NA	NA	NA	NA	NA
chr2R_5466078_5466484.0	chr2R:5455001-5472050	-	NA	NA	NA	NA	NA	1.2419381649882728	NA	NA	NA	1.1720948366977455	1.2711636235249741	1.0160210916500421	NA	1.3289083745157964	NA	NA	NA	NA	NA	NA	NA	NA	NA	1.0739295949587848	NA	NA	NA	1.1738843565874992	NA	-1.2389460273592092	1.5991258621417437	1.2183485078806151	NA	NA	NA	NA	NA	1.0099210046195204	NA	NA	NA	NA	-1.5293881449341651	NA	-1.3174894873328962	1.8319113346529807	1.1079289389585398
CG6448	chr2L:22134306-22160045	-	NA	NA	NA	NA	NA	NA	NA	NA	NA	NA	NA	NA	NA	NA	NA	NA	NA	NA	NA	NA	NA	NA	NA	NA	NA	NA	NA	NA	NA	NA	NA	NA	NA	NA	NA	NA	NA	NA	NA	NA	NA	NA	NA	NA	NA	NA	NA
CG13309	chr3L:8803485-8804407	-	NA	NA	NA	NA	NA	NA	NA	NA	NA	NA	NA	NA	NA	NA	NA	NA	NA	NA	NA	NA	NA	NA	NA	NA	NA	2.5929610834466224	NA	NA	NA	NA	NA	NA	NA	NA	NA	NA	NA	NA	NA	NA	NA	2.0608662712692261	NA	1.3906701931386936	NA	NA	NA
CG14930	chr2L:11517403-11521444	-	NA	NA	NA	NA	NA	NA	NA	NA	NA	NA	NA	NA	NA	NA	NA	NA	NA	NA	NA	NA	NA	NA	NA	NA	NA	NA	NA	NA	NA	NA	NA	NA	NA	NA	NA	NA	NA	NA	NA	NA	NA	NA	NA	NA	NA	NA	NA
spt4	chr2R:8520989-8523666	-	NA	NA	NA	NA	NA	NA	NA	NA	NA	NA	NA	NA	NA	NA	NA	NA	NA	NA	NA	NA	NA	NA	NA	NA	NA	NA	NA	NA	NA	NA	NA	NA	NA	NA	NA	NA	NA	NA	NA	NA	NA	NA	NA	NA	NA	NA	NA
noncoding_1578	chr2L:7223311-7240545	-	NA	NA	NA	NA	2.0149599562700935	1.8036793789437571	NA	NA	NA	NA	NA	NA	NA	NA	NA	NA	NA	NA	NA	NA	NA	NA	NA	NA	NA	NA	NA	NA	NA	NA	NA	NA	NA	NA	NA	NA	NA	NA	NA	1.7681591417130533	NA	NA	NA	NA	NA	NA	1.9095860763650629
CG4133	chr2L:455498-458775	-	NA	NA	NA	NA	NA	NA	NA	NA	NA	NA	NA	NA	NA	NA	NA	NA	NA	NA	NA	NA	NA	NA	NA	NA	NA	NA	NA	NA	NA	NA	NA	NA	NA	NA	NA	NA	NA	NA	NA	NA	NA	NA	NA	NA	NA	NA	NA
Gr94a	chr3R:18875302-18879820	-	NA	NA	NA	NA	NA	NA	NA	NA	NA	NA	NA	NA	NA	NA	NA	NA	NA	NA	NA	NA	1.6345318604036168	1.5705459654218132	1.6995017844780946	NA	1.9494953413349572	3.2088516039116923	2.9686285575953986	1.5284507730148744	2.2404449973521712	NA	1.8036512581654809	NA	NA	1.9970363745977298	NA	NA	1.3758526908613073	NA	1.7652787340999565	NA	NA	1.9536508382128059	NA	1.1982023264683437	NA	NA	NA
CG30060	chr2R:9302474-9326584	-	NA	NA	NA	NA	NA	NA	NA	NA	NA	NA	NA	NA	NA	NA	NA	NA	NA	NA	NA	NA	NA	NA	NA	NA	NA	NA	NA	NA	NA	NA	NA	NA	NA	NA	NA	NA	NA	NA	NA	NA	NA	NA	NA	NA	NA	NA	NA
Spindly	chr2L:3525026-3530456	-	NA	NA	NA	NA	NA	NA	NA	NA	NA	NA	NA	NA	NA	NA	NA	NA	NA	NA	NA	NA	NA	NA	NA	NA	NA	NA	NA	NA	1.0464086431319308	NA	NA	NA	NA	NA	NA	NA	NA	NA	NA	NA	NA	NA	NA	NA	NA	NA	NA
TwdlV	chr3R:80364-81587	-	NA	3.7658701607168896	NA	NA	NA	NA	NA	NA	NA	NA	NA	NA	NA	NA	NA	NA	NA	NA	NA	NA	NA	NA	NA	NA	NA	NA	NA	NA	NA	NA	NA	NA	NA	NA	NA	NA	NA	NA	NA	NA	NA	NA	NA	NA	NA	NA	NA
Taf12	chr3R:7504098-7505426	-	NA	NA	NA	NA	NA	NA	NA	NA	NA	NA	NA	NA	NA	NA	NA	NA	NA	NA	NA	NA	NA	NA	NA	NA	NA	NA	NA	NA	NA	NA	NA	NA	NA	NA	NA	NA	NA	NA	NA	NA	NA	NA	NA	NA	NA	NA	NA
chrX_531053_531420.0	chrX:529904-537979	-	NA	NA	NA	NA	NA	NA	NA	NA	NA	NA	NA	NA	NA	NA	NA	NA	NA	NA	NA	NA	NA	NA	NA	NA	NA	NA	NA	NA	NA	NA	NA	NA	NA	NA	NA	NA	NA	NA	NA	NA	NA	NA	NA	NA	NA	NA	NA
CG12268	chr3R:19769220-19774326	-	NA	NA	NA	NA	NA	NA	NA	NA	NA	NA	NA	NA	NA	NA	NA	NA	NA	NA	NA	NA	NA	NA	NA	NA	NA	NA	NA	NA	NA	NA	NA	NA	NA	NA	NA	NA	NA	NA	NA	NA	NA	NA	NA	NA	NA	NA	NA
Sox15	chr2R:10088860-10099992	-	NA	NA	NA	NA	NA	NA	NA	NA	NA	NA	NA	NA	NA	NA	NA	NA	NA	NA	NA	NA	NA	NA	NA	NA	NA	NA	NA	NA	NA	NA	NA	NA	NA	NA	NA	NA	NA	NA	NA	NA	NA	NA	NA	NA	NA	NA	NA
Cyt-b	chrM:10497-11634	-	NA	NA	NA	NA	NA	NA	NA	NA	NA	1.6142329170049503	NA	NA	NA	NA	NA	NA	NA	NA	NA	NA	NA	20	NA	NA	-3.1367605983322071	NA	NA	NA	NA	NA	NA	1.4310946707289414	NA	NA	NA	NA	20	NA	NA	NA	NA	NA	NA	NA	NA	NA	2.0045162702140042
CG40042	chr2LHet:167028-169120	-	NA	NA	NA	NA	NA	NA	NA	NA	NA	NA	NA	NA	NA	NA	NA	NA	NA	NA	NA	NA	NA	NA	NA	NA	NA	NA	NA	NA	NA	NA	NA	NA	NA	NA	NA	NA	NA	NA	NA	NA	NA	NA	NA	NA	NA	NA	NA
kdn	chrX:6244661-6255423	-	NA	NA	NA	NA	NA	NA	NA	NA	NA	NA	NA	NA	NA	NA	NA	NA	NA	NA	NA	NA	NA	NA	NA	NA	NA	NA	NA	NA	NA	NA	NA	NA	NA	NA	NA	NA	NA	NA	NA	NA	NA	NA	NA	NA	NA	NA	NA
CG34231	chr2R:7873512-7876333	-	NA	NA	-1.9249942815615115	NA	NA	NA	NA	NA	1.6804696638801784	NA	NA	NA	NA	1.9235469062773578	-2.5796904972372943	NA	NA	NA	NA	NA	NA	NA	NA	NA	NA	NA	NA	NA	2.3798299976539083	NA	NA	NA	NA	NA	NA	NA	NA	NA	NA	NA	NA	NA	NA	NA	NA	NA	1.5182757446085777
Rox8	chr3R:19868776-19879637	-	NA	NA	NA	NA	NA	NA	NA	NA	NA	NA	NA	NA	NA	NA	NA	NA	NA	NA	NA	NA	NA	NA	NA	NA	NA	NA	NA	NA	NA	NA	NA	NA	NA	NA	NA	NA	NA	NA	NA	NA	NA	NA	NA	NA	NA	NA	NA
kirre	chrX:3022671-3026836	-	NA	NA	NA	NA	NA	NA	NA	NA	NA	NA	NA	NA	NA	NA	NA	NA	NA	NA	NA	NA	NA	NA	NA	NA	NA	NA	NA	NA	NA	NA	NA	NA	NA	NA	NA	NA	NA	NA	NA	NA	NA	NA	NA	NA	NA	NA	NA
sprt	chr2R:7272236-7285003	-	NA	NA	NA	NA	1.0956613870495917	NA	NA	NA	NA	NA	NA	NA	NA	NA	NA	NA	NA	NA	NA	1.6219193598985358	1.5151471161767638	NA	1.6757448781364199	NA	1.386087853468414	1.8843046918341015	2.2185675708706101	1.4751620880196272	NA	1.3551360860397945	1.0599844289644698	NA	NA	1.5650066396933457	1.0948130212867673	NA	NA	1.0317627609748872	1.657742655477521	NA	NA	1.3868652994105328	NA	1.0726463129412755	NA	1.0912453305108352	NA
CG13108	chr2L:9164156-9166554	-	NA	NA	NA	NA	NA	NA	NA	NA	NA	NA	NA	NA	NA	NA	NA	NA	NA	NA	NA	NA	NA	NA	NA	NA	NA	NA	NA	NA	NA	NA	NA	NA	NA	NA	NA	NA	NA	NA	NA	NA	NA	NA	NA	NA	NA	NA	NA
CG12419	chr3R:5700396-5821034	-	NA	NA	NA	NA	NA	NA	NA	NA	NA	NA	NA	NA	NA	NA	NA	NA	NA	NA	NA	NA	2.8735463784271458	NA	NA	NA	NA	NA	NA	NA	NA	NA	NA	NA	NA	NA	NA	NA	NA	2.2051292213607088	NA	NA	NA	NA	1.7919367092385932	NA	NA	1.9343048253737938	NA
CG5098	chr2R:13982460-13996062	-	NA	NA	NA	NA	NA	NA	NA	NA	NA	NA	NA	NA	NA	NA	NA	NA	NA	NA	NA	NA	NA	NA	NA	NA	NA	NA	NA	NA	NA	NA	NA	NA	NA	NA	NA	NA	NA	NA	NA	NA	NA	NA	NA	NA	NA	NA	NA
CG15423	chr2L:4006040-4006607	-	NA	NA	NA	NA	NA	NA	NA	NA	NA	NA	NA	NA	NA	NA	NA	NA	NA	NA	NA	NA	NA	NA	2.1728863565490752	NA	NA	3.4074847657047531	2.7258333237589558	NA	NA	2.0823021418860947	NA	NA	1.7942384386814729	NA	NA	1.4563194771498322	2.0142887398890315	NA	1.9991358032002833	NA	NA	1.9929156098101	2.1182124465102241	1.73420435168922	1.822103310666203	NA	NA
CG14492	chr2R:13761415-13814138	-	NA	NA	NA	NA	NA	NA	NA	NA	NA	NA	NA	NA	NA	NA	NA	NA	NA	NA	NA	NA	NA	NA	NA	NA	NA	NA	NA	NA	NA	NA	NA	NA	NA	NA	NA	NA	NA	NA	NA	NA	NA	NA	NA	NA	NA	NA	NA
CG6673	chr3L:8513573-8518199	-	NA	NA	NA	NA	NA	NA	NA	NA	NA	NA	NA	NA	NA	NA	NA	NA	NA	NA	NA	NA	NA	NA	NA	NA	NA	NA	NA	NA	NA	NA	NA	NA	NA	NA	NA	NA	NA	NA	NA	NA	NA	NA	NA	NA	NA	NA	NA
Timp	chr3R:6016374-6048051	-	NA	NA	NA	NA	NA	NA	NA	NA	NA	NA	NA	NA	NA	NA	NA	NA	NA	NA	NA	NA	NA	NA	NA	NA	NA	3.7112930284663221	NA	NA	NA	NA	NA	NA	NA	NA	NA	NA	NA	NA	NA	NA	NA	NA	NA	NA	NA	NA	NA
CG31157	chr3R:8873233-8875035	-	NA	NA	NA	NA	NA	NA	NA	NA	NA	NA	NA	NA	NA	NA	NA	NA	NA	NA	NA	NA	NA	NA	NA	NA	NA	NA	NA	NA	NA	NA	NA	NA	NA	NA	NA	NA	NA	NA	NA	NA	NA	NA	NA	NA	NA	NA	NA
CG32409	chr3L:5892607-5895615	-	NA	NA	NA	NA	NA	NA	NA	NA	NA	NA	NA	NA	NA	NA	NA	NA	NA	NA	NA	NA	NA	NA	NA	NA	NA	NA	NA	NA	NA	NA	NA	NA	NA	NA	NA	NA	NA	NA	NA	NA	NA	NA	NA	NA	NA	NA	NA
CG4036	chr2L:9782344-9793141	-	NA	NA	NA	NA	NA	NA	NA	NA	NA	NA	NA	NA	NA	NA	NA	-1.2676398958153974	NA	NA	NA	NA	-1.0991475368497563	NA	NA	NA	NA	NA	NA	NA	1.0063231367944359	NA	NA	NA	NA	NA	NA	NA	NA	NA	NA	NA	NA	NA	NA	NA	1.0513015488147093	NA	NA
Ssdp	chr3R:14018235-14025395	-	NA	NA	NA	NA	NA	NA	NA	NA	NA	NA	NA	NA	NA	NA	NA	NA	NA	NA	NA	NA	NA	NA	NA	NA	NA	NA	NA	NA	NA	NA	NA	NA	NA	NA	NA	NA	NA	NA	NA	NA	NA	NA	NA	NA	NA	NA	NA
CG8441	chr2R:12066301-12073596	-	NA	NA	NA	NA	NA	NA	NA	-1.5682258913770044	NA	NA	NA	NA	NA	NA	NA	NA	NA	NA	NA	NA	NA	NA	NA	NA	NA	NA	NA	NA	NA	NA	NA	NA	NA	NA	NA	NA	NA	NA	NA	NA	NA	NA	NA	NA	1.4424406049862455	NA	NA
Rh6	chr3R:11307586-11310421	-	NA	NA	NA	NA	NA	NA	NA	NA	NA	NA	NA	NA	NA	NA	NA	NA	NA	NA	NA	NA	NA	NA	NA	NA	NA	NA	NA	NA	NA	NA	NA	NA	NA	NA	NA	NA	NA	NA	NA	NA	NA	NA	NA	NA	NA	NA	NA
CG9773	chr3R:4500981-4502375	-	NA	NA	NA	NA	NA	NA	NA	NA	NA	NA	NA	NA	NA	NA	NA	NA	NA	NA	NA	NA	NA	NA	NA	NA	NA	NA	NA	NA	NA	NA	NA	NA	NA	NA	NA	NA	NA	NA	NA	NA	NA	NA	NA	NA	NA	NA	NA
coilin	chr2R:4001790-4014826	-	NA	NA	-1.0804113465653042	NA	NA	NA	NA	NA	NA	NA	NA	NA	NA	NA	NA	NA	NA	NA	-1.0669871649642437	-1.5426187183214124	NA	-1.02212343304269	NA	NA	NA	-1.4986240688815706	-1.7666567004235154	-1.2517928570191983	NA	NA	NA	NA	NA	NA	-1.5888037908010062	NA	-1.5022181467644657	NA	-1.2872757666642027	NA	NA	NA	-1.5130903732380194	-1.0675340179063875	-1.0048320933022488	-1.1387670146899749	NA
CG10993	chrX:13677605-13705526	-	NA	NA	NA	NA	NA	NA	NA	NA	2.3157523691529276	NA	NA	NA	NA	NA	NA	2.3594055987602607	NA	NA	NA	NA	NA	NA	NA	NA	NA	NA	NA	NA	NA	NA	NA	NA	NA	NA	NA	NA	NA	NA	NA	NA	NA	NA	NA	NA	NA	NA	NA
CG32594	chrX:14904180-14957503	-	NA	NA	NA	NA	NA	NA	NA	NA	NA	NA	NA	NA	NA	NA	NA	NA	NA	NA	NA	NA	NA	NA	NA	NA	NA	NA	NA	NA	NA	NA	NA	NA	NA	NA	NA	NA	NA	NA	NA	NA	NA	NA	NA	NA	NA	NA	NA
noncoding_21462	chrX:1794718-1816960	-	NA	NA	NA	NA	NA	NA	NA	NA	NA	NA	NA	NA	NA	NA	NA	NA	NA	NA	NA	NA	NA	NA	NA	NA	NA	NA	NA	NA	1.0555835207397557	NA	NA	NA	NA	NA	NA	NA	NA	NA	NA	NA	NA	NA	NA	NA	NA	NA	NA
CG30273	chr2R:18554675-18556353	-	NA	NA	NA	NA	NA	NA	NA	NA	NA	NA	NA	NA	NA	NA	NA	NA	NA	NA	NA	NA	NA	NA	NA	NA	NA	NA	NA	NA	1.6862060592241328	NA	NA	NA	NA	NA	NA	NA	NA	NA	NA	NA	NA	NA	NA	NA	NA	NA	NA
Gprk2	chr3R:27221349-27283645	-	NA	NA	NA	NA	NA	NA	NA	NA	NA	NA	NA	NA	NA	NA	NA	NA	NA	NA	NA	NA	NA	NA	NA	NA	NA	NA	NA	NA	NA	NA	NA	NA	NA	NA	NA	NA	NA	NA	NA	NA	NA	NA	NA	NA	NA	NA	NA
CG14868	chr3R:11193532-11199970	-	NA	-1.2544687580339373	NA	NA	NA	NA	NA	NA	NA	NA	NA	NA	NA	NA	NA	-1.1072141526819568	NA	NA	NA	NA	NA	NA	NA	NA	NA	NA	NA	NA	NA	NA	NA	NA	NA	NA	NA	NA	NA	NA	NA	NA	NA	NA	NA	NA	NA	NA	NA
CG40045	chr3L:24021585-24029494	-	NA	NA	NA	NA	NA	NA	NA	NA	NA	NA	NA	NA	NA	NA	NA	NA	NA	NA	NA	-1.3673686687238888	NA	NA	NA	NA	NA	NA	NA	NA	NA	NA	NA	NA	NA	NA	NA	NA	NA	NA	NA	NA	NA	NA	NA	NA	NA	NA	NA
CG42392	chr2R:12639000-12660161	-	NA	NA	NA	NA	NA	NA	NA	NA	NA	NA	NA	NA	NA	NA	NA	NA	NA	NA	NA	NA	NA	NA	NA	NA	NA	NA	NA	NA	NA	NA	NA	NA	NA	NA	NA	NA	NA	NA	NA	NA	NA	NA	NA	NA	NA	NA	NA
CG10984	chr3L:12743218-12747989	-	NA	NA	NA	NA	NA	NA	NA	NA	NA	NA	NA	NA	NA	NA	NA	NA	NA	NA	NA	NA	NA	NA	NA	NA	NA	NA	NA	NA	NA	NA	NA	NA	NA	NA	NA	NA	NA	NA	NA	NA	NA	NA	NA	NA	NA	NA	NA
CG5828	chr2L:5094020-5095439	-	NA	NA	NA	NA	NA	NA	NA	NA	NA	NA	NA	NA	NA	NA	NA	NA	NA	NA	NA	NA	NA	NA	NA	NA	NA	NA	NA	NA	NA	NA	NA	NA	NA	NA	NA	NA	NA	NA	NA	NA	NA	NA	NA	NA	NA	NA	NA
LvpD	chr2R:4341008-4345390	-	NA	NA	NA	NA	NA	NA	NA	NA	NA	NA	NA	NA	NA	NA	NA	NA	NA	NA	NA	NA	NA	NA	NA	NA	NA	NA	NA	NA	NA	NA	NA	NA	NA	NA	NA	NA	NA	NA	NA	NA	NA	NA	NA	NA	NA	NA	NA
CG33640	chr2L:13500814-13549378	-	NA	NA	NA	NA	NA	NA	2.9226222042796439	NA	NA	2.7445930738787969	NA	NA	NA	NA	NA	NA	NA	NA	NA	-3.0025675339699966	NA	-1.6782497728919832	NA	NA	NA	NA	NA	NA	NA	NA	NA	NA	NA	NA	NA	NA	2.6703819185534301	NA	NA	NA	NA	NA	NA	NA	NA	NA	NA
futsch	chrX:1307601-1346342	-	NA	3.9050554104392061	NA	NA	1.3511859556784329	NA	NA	1.136648723702314	NA	1.3744092226838869	1.2026816430864522	NA	NA	1.1181670854871975	NA	NA	NA	NA	NA	3.1537445220154168	1.2397153671086663	NA	1.7569923404277283	1.8354156814181584	1.0176617777827646	NA	1.4849602983703334	NA	NA	NA	NA	NA	NA	2.0909032710736071	NA	NA	NA	NA	NA	NA	NA	NA	NA	NA	NA	1.0461338983042119	NA
CG8545	chr2R:8353175-8359280	-	NA	NA	NA	NA	NA	NA	NA	NA	NA	NA	NA	NA	NA	NA	NA	NA	NA	NA	NA	NA	NA	NA	NA	NA	NA	1.223488167356648	NA	NA	NA	NA	NA	NA	NA	NA	NA	NA	NA	NA	NA	NA	NA	NA	NA	NA	NA	NA	NA
CG34275	chr3R:11734155-11743729	-	NA	NA	NA	NA	NA	NA	NA	NA	NA	NA	NA	NA	NA	NA	NA	NA	NA	NA	NA	NA	NA	NA	NA	NA	NA	NA	NA	NA	NA	NA	NA	NA	NA	NA	NA	NA	NA	NA	NA	NA	NA	NA	NA	NA	NA	NA	NA
CG32485	chr3L:3050246-3052025	-	NA	NA	NA	NA	NA	NA	NA	NA	NA	NA	NA	NA	NA	NA	NA	NA	NA	NA	NA	NA	NA	NA	NA	NA	NA	NA	NA	NA	NA	NA	NA	NA	NA	NA	NA	NA	NA	NA	NA	NA	NA	NA	NA	NA	NA	NA	NA
CG5146	chr3L:5576671-5585677	-	NA	NA	NA	NA	NA	NA	NA	NA	NA	NA	NA	NA	NA	NA	NA	NA	NA	NA	NA	NA	NA	NA	NA	NA	NA	NA	NA	NA	NA	NA	NA	NA	NA	NA	NA	NA	NA	NA	NA	NA	NA	NA	NA	NA	NA	NA	NA
CG3394	chr2R:20181583-20185940	-	NA	NA	NA	NA	NA	NA	NA	NA	NA	NA	NA	NA	NA	NA	NA	NA	NA	NA	NA	NA	NA	NA	NA	NA	NA	NA	NA	NA	NA	NA	NA	NA	NA	NA	NA	NA	NA	NA	NA	NA	NA	NA	NA	NA	NA	NA	NA
CG14770	chrX:1263083-1264327	-	NA	NA	NA	NA	NA	NA	NA	NA	NA	NA	NA	NA	NA	NA	NA	NA	NA	1.1613307471301397	NA	NA	NA	NA	NA	NA	NA	NA	NA	NA	NA	NA	NA	NA	NA	NA	NA	NA	NA	NA	NA	NA	NA	NA	NA	NA	NA	NA	NA
nrm	chr3L:22991365-23031379	-	NA	NA	NA	NA	NA	NA	NA	NA	NA	1.0020259594381751	NA	1.0951886196325094	NA	NA	1.0971777330482333	NA	1.0881517211550538	NA	NA	NA	NA	NA	NA	NA	NA	NA	NA	NA	1.6615432815003683	NA	NA	NA	NA	NA	NA	NA	NA	NA	NA	NA	NA	NA	-1.5870757855688085	NA	NA	NA	NA
CG1640	chrX:13264638-13278990	-	NA	NA	NA	NA	NA	NA	NA	NA	NA	NA	NA	NA	NA	NA	NA	NA	NA	NA	NA	NA	NA	NA	NA	NA	NA	-1.1899183732875855	NA	NA	NA	NA	NA	NA	NA	NA	NA	NA	NA	NA	NA	NA	NA	NA	NA	NA	NA	NA	NA
CG14744	chr2R:4593892-4596991	-	NA	NA	NA	NA	NA	NA	NA	NA	NA	NA	NA	NA	NA	NA	NA	NA	NA	NA	NA	NA	NA	NA	NA	NA	NA	NA	NA	NA	NA	NA	NA	NA	NA	NA	NA	NA	NA	NA	NA	NA	NA	NA	NA	NA	NA	NA	NA
NijA	chr3L:10687389-10689974	-	NA	NA	NA	NA	NA	NA	NA	-1.1206416319371717	NA	NA	NA	NA	NA	NA	NA	NA	NA	NA	NA	NA	NA	NA	NA	NA	NA	NA	NA	NA	NA	NA	NA	NA	NA	NA	NA	NA	NA	NA	NA	NA	NA	NA	NA	NA	NA	NA	NA
CG6138	chr2L:10544859-10628119	-	NA	NA	NA	NA	NA	NA	NA	NA	NA	NA	NA	NA	NA	NA	NA	NA	NA	NA	NA	NA	NA	NA	NA	NA	NA	NA	NA	NA	NA	NA	NA	NA	NA	NA	NA	NA	NA	NA	NA	NA	NA	NA	NA	NA	NA	NA	NA
MAPk-Ak2	chrX:5653925-5658365	-	NA	NA	NA	NA	NA	NA	NA	NA	NA	NA	NA	NA	NA	NA	NA	NA	NA	NA	NA	NA	NA	NA	NA	NA	NA	NA	NA	NA	NA	NA	NA	NA	NA	NA	NA	NA	NA	NA	NA	NA	NA	NA	NA	NA	NA	NA	NA
tay	chrX:15770416-15781361	-	NA	NA	NA	NA	NA	NA	NA	NA	NA	NA	NA	NA	NA	NA	NA	NA	NA	NA	NA	NA	NA	NA	NA	NA	NA	NA	NA	NA	NA	NA	NA	NA	NA	NA	NA	NA	NA	NA	NA	NA	NA	NA	NA	NA	NA	NA	NA
noncoding_20271	chr3R:26960106-27003262	-	NA	NA	NA	NA	NA	NA	NA	NA	NA	NA	NA	NA	NA	NA	NA	NA	NA	NA	NA	NA	NA	NA	NA	NA	NA	NA	NA	NA	NA	NA	NA	NA	NA	NA	NA	NA	NA	NA	NA	NA	NA	NA	NA	NA	NA	NA	NA
CG13333	chr2R:9443397-9444847	-	NA	NA	NA	NA	NA	NA	NA	NA	NA	NA	NA	NA	NA	NA	NA	NA	NA	NA	NA	2.8786789997296691	NA	NA	NA	NA	NA	NA	NA	NA	NA	NA	NA	NA	NA	NA	NA	NA	NA	NA	NA	NA	NA	NA	NA	NA	NA	NA	NA
chr3L_732775_734560.0	chr3L:732774-734560	-	NA	NA	NA	NA	1.6174012429640319	NA	NA	NA	NA	NA	2.4663049967959112	NA	NA	NA	NA	2.0084483056368163	1.7589941983392974	2.4003255280941076	NA	NA	NA	NA	NA	NA	NA	NA	NA	NA	NA	-1.749862537301043	NA	NA	NA	NA	NA	NA	NA	NA	NA	NA	NA	NA	NA	-1.5289430837682192	NA	NA	NA
CG31955	chr2L:3711863-3713064	-	NA	NA	NA	NA	NA	NA	NA	NA	NA	NA	NA	NA	NA	NA	NA	NA	NA	NA	NA	-1.5002693843740096	NA	NA	NA	NA	NA	NA	-1.0010096287418273	NA	NA	NA	NA	NA	NA	NA	NA	NA	NA	NA	NA	NA	NA	NA	NA	NA	NA	NA	NA
CG31274	chr3R:12816055-12821843	-	4.8408759600074962	NA	NA	NA	NA	NA	NA	NA	NA	NA	NA	NA	NA	4.8305183561721048	NA	NA	NA	NA	NA	2.8007290128036528	NA	NA	NA	4.5985595120404366	NA	NA	NA	NA	NA	NA	6.0667984529707057	NA	5.0993261407338597	NA	NA	NA	NA	NA	NA	NA	NA	NA	NA	NA	NA	NA	NA
CG14695	chr3R:6702000-6705041	-	NA	NA	NA	NA	NA	NA	NA	NA	NA	NA	NA	NA	NA	NA	NA	NA	NA	NA	NA	1.630048508014043	NA	NA	NA	NA	NA	NA	1.7419027795729989	NA	1.2851736079911187	NA	NA	NA	NA	1.1484197009193684	NA	NA	NA	NA	NA	NA	NA	NA	NA	NA	NA	NA	NA
CG14257	chr3R:22901536-22908544	-	NA	NA	NA	NA	NA	NA	NA	NA	NA	NA	NA	NA	NA	NA	NA	NA	NA	1.1708892671951538	NA	NA	NA	NA	NA	NA	NA	NA	NA	NA	NA	NA	NA	NA	NA	NA	NA	NA	NA	NA	NA	NA	NA	1.1387365234260214	NA	NA	NA	NA	NA
CG42272	chr3L:5791960-5806224	-	NA	NA	NA	NA	NA	NA	NA	NA	NA	NA	NA	NA	NA	NA	NA	NA	NA	NA	NA	NA	NA	NA	NA	1.102593250282661	NA	1.6501759649163101	NA	NA	NA	NA	NA	NA	NA	NA	NA	NA	NA	NA	NA	NA	NA	1.4753508364379118	NA	NA	NA	NA	NA
CG3663	chr2R:20549011-20550194	-	NA	NA	NA	NA	NA	NA	NA	NA	NA	NA	NA	NA	NA	NA	NA	NA	NA	NA	NA	NA	NA	NA	NA	NA	NA	NA	NA	NA	NA	NA	NA	NA	NA	NA	NA	NA	NA	NA	NA	NA	NA	NA	NA	NA	NA	NA	NA
ssh	chr3R:20764428-20773127	-	NA	NA	NA	NA	NA	NA	NA	NA	NA	NA	NA	NA	NA	NA	NA	NA	NA	NA	NA	1.1675222084635108	NA	NA	NA	NA	NA	NA	NA	NA	NA	NA	NA	NA	NA	NA	NA	NA	NA	NA	NA	NA	NA	NA	NA	NA	NA	NA	NA
CG4949	chrX:16972849-16981715	-	NA	NA	NA	NA	NA	NA	NA	NA	NA	NA	NA	NA	NA	NA	-1.2800238548404108	NA	NA	NA	NA	-2.5132484679969029	NA	NA	NA	NA	NA	NA	-2.5363326959440764	NA	-1.374938762532528	NA	NA	NA	NA	NA	NA	NA	NA	NA	NA	NA	NA	-1.6232209551310974	NA	NA	NA	-1.4633734580098099	NA
CG40439	chr2L:22690002-22691029	-	NA	NA	NA	NA	NA	NA	NA	NA	NA	NA	NA	NA	NA	NA	NA	NA	NA	NA	NA	NA	NA	NA	NA	NA	NA	NA	NA	NA	NA	NA	-1.2365687605592366	NA	NA	NA	-1.1797204312554936	NA	NA	NA	NA	NA	NA	NA	NA	NA	NA	NA	NA
Prosbeta3	chr3R:4829665-4831948	-	NA	NA	NA	NA	NA	NA	NA	NA	NA	NA	NA	NA	NA	NA	NA	NA	NA	NA	NA	NA	NA	NA	NA	NA	NA	NA	NA	NA	NA	NA	NA	NA	NA	NA	NA	NA	NA	NA	NA	NA	NA	NA	NA	NA	NA	NA	NA
ref(2)P	chr2L:19542381-19547031	-	NA	NA	NA	NA	NA	NA	NA	NA	NA	NA	NA	NA	NA	NA	NA	NA	NA	NA	NA	NA	NA	NA	NA	NA	NA	1.041047192310578	NA	NA	NA	NA	NA	NA	NA	NA	NA	NA	NA	NA	NA	NA	NA	NA	NA	NA	NA	NA	NA
CG15286	chr2L:14334155-14345829	-	NA	NA	NA	NA	NA	NA	NA	NA	NA	NA	NA	NA	NA	NA	NA	NA	NA	NA	NA	NA	NA	NA	NA	NA	NA	NA	NA	NA	NA	NA	NA	NA	NA	NA	NA	NA	NA	NA	NA	NA	NA	NA	NA	NA	NA	NA	NA
dream	chr2R:1907815-1911020	-	NA	NA	NA	NA	NA	NA	NA	NA	NA	NA	NA	NA	NA	NA	NA	NA	NA	NA	NA	NA	NA	NA	NA	NA	NA	NA	NA	NA	NA	NA	NA	NA	NA	NA	NA	NA	NA	NA	NA	NA	NA	NA	NA	NA	NA	NA	NA
snoRNA:Psi28S-3405d	chr3R:24425528-24431499	-	NA	NA	NA	NA	NA	NA	NA	NA	NA	NA	NA	NA	NA	NA	NA	NA	NA	NA	NA	NA	NA	NA	NA	NA	NA	NA	NA	NA	NA	NA	NA	NA	NA	NA	NA	NA	NA	NA	NA	NA	NA	NA	NA	NA	NA	NA	NA
brp	chr2R:5391287-5427842	-	NA	NA	NA	NA	NA	NA	NA	NA	NA	NA	NA	NA	NA	NA	NA	NA	NA	NA	NA	NA	NA	NA	NA	NA	NA	1.073517470018402	1.1752140710142662	NA	NA	NA	NA	NA	NA	NA	NA	NA	NA	NA	NA	NA	NA	NA	NA	NA	NA	NA	NA
nej	chrX:9563142-9579700	-	NA	NA	NA	NA	NA	NA	NA	NA	NA	NA	NA	NA	NA	NA	NA	NA	NA	NA	NA	NA	NA	NA	NA	NA	NA	NA	NA	NA	NA	NA	NA	NA	NA	NA	NA	NA	NA	NA	NA	NA	NA	NA	NA	NA	NA	NA	NA
betaTub97EF	chr3R:23792729-23814132	-	NA	NA	NA	NA	NA	NA	NA	NA	NA	NA	NA	NA	NA	NA	NA	NA	NA	NA	NA	NA	NA	NA	NA	NA	NA	NA	-1.5686219495360396	NA	NA	NA	NA	NA	NA	NA	NA	NA	NA	NA	NA	NA	NA	NA	NA	NA	NA	NA	NA
CG32027	chr3L:18821620-18839360	-	NA	NA	NA	NA	NA	NA	NA	NA	NA	NA	NA	NA	NA	NA	NA	NA	NA	NA	NA	NA	NA	NA	NA	NA	NA	NA	NA	NA	NA	NA	NA	NA	NA	NA	NA	NA	NA	NA	NA	NA	NA	NA	NA	NA	NA	NA	NA
CG18649	chr3L:15007794-15058077	-	NA	NA	NA	NA	NA	NA	NA	NA	NA	NA	NA	NA	NA	NA	NA	NA	NA	NA	NA	NA	NA	NA	NA	NA	NA	NA	NA	NA	NA	NA	NA	NA	NA	NA	NA	NA	NA	NA	NA	NA	NA	NA	NA	NA	NA	NA	NA
CG32699	chrX:9465467-9474044	-	NA	NA	NA	NA	NA	NA	NA	NA	NA	NA	NA	NA	NA	NA	NA	NA	NA	NA	NA	NA	NA	NA	NA	NA	NA	NA	NA	NA	NA	NA	NA	NA	NA	NA	NA	NA	NA	NA	NA	NA	NA	NA	NA	NA	NA	NA	NA
CG30183	chr2R:19575561-19585474	-	NA	NA	NA	NA	NA	NA	NA	NA	NA	NA	NA	NA	NA	NA	NA	NA	NA	NA	NA	NA	NA	NA	NA	NA	NA	NA	NA	NA	NA	NA	NA	NA	NA	NA	NA	NA	NA	NA	NA	NA	NA	NA	NA	NA	NA	NA	NA
shrb	chr2R:5029553-5031437	-	NA	NA	NA	NA	NA	NA	NA	NA	NA	NA	NA	NA	NA	NA	NA	NA	NA	NA	NA	NA	NA	NA	NA	NA	NA	NA	NA	NA	NA	NA	NA	NA	NA	NA	NA	NA	NA	NA	NA	NA	NA	NA	NA	NA	NA	NA	NA
CG16953	chr3R:16407439-16411606	-	NA	NA	NA	NA	NA	NA	NA	NA	NA	NA	NA	NA	NA	NA	NA	NA	NA	NA	NA	NA	NA	NA	NA	NA	NA	NA	NA	NA	NA	NA	NA	NA	NA	NA	NA	NA	NA	NA	NA	NA	NA	NA	NA	NA	NA	NA	NA
RpS12	chr3L:13016448-13019581	-	NA	NA	NA	NA	NA	NA	NA	NA	NA	NA	NA	NA	NA	NA	NA	NA	NA	NA	NA	NA	NA	NA	NA	NA	NA	-1.2193256599134836	NA	NA	NA	NA	-1.2033771149006445	NA	NA	NA	NA	NA	NA	NA	NA	NA	NA	NA	NA	NA	NA	-1.052588031252748	NA
CG4622	chr2R:20419080-20448703	-	NA	NA	NA	NA	NA	NA	NA	NA	NA	NA	NA	NA	NA	NA	NA	NA	NA	NA	NA	NA	NA	NA	NA	NA	NA	NA	NA	NA	NA	NA	NA	NA	NA	NA	NA	NA	NA	NA	NA	NA	NA	NA	NA	NA	NA	NA	NA
dlt	chr3L:1778483-1795319	-	NA	NA	NA	NA	NA	NA	NA	NA	NA	NA	NA	NA	NA	NA	NA	NA	NA	NA	NA	NA	NA	NA	NA	NA	NA	NA	NA	NA	NA	NA	NA	NA	NA	-1.2097164180530047	NA	NA	NA	NA	NA	NA	NA	NA	NA	NA	NA	NA	NA
Dph5	chr3R:18406433-18412347	-	NA	NA	NA	NA	NA	NA	NA	NA	NA	NA	NA	NA	NA	NA	NA	NA	NA	NA	NA	NA	NA	NA	NA	NA	NA	NA	NA	NA	NA	NA	NA	NA	NA	NA	NA	NA	NA	NA	NA	NA	NA	NA	NA	NA	NA	NA	NA
CG32441	chr3L:21567230-21570405	-	NA	NA	NA	NA	NA	NA	NA	NA	NA	NA	NA	NA	NA	NA	NA	NA	NA	NA	NA	NA	NA	NA	NA	NA	NA	NA	NA	NA	NA	NA	NA	NA	NA	NA	NA	NA	NA	NA	NA	NA	NA	NA	NA	NA	NA	NA	NA
CG11071	chrX:13745688-13751252	-	NA	NA	NA	NA	NA	NA	NA	NA	NA	NA	NA	NA	NA	NA	NA	NA	NA	NA	NA	1.0358725577511387	NA	NA	NA	NA	NA	NA	NA	NA	NA	NA	NA	NA	NA	NA	NA	NA	NA	NA	NA	NA	NA	NA	NA	NA	NA	NA	NA
CG33920	chr3R:26864991-26872611	-	NA	NA	NA	NA	NA	NA	NA	NA	NA	NA	NA	NA	NA	NA	NA	NA	NA	NA	NA	NA	NA	NA	NA	NA	NA	NA	NA	NA	NA	NA	NA	NA	NA	NA	NA	NA	NA	NA	NA	NA	NA	NA	NA	NA	NA	NA	NA
CG3191	chrX:2144171-2146157	-	NA	NA	NA	NA	NA	NA	NA	NA	NA	NA	NA	NA	NA	NA	NA	NA	NA	NA	NA	NA	NA	NA	NA	NA	NA	NA	NA	NA	NA	NA	NA	NA	NA	NA	NA	NA	NA	NA	NA	NA	NA	NA	NA	NA	NA	NA	NA
CG14401	chr2L:20869847-20923022	-	NA	1.5976509772088188	NA	NA	NA	NA	NA	NA	NA	1.0521862878865846	NA	NA	NA	NA	NA	NA	NA	-1.2150175469961295	NA	NA	NA	NA	NA	NA	NA	NA	NA	NA	NA	NA	NA	NA	NA	NA	NA	-1.3596687241292178	NA	NA	NA	-1.3737355775257099	NA	NA	NA	NA	NA	NA	NA
CG30071	chr2R:10088860-10099992	-	NA	NA	NA	NA	NA	NA	NA	NA	NA	NA	NA	NA	NA	NA	NA	NA	NA	NA	NA	NA	NA	NA	NA	NA	NA	NA	NA	NA	NA	NA	NA	NA	NA	NA	NA	NA	NA	NA	NA	NA	NA	NA	NA	NA	NA	NA	NA
noncoding_23729	chrX:14904180-14957503	-	NA	NA	NA	NA	NA	NA	NA	NA	NA	NA	NA	NA	NA	NA	NA	NA	NA	NA	NA	NA	NA	-2.6757368365730265	NA	NA	NA	NA	NA	-3.2377901657408126	NA	NA	-4.2066816556821118	NA	NA	NA	-3.8258878170064174	NA	-3.5265926954095641	NA	NA	NA	NA	NA	-2.6423425242656546	NA	NA	-3.1380725745058213	NA
chrX_13275486_13277609.0	chrX:13264638-13278990	-	NA	NA	NA	NA	NA	NA	NA	NA	NA	NA	NA	NA	NA	NA	NA	NA	NA	NA	NA	NA	NA	NA	NA	NA	NA	NA	NA	NA	NA	NA	NA	NA	NA	NA	NA	NA	NA	NA	NA	NA	NA	NA	NA	NA	NA	NA	NA
CG34250	chr3L:17469388-17470138	-	NA	NA	NA	NA	NA	NA	NA	NA	NA	NA	NA	NA	NA	NA	NA	NA	NA	NA	NA	NA	NA	NA	NA	NA	NA	NA	NA	NA	NA	NA	NA	NA	NA	NA	NA	NA	NA	NA	NA	NA	NA	NA	NA	NA	NA	NA	NA
CG8745	chr3L:13839099-13860072	-	NA	NA	NA	NA	NA	NA	NA	NA	NA	NA	NA	NA	NA	NA	NA	NA	NA	NA	NA	NA	NA	NA	NA	NA	NA	NA	NA	NA	NA	NA	NA	NA	NA	NA	NA	NA	NA	NA	NA	NA	NA	1.2838391973432599	NA	NA	NA	NA	NA
noncoding_13491	chr3L:19415937-19469523	-	NA	NA	NA	NA	NA	NA	NA	NA	NA	NA	NA	NA	NA	NA	NA	NA	NA	NA	NA	NA	NA	NA	NA	NA	NA	NA	NA	NA	NA	NA	NA	NA	NA	NA	NA	NA	NA	NA	NA	NA	NA	NA	NA	NA	NA	NA	NA
VhaM9_7-1	chr3L:4173852-4193788	-	NA	NA	NA	NA	NA	NA	NA	-2.4692230784040841	NA	NA	NA	NA	NA	NA	NA	NA	NA	NA	NA	NA	NA	NA	NA	NA	NA	NA	NA	NA	NA	NA	NA	NA	NA	NA	NA	NA	NA	NA	NA	NA	NA	NA	NA	NA	NA	NA	NA
CG34123	chr2R:11146265-11180386	-	NA	NA	NA	NA	NA	NA	NA	NA	NA	NA	NA	NA	NA	NA	NA	NA	NA	NA	NA	NA	NA	NA	NA	NA	NA	NA	NA	NA	NA	NA	NA	NA	NA	NA	NA	NA	NA	NA	NA	NA	NA	NA	NA	NA	NA	NA	NA
CG10741	chr3L:13479766-13495640	-	NA	NA	NA	NA	NA	NA	NA	NA	NA	NA	NA	NA	NA	NA	NA	NA	NA	NA	NA	NA	NA	NA	NA	NA	NA	NA	NA	NA	NA	NA	NA	NA	NA	NA	NA	NA	NA	NA	NA	NA	NA	NA	NA	NA	NA	NA	NA
CG8928	chrX:15838929-15840236	-	NA	NA	NA	NA	NA	NA	NA	NA	NA	NA	NA	NA	NA	NA	NA	NA	NA	NA	NA	NA	NA	NA	NA	NA	NA	NA	NA	NA	NA	NA	-1.0453932882059509	NA	NA	NA	NA	NA	NA	NA	NA	NA	NA	NA	NA	NA	NA	NA	NA
CG14864	chr3R:11091080-11094261	-	NA	NA	NA	NA	NA	NA	NA	NA	1.2815028300455278	NA	1.3050976023261858	NA	NA	NA	NA	NA	1.6047278193097949	NA	NA	NA	NA	NA	NA	1.6307351187729238	NA	NA	NA	NA	NA	NA	NA	NA	NA	NA	1.3539281917456982	NA	NA	NA	NA	NA	NA	NA	NA	NA	NA	NA	NA
CG11652	chr3L:11685951-11690110	-	NA	NA	NA	NA	NA	NA	NA	NA	NA	NA	NA	NA	NA	NA	NA	NA	NA	NA	NA	NA	NA	NA	NA	NA	NA	-1.0444437510256592	-1.0050131770746644	NA	NA	NA	NA	NA	NA	NA	NA	NA	NA	NA	-1.021944986202755	NA	NA	NA	NA	NA	NA	NA	NA
CG1428	chr2L:21906288-21908332	-	NA	NA	NA	NA	NA	NA	NA	NA	NA	NA	NA	NA	NA	NA	NA	NA	NA	NA	NA	NA	NA	NA	NA	NA	NA	NA	NA	NA	1.6978655078925489	NA	NA	NA	NA	NA	NA	NA	NA	NA	NA	NA	NA	NA	NA	NA	NA	NA	NA
noc	chr2L:14490751-14494068	-	NA	NA	NA	NA	NA	NA	NA	NA	NA	NA	NA	NA	NA	NA	NA	NA	NA	NA	NA	NA	NA	NA	NA	NA	NA	NA	NA	NA	NA	NA	NA	NA	NA	NA	NA	NA	NA	NA	NA	NA	NA	NA	NA	NA	NA	NA	NA
Pi3K21B	chr2L:297816-305233	-	NA	NA	NA	NA	NA	NA	NA	NA	NA	NA	NA	NA	NA	NA	NA	NA	NA	NA	NA	NA	NA	NA	NA	NA	NA	NA	NA	NA	NA	NA	NA	NA	NA	NA	NA	NA	NA	NA	NA	NA	NA	NA	NA	NA	NA	NA	NA
CG9674	chr3L:16780672-16822165	-	NA	NA	NA	NA	NA	NA	NA	NA	NA	NA	NA	NA	NA	NA	NA	NA	NA	NA	NA	NA	NA	NA	NA	NA	NA	NA	NA	NA	NA	NA	NA	NA	NA	NA	NA	NA	NA	NA	NA	NA	NA	NA	NA	NA	NA	NA	NA
CG2200	chrX:12988282-12989894	-	NA	NA	NA	NA	NA	NA	NA	NA	NA	NA	NA	NA	NA	NA	NA	NA	NA	NA	NA	NA	NA	NA	NA	NA	NA	NA	NA	NA	NA	NA	NA	NA	NA	NA	NA	NA	NA	NA	NA	NA	NA	NA	NA	NA	NA	NA	NA
CG18091	chrX:1183739-1216480	-	NA	NA	NA	NA	NA	NA	NA	NA	NA	NA	NA	NA	NA	NA	NA	NA	NA	NA	NA	NA	NA	NA	NA	NA	NA	NA	NA	NA	NA	NA	NA	NA	NA	NA	NA	NA	NA	NA	NA	NA	NA	NA	NA	NA	NA	NA	NA
CG16865	chr2L:13811525-13813589	-	NA	NA	NA	NA	NA	NA	NA	NA	NA	NA	-1.5332300636550034	NA	NA	NA	NA	NA	NA	NA	NA	NA	NA	NA	NA	NA	NA	NA	NA	NA	NA	NA	NA	NA	NA	NA	NA	NA	NA	NA	NA	NA	NA	NA	NA	NA	NA	NA	NA
CG15563	chr3R:27057406-27058058	-	NA	2.7803000302623482	NA	NA	NA	NA	NA	NA	NA	NA	NA	NA	NA	NA	NA	NA	NA	NA	NA	NA	NA	NA	NA	NA	NA	NA	NA	NA	NA	NA	NA	NA	NA	NA	NA	NA	NA	NA	NA	NA	NA	NA	NA	NA	NA	NA	NA
Sodh-2	chr3R:6702000-6705041	-	NA	NA	NA	NA	1.3659525850742782	NA	NA	NA	NA	NA	NA	NA	NA	NA	NA	NA	NA	NA	NA	1.840589050084299	NA	NA	NA	NA	1.0749835646960288	1.8937380798235222	1.6307679436342	NA	1.8825218146662539	1.0833113167850983	1.2451858608230044	NA	NA	1.0050450948633547	NA	NA	NA	NA	1.4322080673704387	NA	NA	1.0311774664080988	1.259681315014721	NA	NA	NA	NA
CG13747	chr2R:4905274-4918567	-	NA	NA	NA	1.1728834319932784	NA	NA	NA	-2.3463320713228568	NA	NA	NA	1.0227552045468422	NA	NA	NA	NA	1.1681658400563022	NA	NA	NA	NA	NA	-2.7766157729172569	NA	NA	-4.8232260938735143	NA	NA	NA	NA	NA	1.1346008279018736	NA	NA	NA	NA	NA	1.1578481721865748	NA	1.1356654386609202	1.0787194548754993	1.3127655200189101	NA	NA	NA	NA	NA
CG14508	chr3R:25025584-25031007	-	NA	NA	NA	NA	NA	NA	NA	NA	NA	NA	NA	NA	NA	NA	NA	NA	NA	NA	NA	NA	NA	NA	NA	NA	NA	NA	NA	NA	NA	NA	NA	NA	NA	NA	NA	NA	NA	NA	NA	NA	NA	NA	NA	NA	NA	-1.3566911321098631	NA
Oda	chr2R:8052367-8061946	-	NA	NA	NA	NA	NA	NA	NA	NA	NA	NA	NA	NA	NA	NA	NA	NA	NA	NA	NA	NA	NA	NA	NA	NA	NA	NA	NA	NA	1.2693040863707372	NA	-1.0226180496450301	NA	NA	NA	NA	NA	NA	NA	NA	NA	NA	NA	NA	NA	NA	NA	NA
CREG	chr3R:13218947-13220507	-	NA	NA	NA	NA	1.0198655842153355	NA	NA	NA	NA	NA	NA	NA	NA	NA	NA	NA	NA	NA	NA	1.5390611340111728	NA	NA	NA	NA	NA	NA	NA	NA	NA	NA	NA	NA	NA	NA	NA	NA	NA	NA	NA	NA	NA	NA	NA	NA	NA	NA	NA
CG18747	chr3R:3606537-3609406	-	NA	NA	NA	NA	1.3729217079326284	NA	NA	NA	NA	NA	1.6601316081748643	NA	NA	NA	NA	1.1588197904568953	NA	NA	NA	NA	NA	NA	NA	NA	NA	NA	NA	NA	NA	NA	NA	NA	NA	NA	NA	NA	NA	NA	NA	NA	NA	NA	NA	NA	NA	NA	NA
CG31975,CG31976	chr2L:138383-140992	-	NA	NA	-2.0505193879377539	-1.0820245827159085	NA	NA	NA	NA	NA	NA	NA	NA	-1.278078152367349	NA	NA	NA	NA	NA	NA	-4.005910451730915	NA	NA	NA	-2.1263423305515028	NA	-2.8954653756559026	NA	NA	NA	NA	-2.4131469855145857	NA	NA	NA	-2.2892217761682558	NA	NA	NA	NA	NA	NA	NA	NA	NA	1.6452225265278715	NA	NA
dve	chr2R:18131370-18173982	-	NA	NA	NA	NA	NA	NA	NA	2.7440440962624386	NA	NA	NA	NA	NA	NA	NA	NA	NA	NA	NA	3.1423016255095706	NA	NA	NA	NA	NA	3.7173343881405669	3.6010995217098536	NA	NA	NA	2.8436606000260141	NA	NA	NA	NA	NA	NA	NA	2.7554748989272828	NA	NA	2.7478184078399939	NA	NA	NA	NA	NA
snoRNA:Psi28S-2648	chr2L:8041076-8042984	-	NA	NA	NA	NA	NA	NA	NA	NA	NA	NA	NA	NA	NA	NA	NA	NA	NA	NA	NA	NA	NA	NA	NA	NA	NA	3.2176015524641617	NA	NA	NA	NA	NA	NA	NA	NA	NA	3.0142068369049713	NA	NA	NA	NA	NA	NA	NA	NA	NA	NA	NA
bbg	chr3L:14405920-14506369	-	NA	NA	NA	NA	NA	NA	NA	1.306312877109546	NA	NA	NA	NA	NA	NA	NA	NA	NA	NA	NA	3.3944697694366139	NA	NA	NA	NA	NA	2.681843428588691	1.1686062681949716	1.0726195529854268	NA	NA	NA	NA	1.2412040389601797	NA	NA	NA	NA	NA	1.1376006324447518	NA	NA	1.058620943896438	NA	NA	NA	NA	NA
CG32549	chrX:18281849-18304175	-	NA	NA	NA	NA	NA	NA	NA	NA	NA	NA	NA	NA	NA	NA	NA	NA	NA	NA	NA	1.1238669914028796	NA	NA	NA	NA	NA	1.0970948571120829	NA	NA	NA	NA	NA	NA	NA	NA	NA	NA	NA	NA	NA	NA	NA	NA	NA	NA	NA	NA	NA
CG1902	chr2R:5474553-5493222	-	NA	NA	NA	NA	NA	NA	NA	NA	NA	NA	NA	NA	NA	NA	NA	NA	NA	NA	NA	NA	NA	NA	NA	NA	NA	NA	NA	NA	NA	NA	NA	NA	NA	NA	NA	NA	NA	NA	NA	NA	NA	NA	NA	NA	NA	NA	NA
CG8777	chr2R:4986057-4990704	-	NA	NA	NA	NA	NA	NA	NA	NA	NA	NA	NA	NA	NA	NA	NA	NA	NA	NA	NA	NA	NA	NA	NA	NA	NA	NA	NA	NA	NA	NA	NA	NA	NA	NA	NA	NA	NA	NA	NA	NA	NA	NA	-1.1337303377597681	NA	NA	NA	NA
hipk	chr3L:543040-578018	-	NA	NA	NA	NA	NA	NA	NA	NA	NA	NA	NA	NA	NA	NA	NA	NA	NA	NA	NA	NA	NA	NA	NA	NA	NA	NA	NA	NA	NA	NA	NA	NA	NA	NA	NA	NA	NA	NA	NA	NA	NA	NA	NA	NA	NA	NA	NA
noncoding_21031	chrU:4029054-4029803	-	NA	NA	NA	NA	NA	NA	NA	NA	NA	NA	NA	NA	NA	NA	NA	NA	NA	NA	NA	NA	NA	NA	NA	NA	NA	NA	NA	NA	NA	NA	NA	NA	NA	NA	NA	NA	NA	NA	NA	NA	NA	NA	NA	NA	NA	NA	NA
Acer	chr2L:8521878-8525656	-	NA	1.1453827810482156	NA	NA	NA	NA	NA	NA	NA	NA	NA	NA	NA	NA	NA	NA	NA	NA	NA	NA	NA	NA	NA	NA	NA	NA	NA	NA	NA	NA	NA	NA	NA	NA	NA	NA	NA	NA	NA	NA	NA	NA	NA	NA	NA	NA	NA
Ssb-c31a	chr2L:8206158-8211958	-	NA	NA	NA	NA	NA	NA	NA	NA	NA	NA	NA	NA	NA	NA	NA	NA	NA	NA	NA	NA	NA	NA	NA	NA	NA	NA	NA	NA	NA	NA	NA	NA	NA	NA	NA	NA	NA	NA	NA	NA	NA	NA	NA	NA	NA	NA	NA
snoRNA:Me28S-A2634c	chr3L:1665119-1668747	-	NA	NA	NA	NA	NA	NA	NA	NA	NA	NA	NA	NA	NA	NA	NA	NA	NA	-20	NA	NA	NA	NA	NA	NA	NA	NA	NA	NA	NA	NA	NA	NA	NA	NA	NA	NA	NA	NA	NA	NA	NA	NA	NA	NA	NA	NA	NA
GM09534	chrX:16455709-16456594	-	NA	NA	NA	NA	NA	NA	NA	2.8193616219958222	NA	NA	NA	NA	NA	NA	NA	NA	NA	NA	NA	NA	NA	NA	NA	NA	NA	NA	NA	NA	NA	NA	NA	NA	NA	NA	NA	NA	NA	NA	NA	NA	NA	NA	NA	NA	NA	NA	NA
CG15083	chr2R:14722657-14733533	-	NA	NA	NA	NA	NA	NA	NA	NA	NA	NA	NA	NA	NA	NA	NA	NA	NA	NA	NA	NA	NA	NA	NA	NA	NA	-1.2323143457843038	NA	NA	NA	NA	NA	NA	NA	NA	NA	NA	NA	NA	NA	NA	NA	NA	NA	NA	NA	NA	NA
noncoding_6418	chr2R:8736839-8757249	-	NA	NA	NA	NA	NA	NA	NA	NA	NA	NA	NA	NA	NA	NA	NA	NA	NA	NA	NA	NA	3.3572657260740746	NA	NA	NA	NA	NA	NA	NA	NA	NA	NA	NA	NA	NA	NA	NA	NA	NA	NA	3.5961651136861472	NA	NA	NA	NA	NA	NA	NA
CG15296	chrX:10384096-10479483	-	NA	NA	NA	NA	NA	NA	-20	NA	NA	NA	NA	NA	NA	NA	NA	NA	NA	-20	NA	NA	NA	NA	NA	NA	NA	-20	-20	NA	NA	NA	NA	NA	NA	NA	NA	NA	NA	NA	NA	-20	NA	NA	NA	-20	NA	-20	-20
noncoding_13420	chr3L:18996831-19038715	-	NA	NA	NA	NA	NA	NA	NA	NA	NA	NA	NA	NA	NA	NA	NA	NA	NA	NA	NA	NA	NA	NA	NA	NA	NA	NA	NA	NA	NA	NA	NA	NA	NA	NA	NA	NA	NA	NA	NA	NA	NA	NA	NA	NA	NA	NA	NA
Atg6	chr3R:19868776-19879637	-	NA	NA	NA	NA	NA	NA	NA	NA	NA	NA	NA	NA	NA	NA	NA	NA	NA	NA	NA	NA	NA	NA	NA	NA	NA	NA	NA	NA	NA	NA	NA	NA	NA	NA	NA	NA	NA	NA	NA	NA	NA	NA	NA	NA	NA	NA	NA
NaCP60E	chr2R:20779162-20807912	-	NA	NA	NA	NA	NA	NA	NA	NA	NA	NA	NA	NA	NA	NA	NA	NA	NA	NA	NA	NA	NA	NA	NA	NA	NA	NA	NA	NA	NA	NA	NA	NA	NA	NA	NA	NA	NA	NA	NA	NA	NA	NA	-1.2337702247369078	NA	NA	NA	NA
CG15209	chrX:10726784-10741159	-	NA	NA	NA	NA	NA	NA	NA	NA	NA	NA	NA	NA	NA	NA	NA	NA	NA	NA	NA	NA	NA	NA	NA	NA	NA	NA	NA	NA	NA	NA	NA	NA	NA	NA	NA	NA	NA	NA	NA	NA	NA	NA	NA	NA	NA	NA	NA
CG1550	chr2R:3679402-3699540	-	NA	NA	NA	NA	NA	NA	NA	NA	NA	NA	NA	NA	NA	NA	NA	NA	NA	NA	NA	NA	NA	NA	NA	NA	NA	NA	NA	NA	NA	NA	NA	NA	NA	NA	NA	NA	NA	NA	NA	NA	NA	NA	NA	NA	NA	NA	NA
CG32302	chr3L:2268826-2272796	-	NA	NA	NA	NA	NA	NA	NA	NA	NA	NA	NA	NA	NA	NA	NA	NA	NA	NA	NA	NA	NA	NA	NA	NA	NA	NA	NA	NA	NA	NA	NA	NA	NA	NA	NA	NA	NA	NA	NA	NA	NA	NA	NA	2.3092279683170056	1.6158988839619992	NA	NA
RE36972	chrX:6733287-6737978	-	NA	NA	NA	NA	NA	NA	NA	NA	NA	NA	NA	NA	NA	NA	NA	NA	NA	NA	NA	NA	NA	NA	NA	NA	NA	NA	NA	NA	NA	NA	NA	NA	NA	NA	NA	NA	NA	NA	NA	NA	NA	NA	NA	NA	NA	NA	NA
Rab7	chr3R:19818693-19821340	-	NA	NA	NA	NA	NA	NA	NA	NA	NA	NA	NA	NA	NA	NA	NA	NA	NA	NA	NA	NA	NA	NA	NA	NA	NA	NA	NA	NA	NA	NA	NA	NA	NA	NA	NA	NA	NA	NA	NA	NA	NA	NA	NA	NA	NA	NA	NA
GstE5	chr2R:14292124-14292843	-	NA	NA	NA	NA	NA	NA	NA	NA	NA	NA	NA	NA	NA	NA	NA	NA	NA	NA	NA	NA	NA	NA	NA	NA	NA	NA	NA	NA	1.6701580910280291	NA	NA	NA	NA	NA	NA	NA	NA	NA	NA	NA	NA	NA	NA	NA	NA	NA	NA
CG3339	chr3R:23119834-23148047	-	NA	NA	NA	NA	NA	NA	NA	NA	NA	NA	NA	NA	NA	NA	NA	NA	NA	NA	NA	NA	NA	NA	NA	NA	NA	NA	NA	NA	NA	NA	NA	NA	NA	NA	NA	NA	NA	NA	NA	NA	NA	NA	NA	NA	NA	NA	NA
CG17816	chr3R:3681308-3712724	-	NA	NA	NA	NA	NA	NA	NA	NA	NA	NA	NA	NA	NA	NA	NA	NA	NA	NA	NA	NA	NA	NA	NA	NA	NA	NA	NA	NA	NA	NA	NA	NA	NA	NA	NA	NA	NA	NA	NA	NA	NA	NA	NA	NA	NA	NA	NA
CG15220	chrX:11505940-11509915	-	NA	NA	NA	NA	NA	NA	NA	NA	NA	NA	NA	NA	NA	NA	NA	NA	NA	NA	NA	NA	NA	NA	NA	NA	NA	NA	NA	NA	NA	NA	NA	NA	NA	NA	NA	NA	NA	NA	NA	NA	NA	NA	NA	NA	NA	NA	NA
chr2L_2749106_2751087.0	chr2L:2749105-2751087	-	NA	NA	NA	NA	NA	-1.4082933996237981	NA	NA	NA	NA	NA	NA	NA	NA	NA	1.1648037406848892	NA	NA	NA	NA	NA	NA	NA	NA	NA	NA	NA	NA	NA	NA	NA	NA	NA	NA	NA	NA	NA	NA	NA	NA	NA	NA	NA	NA	NA	NA	NA
CG32830	chr2L:11210632-11269179	-	NA	NA	NA	NA	NA	NA	NA	NA	NA	NA	NA	NA	NA	NA	NA	NA	NA	NA	NA	NA	NA	NA	NA	NA	NA	NA	NA	NA	NA	NA	NA	NA	NA	NA	NA	NA	NA	NA	NA	NA	NA	NA	NA	NA	NA	NA	NA
Mpk2	chr3R:19974741-19987256	-	-1.0863970380983097	NA	NA	NA	NA	NA	-1.0390817819585452	NA	NA	NA	-1.0905059891643236	NA	NA	NA	-1.3446226082253498	NA	NA	NA	-1.4489301099894318	NA	NA	NA	NA	NA	NA	-2.0416646312545925	NA	NA	NA	NA	NA	-1.2194625740195977	NA	NA	NA	NA	NA	NA	NA	NA	NA	NA	NA	NA	NA	NA	NA
WASp	chr3R:24645914-24657982	-	NA	NA	NA	NA	NA	NA	NA	NA	NA	NA	NA	NA	NA	NA	NA	NA	NA	NA	NA	NA	NA	NA	NA	NA	NA	NA	NA	NA	NA	NA	NA	NA	NA	NA	NA	NA	NA	NA	NA	NA	NA	NA	NA	NA	NA	NA	NA
CG31031	chr3R:25883972-25947572	-	NA	NA	NA	NA	NA	NA	NA	NA	NA	NA	NA	NA	NA	NA	NA	NA	NA	NA	NA	NA	NA	NA	NA	NA	NA	NA	NA	NA	NA	NA	NA	NA	NA	NA	NA	NA	NA	NA	NA	NA	NA	NA	NA	NA	NA	NA	NA
CG12355	chr3L:15486056-15491155	-	NA	NA	NA	NA	NA	NA	NA	NA	NA	NA	NA	NA	NA	NA	NA	NA	NA	NA	NA	NA	NA	NA	NA	NA	NA	NA	NA	NA	NA	NA	NA	NA	NA	NA	NA	NA	NA	NA	NA	NA	NA	NA	NA	NA	NA	NA	NA
noncoding_12207	chr3L:12199328-12259947	-	NA	NA	NA	NA	NA	NA	NA	NA	NA	NA	NA	NA	NA	NA	NA	NA	NA	NA	NA	NA	NA	NA	NA	NA	NA	NA	NA	NA	NA	NA	NA	NA	NA	NA	NA	NA	NA	NA	NA	NA	NA	NA	NA	NA	NA	NA	NA
chr2R_4538381_4538979.0	chr2R:4526752-4570533	-	NA	NA	NA	NA	NA	NA	NA	NA	NA	NA	NA	NA	NA	NA	NA	NA	NA	NA	NA	NA	NA	NA	NA	NA	NA	NA	NA	NA	NA	NA	NA	NA	NA	NA	NA	NA	NA	NA	NA	NA	NA	NA	NA	NA	NA	NA	NA
Sr-CIII	chr2L:4120342-4124158	-	NA	NA	NA	NA	1.787500997961196	1.5045717376607242	NA	-4.1206998140279643	1.556900068718899	NA	NA	1.2235748413493857	NA	NA	1.0553578589227912	NA	NA	1.2501059972159458	NA	NA	NA	-1.2374461314521461	NA	NA	NA	NA	NA	NA	NA	NA	NA	NA	NA	NA	-1.4673151235160256	-1.502355164693153	NA	-1.3169559078118576	NA	1.1041482390466955	1.1068742587805624	NA	-1.7659634624304135	NA	NA	NA	1.211247382882799
SIP2	chr2R:8189969-8197921	-	NA	NA	NA	NA	NA	NA	NA	NA	NA	NA	NA	NA	NA	NA	NA	NA	NA	NA	NA	NA	NA	NA	NA	NA	NA	NA	NA	NA	NA	NA	NA	NA	NA	NA	NA	NA	NA	NA	NA	NA	NA	NA	NA	NA	NA	NA	NA
chr3L_10777630_10778479.0	chr3L:10777629-10778479	-	NA	NA	3.1475145159329041	NA	NA	NA	NA	NA	NA	NA	4.2391779777669756	NA	NA	NA	NA	3.2688982047443336	3.7282032826090488	3.8737879013719807	NA	NA	NA	NA	NA	NA	NA	NA	3.4239750608333877	NA	NA	NA	NA	3.311788630173055	NA	NA	NA	NA	NA	NA	NA	NA	NA	NA	3.4380128716091196	3.5858540967986885	NA	3.3120293470117064	3.0580867915769883
bip1	chr3L:8047431-8051872	-	NA	NA	NA	NA	NA	NA	NA	NA	NA	NA	NA	NA	NA	NA	NA	NA	NA	NA	NA	NA	NA	NA	NA	NA	NA	NA	NA	NA	NA	NA	NA	NA	NA	NA	NA	NA	NA	NA	NA	NA	NA	NA	NA	NA	NA	NA	NA
CG30181	chr2R:19424465-19428450	-	NA	NA	NA	NA	NA	NA	NA	NA	NA	NA	NA	NA	NA	NA	NA	NA	NA	NA	NA	NA	NA	NA	NA	NA	NA	NA	NA	NA	NA	NA	NA	NA	NA	NA	NA	NA	NA	NA	NA	NA	NA	NA	NA	NA	NA	NA	NA
mRpS7	chr2L:10386612-10387680	-	NA	NA	NA	NA	NA	NA	NA	NA	NA	NA	NA	NA	NA	NA	NA	NA	NA	NA	NA	NA	NA	NA	NA	NA	NA	NA	NA	NA	NA	NA	NA	NA	NA	NA	NA	NA	NA	NA	NA	NA	NA	NA	NA	NA	NA	NA	NA
Aats-arg	chrX:15735713-15738284	-	NA	NA	NA	NA	NA	NA	NA	NA	NA	NA	NA	NA	NA	NA	NA	NA	NA	NA	NA	NA	NA	NA	NA	NA	NA	NA	NA	NA	NA	NA	NA	NA	NA	NA	NA	NA	NA	NA	NA	NA	NA	NA	NA	NA	NA	NA	NA
CSN5	chr3R:12295747-12297334	-	NA	NA	NA	NA	NA	NA	NA	NA	NA	NA	NA	NA	NA	NA	NA	NA	NA	NA	NA	NA	NA	NA	NA	NA	NA	NA	NA	NA	NA	NA	NA	NA	NA	NA	NA	NA	NA	NA	NA	NA	NA	NA	NA	NA	NA	NA	NA
stnA	chrX:22382557-22406511	-	NA	NA	NA	NA	NA	NA	NA	NA	-1.3404742371210829	NA	NA	NA	NA	NA	NA	NA	NA	NA	NA	NA	NA	NA	NA	NA	NA	NA	NA	NA	NA	NA	NA	NA	NA	NA	NA	NA	NA	NA	NA	NA	NA	NA	NA	NA	NA	NA	NA
spn-B	chr3R:10152601-10198761	-	1.3861110472738769	1.6646667770024137	1.8493615473302161	2.4058970253966039	1.6542157703141436	1.4888610858213402	NA	1.7467609065418128	NA	NA	NA	1.8810959957016118	2.0912230023342979	NA	NA	1.0628797094705502	1.8946942799780941	NA	2.0404541155671407	NA	2.2002026821560055	NA	1.9039822088825171	1.7868261294383465	2.0080615989338404	NA	1.9515254728143023	1.2160516672361161	2.0616311660984148	1.9655764777501259	1.6763474979120661	NA	1.5937310128341615	1.2237358039095316	NA	2.1008462060317652	1.7324934194646284	2.210189310986459	2.4194421259982777	1.2352150376666668	NA	NA	2.3717852385272571	2.0680045152429423	1.8348580841201405	1.7856967246609621	1.2468356048191613
CG16718	chr3R:15441738-15468466	-	NA	1.2637293481531204	NA	NA	NA	1.182979717868456	NA	NA	NA	NA	NA	NA	NA	NA	NA	NA	NA	NA	NA	1.2315090649398162	NA	NA	NA	NA	NA	1.0435378585841506	NA	1.0079735795633833	1.1188557738940654	NA	NA	1.0290291667961102	1.0033120387130881	NA	NA	NA	NA	1.1299726584125891	NA	NA	NA	1.166411675580767	NA	NA	NA	1.2161332669997877	NA
Cpr62Bc	chr3L:1840274-1842258	-	NA	NA	NA	NA	NA	NA	NA	NA	NA	NA	NA	NA	NA	NA	NA	NA	NA	NA	NA	NA	NA	NA	NA	NA	NA	NA	NA	NA	NA	NA	NA	NA	NA	NA	NA	NA	NA	NA	NA	NA	NA	NA	NA	NA	NA	NA	NA
DAAM	chrX:1183739-1216480	-	NA	NA	NA	NA	NA	NA	NA	NA	NA	NA	NA	NA	NA	NA	NA	NA	NA	NA	NA	NA	NA	NA	NA	NA	NA	NA	NA	NA	NA	NA	NA	NA	NA	NA	NA	NA	NA	NA	NA	NA	NA	NA	NA	NA	NA	NA	NA
CG32103	chr3L:12395377-12407955	-	NA	NA	NA	NA	NA	NA	NA	NA	NA	NA	NA	NA	NA	NA	NA	NA	NA	NA	NA	NA	NA	NA	NA	NA	NA	NA	NA	NA	NA	NA	NA	NA	NA	NA	NA	NA	NA	NA	NA	NA	NA	NA	NA	NA	NA	NA	NA
CG6723	chr3R:7238221-7244780	-	NA	NA	NA	NA	NA	NA	NA	NA	NA	NA	NA	1.1791179516958081	NA	NA	NA	NA	NA	NA	NA	NA	NA	NA	NA	NA	NA	NA	NA	NA	NA	NA	NA	NA	NA	NA	NA	NA	NA	NA	NA	NA	NA	NA	NA	NA	NA	NA	NA
CG13151	chr2R:8402883-8406514	-	NA	NA	NA	NA	NA	NA	NA	NA	NA	NA	NA	NA	NA	NA	NA	NA	NA	NA	NA	NA	NA	NA	NA	NA	NA	NA	NA	NA	NA	NA	NA	NA	NA	NA	NA	NA	NA	NA	NA	NA	NA	NA	NA	NA	NA	NA	NA
mthl6	chr3L:7479066-7481018	-	NA	NA	NA	NA	NA	NA	NA	NA	NA	NA	NA	NA	NA	NA	NA	NA	NA	NA	NA	NA	NA	NA	NA	NA	NA	NA	NA	NA	3.3909564382898774	NA	NA	NA	NA	NA	NA	NA	NA	NA	NA	NA	NA	NA	NA	NA	NA	NA	NA
Plc21C	chr2L:305901-348002	-	NA	NA	NA	NA	NA	NA	NA	NA	NA	NA	NA	NA	NA	NA	NA	NA	NA	NA	NA	NA	NA	NA	NA	NA	NA	NA	NA	NA	NA	NA	NA	NA	NA	NA	NA	NA	NA	NA	NA	NA	NA	NA	NA	NA	NA	NA	NA
CanB	chrX:5226642-5228594	-	NA	NA	NA	NA	NA	NA	NA	NA	NA	NA	NA	NA	NA	NA	NA	NA	NA	NA	NA	NA	NA	NA	NA	NA	NA	NA	NA	NA	NA	NA	NA	NA	NA	NA	NA	NA	NA	NA	NA	NA	NA	NA	NA	NA	NA	NA	NA
CG13397	chr2L:8408931-8411868	-	NA	NA	NA	NA	NA	NA	NA	NA	NA	NA	NA	NA	NA	NA	NA	NA	NA	NA	NA	NA	NA	NA	NA	NA	NA	1.5022021284754266	NA	NA	NA	NA	NA	NA	NA	NA	NA	NA	NA	NA	NA	NA	NA	NA	NA	NA	NA	NA	NA
CG3860	chr2R:19879645-19882886	-	NA	NA	NA	NA	NA	NA	NA	NA	NA	NA	NA	NA	NA	NA	NA	NA	NA	NA	NA	NA	NA	NA	NA	NA	NA	NA	NA	NA	NA	NA	NA	NA	NA	NA	NA	NA	NA	NA	NA	NA	NA	NA	NA	NA	NA	NA	NA
CG13694	chr2L:115364-116488	-	NA	2.4470307163604903	NA	NA	NA	NA	NA	NA	NA	NA	1.631481020427638	NA	NA	NA	NA	NA	NA	NA	NA	NA	NA	NA	1.2692653039501884	1.7298768585461468	NA	NA	2.1399381337990317	NA	NA	NA	NA	NA	NA	1.4333440968884259	NA	NA	NA	NA	NA	NA	NA	NA	NA	NA	NA	NA	NA
Uhg4	chr2R:4982798-4986045	-	-1.5120548094480109	-2.8629194519449634	-1.4075868448496427	-1.4633493555424122	-2.2910515866686616	-1.9741059589638601	-3.3101780178341618	NA	NA	-2.3513190689647261	-2.7965210903884743	-2.4072945794063929	-1.8181998675148339	-3.4221521630873806	-3.6683484881797082	-1.5083258602442997	-2.2717198233861522	NA	NA	NA	1.5143328090041146	NA	NA	-1.475252753179745	1.4068145907088112	NA	NA	NA	-2.923999331888163	-2.684864527558898	NA	-1.3424759015289647	NA	NA	NA	NA	NA	-1.5661627789829302	NA	-1.5306918217369356	-3.2979197952542694	NA	NA	NA	1.1922988179989871	-1.5151626316258713	-1.6466419241206534
eater	chr3R:22921588-22925869	-	NA	NA	NA	NA	NA	1.0496910165815778	NA	-1.3636620330598634	NA	NA	1.2396600878628552	NA	NA	NA	NA	NA	NA	NA	NA	NA	NA	NA	NA	NA	NA	-1.0853886535794015	-1.3843932394708811	NA	NA	NA	NA	NA	NA	NA	NA	-1.144134458558387	NA	NA	-1.3105591688574325	NA	NA	NA	-1.3943985463669666	NA	NA	NA	NA
CG10151	chr2R:10640825-10643808	-	NA	NA	NA	NA	NA	NA	NA	NA	NA	NA	NA	NA	NA	NA	NA	NA	NA	NA	NA	NA	NA	NA	NA	NA	NA	NA	NA	NA	NA	NA	NA	NA	NA	NA	NA	NA	NA	NA	NA	NA	NA	NA	NA	NA	NA	NA	NA
qkr58E-3	chr2R:18296841-18299130	-	NA	NA	NA	NA	NA	NA	NA	NA	NA	NA	NA	NA	NA	NA	NA	NA	NA	NA	NA	NA	NA	NA	NA	NA	NA	NA	NA	NA	NA	NA	NA	NA	NA	NA	NA	-2.6436020337498993	NA	NA	NA	NA	NA	NA	NA	NA	NA	NA	NA
CG12947	chr3R:5603735-5608989	-	NA	NA	NA	NA	NA	NA	NA	NA	NA	NA	NA	NA	NA	1.1166212875837607	NA	NA	NA	NA	NA	NA	NA	NA	NA	NA	NA	NA	NA	NA	NA	NA	1.0415950011651829	NA	NA	NA	NA	NA	NA	NA	NA	NA	NA	NA	NA	NA	NA	NA	NA
Gr28b	chr2L:7454753-7462249	-	NA	NA	NA	NA	NA	NA	NA	NA	NA	NA	2.2119728012568052	NA	NA	NA	NA	NA	NA	NA	NA	NA	NA	NA	NA	NA	NA	NA	NA	NA	NA	NA	NA	NA	NA	NA	NA	NA	NA	NA	NA	NA	NA	NA	NA	NA	NA	NA	NA
Pdh	chr3L:16345064-16347708	-	-1.6092027125029413	NA	-1.6328607434968967	NA	NA	-1.6422360416053352	-1.6040634920139114	20	NA	-2.9016785147241388	NA	-1.5911510168964722	-2.0094608739055055	NA	-1.4652547094721464	-1.9642080334799494	-1.4968168682926168	-1.5455171073012273	NA	NA	NA	-1.9508289799967931	NA	NA	-1.5471949636199047	NA	NA	-2.09117888496516	-1.3965376470210522	-1.6832525748009428	-2.1400362438241949	-1.7796023794432747	-1.9409922279846665	NA	-2.0572980647600301	NA	-1.9774070336374661	-2.3696779396829251	NA	-2.2316493180562684	-2.1385678353369029	NA	NA	-1.868090836561181	NA	NA	NA
brk	chrX:7175105-7299812	-	NA	NA	NA	NA	NA	NA	NA	NA	NA	NA	NA	NA	NA	NA	NA	NA	NA	NA	NA	NA	NA	NA	NA	NA	NA	NA	NA	NA	NA	NA	NA	NA	NA	NA	NA	NA	NA	NA	NA	NA	NA	NA	NA	NA	NA	NA	NA
CG9663	chr2L:3294842-3303401	-	NA	NA	NA	NA	1.4262369844456906	NA	NA	1.1488790953519472	NA	NA	NA	NA	NA	NA	NA	NA	NA	NA	NA	2.3741129127002103	1.354062619310106	1.0891220210153296	1.3078342176981708	NA	1.4193880400248537	2.5018138876262843	NA	1.212770358734129	NA	1.1054494484230433	1.1919404870780979	NA	NA	1.405145692265106	NA	NA	NA	1.1340340213618081	1.5778238972740588	NA	NA	1.4491634957233113	NA	1.1667116233598407	NA	1.0917620181067893	NA
RhoGAP71E	chr3L:15581951-15601730	-	NA	NA	NA	NA	NA	NA	NA	NA	NA	NA	NA	NA	NA	NA	NA	NA	NA	NA	NA	NA	NA	NA	NA	NA	NA	NA	NA	NA	NA	NA	NA	NA	NA	NA	NA	NA	NA	NA	NA	NA	NA	NA	NA	NA	NA	NA	NA
CG7879	chr3L:1553492-1568696	-	NA	NA	NA	NA	NA	NA	NA	NA	NA	NA	NA	NA	NA	NA	NA	NA	NA	NA	NA	NA	NA	NA	NA	NA	NA	NA	NA	NA	NA	NA	NA	NA	NA	NA	NA	NA	NA	NA	NA	NA	NA	NA	NA	NA	NA	NA	NA
CG10440	chr2R:17447747-17463540	-	NA	NA	NA	NA	NA	NA	NA	NA	NA	NA	NA	NA	NA	NA	NA	NA	NA	NA	NA	NA	NA	NA	NA	NA	NA	NA	NA	NA	NA	NA	NA	NA	NA	NA	NA	NA	NA	NA	NA	NA	NA	NA	NA	NA	NA	NA	NA
CG5902	chr3R:19812341-19818659	-	NA	NA	NA	NA	NA	NA	NA	NA	NA	NA	NA	NA	NA	NA	NA	NA	NA	NA	NA	NA	NA	NA	NA	NA	NA	NA	NA	NA	NA	NA	NA	NA	NA	NA	NA	NA	NA	NA	NA	NA	NA	NA	NA	NA	NA	NA	NA
chr2L_22713565_22714181.0	chr2L:22713564-22714181	-	NA	NA	NA	NA	NA	NA	NA	NA	NA	NA	NA	NA	NA	NA	NA	NA	NA	NA	NA	NA	NA	NA	NA	NA	NA	NA	NA	NA	NA	NA	NA	NA	NA	NA	NA	NA	NA	NA	NA	NA	NA	NA	NA	NA	NA	NA	NA
Su(z)2	chr2R:8884004-8895425	-	NA	NA	NA	NA	NA	NA	NA	NA	NA	NA	NA	NA	NA	NA	NA	NA	NA	NA	NA	NA	NA	NA	NA	NA	NA	NA	NA	NA	NA	NA	NA	NA	NA	NA	NA	NA	NA	NA	NA	NA	NA	NA	NA	NA	NA	NA	NA
aph-1	chr2L:2766219-2771938	-	NA	NA	NA	NA	NA	NA	NA	NA	NA	NA	NA	NA	NA	NA	NA	NA	NA	NA	NA	NA	NA	NA	NA	NA	NA	NA	NA	NA	NA	NA	NA	NA	NA	NA	NA	NA	NA	NA	NA	NA	NA	NA	NA	NA	NA	NA	NA
Prx5	chr3R:13987068-13992967	-	NA	NA	NA	NA	NA	NA	NA	NA	NA	NA	NA	NA	NA	NA	NA	NA	NA	NA	NA	NA	NA	NA	NA	NA	NA	NA	NA	NA	NA	NA	NA	NA	NA	NA	NA	NA	NA	NA	NA	NA	NA	NA	NA	NA	NA	NA	NA
Set2	chrX:13307179-13315533	-	NA	NA	NA	NA	NA	NA	NA	NA	NA	NA	NA	NA	NA	NA	NA	NA	NA	NA	NA	NA	NA	NA	NA	NA	NA	NA	NA	NA	NA	NA	NA	NA	NA	NA	NA	NA	NA	NA	NA	NA	NA	NA	NA	NA	NA	NA	NA
nAcRbeta-21C	chr2L:544945-553032	-	NA	NA	NA	NA	NA	NA	NA	NA	NA	NA	NA	NA	NA	NA	NA	NA	NA	NA	NA	-1.2325842103221145	NA	NA	NA	NA	NA	-1.8489555621869909	-1.4418404084401535	NA	NA	NA	-1.02747205812597	NA	NA	NA	NA	NA	NA	NA	NA	NA	NA	NA	NA	NA	NA	NA	NA
CG9589	chr3R:11614242-11619340	-	NA	NA	NA	NA	NA	NA	NA	NA	NA	NA	NA	NA	NA	2.0540450676185515	NA	NA	NA	NA	NA	NA	NA	NA	NA	NA	NA	NA	NA	NA	NA	NA	NA	NA	NA	NA	NA	NA	NA	NA	NA	NA	NA	NA	NA	NA	NA	NA	NA
CG7447	chr3L:4384317-4403186	-	NA	NA	NA	NA	NA	NA	NA	NA	NA	NA	NA	NA	NA	NA	NA	NA	NA	NA	NA	1.7783104718131546	NA	NA	NA	NA	NA	NA	NA	NA	NA	NA	NA	NA	NA	NA	NA	NA	NA	NA	NA	NA	NA	NA	NA	NA	NA	NA	NA
CG14490	chr2R:13748164-13753472	-	NA	NA	NA	NA	NA	NA	NA	NA	NA	NA	NA	NA	NA	NA	NA	3.5853771364227538	NA	NA	NA	NA	NA	NA	NA	NA	NA	NA	2.3368475047416508	NA	NA	NA	NA	NA	NA	NA	NA	NA	NA	NA	NA	NA	NA	NA	NA	NA	NA	NA	NA
CG12765	chr2R:9118025-9122801	-	NA	NA	NA	NA	NA	NA	NA	NA	NA	NA	NA	NA	NA	NA	NA	NA	NA	NA	NA	NA	NA	NA	NA	NA	NA	NA	NA	NA	NA	NA	NA	NA	NA	NA	NA	NA	NA	NA	NA	NA	NA	NA	NA	NA	NA	NA	NA
CG8446	chr2R:12083853-12090436	-	NA	NA	NA	NA	NA	NA	NA	NA	NA	NA	NA	NA	NA	NA	NA	NA	NA	NA	NA	NA	NA	NA	NA	NA	NA	NA	NA	NA	NA	NA	NA	NA	NA	NA	NA	NA	NA	NA	NA	NA	NA	NA	NA	NA	NA	NA	NA
Fas1	chr3R:12450941-12465501	-	NA	NA	NA	NA	NA	NA	NA	NA	NA	NA	NA	NA	NA	NA	NA	NA	NA	NA	NA	NA	NA	NA	NA	NA	NA	NA	NA	NA	NA	NA	NA	NA	NA	NA	NA	NA	NA	NA	NA	NA	NA	NA	NA	NA	NA	NA	NA
CG8080	chr2R:4975319-4982173	-	NA	NA	NA	NA	NA	NA	NA	NA	NA	NA	NA	NA	NA	NA	NA	NA	NA	NA	NA	-1.8469401588193779	NA	NA	NA	NA	NA	NA	NA	NA	NA	NA	NA	NA	NA	NA	NA	NA	NA	NA	NA	NA	NA	NA	NA	NA	NA	NA	NA
CG15765	chrX:5712558-5734846	-	NA	NA	NA	NA	NA	NA	NA	NA	NA	NA	NA	NA	NA	NA	NA	NA	NA	NA	NA	NA	NA	NA	NA	NA	NA	NA	NA	NA	NA	NA	NA	NA	NA	NA	NA	NA	NA	NA	NA	NA	NA	NA	NA	NA	NA	NA	NA
sno	chrX:13089527-13105815	-	NA	NA	NA	NA	NA	NA	NA	NA	NA	NA	NA	NA	NA	NA	NA	NA	NA	NA	NA	NA	NA	NA	NA	NA	NA	NA	NA	NA	NA	NA	NA	NA	NA	NA	NA	NA	NA	NA	NA	NA	NA	NA	NA	NA	NA	NA	NA
Klp64D	chr3L:5350320-5352354	-	NA	NA	NA	NA	NA	NA	NA	NA	NA	NA	NA	NA	NA	NA	NA	NA	NA	NA	NA	NA	NA	NA	NA	NA	NA	NA	NA	NA	NA	NA	NA	NA	NA	NA	NA	NA	NA	NA	NA	NA	NA	NA	NA	NA	NA	NA	NA
Pbprp1	chr3L:12385905-12392423	-	NA	NA	NA	NA	NA	NA	NA	NA	NA	NA	NA	NA	NA	NA	NA	NA	NA	NA	NA	NA	NA	NA	NA	NA	NA	NA	NA	NA	NA	NA	NA	NA	NA	NA	NA	NA	NA	NA	NA	NA	NA	NA	NA	NA	NA	NA	NA
sdk	chrX:580780-652758	-	NA	NA	NA	NA	NA	NA	NA	NA	NA	NA	NA	NA	NA	NA	NA	NA	NA	NA	NA	NA	NA	NA	NA	NA	NA	NA	NA	NA	NA	NA	NA	NA	NA	NA	NA	NA	NA	NA	NA	NA	NA	NA	NA	NA	NA	NA	NA
chr3L_11342529_11343003.0	chr3L:11342528-11343003	-	NA	NA	NA	NA	NA	NA	NA	NA	NA	NA	NA	NA	NA	NA	NA	NA	NA	NA	NA	NA	NA	NA	NA	NA	NA	NA	NA	NA	NA	NA	NA	NA	NA	NA	NA	NA	NA	NA	NA	NA	NA	NA	NA	NA	NA	NA	NA
CG4678	chrX:16590165-16605178	-	NA	NA	NA	NA	NA	NA	NA	NA	NA	NA	NA	NA	NA	NA	NA	NA	NA	NA	NA	NA	NA	NA	NA	NA	NA	NA	NA	NA	NA	NA	NA	NA	NA	NA	NA	NA	NA	NA	NA	NA	NA	NA	NA	NA	NA	NA	NA
in	chr3L:20360299-20363359	-	NA	NA	NA	NA	NA	NA	NA	NA	NA	NA	NA	NA	NA	NA	NA	NA	NA	NA	NA	NA	NA	NA	NA	NA	NA	NA	NA	NA	NA	NA	NA	NA	NA	NA	NA	NA	NA	NA	NA	NA	NA	NA	NA	NA	NA	NA	NA
CG31549	chr3R:1457913-1459043	-	NA	NA	NA	NA	NA	NA	NA	NA	NA	NA	NA	NA	NA	NA	NA	NA	NA	NA	NA	NA	NA	NA	NA	NA	NA	NA	NA	NA	NA	NA	NA	NA	NA	NA	NA	NA	NA	NA	NA	NA	NA	NA	NA	NA	NA	-1.1209612008289507	NA
Hairless	chr3R:16447505-16454637	-	NA	NA	NA	NA	NA	NA	NA	NA	NA	NA	NA	NA	NA	NA	NA	NA	NA	NA	NA	NA	NA	NA	NA	NA	NA	NA	NA	NA	NA	NA	NA	NA	NA	NA	NA	NA	NA	NA	NA	NA	NA	NA	NA	NA	NA	NA	NA
CG11756	chrX:11242152-11242899	-	NA	NA	NA	NA	NA	NA	NA	NA	NA	NA	NA	NA	NA	NA	NA	NA	NA	NA	NA	4.6953796412240845	NA	NA	NA	NA	NA	NA	NA	NA	NA	NA	NA	NA	NA	NA	NA	NA	NA	NA	NA	NA	NA	NA	NA	NA	NA	NA	NA
CG7848	chr2R:12321352-12323459	-	NA	2.5041791796670112	NA	NA	2.3988145911883771	NA	NA	NA	NA	NA	NA	NA	NA	3.1109106258887218	NA	NA	NA	NA	NA	3.069392035520726	NA	NA	NA	NA	NA	NA	NA	NA	NA	NA	NA	NA	NA	2.4391680053588503	NA	NA	NA	NA	NA	NA	NA	NA	NA	NA	NA	NA	NA
CG12934	chr2R:6536416-6537250	-	NA	NA	NA	NA	NA	NA	NA	NA	NA	NA	NA	NA	NA	NA	NA	NA	NA	NA	NA	NA	NA	NA	NA	NA	NA	NA	NA	NA	NA	NA	NA	NA	NA	NA	NA	NA	NA	NA	NA	NA	NA	NA	NA	NA	NA	NA	NA
CG7461	chr2R:15192667-15194689	-	NA	NA	NA	NA	NA	NA	NA	NA	NA	NA	NA	NA	NA	NA	NA	NA	NA	NA	NA	NA	NA	NA	NA	NA	NA	NA	NA	NA	NA	NA	NA	NA	NA	NA	NA	NA	NA	NA	NA	NA	NA	NA	NA	NA	NA	NA	NA
cni	chr2L:16309451-16310762	-	NA	NA	NA	NA	NA	NA	NA	NA	NA	NA	NA	NA	NA	NA	NA	NA	NA	NA	NA	NA	NA	NA	NA	NA	NA	NA	NA	NA	NA	NA	NA	NA	NA	NA	NA	NA	NA	NA	NA	NA	NA	NA	NA	NA	NA	NA	NA
Zasp52	chr2R:11650051-11704506	-	NA	NA	NA	NA	NA	NA	NA	NA	NA	NA	NA	NA	NA	NA	NA	NA	NA	NA	NA	1.1356124233367919	NA	NA	NA	NA	NA	NA	NA	NA	NA	NA	NA	NA	NA	NA	NA	NA	NA	NA	NA	NA	NA	NA	NA	NA	NA	NA	NA
CG12121	chrX:9121124-9126406	-	NA	NA	NA	NA	NA	NA	NA	NA	NA	NA	NA	NA	NA	NA	NA	NA	NA	NA	NA	NA	NA	NA	NA	NA	NA	NA	NA	NA	NA	NA	NA	NA	NA	NA	NA	NA	NA	NA	NA	NA	NA	NA	NA	NA	NA	NA	NA
CG8397	chr2R:11895857-11904681	-	NA	NA	NA	NA	NA	NA	NA	NA	NA	NA	NA	NA	NA	NA	NA	NA	NA	NA	NA	NA	NA	NA	NA	NA	NA	NA	NA	NA	NA	NA	-1.068277157045056	NA	NA	NA	NA	NA	NA	NA	NA	NA	NA	NA	NA	NA	NA	NA	NA
btsz	chr3R:10627410-10679631	-	NA	NA	NA	NA	NA	NA	NA	NA	NA	NA	NA	NA	NA	NA	NA	NA	NA	NA	NA	1.6358016639407951	NA	NA	NA	NA	NA	NA	NA	NA	NA	NA	NA	NA	NA	NA	NA	NA	NA	NA	NA	NA	NA	NA	NA	NA	NA	NA	NA
Ir67b	chr3L:10422788-10425083	-	NA	NA	NA	NA	NA	NA	NA	NA	NA	NA	2.443433709186241	NA	NA	NA	NA	NA	NA	NA	NA	NA	NA	NA	NA	NA	NA	NA	NA	NA	NA	NA	NA	NA	NA	NA	NA	NA	NA	NA	NA	NA	NA	NA	NA	NA	NA	NA	NA
CG15742	chrX:13106239-13152528	-	NA	NA	NA	NA	NA	NA	-20	NA	NA	NA	NA	NA	NA	NA	NA	NA	NA	NA	NA	-20	NA	NA	NA	NA	-20	NA	NA	NA	NA	NA	NA	NA	NA	NA	NA	-20	NA	NA	NA	NA	-20	NA	NA	NA	NA	NA	NA
simj	chr3L:10657782-10683848	-	NA	NA	NA	NA	NA	NA	NA	NA	NA	NA	NA	NA	NA	NA	NA	NA	NA	NA	NA	1.6077653658427278	NA	NA	1.0008514497910173	NA	1.1145659373965204	1.2385527739651532	1.2216492996624997	NA	NA	NA	NA	NA	NA	NA	NA	NA	NA	NA	NA	NA	NA	NA	NA	NA	NA	1.09219535678305	NA
chr2RHet_567653_568005.0	chr2RHet:474874-570571	-	NA	NA	NA	NA	NA	NA	NA	NA	NA	NA	NA	NA	NA	NA	NA	NA	NA	NA	NA	NA	NA	NA	NA	NA	NA	NA	NA	NA	NA	NA	NA	NA	NA	NA	NA	NA	NA	NA	NA	NA	NA	NA	NA	NA	NA	NA	NA
Pal	chr2R:19575561-19585474	-	-1.4574152999135594	NA	-1.7168921940062736	NA	NA	NA	-1.5055879052400882	1.3526896703955407	-1.5158761152055888	NA	NA	NA	-2.0379099834701515	NA	-1.4339007418171321	NA	-1.4583226202301744	NA	NA	NA	NA	NA	NA	NA	-1.6722197649868915	NA	NA	-1.3884945910484712	NA	NA	NA	-1.5271421672149388	NA	NA	NA	NA	NA	-1.7382038312713748	NA	-1.7807647574709051	NA	NA	-1.0414344105498778	NA	-1.2976915715937734	-1.0071038918392714	-1.2451168462781828
mle	chr2R:1862242-1868283	-	NA	NA	NA	NA	NA	NA	NA	NA	NA	NA	NA	NA	NA	NA	NA	NA	NA	NA	NA	NA	NA	NA	NA	NA	NA	NA	NA	NA	1.4502773713914248	NA	NA	NA	NA	NA	NA	NA	NA	NA	NA	NA	NA	NA	NA	NA	NA	NA	NA
CG31998	chr4:217356-226662	-	NA	NA	NA	NA	NA	NA	NA	NA	NA	NA	NA	NA	NA	NA	NA	NA	NA	NA	NA	NA	NA	NA	NA	NA	NA	NA	NA	NA	NA	NA	NA	NA	NA	NA	NA	NA	NA	NA	NA	NA	NA	NA	-1.413388331170333	NA	NA	NA	NA
MIP20172	chr2R:19601343-19621917	-	NA	NA	NA	NA	NA	NA	NA	NA	NA	NA	NA	NA	NA	NA	NA	NA	NA	NA	NA	NA	NA	NA	NA	NA	NA	NA	NA	NA	NA	NA	NA	NA	NA	NA	NA	NA	NA	NA	NA	NA	NA	NA	NA	NA	NA	NA	NA
CG16974	chr2L:13184912-13192062	-	NA	NA	NA	NA	NA	NA	NA	NA	NA	NA	NA	NA	NA	NA	NA	NA	NA	NA	NA	NA	NA	NA	NA	NA	NA	NA	NA	NA	NA	NA	NA	NA	NA	NA	NA	NA	NA	NA	NA	NA	NA	NA	NA	NA	NA	NA	NA
san	chr2R:7248176-7251137	-	NA	NA	NA	NA	NA	NA	NA	NA	NA	NA	NA	NA	NA	NA	NA	NA	NA	NA	NA	NA	NA	NA	NA	NA	NA	NA	NA	NA	NA	NA	-1.0418201756946268	NA	NA	NA	NA	NA	NA	NA	NA	NA	NA	NA	NA	NA	NA	NA	NA
Ino80	chr3R:15194716-15228931	-	NA	NA	NA	NA	NA	NA	NA	NA	NA	NA	NA	NA	NA	NA	NA	NA	NA	NA	NA	NA	NA	NA	NA	NA	NA	NA	NA	NA	NA	NA	NA	NA	NA	NA	NA	NA	NA	NA	NA	NA	NA	NA	NA	NA	NA	NA	NA
CG14196	chrX:19130053-19135981	-	NA	NA	NA	NA	NA	NA	NA	NA	NA	NA	NA	NA	NA	NA	NA	NA	NA	NA	NA	2.7844254004068563	NA	NA	NA	NA	NA	3.6778090815342015	2.3954297953998909	1.1789532375439518	NA	NA	1.0656393675928557	NA	NA	1.5624718170355478	NA	NA	NA	NA	1.4823566919579652	NA	NA	NA	NA	1.2470274551104075	1.0881157041322695	1.0800426710706883	NA
CG12693	chrX:4216631-4259450	-	1.8388844982735866	NA	1.5391240530685453	NA	NA	-5.1082220901608784	-2.0306563791487351	NA	NA	-1.5414260382441554	NA	NA	NA	NA	NA	NA	NA	-5.6424787236626974	NA	NA	NA	1.2922515197377873	1.2990947153802963	1.0297884468677054	-4.433454531357361	-5.8273444668846164	-3.2155302217149546	NA	-6.1183661392852091	NA	NA	NA	-5.9248270718287301	NA	NA	-2.0992106692370625	NA	-4.7610577981858437	NA	NA	NA	NA	NA	NA	NA	NA	NA
chr3L_9859594_9859878.0	chr3L:9857705-9864031	-	NA	NA	NA	NA	NA	NA	NA	NA	NA	NA	NA	NA	NA	NA	NA	NA	NA	NA	NA	NA	NA	NA	NA	NA	NA	NA	NA	NA	2.664240127841893	NA	NA	NA	NA	NA	NA	NA	NA	NA	NA	NA	NA	NA	NA	NA	NA	NA	NA
NLaz	chr2L:1358909-1361826	-	NA	NA	NA	NA	NA	NA	NA	NA	NA	NA	NA	NA	NA	NA	NA	NA	NA	NA	NA	NA	NA	NA	NA	NA	NA	NA	NA	NA	NA	NA	NA	NA	NA	NA	NA	NA	NA	NA	NA	NA	NA	NA	NA	NA	NA	NA	NA
CG17352	chr3L:8345454-8354628	-	NA	1.8119361863648433	1.1178996992521295	1.4166646618741987	NA	NA	NA	1.1920959499420132	NA	NA	1.4198993940768472	1.106735391952016	NA	1.0283525944397833	-2.2000182744615486	1.652127657719799	NA	NA	1.2388701474482344	2.0929637650649875	1.1665350480723866	NA	NA	NA	NA	NA	NA	NA	NA	1.6296396360838012	1.0583520681831011	NA	-1.0538135484367599	1.0285394822001668	NA	NA	NA	NA	NA	NA	-1.756820445384518	NA	NA	NA	NA	NA	-1.5969794832203823
nimB3	chr2L:13967408-13968125	-	NA	NA	NA	NA	NA	NA	NA	NA	NA	NA	1.5800271136302622	NA	NA	1.7834818499402174	NA	NA	NA	1.0913798575551137	NA	NA	NA	NA	NA	NA	NA	NA	NA	NA	NA	1.1869599452585633	NA	NA	NA	NA	NA	NA	NA	NA	NA	NA	NA	NA	NA	1.0567615994234409	1.178591165459308	NA	NA
CG9270	chr2L:20928788-20935322	-	NA	1.5717248398283188	NA	NA	2.138783377899232	1.2571388210500496	NA	1.4151274634659983	NA	NA	NA	NA	NA	NA	NA	NA	NA	NA	NA	3.1505473135109163	1.4616190102513624	NA	1.4178900034431248	NA	1.5744757132538338	1.8932196031384467	1.9748873487361678	NA	NA	NA	NA	NA	NA	2.2675052529896851	NA	NA	NA	1.2617942586329753	NA	NA	NA	1.4129267102820198	NA	NA	NA	1.1257293056242927	NA
CG11671	chr3R:4113163-4114365	-	NA	NA	NA	NA	NA	NA	NA	NA	NA	NA	NA	NA	NA	NA	NA	NA	NA	NA	NA	NA	NA	NA	NA	NA	NA	NA	NA	NA	NA	NA	NA	NA	NA	NA	NA	NA	NA	NA	NA	NA	NA	NA	NA	NA	NA	NA	NA
alpha-Est3	chr3R:3364604-3367349	-	NA	NA	NA	NA	NA	NA	NA	NA	NA	NA	NA	NA	NA	NA	NA	NA	NA	NA	NA	NA	NA	NA	NA	NA	NA	NA	NA	NA	NA	NA	NA	NA	NA	NA	NA	NA	NA	NA	NA	NA	NA	NA	NA	NA	NA	NA	NA
Smg5	chr2L:13898829-13904685	-	NA	NA	NA	NA	NA	NA	NA	NA	NA	NA	NA	NA	NA	NA	NA	NA	NA	NA	NA	NA	NA	NA	NA	NA	NA	NA	NA	NA	1.8342550752031841	NA	NA	NA	NA	NA	NA	NA	NA	NA	NA	NA	NA	NA	NA	NA	NA	NA	NA
noncoding_7854	chr2R:14662911-14664677	-	NA	NA	NA	NA	NA	NA	NA	NA	NA	NA	NA	NA	NA	NA	NA	NA	NA	NA	NA	NA	NA	NA	NA	NA	NA	NA	NA	NA	1.2185692362263869	NA	NA	NA	NA	NA	NA	NA	NA	NA	NA	NA	NA	NA	NA	NA	NA	NA	NA
CG18177	chr3L:9720003-9724336	-	NA	NA	NA	NA	NA	NA	NA	NA	NA	NA	NA	NA	NA	NA	NA	NA	NA	NA	NA	NA	NA	NA	NA	NA	NA	NA	NA	NA	NA	NA	NA	NA	NA	NA	NA	NA	NA	NA	NA	NA	NA	NA	NA	NA	NA	NA	NA
CG6145	chr2R:9424872-9440745	-	NA	NA	-1.0179990370294516	-1.0320234484149806	NA	NA	NA	NA	-1.2015601601132659	NA	NA	NA	-1.1317775978614941	NA	NA	-1.2307007266952286	NA	NA	-1.2626327475984778	NA	NA	NA	NA	NA	NA	NA	NA	NA	NA	-1.0274245142664142	NA	NA	-1.0027769478422262	NA	NA	NA	NA	NA	-1.0663705307107931	NA	-1.26290920677456	NA	NA	NA	NA	NA	NA
noncoding_17724	chr3R:15055088-15071885	-	NA	NA	NA	NA	NA	NA	NA	NA	NA	NA	NA	NA	NA	NA	NA	NA	NA	NA	NA	NA	NA	NA	NA	NA	NA	NA	NA	NA	NA	NA	NA	NA	NA	NA	NA	NA	NA	NA	NA	NA	NA	NA	NA	NA	NA	NA	NA
CG14057	chr3L:17028773-17038265	-	NA	NA	NA	NA	NA	NA	NA	NA	NA	NA	NA	NA	NA	NA	NA	NA	NA	NA	NA	NA	NA	NA	NA	NA	1.4776622218097824	NA	NA	NA	NA	NA	NA	NA	NA	NA	NA	NA	NA	NA	NA	NA	NA	NA	NA	NA	NA	NA	NA
Gr77a	chr3L:20723691-20738049	-	NA	NA	NA	NA	NA	NA	NA	NA	NA	NA	NA	NA	NA	NA	NA	NA	NA	NA	NA	NA	NA	NA	NA	NA	NA	3.7577678971792658	NA	NA	NA	NA	NA	NA	NA	NA	NA	NA	NA	NA	NA	NA	NA	NA	NA	NA	NA	NA	NA
CG12105	chr3L:1602953-1617355	-	NA	NA	NA	NA	NA	NA	NA	NA	NA	NA	NA	NA	NA	NA	NA	NA	NA	NA	NA	NA	NA	NA	NA	NA	NA	NA	NA	NA	NA	NA	NA	NA	NA	NA	NA	NA	NA	NA	NA	NA	NA	NA	NA	NA	NA	NA	NA
CG12984	chr3L:20984673-21020566	-	NA	NA	NA	NA	NA	NA	NA	NA	NA	NA	NA	NA	NA	NA	1.9288422509657239	NA	NA	NA	NA	NA	NA	NA	NA	NA	NA	3.4632910458492856	NA	NA	NA	NA	NA	NA	NA	NA	NA	NA	NA	NA	NA	NA	NA	NA	NA	NA	2.9717111741337479	NA	NA
Ir93a	chr3R:16676200-16680402	-	NA	NA	NA	NA	NA	NA	NA	3.1412098648357385	NA	NA	3.180625480468187	NA	NA	NA	NA	NA	NA	NA	NA	NA	NA	NA	NA	NA	3.8208670017620072	NA	NA	NA	NA	NA	NA	2.9187317722356174	NA	NA	NA	2.8859012212470718	NA	NA	NA	NA	NA	2.8268360448764152	2.5039328246660104	2.8954823032949233	NA	NA	NA
smo	chr2L:271889-283319	-	NA	NA	NA	NA	NA	NA	NA	NA	NA	NA	NA	NA	NA	NA	NA	NA	NA	NA	NA	NA	NA	NA	NA	NA	NA	NA	NA	NA	NA	NA	NA	NA	NA	NA	NA	NA	NA	NA	NA	NA	NA	NA	NA	NA	NA	NA	NA
CG32655	chrX:12087612-12229205	-	NA	NA	NA	NA	NA	NA	NA	NA	NA	NA	NA	NA	NA	NA	NA	NA	NA	NA	NA	NA	NA	NA	NA	NA	NA	NA	NA	NA	NA	NA	NA	NA	NA	NA	NA	NA	NA	NA	NA	NA	NA	NA	NA	NA	NA	NA	NA
CG18545	chr3R:6164055-6167390	-	NA	NA	NA	NA	1.4560537855128013	NA	1.3211264109325032	NA	NA	NA	NA	NA	NA	1.8248143860919572	NA	1.7271678258115231	NA	1.2194878458032257	NA	NA	NA	NA	NA	NA	NA	NA	NA	NA	NA	NA	NA	NA	NA	NA	NA	NA	NA	NA	NA	NA	NA	NA	NA	NA	NA	NA	1.4133705247993993
Crg-1	chrX:3614048-3691372	-	NA	NA	NA	NA	NA	NA	NA	NA	NA	NA	NA	NA	NA	NA	NA	NA	NA	NA	NA	NA	NA	NA	NA	NA	NA	NA	NA	NA	NA	NA	NA	NA	NA	NA	NA	NA	NA	NA	NA	NA	NA	NA	NA	NA	NA	NA	NA
CG1316	chr3L:4283780-4286870	-	NA	NA	NA	NA	NA	NA	NA	NA	NA	NA	NA	NA	NA	NA	NA	NA	NA	NA	NA	NA	NA	NA	NA	NA	NA	NA	NA	NA	NA	NA	NA	NA	NA	NA	NA	NA	NA	NA	NA	NA	NA	NA	NA	NA	NA	NA	NA
Mtr3	chr3L:19875042-19906798	-	NA	NA	NA	NA	NA	NA	NA	NA	NA	NA	NA	NA	NA	NA	NA	NA	NA	NA	NA	NA	NA	NA	NA	NA	NA	NA	NA	NA	NA	NA	NA	NA	NA	NA	NA	NA	NA	NA	NA	NA	NA	NA	NA	NA	NA	NA	NA
CG10026	chr2L:19454255-19457743	-	NA	NA	NA	NA	NA	NA	NA	-1.5567931349349391	NA	NA	1.2511315437976391	NA	NA	NA	NA	NA	NA	NA	NA	-1.4854600140623127	NA	NA	-1.0162571040233299	NA	NA	-2.0692482562066861	-1.2626864768955397	NA	NA	NA	-1.1559077033023282	NA	NA	-1.1140769755755706	NA	NA	NA	NA	-1.3384876947310138	NA	NA	NA	-1.23742873431019	NA	NA	NA	NA
CG11791	chr3R:20873319-20878816	-	NA	NA	NA	NA	NA	NA	NA	NA	NA	NA	NA	NA	NA	NA	NA	NA	NA	NA	NA	NA	NA	NA	NA	NA	NA	NA	NA	NA	NA	NA	NA	NA	NA	NA	NA	NA	NA	NA	NA	NA	NA	NA	NA	NA	NA	NA	NA
l(2)k09022	chr2L:6854128-6870605	-	NA	NA	NA	NA	NA	NA	NA	NA	NA	NA	NA	NA	NA	NA	NA	NA	NA	NA	NA	NA	NA	NA	NA	NA	NA	1.4794117437605159	NA	NA	NA	NA	NA	NA	NA	NA	NA	NA	NA	NA	NA	NA	NA	NA	NA	NA	NA	NA	NA
PNUTS	chr2L:870450-877083	-	NA	NA	NA	NA	NA	NA	NA	NA	NA	NA	NA	NA	NA	NA	NA	NA	NA	NA	NA	NA	NA	NA	NA	NA	NA	NA	NA	NA	NA	NA	NA	NA	NA	NA	NA	NA	NA	NA	NA	NA	NA	NA	NA	NA	NA	NA	NA
Mi-2	chr3L:19875042-19906798	-	NA	NA	NA	NA	NA	NA	NA	NA	NA	NA	NA	NA	NA	NA	NA	NA	NA	NA	NA	NA	NA	NA	NA	NA	NA	NA	NA	NA	NA	NA	NA	NA	NA	NA	NA	NA	NA	NA	NA	NA	NA	NA	NA	NA	NA	NA	NA
CG17493	chr2L:22430837-22462398	-	NA	NA	NA	NA	NA	NA	NA	NA	NA	NA	NA	NA	NA	NA	NA	NA	NA	NA	NA	NA	NA	NA	NA	NA	NA	NA	NA	NA	NA	NA	NA	NA	NA	NA	NA	NA	NA	NA	NA	NA	NA	NA	NA	NA	NA	NA	NA
CG41320	chr3LHet:1532143-1545982	-	NA	NA	NA	NA	NA	NA	NA	NA	NA	NA	NA	NA	NA	NA	NA	NA	NA	NA	NA	NA	20	NA	NA	NA	20	NA	NA	NA	NA	NA	NA	NA	NA	NA	NA	NA	NA	NA	NA	NA	NA	NA	20	NA	NA	NA	NA
upd3	chrX:18171068-18178632	-	NA	NA	NA	NA	NA	NA	NA	NA	NA	NA	NA	NA	NA	NA	NA	NA	NA	NA	NA	2.7093174019587134	1.0508318843473716	NA	1.3915051591291407	NA	NA	3.2275479293453788	2.4477295761905014	1.2099792934467457	NA	NA	NA	NA	1.0269295905565017	1.5118862215996305	NA	NA	NA	NA	1.5545059236977239	NA	NA	1.1050591168378257	NA	NA	NA	NA	NA
CG3386	chr3L:680433-682470	-	NA	NA	NA	NA	NA	NA	NA	NA	NA	NA	NA	NA	NA	NA	NA	NA	NA	NA	NA	NA	NA	NA	NA	NA	NA	NA	NA	NA	NA	NA	NA	NA	NA	NA	NA	NA	NA	NA	NA	NA	NA	NA	NA	NA	NA	NA	NA
dare	chr2R:7172611-7181098	-	NA	NA	NA	NA	NA	NA	NA	NA	NA	NA	NA	NA	NA	NA	NA	NA	NA	NA	NA	NA	NA	NA	NA	NA	NA	NA	NA	NA	1.2784894616247362	NA	NA	NA	NA	NA	NA	NA	NA	NA	NA	NA	NA	NA	NA	NA	NA	NA	NA
sec23	chr3R:1474726-1480718	-	NA	NA	NA	NA	NA	NA	NA	NA	NA	NA	NA	NA	NA	NA	NA	NA	NA	NA	NA	NA	NA	NA	NA	NA	NA	NA	NA	NA	NA	NA	NA	NA	NA	NA	NA	NA	NA	NA	NA	NA	NA	NA	NA	NA	NA	-1.1171025755797999	NA
Rh4	chr3L:16845620-16856124	-	NA	NA	NA	NA	NA	NA	NA	NA	NA	NA	NA	NA	NA	NA	NA	NA	NA	NA	NA	NA	NA	NA	NA	NA	NA	NA	NA	NA	NA	NA	NA	NA	NA	NA	NA	NA	NA	NA	NA	NA	NA	NA	NA	NA	NA	NA	NA
CG32711	chrX:8301994-8324403	-	NA	NA	NA	NA	NA	1.1483131408820035	NA	NA	NA	NA	NA	NA	NA	NA	NA	NA	NA	1.242363600745453	NA	NA	NA	NA	1.5176294157334564	1.1771022063385099	1.1150132273103177	NA	NA	NA	NA	NA	NA	1.274182697980482	NA	NA	NA	NA	NA	1.3747284193419425	NA	NA	NA	NA	NA	1.1583761147196519	NA	1.4221822519256728	1.1703726637373568
snoRNA:Me18S-A1061	chr2R:10509110-10512013	-	NA	NA	NA	NA	NA	NA	NA	NA	NA	NA	NA	NA	NA	NA	NA	NA	NA	NA	NA	NA	NA	NA	NA	NA	NA	NA	NA	NA	NA	NA	NA	NA	NA	NA	NA	NA	NA	NA	NA	NA	NA	NA	NA	NA	NA	-20	NA
Syt14	chr3R:140177-144850	-	NA	3.0605984541768936	NA	NA	NA	NA	NA	NA	NA	NA	NA	NA	NA	NA	NA	NA	NA	NA	NA	NA	NA	NA	NA	NA	NA	NA	NA	NA	NA	NA	NA	NA	NA	NA	NA	NA	NA	NA	NA	NA	NA	NA	NA	NA	NA	NA	NA
SelR	chr3R:6686177-6694397	-	NA	NA	NA	NA	NA	NA	NA	NA	NA	NA	NA	NA	NA	NA	NA	NA	NA	NA	NA	NA	NA	NA	NA	NA	NA	NA	NA	NA	NA	NA	NA	NA	NA	NA	NA	NA	NA	NA	-1.2714657930187072	NA	NA	NA	NA	NA	NA	NA	NA
CG33225	chr2R:17477779-17479091	-	NA	NA	NA	NA	NA	NA	NA	-3.1510050395435574	NA	NA	NA	NA	NA	NA	NA	NA	NA	NA	NA	NA	NA	NA	NA	NA	NA	NA	NA	NA	NA	NA	NA	NA	NA	NA	NA	NA	NA	NA	NA	NA	NA	NA	NA	NA	-1.201691338529139	NA	NA
CG8841	chr2R:8208657-8213763	-	NA	NA	NA	NA	NA	NA	NA	NA	NA	NA	NA	NA	NA	NA	NA	NA	NA	NA	NA	NA	NA	NA	NA	NA	NA	NA	NA	NA	NA	NA	NA	NA	NA	NA	NA	NA	NA	NA	NA	NA	NA	NA	NA	NA	NA	NA	NA
CG14645	chr3R:160819-165640	-	NA	NA	NA	NA	NA	NA	NA	NA	NA	NA	NA	NA	NA	NA	NA	NA	NA	NA	NA	NA	NA	NA	NA	NA	NA	NA	NA	NA	NA	NA	NA	NA	NA	NA	NA	NA	NA	NA	NA	NA	NA	NA	NA	NA	NA	-1.6369178152830786	NA
CG12288	chr2L:16900526-16902223	-	NA	NA	NA	NA	NA	NA	NA	NA	NA	NA	NA	NA	NA	NA	NA	NA	NA	NA	NA	NA	NA	NA	NA	NA	NA	NA	NA	NA	NA	NA	NA	NA	NA	NA	NA	NA	NA	NA	NA	NA	NA	NA	NA	NA	NA	NA	NA
Axn	chr3R:25848472-25862568	-	NA	NA	NA	NA	NA	NA	NA	NA	NA	NA	NA	NA	NA	NA	NA	NA	NA	NA	NA	NA	NA	NA	NA	NA	NA	NA	NA	NA	NA	NA	NA	NA	NA	NA	NA	NA	NA	NA	NA	NA	NA	NA	NA	NA	NA	NA	NA
CG6296	chr3R:22822701-22889921	-	NA	NA	NA	NA	NA	NA	NA	NA	NA	NA	NA	NA	NA	NA	NA	NA	NA	NA	NA	NA	NA	NA	NA	NA	NA	NA	NA	NA	NA	NA	NA	NA	NA	NA	NA	NA	NA	NA	NA	NA	NA	NA	NA	NA	NA	NA	NA
Cyp6a14	chr2R:4451127-4453683	-	NA	NA	NA	NA	NA	NA	NA	NA	NA	NA	NA	NA	NA	NA	NA	NA	NA	NA	NA	NA	NA	NA	NA	NA	NA	NA	NA	NA	NA	NA	NA	NA	NA	NA	NA	NA	NA	NA	NA	NA	NA	NA	NA	NA	NA	NA	NA
CG30100,CG42372	chr2R:12178957-12181636	-	NA	NA	NA	NA	NA	NA	NA	NA	NA	NA	NA	NA	NA	NA	NA	NA	NA	NA	NA	NA	NA	NA	NA	NA	NA	NA	NA	NA	NA	NA	NA	NA	NA	NA	NA	NA	NA	NA	NA	NA	NA	NA	NA	NA	NA	NA	NA
Aats-gly	chr3L:15088159-15090811	-	NA	NA	NA	NA	NA	NA	NA	NA	NA	NA	NA	NA	NA	NA	NA	NA	NA	NA	NA	NA	NA	NA	NA	NA	NA	1.1964030603147091	NA	NA	NA	NA	NA	NA	NA	NA	NA	NA	NA	NA	NA	NA	NA	NA	NA	NA	NA	NA	NA
CG11898	chr3R:24991220-25020995	-	NA	NA	NA	NA	NA	NA	NA	NA	NA	NA	NA	NA	NA	NA	NA	NA	NA	NA	NA	NA	NA	NA	NA	NA	NA	NA	NA	NA	NA	NA	NA	NA	NA	NA	NA	NA	NA	NA	NA	NA	NA	NA	NA	NA	NA	NA	NA
AcCoAS	chr3L:21263821-21273400	-	NA	NA	NA	NA	NA	NA	NA	NA	NA	NA	NA	NA	NA	NA	NA	NA	NA	NA	NA	NA	NA	NA	NA	NA	NA	-1.4728041540178143	NA	NA	NA	NA	NA	NA	NA	NA	NA	NA	NA	NA	NA	NA	NA	NA	NA	NA	NA	NA	NA
rl	chr2RHet:198175-251871	-	NA	NA	NA	NA	1.0377173459593017	NA	NA	NA	NA	NA	NA	NA	NA	NA	NA	NA	NA	NA	NA	NA	NA	NA	NA	NA	NA	NA	NA	NA	NA	NA	NA	NA	NA	NA	NA	NA	NA	NA	NA	NA	NA	NA	NA	NA	NA	NA	NA
CG4565	chr3R:6675519-6680206	-	NA	NA	NA	NA	NA	NA	NA	NA	NA	NA	NA	NA	NA	NA	NA	NA	NA	NA	NA	NA	NA	NA	NA	NA	NA	NA	NA	NA	NA	NA	NA	NA	NA	NA	NA	NA	NA	NA	NA	NA	NA	NA	NA	NA	NA	NA	NA
Scsalpha	chr3L:3814074-3818441	-	NA	NA	NA	NA	NA	NA	NA	NA	NA	NA	NA	NA	NA	NA	NA	NA	NA	NA	NA	NA	NA	NA	NA	NA	NA	NA	NA	NA	NA	NA	NA	NA	NA	NA	NA	NA	NA	NA	NA	NA	NA	NA	NA	NA	NA	NA	NA
CG34371	chr2R:19050512-19091494	-	NA	NA	NA	NA	NA	NA	NA	NA	NA	NA	NA	NA	NA	NA	NA	NA	NA	NA	NA	NA	NA	NA	NA	NA	NA	NA	NA	NA	NA	NA	NA	NA	NA	NA	NA	NA	NA	NA	NA	NA	NA	NA	NA	NA	NA	NA	NA
CG3570	chr2R:20491090-20494660	-	NA	NA	NA	NA	NA	NA	NA	NA	NA	NA	NA	NA	NA	NA	NA	NA	NA	NA	NA	NA	NA	NA	NA	NA	NA	NA	NA	NA	NA	NA	NA	NA	NA	NA	NA	NA	NA	NA	NA	NA	NA	NA	NA	NA	NA	NA	NA
chr2L_17369533_17370064.0	chr2L:17367508-17384215	-	NA	NA	NA	NA	NA	NA	NA	NA	NA	NA	NA	NA	NA	NA	NA	NA	NA	NA	NA	NA	NA	NA	NA	NA	NA	NA	NA	NA	NA	1.2896720761114395	NA	NA	NA	NA	NA	NA	-1.672549660788955	NA	NA	NA	NA	NA	NA	1.1348883281223034	NA	2.3412006570712522	NA
Cralbp	chr3L:5773144-5779904	-	NA	NA	NA	2.4662651662924886	NA	NA	2.3208300449063626	NA	3.4111125667664406	NA	NA	NA	NA	NA	NA	3.2531907485259905	1.8712028047169118	2.3960232797618666	2.1054349902265166	5.1292690275411408	NA	2.3628871811141368	NA	NA	2.5744184274036983	3.6130082246893198	2.685819893740081	3.0742949035774187	3.8240429490659817	NA	3.7685279425109788	NA	2.0071219457511305	2.0431729669811438	3.5100047643214531	2.5360504346156856	3.0313873594149072	3.3933216810446383	NA	2.211477582972452	NA	NA	2.1434326343458352	NA	NA	3.6046554926122938	NA
cid	chr2R:9373105-9382595	-	NA	NA	NA	NA	NA	NA	NA	NA	NA	NA	NA	NA	NA	NA	NA	NA	NA	NA	NA	NA	NA	NA	NA	NA	NA	NA	NA	NA	NA	NA	NA	NA	NA	NA	NA	NA	NA	NA	NA	NA	NA	-1.1177632694776543	NA	NA	NA	NA	NA
RhoGEF2	chr2R:12914679-12932212	-	NA	NA	NA	NA	NA	NA	NA	NA	NA	NA	NA	NA	NA	NA	NA	NA	NA	NA	NA	NA	NA	NA	NA	NA	NA	NA	NA	NA	NA	NA	NA	NA	NA	NA	NA	NA	NA	NA	NA	NA	NA	NA	NA	NA	NA	NA	NA
hubl	chr2R:4245630-4249661	-	NA	NA	NA	NA	NA	NA	NA	3.9212318711549372	NA	NA	NA	NA	NA	NA	NA	NA	NA	NA	NA	NA	NA	NA	NA	NA	NA	NA	NA	NA	NA	NA	NA	NA	NA	NA	NA	NA	NA	NA	NA	NA	NA	NA	NA	NA	NA	NA	NA
CG9850	chr2R:19641038-19686257	-	NA	NA	NA	NA	NA	NA	NA	NA	NA	NA	NA	NA	NA	NA	NA	NA	NA	NA	NA	NA	NA	NA	NA	NA	NA	NA	NA	NA	NA	NA	NA	NA	NA	NA	NA	NA	NA	NA	NA	NA	NA	NA	NA	NA	NA	NA	NA
CG42351	chr2R:14642499-14648712	-	NA	NA	NA	NA	NA	NA	NA	NA	NA	NA	NA	NA	NA	NA	NA	NA	NA	NA	NA	1.8110529505387716	NA	NA	NA	NA	NA	NA	NA	NA	NA	NA	NA	NA	NA	NA	NA	NA	NA	NA	NA	NA	NA	NA	NA	NA	NA	NA	NA
CG6870	chr2L:17591446-17604376	-	NA	NA	NA	NA	NA	NA	NA	NA	NA	NA	NA	NA	NA	NA	NA	NA	NA	NA	NA	NA	NA	NA	NA	NA	NA	NA	NA	NA	NA	NA	NA	NA	NA	NA	NA	NA	NA	NA	NA	NA	NA	NA	NA	NA	NA	NA	NA
noncoding_20559	chr4:201851-202926	-	1.0169888728195529	NA	NA	NA	NA	NA	NA	NA	NA	NA	NA	NA	NA	NA	NA	NA	NA	1.8310806253978438	NA	NA	NA	NA	NA	NA	-2.7114844511462786	NA	NA	NA	NA	NA	NA	NA	NA	NA	NA	NA	NA	NA	NA	NA	NA	NA	NA	NA	NA	NA	1.4075668052941308
CG17119	chr3R:18880104-18887112	-	NA	NA	NA	NA	NA	NA	NA	NA	NA	NA	NA	NA	NA	NA	NA	NA	NA	NA	NA	NA	NA	NA	NA	NA	NA	NA	NA	NA	NA	NA	NA	NA	NA	NA	NA	NA	NA	NA	NA	NA	NA	NA	NA	NA	NA	NA	NA
mGluRA	chr4:957467-980193	-	NA	NA	NA	1.0760325518548692	2.2283384216079232	1.6378505126559102	1.6447756755600693	NA	NA	NA	NA	NA	NA	NA	NA	NA	NA	NA	NA	NA	NA	NA	NA	NA	NA	NA	NA	NA	NA	NA	NA	2.0351969210999337	NA	NA	NA	NA	NA	NA	NA	1.1462614442542889	NA	NA	NA	NA	NA	NA	1.9813264795509544
CG7568	chr3R:25417479-25443115	-	NA	NA	NA	NA	NA	NA	NA	NA	NA	NA	NA	NA	NA	NA	NA	NA	NA	NA	NA	NA	NA	NA	NA	NA	NA	NA	NA	NA	NA	NA	NA	NA	NA	NA	NA	NA	NA	NA	NA	NA	NA	NA	NA	NA	NA	NA	NA
CG32176	chr3L:17426941-17431255	-	NA	NA	NA	NA	NA	NA	NA	NA	NA	NA	NA	NA	NA	NA	NA	NA	NA	NA	NA	NA	NA	NA	NA	NA	NA	NA	NA	NA	NA	NA	NA	NA	NA	NA	NA	NA	NA	NA	NA	NA	NA	NA	NA	NA	NA	NA	NA
CG10688	chr3L:12527689-12530449	-	NA	NA	NA	NA	NA	NA	NA	NA	NA	NA	NA	NA	NA	NA	NA	NA	NA	NA	NA	NA	NA	NA	NA	NA	NA	NA	NA	NA	NA	NA	NA	NA	NA	NA	NA	NA	NA	NA	NA	NA	NA	NA	NA	NA	NA	NA	NA
CG34273	chr3R:10339618-10355952	-	NA	NA	NA	NA	NA	NA	NA	NA	NA	NA	NA	NA	NA	NA	NA	NA	NA	NA	NA	NA	NA	NA	NA	NA	NA	NA	NA	NA	NA	NA	NA	NA	NA	NA	NA	NA	NA	NA	NA	NA	NA	NA	NA	NA	NA	NA	NA
inx3	chr3R:24670975-24696171	-	NA	2.8064799391177213	NA	NA	NA	NA	2.5753413312235587	2.2432951997774544	NA	NA	NA	NA	NA	NA	NA	NA	NA	NA	NA	2.4607657760504593	NA	NA	NA	NA	2.2986979233590752	2.2203102203841478	2.0515319210776828	NA	NA	NA	1.7576416585923837	NA	2.2072483244071575	NA	NA	NA	NA	1.8041247004819536	NA	NA	NA	NA	NA	2.2495523385228497	NA	NA	1.9360027804172932
CG32767	chrX:4968671-4978864	-	NA	NA	NA	NA	NA	NA	NA	NA	NA	NA	NA	NA	NA	NA	NA	NA	NA	NA	NA	NA	NA	NA	NA	NA	NA	NA	NA	NA	NA	NA	NA	NA	NA	NA	NA	NA	NA	NA	NA	NA	NA	NA	NA	NA	NA	NA	NA
CG3348	chr3R:23114442-23118326	-	NA	NA	NA	NA	1.3439686708036125	NA	NA	NA	NA	NA	NA	NA	NA	NA	NA	NA	NA	NA	NA	NA	NA	NA	NA	NA	NA	1.7643360096078631	NA	NA	1.1454321790195705	NA	NA	NA	NA	NA	NA	NA	NA	NA	NA	NA	NA	NA	NA	NA	1.0886518432695214	NA	NA
CG10560	chr3R:21144194-21145822	-	NA	NA	NA	NA	NA	NA	NA	NA	NA	NA	NA	NA	NA	NA	NA	NA	NA	NA	NA	NA	NA	NA	NA	NA	NA	NA	NA	NA	NA	NA	NA	NA	NA	NA	NA	NA	NA	NA	NA	NA	NA	NA	NA	NA	NA	NA	NA
CG15861	chr2R:20830875-20832462	-	NA	NA	NA	NA	NA	NA	NA	NA	NA	NA	NA	NA	NA	NA	NA	NA	NA	NA	NA	1.8263225656112745	NA	NA	NA	NA	NA	NA	NA	NA	NA	NA	NA	NA	NA	NA	NA	NA	NA	NA	NA	NA	NA	NA	NA	NA	NA	NA	NA
CG6362	chr2R:13657815-13660154	-	NA	NA	NA	NA	NA	NA	NA	NA	NA	NA	NA	NA	NA	NA	NA	NA	NA	NA	NA	1.7753089690875401	NA	NA	NA	NA	NA	NA	NA	NA	NA	NA	NA	NA	NA	1.2967700518330416	NA	NA	NA	NA	NA	NA	NA	NA	NA	NA	NA	NA	NA
ncd	chr3R:25628788-25632885	-	NA	NA	NA	NA	NA	NA	NA	NA	NA	NA	NA	NA	NA	NA	NA	NA	NA	NA	NA	NA	NA	NA	NA	NA	NA	NA	NA	NA	NA	NA	NA	NA	NA	NA	NA	NA	NA	NA	NA	NA	NA	NA	NA	NA	NA	NA	NA
RpS27A	chr2L:10408350-10410467	-	NA	NA	NA	NA	NA	NA	NA	NA	NA	NA	NA	NA	NA	NA	NA	NA	NA	NA	NA	NA	NA	NA	NA	NA	NA	NA	NA	NA	NA	NA	NA	NA	NA	NA	NA	NA	NA	NA	NA	NA	NA	NA	NA	NA	NA	NA	NA
CG15168	chr2L:18987671-18990267	-	NA	NA	NA	NA	NA	NA	NA	NA	NA	NA	NA	NA	NA	NA	NA	NA	NA	NA	NA	-2.4735898600711792	NA	NA	NA	NA	NA	NA	NA	NA	NA	NA	NA	NA	NA	NA	NA	NA	NA	NA	NA	NA	NA	NA	NA	NA	NA	-1.2987908541922839	NA
CG7384	chr2L:10507071-10510535	-	NA	NA	NA	NA	NA	NA	NA	1.940923430178239	NA	NA	NA	NA	NA	NA	NA	NA	NA	NA	NA	NA	NA	NA	NA	NA	NA	NA	NA	NA	NA	NA	NA	NA	NA	NA	NA	NA	NA	NA	NA	NA	NA	NA	NA	NA	NA	NA	NA
CG14980	chr3L:3896874-3899179	-	NA	NA	NA	NA	NA	NA	NA	NA	NA	NA	NA	NA	NA	NA	NA	NA	NA	NA	NA	NA	NA	NA	NA	NA	NA	NA	NA	NA	NA	NA	NA	NA	NA	NA	NA	NA	NA	NA	NA	NA	NA	NA	NA	NA	NA	NA	NA
CG11597	chr3L:11808523-11815375	-	-3.073613633737724	-3.0867394171924589	-2.992194716048671	-1.7559170188575886	-2.507814739781435	-2.3023989536752785	-2.035610012702934	-2.8886491596002024	NA	-2.5307754697628395	-2.1878982703163183	-1.8409321675816397	-1.9818706390366407	-1.5503508346081727	-2.5830234668191037	NA	-2.3174754187566786	-2.3458526222375151	-2.1266767683128873	-2.8749666372257474	-3.232346691304619	-2.2341321700137184	-1.6001937055258855	NA	-3.153241518586321	-1.9589089118309531	-2.1869606943590942	-2.4983653716781209	-2.4608055565096598	-1.8179595647523266	-1.9094554109013646	-2.0620348944025255	NA	-2.4474422348515685	-2.0942522177496676	-2.3198847254931647	-2.6600446368051518	-1.8452726510953419	-3.0293247309007101	-2.9683263090930909	-1.8709319847512598	-3.0376325515517926	-2.4019125039106033	-2.1321994341726294	-2.2860240250047195	-2.5115158867695548	-2.0165982520589063
chr2R_5940581_5940944.0	chr2R:5940047-5954129	-	NA	NA	NA	NA	NA	NA	NA	NA	NA	NA	NA	NA	NA	NA	NA	NA	NA	NA	NA	NA	NA	NA	NA	NA	NA	NA	NA	NA	NA	NA	NA	NA	NA	NA	NA	NA	NA	NA	NA	NA	NA	NA	NA	NA	NA	NA	NA
HP6	chr2L:4477468-4592158	-	NA	NA	NA	NA	NA	NA	NA	NA	NA	NA	NA	NA	NA	NA	NA	NA	NA	NA	NA	NA	NA	NA	NA	NA	NA	NA	NA	NA	NA	NA	NA	NA	NA	NA	NA	NA	NA	NA	NA	NA	NA	NA	NA	NA	NA	NA	NA
C15	chr3R:17324368-17338540	-	NA	NA	NA	NA	NA	NA	NA	NA	NA	NA	NA	NA	NA	NA	NA	NA	NA	NA	NA	NA	NA	NA	NA	NA	NA	NA	NA	NA	NA	NA	NA	NA	NA	NA	NA	NA	NA	NA	NA	NA	NA	NA	NA	NA	NA	NA	NA
chrX_5874585_5874933.0	chrX:5860291-5881307	-	NA	NA	NA	NA	NA	NA	NA	NA	NA	NA	NA	NA	NA	NA	NA	NA	NA	NA	NA	NA	NA	NA	NA	NA	NA	NA	NA	NA	NA	NA	NA	NA	NA	NA	NA	NA	NA	NA	NA	NA	NA	NA	NA	NA	NA	NA	NA
Cyp12d1-p	chr2R:7007470-7009377	-	NA	NA	NA	NA	NA	NA	NA	NA	NA	NA	NA	NA	NA	NA	NA	NA	NA	NA	NA	NA	NA	NA	NA	NA	NA	NA	NA	NA	NA	NA	NA	NA	NA	NA	NA	NA	NA	NA	NA	NA	NA	NA	NA	NA	NA	NA	NA
CG10157	chr3R:19504568-19505643	-	NA	NA	NA	NA	NA	NA	NA	NA	NA	NA	NA	NA	NA	NA	NA	NA	NA	NA	NA	2.0131986813617511	NA	NA	NA	NA	NA	NA	NA	NA	NA	NA	NA	NA	NA	NA	NA	-1.1077594898734366	NA	NA	NA	NA	NA	NA	NA	NA	1.0854732646155001	NA	NA
CG13196	chr2R:7566977-7576264	-	NA	NA	NA	NA	1.4757722463050811	NA	NA	1.6117062451027551	NA	NA	NA	NA	NA	NA	NA	NA	NA	NA	NA	NA	NA	NA	NA	NA	NA	NA	NA	NA	NA	NA	NA	NA	NA	NA	NA	NA	NA	NA	NA	NA	NA	NA	NA	NA	NA	NA	NA
rev7	chr3R:1414594-1417180	-	NA	NA	NA	NA	1.225347946234385	NA	NA	NA	NA	NA	NA	NA	NA	NA	NA	NA	NA	NA	NA	NA	NA	NA	NA	NA	NA	NA	NA	NA	NA	NA	NA	NA	NA	NA	NA	NA	NA	NA	NA	NA	NA	NA	NA	NA	NA	NA	NA
CG17683	chr2R:18397-21036	-	NA	NA	NA	NA	NA	NA	NA	NA	NA	NA	NA	NA	NA	NA	NA	NA	NA	NA	NA	NA	NA	NA	NA	NA	NA	NA	NA	NA	NA	NA	NA	NA	NA	NA	NA	NA	NA	NA	NA	NA	NA	NA	NA	NA	NA	NA	NA
l(2)NC136	chr2R:1541068-1550836	-	NA	NA	NA	NA	NA	NA	NA	NA	NA	NA	NA	NA	NA	NA	NA	NA	NA	NA	NA	NA	NA	NA	NA	NA	NA	NA	NA	NA	NA	NA	NA	NA	NA	NA	NA	NA	NA	NA	NA	NA	NA	NA	NA	NA	NA	NA	NA
noncoding_4394	chr2R:434055-452831	-	NA	NA	NA	NA	NA	NA	NA	NA	NA	NA	NA	NA	NA	NA	NA	1.6408519312083809	NA	NA	NA	NA	NA	NA	NA	NA	NA	NA	NA	NA	NA	NA	NA	NA	NA	NA	NA	NA	NA	NA	NA	NA	NA	NA	NA	NA	NA	NA	NA
Cad87A	chr3R:7719221-7744130	-	NA	NA	NA	NA	NA	NA	NA	NA	NA	NA	NA	NA	NA	NA	NA	NA	NA	NA	NA	NA	NA	NA	NA	NA	NA	NA	NA	NA	NA	NA	NA	NA	NA	NA	NA	NA	NA	NA	NA	NA	NA	NA	NA	NA	NA	NA	NA
cuff	chr2R:7773571-7778646	-	NA	NA	NA	NA	NA	NA	NA	NA	NA	NA	NA	NA	NA	NA	NA	NA	NA	NA	NA	NA	NA	NA	NA	NA	NA	1.9941469432713621	NA	NA	NA	NA	NA	NA	NA	NA	NA	NA	NA	NA	NA	NA	NA	NA	NA	NA	NA	NA	NA
psnoRNA:pUf68-a	chr3L:1496789-1523388	-	NA	NA	NA	NA	NA	NA	NA	NA	NA	NA	NA	NA	NA	NA	NA	NA	NA	NA	NA	NA	NA	NA	NA	NA	NA	NA	NA	NA	NA	NA	NA	NA	NA	NA	NA	NA	NA	NA	NA	NA	NA	NA	NA	NA	NA	NA	NA
CG5001	chr2L:1185722-1196914	-	NA	NA	NA	NA	NA	NA	NA	-1.2110736501286992	NA	NA	NA	NA	NA	NA	NA	NA	NA	NA	NA	NA	NA	NA	NA	NA	NA	-1.2110660965437186	NA	NA	NA	NA	NA	NA	NA	NA	NA	NA	NA	NA	NA	NA	NA	NA	NA	NA	NA	NA	NA
phantom	chrX:18579681-18582347	-	NA	NA	NA	NA	NA	NA	NA	NA	NA	NA	NA	NA	NA	NA	NA	NA	NA	NA	NA	NA	NA	NA	NA	NA	NA	NA	NA	NA	NA	NA	NA	NA	NA	NA	NA	NA	NA	NA	NA	NA	NA	NA	NA	NA	NA	NA	NA
Rpn3	chr2L:19051829-19053727	-	NA	NA	NA	NA	NA	NA	NA	NA	NA	NA	NA	NA	NA	NA	NA	NA	NA	NA	NA	NA	NA	NA	NA	NA	NA	NA	NA	NA	NA	NA	NA	NA	NA	NA	NA	NA	NA	NA	NA	NA	NA	NA	NA	NA	NA	NA	NA
Elongin-C	chr2R:15332570-15333887	-	NA	NA	NA	NA	NA	NA	NA	NA	NA	NA	NA	NA	NA	NA	NA	NA	NA	NA	NA	NA	NA	NA	NA	NA	NA	NA	NA	NA	NA	NA	NA	NA	NA	NA	NA	NA	NA	NA	NA	NA	NA	NA	NA	NA	NA	NA	NA
Sh3beta	chr3L:7357775-7362381	-	NA	NA	NA	NA	NA	NA	NA	NA	NA	NA	NA	NA	NA	NA	NA	NA	NA	NA	NA	NA	NA	NA	NA	NA	NA	NA	NA	NA	NA	NA	NA	NA	NA	NA	NA	NA	NA	NA	NA	NA	NA	NA	NA	NA	NA	NA	NA
CG18173	chr3L:1715592-1738106	-	NA	NA	NA	NA	NA	NA	NA	NA	NA	NA	NA	NA	NA	NA	NA	NA	NA	NA	NA	NA	NA	NA	NA	NA	NA	NA	NA	NA	NA	NA	NA	NA	NA	NA	NA	NA	NA	NA	NA	NA	NA	NA	NA	NA	NA	NA	NA
chr2R_5545323_5545698.0	chr2R:5493424-5571436	-	NA	NA	NA	NA	NA	NA	NA	NA	NA	NA	NA	NA	NA	NA	NA	NA	NA	3.7638216034769179	NA	3.6340767186675205	NA	NA	NA	NA	NA	NA	NA	NA	NA	NA	NA	NA	3.2099889261439158	NA	NA	NA	NA	NA	NA	NA	NA	NA	NA	NA	NA	NA	NA
norpA	chrX:4216631-4259450	-	NA	NA	NA	NA	NA	NA	NA	NA	NA	NA	NA	NA	NA	NA	NA	NA	NA	NA	NA	NA	NA	NA	NA	NA	NA	-1.2567528611398375	NA	NA	NA	NA	NA	NA	NA	NA	NA	NA	NA	NA	NA	NA	NA	NA	NA	NA	NA	NA	NA
snoRNA:Me28S-A30	chr3L:17945011-18052863	-	NA	NA	NA	NA	NA	NA	NA	NA	NA	NA	NA	NA	NA	NA	NA	NA	NA	NA	NA	NA	NA	NA	NA	NA	NA	NA	NA	NA	NA	NA	NA	NA	NA	NA	NA	NA	NA	NA	NA	NA	-20	NA	NA	NA	NA	NA	NA
pnt	chr3R:19113933-19171908	-	NA	NA	NA	NA	NA	NA	NA	NA	NA	NA	NA	NA	NA	NA	NA	NA	NA	NA	NA	NA	NA	NA	NA	NA	NA	NA	NA	NA	NA	NA	NA	NA	NA	NA	NA	NA	NA	NA	NA	NA	NA	NA	NA	NA	NA	NA	NA
HmgZ	chr2R:17584970-17592738	-	NA	NA	NA	NA	NA	NA	NA	NA	NA	NA	NA	NA	NA	NA	NA	NA	NA	NA	NA	NA	NA	NA	NA	NA	NA	NA	NA	NA	NA	NA	NA	NA	NA	NA	NA	NA	NA	NA	NA	NA	NA	NA	NA	NA	NA	NA	NA
CG12918	chr2R:5936849-5939863	-	NA	NA	NA	NA	NA	NA	NA	NA	NA	NA	NA	NA	NA	NA	NA	NA	NA	NA	NA	NA	NA	NA	NA	NA	NA	NA	NA	NA	NA	NA	NA	NA	NA	NA	NA	NA	NA	NA	NA	NA	NA	NA	NA	NA	NA	NA	NA
eIF-4E	chr3L:9392672-9395812	-	NA	NA	NA	NA	NA	NA	NA	NA	NA	NA	NA	NA	NA	NA	NA	NA	NA	NA	NA	NA	NA	NA	NA	NA	NA	NA	NA	NA	NA	NA	NA	NA	NA	NA	NA	NA	NA	NA	NA	NA	NA	NA	NA	NA	NA	NA	NA
CG7071	chr3R:18188618-18191741	-	NA	NA	NA	NA	NA	NA	NA	NA	NA	NA	NA	NA	NA	NA	NA	NA	NA	NA	NA	NA	NA	NA	NA	NA	NA	NA	NA	NA	NA	NA	NA	NA	NA	NA	NA	NA	NA	NA	NA	NA	NA	NA	NA	NA	NA	NA	NA
CG7872	chrX:15471017-15473896	-	NA	NA	NA	NA	NA	NA	NA	NA	NA	NA	NA	NA	NA	NA	NA	NA	NA	NA	NA	NA	NA	NA	NA	NA	NA	NA	NA	NA	NA	NA	NA	NA	NA	NA	NA	NA	NA	NA	NA	NA	NA	NA	NA	NA	NA	NA	NA
chr2R_15673498_15675384.0	chr2R:15673497-15675384	-	NA	NA	NA	NA	NA	NA	NA	NA	NA	NA	NA	NA	NA	NA	NA	NA	NA	NA	NA	NA	NA	NA	NA	NA	NA	NA	NA	NA	NA	NA	NA	NA	NA	NA	NA	NA	NA	NA	NA	NA	NA	NA	NA	NA	NA	NA	NA
CG14782	chrX:1371126-1375647	-	NA	NA	NA	NA	NA	NA	NA	NA	NA	NA	NA	NA	NA	NA	NA	NA	NA	NA	NA	NA	NA	NA	NA	NA	NA	NA	NA	NA	NA	NA	NA	NA	NA	NA	NA	NA	NA	NA	NA	NA	NA	NA	NA	NA	NA	NA	NA
CG7023,CG7029	chr3R:18576613-18619752	-	NA	NA	NA	NA	NA	NA	NA	NA	NA	NA	1.4550466426874509	NA	NA	NA	NA	NA	NA	NA	NA	NA	NA	NA	NA	NA	NA	NA	NA	NA	NA	NA	NA	NA	NA	-1.2024475282901261	NA	NA	NA	NA	NA	NA	NA	NA	NA	NA	NA	NA	NA
Eno	chr2L:1724776-1729629	-	NA	NA	NA	NA	NA	NA	NA	NA	NA	NA	NA	NA	NA	NA	NA	NA	NA	NA	NA	NA	NA	NA	NA	NA	NA	NA	NA	NA	NA	NA	NA	NA	NA	NA	NA	NA	NA	NA	NA	NA	NA	NA	NA	NA	NA	NA	NA
CG32068	chr3L:10656364-10657571	-	NA	NA	NA	NA	NA	NA	NA	NA	NA	NA	NA	NA	NA	NA	NA	NA	NA	NA	NA	NA	NA	NA	NA	NA	NA	NA	NA	NA	NA	NA	NA	NA	NA	NA	NA	NA	NA	NA	NA	NA	NA	NA	NA	NA	NA	NA	NA
Med	chr3R:27422354-27441862	-	NA	NA	NA	-1.1700199478061633	NA	NA	NA	NA	NA	NA	NA	NA	NA	NA	NA	NA	NA	NA	NA	NA	NA	NA	NA	NA	NA	NA	NA	NA	NA	NA	NA	NA	NA	NA	NA	NA	NA	NA	NA	NA	NA	NA	NA	NA	NA	NA	NA
chr2R_9715482_9715710.0	chr2R:9713787-9721011	-	NA	NA	NA	NA	NA	NA	NA	NA	NA	NA	NA	NA	NA	NA	NA	NA	NA	NA	NA	NA	NA	NA	NA	NA	NA	NA	NA	NA	NA	NA	NA	NA	NA	NA	NA	NA	NA	NA	NA	NA	NA	NA	NA	NA	NA	NA	NA
noncoding_3435	chr2L:16838592-16841988	-	NA	NA	NA	NA	NA	NA	NA	NA	NA	NA	NA	NA	NA	NA	NA	NA	NA	NA	NA	NA	NA	NA	NA	NA	NA	NA	NA	NA	NA	NA	NA	NA	NA	NA	NA	NA	NA	NA	NA	NA	NA	NA	NA	NA	NA	NA	NA
Sema-1a	chr2L:8542143-8671862	-	NA	NA	NA	NA	NA	NA	NA	2.2650355922404559	NA	NA	NA	NA	NA	NA	NA	NA	NA	NA	NA	2.3571841852958748	NA	NA	1.5083593619724311	NA	NA	1.2300362047191102	2.4394138242089607	1.2348883965908435	NA	NA	NA	NA	1.0606649891780637	1.7795714655848138	NA	NA	NA	NA	NA	NA	NA	1.1817860965111469	NA	NA	NA	1.3536328355486988	NA
CG5674	chr2L:17962620-17982500	-	NA	NA	NA	NA	NA	NA	NA	NA	NA	NA	NA	NA	NA	NA	NA	NA	NA	NA	NA	1.0009910928829127	NA	NA	NA	NA	NA	1.2194306505105796	1.0938328639226151	NA	NA	NA	NA	NA	NA	NA	NA	NA	NA	NA	NA	NA	NA	NA	NA	NA	NA	NA	NA
CG31088	chr3R:11760800-11787874	-	NA	NA	NA	NA	NA	NA	NA	NA	NA	NA	NA	NA	NA	NA	NA	NA	NA	NA	NA	NA	NA	NA	NA	NA	NA	NA	NA	NA	NA	NA	NA	NA	NA	NA	NA	NA	NA	NA	NA	NA	NA	NA	NA	NA	NA	NA	NA
inx5	chrX:19062746-19064995	-	NA	NA	NA	NA	NA	NA	NA	NA	NA	NA	NA	NA	NA	NA	NA	NA	NA	1.2429007208995539	NA	NA	NA	NA	NA	NA	NA	NA	NA	NA	NA	NA	NA	NA	NA	NA	NA	NA	NA	NA	NA	NA	NA	NA	NA	NA	NA	NA	NA
CG13898	chr3L:803426-804051	-	NA	NA	NA	NA	NA	NA	NA	NA	NA	NA	2.1121937524022951	NA	NA	NA	NA	NA	NA	NA	NA	NA	NA	NA	NA	NA	NA	NA	NA	NA	NA	-1.3890576831586272	-1.7418992551524772	NA	NA	NA	NA	-1.2731594520149117	NA	-1.1664937674365177	-2.8461908551282753	NA	NA	NA	-2.5694263059475664	-1.8141625716372289	-1.426739875804844	NA	NA
CG11851	chr3R:21047229-21058070	-	NA	1.0690653003702533	NA	NA	NA	NA	NA	NA	NA	NA	NA	NA	NA	NA	NA	NA	NA	NA	NA	NA	NA	NA	NA	NA	NA	NA	NA	NA	NA	NA	NA	NA	NA	-1.882194107167777	NA	NA	NA	NA	NA	NA	NA	NA	NA	NA	NA	NA	NA
Rb97D	chr3R:22697859-22701533	-	NA	NA	NA	NA	NA	NA	NA	NA	-1.1584038261305216	NA	NA	NA	NA	NA	NA	NA	NA	NA	NA	NA	NA	NA	NA	NA	NA	NA	NA	NA	NA	NA	NA	NA	NA	NA	NA	NA	NA	NA	NA	NA	NA	NA	NA	NA	NA	NA	NA
CG8237	chr2R:4813193-4827358	-	NA	NA	NA	NA	NA	NA	NA	NA	NA	NA	NA	NA	NA	NA	NA	NA	NA	NA	NA	NA	NA	NA	NA	NA	NA	NA	NA	NA	NA	NA	NA	NA	NA	NA	NA	NA	NA	NA	NA	NA	NA	NA	NA	NA	NA	NA	NA
CG42596	chr2RHet:1849605-1974340	-	NA	NA	NA	NA	NA	NA	NA	NA	NA	NA	NA	NA	NA	NA	NA	NA	NA	NA	NA	NA	NA	NA	NA	NA	NA	NA	NA	NA	NA	NA	NA	NA	NA	NA	NA	NA	NA	NA	NA	NA	NA	1.699474249138005	NA	NA	NA	NA	NA
PebIII	chr2R:19911566-19916361	-	NA	-1.5501699876605637	NA	-1.04373445791784	NA	-2.1236078324621857	-1.706592317213544	NA	-1.5190125621467039	-1.3332691210190148	-1.0125383878520826	-1.4226474385841701	NA	NA	NA	-1.1261120914067198	-2.4510823567650082	-1.1618963087557279	NA	NA	-1.4438319495826095	-1.0187743575859904	-1.5815053689296976	-1.0425746760849304	NA	NA	NA	-1.1268592242662252	NA	-1.0019313062911015	NA	-1.6764637524624646	NA	NA	NA	NA	-1.7134173637194425	-1.2409083226408923	NA	-1.9447448663282814	-2.4686894349163362	NA	NA	NA	-1.5324750272254137	-1.1965008358905327	-1.6123703850212554
chr3L_20145922_20146263.0	chr3L:20142710-20157332	-	NA	NA	NA	NA	NA	NA	NA	NA	NA	NA	NA	NA	NA	NA	NA	NA	NA	NA	NA	NA	NA	NA	NA	NA	NA	-2.8618422620631931	NA	NA	NA	NA	-1.5179424779837032	NA	NA	NA	NA	NA	NA	NA	NA	NA	NA	NA	NA	NA	NA	NA	NA
CG34345	chr2L:6623122-6632538	-	NA	NA	NA	NA	NA	NA	NA	NA	NA	NA	NA	NA	NA	NA	NA	NA	NA	NA	NA	NA	NA	NA	NA	NA	NA	NA	NA	NA	NA	NA	NA	NA	NA	NA	NA	NA	NA	NA	NA	NA	NA	NA	NA	NA	NA	NA	NA
CG33725	chr3L:12464780-12479545	-	NA	NA	NA	NA	-20	NA	NA	NA	NA	NA	NA	NA	NA	NA	NA	NA	NA	NA	NA	NA	NA	NA	NA	NA	NA	NA	NA	NA	NA	NA	NA	NA	NA	NA	NA	NA	NA	NA	NA	NA	-20	NA	NA	NA	NA	NA	NA
Drip	chr2R:7298707-7317421	-	NA	NA	NA	NA	NA	NA	NA	NA	NA	NA	NA	NA	NA	NA	NA	NA	NA	NA	NA	NA	NA	NA	NA	NA	NA	1.1811189684024717	NA	NA	NA	NA	NA	NA	NA	NA	NA	NA	NA	NA	NA	NA	NA	NA	NA	NA	NA	NA	NA
Oatp30B	chr2L:9521149-9540096	-	NA	NA	NA	NA	NA	NA	NA	NA	NA	NA	1.0773985574308733	NA	NA	NA	NA	NA	NA	NA	NA	NA	NA	NA	NA	NA	NA	1.096408490814629	NA	NA	NA	NA	NA	NA	NA	NA	NA	NA	NA	NA	NA	NA	NA	NA	NA	NA	NA	NA	NA
PGRP-SB2	chr3L:16719578-16721219	-	NA	NA	NA	NA	NA	NA	NA	NA	NA	NA	NA	NA	NA	NA	NA	NA	NA	NA	NA	NA	NA	NA	NA	NA	NA	NA	NA	NA	NA	NA	NA	NA	NA	NA	NA	NA	NA	NA	NA	NA	NA	NA	NA	NA	NA	NA	NA
chrX_7200090_7200503.0	chrX:7175105-7299812	-	NA	NA	NA	NA	NA	NA	NA	NA	NA	NA	NA	NA	NA	NA	NA	NA	NA	NA	NA	NA	NA	NA	NA	NA	NA	NA	NA	NA	NA	NA	NA	NA	NA	NA	NA	NA	NA	NA	NA	NA	NA	NA	NA	NA	NA	NA	NA
CR33328	chr3R:9457538-9472050	-	NA	NA	-2.9582118052910995	NA	NA	NA	NA	NA	NA	NA	-4.3297428383401835	NA	NA	NA	NA	NA	NA	NA	NA	NA	NA	NA	NA	NA	NA	-1.552751970412211	NA	NA	NA	NA	NA	NA	NA	NA	-1.3169053212213824	NA	NA	NA	NA	NA	NA	NA	NA	NA	NA	NA	NA
CG10958	chrX:8015307-8031082	-	NA	NA	NA	NA	NA	NA	NA	NA	NA	NA	NA	NA	NA	NA	NA	NA	NA	NA	NA	NA	NA	NA	NA	NA	NA	NA	NA	NA	2.1487248770162481	NA	NA	NA	NA	NA	NA	NA	NA	NA	NA	NA	NA	NA	NA	1.0547412777453782	NA	1.2210561692646766	NA
CG5022	chr2L:10344352-10347752	-	NA	4.3303272842968141	NA	NA	NA	NA	NA	NA	NA	NA	NA	NA	NA	NA	NA	NA	NA	NA	NA	NA	NA	NA	NA	NA	NA	NA	NA	NA	NA	NA	NA	NA	NA	NA	NA	NA	NA	NA	NA	NA	NA	NA	NA	NA	NA	NA	NA
CG14668	chr3R:1203790-1218642	-	NA	NA	NA	NA	NA	NA	NA	NA	NA	NA	NA	NA	NA	NA	NA	NA	NA	NA	NA	NA	NA	NA	NA	NA	NA	NA	NA	NA	NA	NA	NA	NA	NA	NA	NA	NA	NA	NA	NA	NA	NA	NA	NA	NA	NA	NA	NA
chr3L_1482046_1482604.0	chr3L:1475428-1489711	-	NA	NA	NA	NA	NA	NA	NA	NA	NA	NA	NA	NA	NA	NA	NA	NA	NA	NA	NA	NA	NA	NA	NA	NA	NA	NA	NA	NA	NA	NA	NA	NA	NA	NA	NA	NA	NA	NA	NA	NA	NA	NA	NA	NA	NA	NA	NA
katanin-60	chr3R:1051820-1058046	-	NA	NA	NA	NA	NA	NA	NA	NA	NA	NA	NA	NA	NA	NA	NA	NA	NA	NA	NA	NA	NA	NA	NA	NA	NA	NA	NA	NA	NA	NA	NA	NA	NA	NA	NA	NA	NA	NA	NA	NA	NA	NA	NA	NA	NA	NA	NA
cype	chr2L:5327192-5328879	-	NA	NA	NA	NA	NA	NA	NA	NA	NA	NA	-1.3758920272869721	NA	NA	NA	NA	NA	NA	NA	NA	-2.7706460945670557	NA	NA	NA	NA	NA	NA	NA	NA	NA	NA	-1.077140662868131	NA	NA	NA	NA	NA	NA	NA	NA	NA	NA	NA	NA	NA	NA	NA	NA
CG13865	chrX:22413936-22418422	-	NA	NA	NA	NA	NA	NA	NA	NA	NA	NA	NA	NA	NA	NA	NA	NA	NA	NA	NA	NA	NA	NA	NA	NA	NA	NA	NA	NA	NA	NA	NA	NA	NA	NA	NA	NA	NA	NA	NA	NA	NA	NA	NA	NA	NA	NA	NA
chr3L_7763493_7764700.0	chr3L:7753442-7768703	-	NA	NA	NA	NA	NA	NA	NA	NA	NA	NA	NA	NA	NA	NA	NA	NA	NA	NA	NA	NA	NA	NA	NA	NA	NA	NA	NA	NA	NA	NA	NA	NA	NA	NA	NA	NA	NA	NA	NA	NA	NA	NA	NA	NA	NA	NA	NA
chrX_1275166_1275785.0	chrX:1274867-1286956	-	NA	NA	NA	NA	NA	NA	NA	NA	NA	NA	NA	NA	NA	NA	NA	NA	NA	NA	NA	NA	NA	NA	NA	NA	NA	NA	NA	NA	NA	NA	NA	NA	NA	NA	NA	NA	NA	NA	NA	NA	NA	NA	NA	NA	NA	NA	NA
CG11839	chr3R:20895528-20896658	-	NA	NA	NA	NA	NA	NA	NA	NA	NA	NA	NA	NA	NA	NA	NA	NA	NA	NA	NA	NA	NA	NA	NA	NA	NA	NA	NA	NA	NA	NA	NA	NA	NA	NA	NA	NA	NA	NA	NA	NA	NA	NA	NA	NA	NA	NA	NA
mal	chrX:20298437-20304320	-	NA	NA	NA	NA	NA	NA	NA	NA	NA	NA	NA	NA	NA	NA	NA	NA	NA	NA	NA	NA	NA	NA	NA	NA	NA	NA	NA	NA	NA	NA	NA	NA	NA	NA	NA	NA	NA	NA	NA	NA	NA	NA	NA	NA	NA	NA	NA
pit	chr3R:17857774-17864627	-	NA	NA	NA	NA	NA	NA	NA	NA	NA	NA	NA	NA	NA	NA	NA	NA	NA	NA	NA	NA	NA	NA	NA	NA	NA	NA	NA	NA	NA	NA	NA	NA	NA	NA	NA	NA	NA	NA	NA	NA	NA	NA	NA	NA	NA	NA	NA
Upf3	chr2R:19778034-19782510	-	NA	NA	NA	NA	NA	NA	NA	NA	NA	NA	NA	NA	NA	NA	NA	NA	NA	NA	NA	NA	NA	NA	NA	NA	NA	NA	NA	NA	NA	NA	NA	NA	NA	NA	NA	NA	NA	NA	NA	NA	NA	NA	NA	NA	NA	NA	NA
CG31705	chr2L:11523271-11528218	-	NA	NA	NA	NA	NA	NA	NA	NA	NA	NA	NA	NA	NA	NA	NA	NA	NA	NA	NA	NA	NA	NA	NA	NA	NA	NA	NA	NA	NA	NA	NA	NA	NA	NA	NA	NA	NA	NA	NA	NA	NA	NA	NA	NA	NA	NA	NA
RSG7	chrX:16732189-16738453	-	NA	NA	NA	NA	NA	NA	NA	NA	NA	NA	NA	NA	NA	NA	NA	NA	NA	NA	NA	NA	NA	NA	NA	NA	NA	NA	NA	NA	NA	NA	NA	NA	NA	NA	NA	NA	NA	NA	NA	NA	NA	NA	NA	NA	NA	NA	NA
Myo61F	chr3L:1318481-1329661	-	NA	NA	NA	NA	NA	NA	NA	NA	NA	NA	NA	NA	NA	NA	NA	NA	NA	NA	NA	NA	NA	NA	NA	NA	NA	NA	NA	NA	NA	NA	NA	NA	NA	NA	NA	NA	NA	NA	NA	NA	NA	NA	NA	NA	NA	NA	NA
Gmer	chr2R:18773920-18776386	-	NA	NA	NA	NA	NA	NA	NA	NA	NA	NA	NA	NA	NA	NA	NA	NA	NA	NA	NA	NA	NA	NA	NA	NA	NA	NA	NA	NA	NA	NA	NA	NA	NA	NA	NA	NA	NA	NA	NA	NA	NA	NA	NA	NA	NA	NA	NA
CG33510	chr2L:21082642-21084326	-	NA	NA	NA	NA	NA	NA	NA	NA	NA	NA	NA	NA	NA	NA	NA	NA	NA	NA	NA	NA	NA	NA	NA	NA	NA	NA	NA	NA	NA	NA	NA	NA	NA	NA	NA	NA	NA	NA	NA	NA	NA	NA	NA	NA	NA	NA	NA
l(1)G0232	chrX:9521639-9552951	-	NA	NA	NA	NA	NA	NA	NA	NA	NA	NA	NA	NA	NA	NA	NA	NA	NA	NA	NA	NA	NA	NA	NA	NA	NA	NA	NA	NA	NA	NA	NA	NA	NA	NA	NA	NA	NA	NA	NA	NA	NA	NA	NA	NA	NA	NA	NA
Mgat1	chr2R:16444363-16471096	-	NA	NA	NA	NA	NA	NA	NA	NA	NA	NA	NA	NA	NA	NA	NA	NA	NA	NA	NA	NA	NA	NA	NA	NA	NA	NA	NA	NA	NA	NA	NA	NA	NA	NA	NA	NA	NA	NA	NA	NA	NA	NA	NA	NA	NA	NA	NA
CG4658	chr2L:9954324-9960170	-	NA	NA	NA	NA	NA	NA	NA	NA	NA	NA	NA	NA	NA	NA	NA	NA	NA	NA	NA	NA	NA	NA	NA	NA	NA	NA	NA	NA	NA	NA	NA	NA	NA	NA	NA	NA	NA	NA	NA	NA	NA	NA	NA	NA	NA	NA	NA
CG12071	chr3R:26702805-26706966	-	NA	3.7358545027443721	NA	NA	NA	NA	NA	NA	NA	NA	NA	NA	NA	2.1298001732227481	NA	NA	NA	NA	NA	1.9877170309030809	1.6059050817803144	NA	NA	NA	NA	NA	NA	1.0167467077848098	NA	1.931725557765148	1.3699506451358496	NA	NA	1.2058262335619339	NA	NA	NA	1.1490487073187381	1.424610774732157	NA	NA	1.3017299334945145	NA	1.0991088557616735	1.4471987055257889	NA	NA
CG30503	chr2R:3328128-3333266	-	NA	NA	NA	NA	NA	NA	NA	NA	NA	NA	NA	NA	NA	NA	NA	NA	NA	NA	NA	NA	NA	NA	NA	NA	NA	NA	NA	NA	NA	NA	NA	NA	NA	NA	NA	NA	NA	NA	NA	NA	NA	NA	NA	NA	NA	NA	NA
Gr93b	chr3R:17668242-17669487	-	NA	NA	NA	NA	NA	NA	NA	NA	NA	NA	NA	NA	NA	NA	NA	NA	NA	NA	NA	NA	NA	NA	NA	NA	NA	NA	NA	NA	NA	NA	NA	NA	NA	NA	NA	NA	NA	NA	NA	NA	NA	NA	NA	NA	NA	NA	NA
rod	chr3R:27397711-27414100	-	NA	NA	NA	NA	NA	NA	NA	NA	NA	NA	NA	NA	NA	NA	NA	NA	NA	NA	NA	NA	NA	NA	NA	NA	NA	NA	NA	NA	NA	NA	NA	NA	NA	NA	NA	NA	NA	NA	NA	NA	NA	NA	NA	NA	NA	NA	NA
noncoding_3534	chr2L:17591446-17604376	-	NA	NA	NA	NA	NA	NA	NA	NA	NA	NA	NA	NA	NA	NA	NA	NA	NA	NA	NA	NA	NA	NA	NA	NA	NA	NA	NA	NA	NA	NA	NA	NA	NA	NA	NA	NA	NA	NA	NA	NA	NA	NA	NA	NA	NA	NA	NA
asrij	chr2R:18773920-18776386	-	NA	NA	NA	NA	NA	NA	NA	NA	NA	NA	NA	NA	NA	NA	NA	NA	NA	NA	NA	NA	NA	NA	NA	NA	NA	NA	1.4607419401104429	NA	NA	1.0665659647054146	NA	NA	NA	NA	NA	NA	NA	NA	1.1725176527843983	NA	NA	NA	NA	1.2036858290022263	NA	NA	NA
CG6495	chr2L:10761077-10764977	-	NA	NA	NA	NA	NA	NA	NA	NA	NA	NA	NA	NA	NA	NA	NA	NA	NA	NA	NA	NA	NA	NA	NA	NA	NA	NA	NA	NA	NA	NA	NA	NA	NA	NA	NA	NA	NA	NA	NA	NA	NA	NA	NA	NA	NA	NA	NA
GXIVsPLA2	chr3L:15948165-15949565	-	NA	NA	NA	NA	NA	NA	NA	NA	NA	NA	NA	NA	NA	NA	NA	NA	NA	NA	NA	NA	NA	NA	NA	NA	NA	NA	NA	NA	NA	NA	NA	NA	NA	NA	NA	NA	NA	NA	NA	NA	NA	NA	NA	NA	NA	NA	NA
CG12822	chr2R:3719671-3773499	-	NA	NA	NA	NA	NA	NA	NA	NA	NA	NA	NA	NA	NA	NA	NA	NA	NA	NA	NA	NA	NA	NA	NA	NA	NA	NA	NA	NA	NA	NA	NA	NA	NA	NA	NA	NA	NA	NA	NA	NA	NA	NA	NA	NA	NA	NA	NA
CG1663	chr2R:5724473-5727005	-	NA	NA	NA	NA	NA	NA	NA	NA	NA	NA	NA	NA	NA	NA	NA	NA	NA	NA	NA	NA	NA	NA	NA	NA	NA	NA	NA	NA	NA	NA	NA	NA	NA	NA	NA	NA	NA	NA	NA	NA	NA	NA	NA	NA	NA	NA	NA
CG9452	chr3L:19491292-19496983	-	NA	NA	NA	NA	NA	NA	NA	NA	NA	NA	NA	NA	NA	NA	NA	NA	NA	NA	NA	NA	NA	NA	NA	NA	NA	NA	NA	NA	NA	NA	NA	NA	NA	NA	NA	NA	NA	NA	NA	NA	NA	NA	NA	NA	NA	NA	NA
CG5599	chrX:14980070-14982744	-	NA	NA	NA	NA	NA	NA	NA	NA	NA	NA	NA	NA	NA	NA	NA	NA	NA	NA	NA	NA	NA	NA	NA	NA	NA	-2.1822515108074008	NA	NA	NA	NA	NA	NA	NA	NA	NA	NA	NA	NA	NA	NA	NA	NA	NA	NA	NA	NA	NA
noncoding_21475	chrX:1891619-1898128	-	NA	NA	NA	NA	NA	NA	NA	NA	NA	NA	NA	NA	NA	NA	NA	NA	NA	NA	NA	NA	NA	NA	NA	NA	NA	NA	NA	NA	NA	NA	NA	NA	NA	NA	NA	NA	NA	NA	NA	NA	NA	NA	NA	NA	NA	NA	NA
capt	chr2L:1150782-1158406	-	NA	NA	NA	NA	NA	NA	NA	NA	NA	NA	NA	NA	NA	NA	NA	NA	NA	NA	NA	NA	NA	NA	NA	NA	NA	NA	NA	NA	NA	NA	NA	NA	NA	NA	NA	NA	NA	NA	NA	NA	NA	NA	NA	NA	NA	NA	NA
CG9619	chr3L:19274463-19285639	-	NA	NA	NA	NA	NA	NA	NA	1.6184080392324043	NA	NA	NA	NA	NA	NA	NA	NA	NA	NA	NA	1.4540430085709857	NA	NA	NA	NA	NA	1.8151059571780239	1.0691722725075348	NA	NA	NA	NA	NA	NA	NA	NA	NA	NA	NA	NA	NA	NA	NA	NA	NA	NA	NA	NA
noncoding_20815	chr4:888449-933859	-	NA	NA	-1.2105319835039259	NA	NA	NA	-1.7407553559470326	NA	NA	1.0852004046147088	NA	NA	NA	NA	NA	NA	1.2560989683045027	-1.3745264975947817	NA	NA	-1.8440082832978297	NA	1.0848582519277397	NA	1.8622411428831935	1.2391608806904677	NA	NA	NA	NA	NA	-1.3453316583055752	3.5226585536421791	NA	NA	NA	NA	NA	-2.2420293922260264	-1.5036962876221134	1.1638679319342877	1.7385031223534999	-2.8244759806585602	NA	NA	NA	NA
Sry-beta	chr3R:25865383-25870678	-	NA	NA	NA	NA	NA	NA	NA	NA	NA	NA	NA	NA	NA	NA	NA	NA	NA	NA	NA	NA	NA	NA	NA	NA	NA	NA	NA	NA	NA	NA	NA	NA	NA	NA	NA	NA	NA	NA	NA	NA	NA	NA	NA	NA	NA	NA	NA
CG34363	chr2R:6201237-6304469	-	NA	NA	NA	NA	NA	NA	NA	NA	NA	NA	NA	NA	NA	NA	NA	NA	NA	NA	NA	NA	NA	NA	NA	NA	NA	NA	NA	NA	NA	NA	NA	NA	NA	NA	NA	NA	NA	NA	NA	NA	NA	NA	NA	NA	NA	NA	NA
CG16908	chr3R:5573596-5580408	-	NA	NA	NA	NA	NA	NA	NA	NA	NA	NA	NA	NA	NA	NA	NA	NA	NA	NA	NA	NA	NA	NA	NA	NA	NA	NA	NA	NA	NA	NA	NA	NA	NA	NA	NA	NA	NA	NA	NA	NA	NA	NA	NA	NA	NA	NA	NA
CG9335	chr2L:20852474-20857891	-	NA	NA	NA	NA	NA	NA	NA	NA	NA	NA	NA	NA	NA	NA	NA	NA	NA	NA	NA	NA	NA	NA	NA	NA	NA	NA	NA	NA	NA	NA	NA	NA	NA	NA	NA	NA	NA	NA	NA	NA	NA	NA	NA	NA	NA	NA	NA
CG5261	chr2L:7426865-7430378	-	NA	NA	NA	NA	NA	NA	NA	NA	NA	NA	NA	NA	NA	NA	NA	NA	NA	NA	NA	NA	NA	NA	NA	NA	NA	NA	NA	NA	NA	NA	NA	NA	NA	NA	NA	NA	NA	NA	NA	NA	NA	NA	NA	NA	NA	NA	NA
CG2862	chr2L:2766219-2771938	-	NA	NA	NA	NA	NA	NA	NA	NA	NA	NA	NA	NA	NA	NA	NA	NA	NA	NA	NA	NA	NA	NA	NA	NA	NA	NA	NA	NA	NA	NA	NA	NA	NA	NA	NA	NA	NA	NA	NA	NA	NA	NA	NA	NA	NA	NA	NA
chr2R_6671834_6672512.0	chr2R:6627558-6682078	-	NA	NA	NA	NA	NA	NA	NA	NA	NA	NA	NA	NA	NA	NA	NA	NA	NA	NA	NA	NA	NA	NA	NA	NA	NA	NA	NA	NA	NA	NA	NA	NA	NA	NA	NA	NA	NA	NA	NA	NA	NA	NA	NA	NA	NA	NA	NA
Slob	chr2L:7646971-7691080	-	NA	NA	NA	NA	NA	NA	NA	NA	NA	NA	NA	NA	NA	NA	NA	NA	NA	NA	NA	NA	NA	NA	NA	NA	NA	NA	NA	NA	NA	NA	NA	NA	NA	NA	NA	NA	NA	NA	NA	NA	NA	NA	NA	NA	NA	NA	NA
Yippee	chrX:13279181-13281466	-	NA	NA	NA	NA	NA	NA	NA	-1.2620775087973741	NA	NA	NA	NA	NA	NA	NA	NA	NA	NA	NA	NA	NA	NA	NA	NA	NA	NA	NA	NA	NA	NA	NA	NA	NA	NA	NA	NA	NA	NA	NA	NA	NA	NA	NA	NA	NA	NA	NA
CG42235	chr3R:21732549-21748356	-	NA	NA	NA	NA	NA	1.2433694273746898	NA	NA	NA	NA	NA	NA	NA	NA	NA	1.5069631561576262	NA	NA	NA	NA	NA	NA	NA	NA	NA	NA	-2.2667487169080727	NA	NA	NA	NA	NA	NA	NA	NA	NA	NA	NA	-1.1463846541107023	NA	NA	NA	NA	NA	NA	NA	1.7101429498726082
chr3L_10842812_10843751.0	chr3L:10828627-10868844	-	NA	NA	NA	NA	NA	NA	NA	NA	NA	NA	NA	NA	NA	NA	NA	NA	NA	NA	NA	NA	NA	NA	NA	NA	NA	NA	NA	NA	NA	NA	NA	NA	NA	NA	NA	NA	NA	NA	NA	NA	NA	NA	NA	NA	NA	NA	NA
CG34460	chr2R:12714204-12715325	-	NA	NA	NA	NA	NA	NA	NA	NA	NA	NA	NA	NA	NA	NA	NA	NA	NA	NA	NA	NA	NA	NA	NA	NA	NA	NA	NA	NA	NA	NA	NA	NA	NA	NA	NA	NA	NA	NA	NA	NA	NA	NA	NA	NA	NA	NA	NA
CG5062	chrX:4979779-5148902	-	NA	NA	NA	NA	NA	NA	NA	NA	NA	NA	NA	NA	NA	NA	NA	NA	NA	NA	NA	NA	NA	NA	NA	NA	NA	NA	NA	NA	NA	NA	NA	NA	NA	NA	NA	NA	NA	NA	NA	NA	NA	NA	NA	NA	NA	NA	NA
vir-1	chr2L:12403269-12423861	-	NA	NA	NA	NA	NA	NA	NA	NA	NA	NA	NA	NA	NA	NA	NA	NA	NA	NA	NA	NA	NA	NA	NA	NA	NA	NA	NA	NA	NA	NA	NA	NA	NA	NA	NA	NA	NA	NA	NA	NA	NA	NA	NA	NA	NA	-1.2188729992845804	NA
mtacp1	chr3L:1329805-1331679	-	NA	NA	NA	NA	NA	NA	NA	NA	NA	NA	NA	NA	NA	NA	NA	NA	NA	NA	NA	-1.027801653949	NA	NA	NA	NA	NA	NA	NA	NA	NA	NA	NA	NA	NA	NA	NA	NA	NA	NA	NA	NA	NA	NA	NA	NA	NA	NA	NA
sut4	chr2R:5972673-5983921	-	NA	NA	NA	NA	NA	NA	NA	NA	NA	NA	NA	NA	NA	NA	NA	NA	NA	NA	NA	NA	NA	NA	NA	NA	NA	NA	NA	NA	NA	NA	NA	NA	NA	NA	NA	NA	NA	NA	NA	NA	NA	NA	NA	NA	NA	NA	NA
CG34219	chr2R:4802032-4810256	-	-3.2553009602023146	NA	NA	NA	-2.9347440923161647	-3.3022503216578829	-4.1386708518082989	-2.478929784496398	NA	NA	NA	NA	-3.2598792479016501	NA	-2.9765242105689178	NA	1.2197664276279225	-3.2264580137003662	NA	NA	NA	-3.8753828246488555	-3.0970420050076304	NA	-3.2327686481796225	-3.1870282081325483	-2.9274852063010335	-1.5237670432806234	NA	NA	NA	NA	NA	NA	NA	NA	NA	NA	-3.1121174212047911	NA	-2.2795147330377565	-2.0076899125478112	-1.4080412980250498	NA	NA	NA	NA
dpr9	chr3R:10880663-10902934	-	NA	NA	NA	NA	NA	NA	NA	NA	NA	NA	NA	NA	NA	NA	NA	NA	NA	NA	NA	NA	NA	NA	NA	NA	NA	NA	NA	NA	NA	NA	NA	NA	NA	NA	NA	NA	NA	NA	NA	NA	NA	NA	NA	NA	NA	NA	NA
CG9975	chr2R:15213377-15237392	-	NA	NA	NA	NA	NA	NA	NA	NA	NA	NA	NA	NA	NA	NA	NA	NA	NA	NA	NA	NA	NA	NA	NA	NA	NA	NA	NA	NA	NA	NA	NA	NA	NA	NA	NA	NA	NA	NA	NA	NA	NA	NA	NA	NA	NA	NA	NA
Syn	chr3R:6016374-6048051	-	NA	NA	NA	NA	NA	NA	NA	NA	NA	NA	NA	NA	NA	NA	NA	NA	NA	NA	NA	NA	NA	NA	NA	NA	NA	NA	NA	NA	NA	NA	NA	NA	NA	NA	NA	NA	NA	NA	NA	NA	NA	NA	NA	NA	NA	NA	NA
CG11052	chr3R:3833969-3839062	-	NA	-20	NA	NA	-20	-20	NA	NA	NA	NA	NA	NA	NA	NA	NA	NA	NA	NA	NA	NA	NA	NA	NA	NA	NA	NA	NA	NA	NA	NA	NA	NA	NA	NA	NA	NA	NA	NA	NA	NA	NA	NA	NA	NA	NA	NA	NA
mRpL34	chr2R:11986451-11994801	-	NA	NA	NA	NA	NA	NA	NA	NA	NA	NA	NA	NA	NA	NA	NA	NA	NA	NA	NA	-3.2446646203486904	NA	NA	NA	NA	NA	NA	NA	NA	NA	NA	NA	NA	NA	NA	NA	NA	NA	NA	NA	NA	NA	-1.3494593233496233	NA	NA	NA	NA	NA
ort	chr3R:15485469-15489401	-	NA	3.461376979965197	NA	NA	NA	NA	NA	NA	NA	NA	NA	NA	NA	NA	NA	NA	NA	NA	NA	NA	NA	NA	NA	NA	NA	NA	NA	NA	NA	NA	NA	NA	NA	NA	NA	NA	NA	NA	NA	NA	NA	NA	NA	NA	NA	NA	NA
CG14929	chr2L:11517403-11521444	-	NA	NA	NA	NA	NA	NA	NA	NA	NA	NA	NA	NA	NA	NA	NA	NA	NA	NA	NA	NA	NA	NA	NA	NA	NA	NA	NA	NA	NA	NA	NA	NA	NA	NA	NA	NA	NA	NA	NA	NA	NA	NA	NA	NA	NA	NA	NA
CG15561	chr3R:27040529-27041628	-	NA	NA	NA	NA	NA	NA	NA	NA	NA	NA	NA	NA	NA	NA	NA	NA	NA	NA	NA	NA	NA	NA	NA	NA	NA	NA	NA	NA	NA	NA	NA	NA	NA	NA	NA	NA	NA	NA	NA	NA	NA	NA	NA	NA	NA	NA	NA
MIP16286	chr2L:431130-453068	-	NA	NA	NA	NA	NA	NA	NA	NA	NA	NA	NA	NA	NA	NA	NA	NA	NA	NA	NA	NA	NA	NA	NA	NA	NA	NA	NA	NA	NA	NA	NA	NA	NA	NA	NA	NA	NA	NA	NA	NA	NA	NA	NA	NA	NA	NA	NA
chrb	chr3L:11480604-11492172	-	NA	NA	NA	NA	NA	NA	NA	NA	NA	NA	NA	NA	NA	NA	NA	NA	NA	NA	NA	NA	NA	NA	NA	NA	NA	NA	NA	NA	NA	NA	NA	NA	NA	NA	NA	NA	NA	NA	NA	NA	NA	NA	NA	NA	NA	NA	NA
CG34016	chr2L:1080883-1102506	-	NA	NA	NA	NA	NA	NA	NA	NA	NA	NA	NA	NA	NA	NA	NA	NA	NA	NA	NA	NA	NA	NA	NA	NA	NA	NA	NA	NA	NA	NA	NA	NA	NA	NA	NA	NA	NA	NA	NA	NA	NA	NA	NA	NA	NA	NA	NA
ninaB	chr3R:9519764-9531585	-	NA	NA	NA	NA	NA	NA	NA	NA	NA	NA	NA	NA	NA	NA	NA	NA	NA	NA	NA	NA	NA	NA	NA	NA	NA	NA	NA	NA	NA	NA	NA	NA	NA	NA	NA	NA	NA	NA	NA	NA	NA	NA	NA	NA	NA	NA	NA
DMG6-MB6.chr3R.10.010	chr3R:5646092-5646921	-	NA	NA	NA	NA	NA	NA	NA	NA	NA	NA	NA	NA	NA	NA	NA	NA	NA	NA	NA	NA	NA	NA	NA	NA	NA	NA	NA	NA	NA	NA	NA	NA	NA	NA	NA	NA	NA	NA	2.2341566384611129	NA	NA	NA	2.5483268216857167	2.0374581549155901	2.8141245884435007	NA	NA
endos	chr3L:14022625-14029851	-	NA	NA	NA	NA	NA	NA	NA	NA	NA	NA	NA	NA	NA	NA	NA	NA	NA	NA	NA	NA	NA	NA	NA	NA	NA	NA	NA	NA	NA	NA	NA	NA	NA	NA	NA	NA	NA	NA	NA	NA	NA	NA	NA	NA	NA	NA	NA
CG30479	chr2R:10559197-10601226	-	NA	NA	NA	NA	NA	NA	NA	NA	NA	NA	NA	NA	NA	NA	NA	NA	NA	NA	NA	NA	NA	NA	NA	NA	NA	NA	NA	NA	NA	NA	NA	NA	NA	NA	NA	NA	NA	NA	NA	NA	NA	NA	NA	NA	NA	NA	NA
chr3R_18461680_18462519.0	chr3R:18444096-18465482	-	NA	NA	NA	NA	NA	NA	NA	NA	NA	NA	NA	NA	NA	NA	NA	NA	NA	NA	NA	NA	NA	NA	NA	NA	NA	NA	NA	NA	NA	NA	NA	NA	NA	NA	NA	NA	NA	NA	NA	NA	NA	NA	NA	NA	NA	NA	NA
CG18787	chr2L:11994065-11999536	-	NA	NA	NA	NA	NA	NA	NA	NA	NA	NA	NA	NA	NA	NA	NA	NA	NA	NA	NA	NA	NA	NA	NA	NA	NA	NA	NA	NA	NA	NA	NA	NA	NA	NA	NA	NA	NA	NA	NA	NA	NA	NA	NA	NA	NA	NA	NA
CG13749	chr2R:4813193-4827358	-	NA	NA	NA	NA	NA	NA	NA	NA	NA	NA	NA	NA	NA	1.1434803625122187	NA	NA	NA	NA	NA	NA	NA	NA	NA	NA	NA	NA	NA	NA	NA	NA	NA	NA	NA	NA	NA	NA	NA	NA	NA	NA	NA	NA	NA	NA	NA	NA	NA
CG10863	chr3L:3940995-3942606	-	NA	NA	NA	NA	NA	NA	NA	NA	NA	NA	NA	NA	NA	NA	NA	NA	NA	NA	NA	NA	NA	NA	NA	NA	NA	-1.3848647688235174	-1.2178789925480091	NA	NA	NA	NA	NA	NA	NA	NA	NA	NA	NA	NA	NA	NA	NA	NA	NA	NA	NA	NA
Ca-alpha1D	chr2L:16166140-16190379	-	NA	NA	NA	NA	NA	NA	NA	NA	NA	NA	NA	NA	NA	NA	NA	NA	NA	NA	NA	NA	NA	NA	NA	NA	NA	NA	NA	NA	NA	NA	NA	NA	NA	NA	NA	NA	NA	NA	NA	NA	NA	NA	NA	NA	NA	NA	NA
CG13949	chr2L:855336-856784	-	NA	6.7028506222571576	NA	NA	NA	NA	NA	NA	NA	NA	NA	NA	NA	NA	NA	NA	NA	NA	NA	6.8139428321255791	NA	NA	NA	NA	NA	NA	NA	NA	NA	NA	NA	NA	NA	NA	NA	NA	NA	NA	NA	NA	NA	NA	NA	NA	NA	NA	NA
Sec22	chrX:699885-778497	-	NA	NA	NA	NA	NA	NA	NA	NA	NA	NA	NA	NA	NA	NA	NA	NA	NA	NA	NA	NA	NA	NA	NA	NA	NA	NA	NA	NA	NA	NA	NA	NA	NA	NA	NA	NA	NA	NA	NA	NA	NA	NA	NA	NA	NA	NA	NA
Gap1	chr3L:9832174-9848521	-	NA	NA	NA	NA	NA	NA	NA	NA	NA	NA	NA	NA	NA	NA	NA	NA	NA	NA	NA	NA	NA	NA	NA	NA	NA	NA	NA	NA	NA	NA	NA	NA	NA	NA	NA	NA	NA	NA	NA	NA	NA	NA	NA	NA	NA	NA	NA
CG17002	chr2R:2873232-2876522	-	NA	NA	NA	NA	NA	NA	NA	NA	NA	NA	NA	NA	NA	NA	NA	NA	NA	NA	NA	NA	NA	NA	NA	NA	NA	NA	NA	NA	NA	NA	NA	NA	NA	NA	NA	NA	NA	NA	NA	NA	NA	NA	NA	NA	NA	NA	NA
CG33276	chr3L:7632816-7633587	-	NA	NA	NA	NA	NA	NA	NA	NA	NA	NA	NA	NA	NA	NA	NA	NA	NA	NA	NA	NA	NA	NA	NA	NA	NA	-2.3830925543832993	NA	NA	NA	1.2789284290096692	NA	NA	NA	NA	NA	NA	NA	NA	NA	NA	NA	NA	NA	1.2449392710549225	NA	1.2409940147148084	NA
CG18249	chr3R:4045675-4047985	-	NA	-1.0460590229972833	NA	NA	NA	NA	NA	NA	NA	NA	NA	NA	NA	NA	NA	NA	NA	NA	NA	NA	NA	NA	NA	NA	NA	NA	NA	NA	NA	NA	NA	NA	NA	NA	NA	NA	NA	NA	NA	NA	NA	NA	NA	NA	NA	NA	NA
mRpS24	chr3R:19987349-19989364	-	NA	NA	NA	NA	NA	NA	NA	NA	NA	NA	NA	NA	NA	NA	NA	NA	NA	NA	NA	NA	NA	NA	NA	NA	NA	NA	NA	NA	NA	NA	-1.1397071556669995	NA	NA	NA	NA	NA	NA	NA	NA	NA	NA	NA	NA	NA	NA	NA	NA
CG8611	chrX:17307215-17316188	-	NA	NA	NA	NA	NA	NA	NA	NA	NA	NA	NA	NA	NA	NA	NA	NA	NA	NA	NA	NA	NA	NA	NA	NA	NA	NA	NA	NA	NA	NA	NA	NA	NA	NA	NA	NA	NA	NA	NA	NA	NA	NA	NA	NA	NA	NA	NA
CG3288	chr3L:20829244-20830296	-	NA	NA	NA	NA	NA	NA	NA	NA	NA	NA	NA	NA	NA	3.6382230523512389	NA	NA	NA	NA	NA	NA	NA	NA	NA	NA	NA	NA	NA	NA	NA	NA	NA	NA	NA	NA	NA	NA	NA	NA	NA	NA	NA	NA	NA	NA	NA	NA	NA
CG6689	chr3R:7042268-7045808	-	NA	NA	NA	NA	NA	NA	NA	NA	NA	NA	NA	NA	NA	NA	NA	NA	NA	NA	NA	NA	NA	NA	NA	NA	NA	NA	NA	NA	NA	NA	NA	NA	NA	NA	NA	NA	NA	NA	NA	NA	NA	NA	NA	NA	NA	NA	NA
CG1674	chr4:251355-266712	-	NA	NA	NA	NA	NA	NA	NA	NA	NA	NA	NA	NA	NA	NA	NA	NA	NA	NA	NA	NA	NA	NA	NA	NA	NA	-1.7539556922294124	NA	NA	NA	NA	NA	NA	NA	-1.576092651128947	NA	NA	NA	NA	NA	NA	NA	NA	NA	NA	NA	NA	NA
noncoding_10027	chr3L:1865339-1869694	-	NA	NA	NA	NA	NA	NA	NA	NA	NA	NA	NA	NA	NA	NA	NA	NA	NA	NA	NA	NA	NA	NA	NA	NA	NA	NA	NA	NA	NA	NA	NA	NA	NA	NA	NA	NA	NA	NA	NA	NA	-1.3149255522808956	NA	NA	NA	NA	NA	NA
He	chr2L:13972093-13973091	-	NA	NA	NA	NA	NA	NA	NA	-1.9607361200725402	NA	NA	NA	NA	NA	NA	NA	NA	NA	NA	NA	NA	-1.2700920662067918	NA	NA	NA	NA	-1.9548984875657751	-1.17107755666443	NA	NA	NA	NA	NA	NA	NA	-1.8107900916187218	-1.1537930667894367	-1.0712953921981831	NA	NA	NA	NA	NA	NA	NA	NA	NA	NA
sip2_CG9188	chr2L:6960376-6964206	-	NA	NA	NA	NA	NA	NA	NA	NA	NA	NA	NA	NA	NA	NA	NA	NA	NA	NA	NA	NA	NA	NA	NA	NA	NA	NA	NA	NA	NA	NA	NA	NA	NA	NA	NA	NA	NA	NA	NA	NA	NA	NA	NA	NA	NA	NA	NA
CG6639	chr2L:17452923-17474794	-	NA	-1.9737545444064242	NA	NA	NA	NA	NA	NA	NA	NA	NA	NA	NA	NA	NA	NA	NA	NA	NA	NA	NA	NA	NA	NA	NA	NA	NA	-1.5213597464239081	NA	NA	NA	NA	NA	NA	NA	NA	NA	NA	NA	NA	NA	NA	NA	NA	NA	NA	NA
noncoding_10733	chr3L:4861268-4898563	-	NA	NA	NA	NA	NA	NA	NA	NA	NA	NA	NA	NA	NA	NA	NA	NA	NA	NA	NA	NA	NA	NA	NA	NA	NA	NA	NA	NA	NA	NA	NA	NA	NA	NA	NA	NA	NA	NA	NA	NA	NA	NA	NA	NA	NA	NA	NA
gro	chr3R:21867385-21878056	-	NA	NA	NA	NA	NA	NA	NA	NA	NA	NA	NA	NA	NA	NA	NA	NA	NA	NA	NA	NA	NA	NA	NA	NA	NA	NA	NA	NA	NA	NA	NA	NA	NA	NA	NA	NA	NA	NA	NA	NA	NA	NA	NA	NA	NA	NA	NA
smt3	chr2L:6966676-6967751	-	NA	NA	NA	NA	NA	NA	NA	NA	NA	NA	NA	NA	NA	NA	NA	NA	NA	NA	NA	-1.4064962082870207	NA	NA	NA	NA	NA	NA	NA	NA	NA	NA	NA	NA	NA	NA	NA	NA	NA	NA	NA	NA	NA	NA	NA	NA	NA	NA	NA
Men	chr3R:8538622-8548267	-	NA	NA	NA	NA	NA	NA	NA	NA	NA	NA	NA	NA	NA	NA	NA	NA	NA	NA	NA	NA	NA	NA	NA	NA	NA	NA	NA	NA	NA	NA	NA	NA	NA	NA	NA	NA	NA	NA	NA	NA	NA	NA	NA	NA	NA	NA	NA
noncoding_25026	chrX:20913481-20915681	-	NA	NA	NA	NA	NA	NA	NA	NA	NA	NA	NA	NA	NA	NA	NA	NA	NA	NA	NA	NA	NA	NA	NA	NA	NA	NA	NA	NA	NA	NA	NA	NA	NA	NA	NA	NA	NA	NA	NA	NA	-20	NA	NA	NA	NA	NA	NA
CG13603	chr3R:19810933-19812333	-	NA	NA	NA	NA	NA	NA	NA	NA	NA	NA	NA	NA	NA	NA	NA	NA	NA	NA	NA	NA	NA	NA	NA	NA	NA	NA	NA	NA	NA	NA	NA	NA	NA	NA	NA	NA	NA	NA	NA	NA	NA	NA	NA	NA	NA	NA	NA
CG32055	chr3L:10211262-10218354	-	-1.7862137881961562	NA	-1.6522855086539285	-1.9128322617372646	NA	-5.3845493780658256	-2.9209157650230262	NA	NA	-3.6673358930791626	NA	NA	NA	NA	-1.9598206299728722	-2.2661378393814324	-2.6079306431784306	-1.9432320524611451	NA	NA	-1.6589021786271909	-2.2432737070505864	-1.3064063788150202	-1.0918934462366143	-6.349429887940766	NA	20	NA	-1.5476285469490885	NA	NA	-1.6155206675444493	-1.8650215509449288	NA	NA	NA	NA	-1.5257002593776601	-1.2156456783861564	-1.7613756791538253	NA	-1.38109509771624	-1.2914010133818008	-1.4202086936574734	-1.8406901700792202	-1.0915440603264257	-1.6853276301991273
brat	chr2L:19132306-19173715	-	NA	NA	NA	NA	NA	NA	NA	NA	NA	NA	NA	NA	NA	NA	NA	NA	NA	NA	NA	NA	NA	NA	NA	NA	NA	NA	NA	NA	NA	NA	NA	NA	NA	NA	NA	NA	NA	NA	NA	NA	NA	NA	NA	NA	NA	NA	NA
CG8451	chr2L:8198877-8205270	-	NA	NA	NA	NA	NA	NA	NA	NA	NA	NA	NA	NA	NA	NA	NA	NA	NA	NA	NA	NA	NA	NA	NA	NA	NA	NA	NA	NA	NA	NA	NA	NA	NA	NA	NA	NA	NA	NA	NA	NA	NA	NA	NA	NA	NA	NA	NA
Gadd45	chr2R:3136667-3138160	-	NA	NA	-1.0707813510065067	NA	NA	NA	NA	NA	NA	NA	NA	NA	NA	NA	NA	NA	NA	NA	NA	2.2913868922088061	1.0354766057213403	NA	1.1258821523235634	NA	NA	1.9898694699386246	2.0363552131402707	1.2114061159903264	1.3542577148180044	1.1470874001936853	1.0795116650859911	NA	NA	1.4175628390094135	NA	NA	NA	NA	1.4950955173915934	NA	NA	1.2750675601307209	1.120175818957164	1.0999606700294862	NA	NA	NA
CG15040	chrX:18500642-18506618	-	NA	NA	NA	NA	NA	NA	NA	NA	NA	NA	NA	NA	NA	NA	NA	NA	NA	NA	NA	NA	NA	NA	NA	NA	NA	NA	NA	NA	NA	NA	NA	NA	NA	NA	NA	NA	NA	NA	NA	NA	NA	NA	NA	NA	NA	NA	NA
PGRP-SC2	chr2R:4604471-4605026	-	-1.1953545060108146	NA	NA	NA	NA	NA	NA	NA	NA	NA	NA	NA	NA	NA	NA	NA	NA	NA	NA	NA	NA	NA	NA	NA	-2.644855713946896	NA	NA	NA	NA	NA	NA	NA	NA	NA	NA	NA	NA	NA	NA	NA	NA	NA	NA	NA	NA	NA	NA
CG33230	chr3L:1618391-1629298	-	NA	NA	NA	NA	NA	NA	NA	NA	NA	NA	NA	NA	NA	NA	NA	NA	NA	NA	NA	1.4384393669743503	NA	NA	NA	NA	NA	1.9339555339352295	1.0874765537803015	NA	NA	NA	NA	NA	NA	NA	NA	NA	NA	NA	NA	NA	NA	NA	NA	NA	NA	NA	NA
Bin1	chr3R:12006741-12023357	-	NA	NA	NA	NA	NA	NA	NA	NA	NA	NA	NA	NA	NA	NA	NA	NA	NA	NA	NA	1.5188677781295405	NA	NA	NA	NA	NA	1.7972966783880131	NA	1.0823723621221049	NA	NA	NA	NA	NA	NA	NA	NA	NA	NA	1.5171151694124789	NA	NA	NA	NA	1.1247892548794929	NA	NA	NA
LD10401	chr3R:19004338-19047761	-	NA	NA	NA	NA	NA	NA	NA	NA	NA	NA	NA	NA	NA	NA	NA	NA	NA	NA	NA	NA	NA	NA	NA	NA	NA	NA	NA	NA	NA	NA	NA	NA	NA	NA	NA	NA	NA	NA	NA	NA	NA	NA	NA	NA	NA	NA	NA
Ptp4E	chrX:4833133-4849958	-	NA	NA	NA	NA	NA	NA	NA	NA	NA	NA	NA	NA	NA	NA	NA	NA	NA	NA	NA	NA	NA	NA	NA	NA	NA	NA	NA	NA	NA	NA	NA	NA	NA	NA	NA	NA	NA	NA	NA	NA	NA	NA	NA	NA	NA	NA	NA
Not1	chr2R:5455001-5472050	-	NA	NA	NA	NA	NA	NA	NA	NA	NA	NA	NA	NA	NA	NA	NA	NA	NA	NA	NA	NA	NA	NA	NA	NA	NA	NA	NA	NA	NA	NA	NA	NA	NA	NA	NA	NA	NA	NA	NA	NA	NA	NA	NA	NA	NA	NA	NA
CG12455	chr2L:16231476-16240673	-	NA	NA	NA	NA	NA	NA	NA	NA	NA	NA	NA	NA	NA	NA	NA	NA	NA	NA	NA	3.4917557520868931	NA	NA	NA	NA	NA	NA	NA	NA	NA	NA	NA	NA	NA	NA	NA	NA	NA	NA	NA	NA	NA	NA	NA	NA	NA	NA	NA
CG17181	chr3L:582820-589655	-	NA	NA	NA	NA	NA	NA	NA	NA	NA	NA	NA	NA	NA	NA	NA	NA	NA	NA	NA	NA	NA	NA	NA	NA	NA	NA	NA	NA	NA	NA	NA	NA	NA	NA	NA	NA	NA	NA	NA	NA	NA	NA	NA	NA	NA	NA	NA
CG11664	chrX:699885-778497	-	NA	NA	NA	NA	NA	NA	NA	NA	NA	NA	NA	NA	NA	NA	NA	NA	NA	NA	NA	NA	NA	NA	NA	NA	NA	NA	NA	NA	NA	NA	NA	NA	NA	NA	NA	NA	NA	NA	NA	NA	NA	NA	NA	NA	NA	NA	NA
CG2310	chr3R:25317188-25319327	-	NA	NA	NA	NA	NA	NA	NA	NA	NA	NA	-1.0398642655385366	NA	NA	NA	NA	NA	NA	NA	NA	NA	NA	NA	NA	NA	NA	-1.0451292982728304	NA	NA	NA	NA	NA	NA	NA	NA	NA	NA	NA	NA	NA	NA	NA	NA	NA	NA	NA	NA	NA
dM6a	chr3L:21500654-21515804	-	NA	NA	NA	NA	NA	NA	NA	NA	NA	NA	NA	NA	NA	NA	NA	NA	NA	NA	NA	NA	NA	NA	NA	NA	NA	NA	NA	NA	NA	NA	NA	NA	NA	NA	NA	NA	NA	NA	NA	NA	NA	-1.0695157770520971	NA	NA	NA	NA	NA
VAChT	chr3R:14531173-14556916	-	NA	NA	NA	NA	NA	NA	NA	NA	NA	NA	NA	NA	NA	NA	NA	NA	NA	NA	NA	NA	NA	NA	NA	NA	NA	NA	NA	NA	NA	NA	NA	NA	NA	NA	NA	NA	NA	NA	NA	NA	NA	NA	NA	NA	NA	NA	NA
CG17922	chr2R:17579094-17584673	-	NA	NA	NA	NA	NA	NA	NA	NA	NA	NA	NA	NA	NA	NA	NA	NA	NA	NA	NA	2.5035091440040413	NA	NA	NA	NA	NA	NA	NA	NA	NA	NA	NA	NA	NA	NA	NA	NA	NA	NA	NA	NA	NA	NA	NA	NA	NA	NA	NA
pyx	chr3L:211635-223309	-	NA	NA	NA	NA	NA	NA	NA	NA	1.2189249910671249	NA	NA	NA	NA	NA	1.9299842802469673	NA	1.1430893879262745	1.0058805679801972	-1.0337767053610136	1.4707216966491095	NA	NA	NA	NA	NA	NA	NA	NA	NA	1.7754192305066059	NA	NA	NA	NA	NA	-1.0740842239822284	NA	NA	1.5619283895527776	NA	1.9792814595323236	1.3122977730727861	NA	NA	NA	NA	NA
Aats-leu	chr3L:4825766-4829073	-	NA	NA	NA	NA	NA	NA	NA	NA	NA	NA	NA	NA	NA	NA	NA	NA	NA	NA	NA	NA	NA	NA	NA	NA	NA	NA	NA	NA	NA	NA	NA	NA	NA	NA	NA	NA	NA	NA	NA	NA	NA	NA	NA	NA	NA	NA	NA
CG9555	chr2L:8991729-8993723	-	NA	NA	NA	NA	NA	NA	NA	NA	NA	NA	NA	NA	NA	2.1981249467941661	NA	NA	NA	NA	NA	NA	NA	NA	NA	NA	NA	NA	NA	NA	NA	NA	NA	NA	NA	NA	NA	NA	NA	NA	NA	NA	NA	NA	NA	NA	NA	NA	NA
CG8193	chr2R:4929754-4932327	-	NA	NA	NA	NA	NA	NA	NA	NA	NA	NA	NA	NA	NA	NA	NA	NA	NA	NA	NA	NA	NA	NA	NA	NA	NA	-1.9609795572069235	-1.3114178676257899	NA	NA	NA	NA	NA	NA	NA	NA	NA	NA	NA	NA	NA	NA	NA	NA	NA	NA	NA	1.1372826402614389
sgg	chrX:2527950-2572136	-	NA	NA	NA	NA	NA	NA	NA	NA	NA	NA	NA	NA	NA	NA	NA	NA	NA	NA	NA	NA	NA	NA	NA	NA	NA	NA	NA	NA	NA	NA	NA	NA	NA	NA	NA	NA	NA	NA	NA	NA	NA	NA	NA	NA	NA	NA	NA
Vha36	chr2R:11428921-11430003	-	NA	NA	NA	NA	NA	NA	NA	NA	NA	NA	NA	NA	NA	NA	NA	NA	NA	NA	NA	NA	NA	NA	NA	NA	NA	NA	NA	NA	NA	NA	NA	NA	NA	NA	NA	NA	NA	NA	NA	NA	NA	NA	NA	NA	NA	NA	NA
CG6680	chr3L:20309974-20313238	-	NA	NA	NA	NA	NA	NA	NA	NA	NA	NA	NA	NA	NA	NA	NA	NA	NA	NA	NA	NA	NA	NA	NA	NA	NA	-1.7268961400298035	-1.5513184563165778	NA	NA	NA	NA	NA	NA	-1.3822587637925041	NA	NA	NA	NA	NA	NA	NA	NA	NA	NA	NA	-1.2127906868021709	NA
CG14512	chr3R:24956771-24964295	-	NA	NA	NA	NA	NA	NA	NA	NA	-1.2619780551910686	NA	NA	NA	NA	NA	NA	NA	NA	NA	NA	NA	NA	NA	NA	-1.7204667191235563	NA	NA	NA	NA	NA	-1.6609756265993179	NA	NA	NA	NA	NA	NA	NA	1.0841004241689649	NA	NA	NA	NA	NA	NA	NA	NA	NA
CG12698	chrX:15900082-15902897	-	NA	NA	NA	NA	NA	NA	NA	NA	1.3765250234372064	NA	1.346076551239288	NA	NA	NA	NA	1.3331259441350387	NA	NA	NA	NA	NA	NA	NA	NA	NA	NA	NA	NA	NA	NA	NA	NA	NA	NA	NA	NA	NA	NA	NA	NA	NA	NA	NA	NA	NA	NA	NA
SP1070	chr2L:6972827-7009888	-	NA	NA	NA	NA	NA	NA	NA	NA	NA	NA	NA	NA	NA	NA	NA	NA	NA	NA	NA	NA	NA	NA	NA	NA	NA	NA	NA	NA	NA	NA	NA	NA	NA	NA	NA	NA	NA	NA	NA	NA	NA	NA	NA	NA	NA	NA	NA
CG11489	chr3L:22267103-22281356	-	NA	NA	NA	NA	NA	NA	NA	NA	NA	NA	NA	NA	NA	NA	NA	NA	NA	-1.120274916470404	NA	NA	NA	NA	NA	NA	NA	NA	NA	NA	NA	NA	-1.1250976768560803	NA	NA	NA	NA	NA	NA	NA	NA	-1.0043712850286231	NA	NA	NA	NA	NA	NA	NA
CG18631	chr2R:13429408-13434999	-	NA	NA	NA	NA	NA	NA	NA	NA	NA	NA	NA	NA	NA	2.0267147615732601	NA	NA	NA	NA	NA	2.8407754674796397	1.6280180079131295	NA	NA	NA	NA	NA	NA	1.0822259367013125	1.1094502252990985	NA	NA	NA	NA	NA	NA	NA	NA	NA	NA	NA	NA	NA	NA	NA	NA	NA	NA
Aldh-III	chr2R:3347727-3364667	-	NA	NA	NA	NA	NA	NA	NA	NA	NA	NA	NA	NA	NA	NA	NA	NA	NA	NA	NA	NA	NA	NA	NA	NA	NA	NA	NA	NA	NA	NA	-1.0350105716822375	NA	NA	NA	NA	NA	NA	NA	NA	NA	NA	NA	NA	NA	NA	NA	NA
Rgk1	chr2R:15198652-15212998	-	NA	NA	NA	NA	NA	NA	NA	NA	NA	NA	NA	NA	NA	NA	NA	NA	NA	NA	NA	NA	NA	NA	NA	NA	NA	-2.1460279786543448	-1.5134018628827903	NA	NA	NA	NA	NA	NA	NA	NA	NA	NA	NA	NA	NA	NA	NA	NA	NA	NA	NA	NA
CG18598	chr3R:14076370-14078467	-	NA	NA	NA	NA	NA	-1.538404263646703	-1.2981125574692123	NA	NA	-1.1282748107396903	NA	NA	NA	NA	NA	NA	-1.372613491424566	NA	NA	NA	NA	NA	NA	-1.0078824862240665	NA	NA	NA	NA	NA	NA	NA	NA	NA	NA	NA	NA	NA	NA	NA	NA	NA	NA	NA	NA	NA	NA	NA
Bet3	chr3L:9423413-9435365	-	NA	NA	NA	NA	NA	NA	NA	NA	NA	NA	NA	NA	NA	NA	NA	NA	NA	NA	NA	NA	NA	NA	NA	NA	NA	NA	NA	NA	NA	NA	NA	NA	NA	NA	NA	-1.0008612969659876	NA	NA	NA	NA	NA	NA	NA	NA	NA	NA	NA
CG13027	chr3L:16932145-16961831	-	NA	NA	NA	NA	NA	NA	NA	NA	NA	NA	NA	NA	NA	NA	NA	NA	NA	NA	NA	NA	NA	NA	NA	NA	NA	NA	NA	NA	NA	NA	NA	NA	NA	NA	NA	NA	NA	NA	NA	NA	NA	NA	NA	NA	NA	NA	NA
Rrp46	chr3R:6238978-6241766	-	NA	NA	NA	NA	NA	NA	NA	NA	NA	NA	NA	NA	NA	NA	NA	NA	NA	NA	NA	NA	NA	NA	NA	NA	NA	NA	NA	NA	NA	NA	NA	NA	NA	NA	NA	NA	NA	NA	NA	NA	NA	NA	NA	NA	NA	NA	NA
snoRNA:660	chr2R:16831448-16834020	-	NA	-20	NA	NA	NA	NA	NA	NA	NA	NA	-20	-20	NA	NA	NA	NA	NA	NA	NA	NA	NA	NA	NA	NA	NA	NA	NA	NA	NA	NA	NA	NA	NA	NA	NA	NA	NA	NA	NA	NA	NA	NA	NA	NA	NA	NA	NA
CG14630	chrX:924758-927198	-	NA	NA	NA	NA	NA	NA	NA	NA	NA	NA	NA	NA	NA	NA	NA	NA	NA	NA	NA	NA	NA	NA	NA	NA	NA	NA	NA	NA	1.8873920889999556	NA	NA	NA	NA	NA	NA	NA	NA	NA	NA	NA	NA	NA	NA	NA	NA	NA	NA
vas	chr2L:15061655-15074383	-	NA	NA	NA	NA	NA	NA	-1.9444274110817912	NA	NA	NA	NA	1.3594634656676128	NA	NA	NA	NA	NA	NA	NA	NA	NA	NA	NA	1.0977961641591409	NA	NA	NA	NA	NA	NA	NA	NA	-3.388217066098862	NA	NA	NA	NA	NA	1.5045737789937128	NA	20	-3.0510799905027599	NA	NA	NA	NA	NA
CG6073	chr3R:21996569-22014526	-	NA	NA	NA	NA	NA	NA	NA	NA	NA	NA	NA	NA	NA	NA	NA	NA	NA	NA	NA	NA	NA	NA	NA	NA	NA	NA	NA	NA	NA	NA	NA	NA	NA	NA	NA	NA	NA	NA	NA	NA	NA	NA	NA	NA	NA	NA	NA
CG13567	chr2R:19919057-19945128	-	NA	NA	NA	NA	NA	NA	NA	NA	NA	NA	NA	NA	NA	NA	NA	NA	NA	NA	NA	NA	NA	NA	NA	NA	NA	NA	NA	NA	NA	NA	NA	NA	NA	NA	NA	NA	NA	NA	NA	NA	NA	NA	NA	NA	NA	NA	NA
CheB38a	chr2L:20817768-20818533	-	NA	NA	NA	NA	NA	NA	NA	NA	NA	NA	NA	NA	NA	NA	NA	NA	NA	NA	NA	NA	NA	NA	NA	NA	NA	NA	NA	NA	NA	NA	NA	NA	NA	NA	NA	NA	NA	NA	NA	NA	NA	NA	NA	NA	NA	NA	NA
n-syb	chr3L:1630340-1637883	-	NA	NA	NA	NA	NA	NA	NA	NA	NA	NA	NA	NA	NA	NA	NA	NA	NA	NA	NA	NA	NA	NA	NA	NA	NA	NA	NA	NA	NA	NA	NA	NA	NA	NA	NA	NA	NA	NA	NA	NA	NA	NA	NA	NA	NA	NA	NA
Rbp1	chr3R:6610074-6614161	-	NA	NA	-1.1685789861259777	NA	NA	NA	NA	NA	NA	NA	NA	NA	NA	NA	NA	NA	NA	NA	NA	NA	NA	NA	NA	NA	NA	NA	NA	NA	NA	NA	NA	NA	NA	NA	NA	NA	NA	NA	NA	NA	NA	NA	NA	NA	NA	NA	NA
CG18662	chr2L:8977859-8984893	-	NA	NA	NA	NA	NA	NA	NA	NA	NA	NA	NA	NA	NA	NA	NA	NA	NA	NA	NA	NA	NA	NA	NA	NA	NA	NA	NA	NA	NA	NA	NA	NA	NA	NA	NA	NA	NA	NA	NA	NA	NA	NA	NA	NA	NA	NA	NA
ida	chr3L:3905282-3909937	-	NA	NA	NA	NA	NA	NA	NA	NA	NA	NA	NA	NA	NA	NA	NA	NA	NA	NA	NA	NA	-1.0591864743100892	NA	NA	NA	NA	NA	NA	NA	NA	NA	-1.1889055743441259	NA	NA	NA	NA	NA	NA	NA	NA	NA	NA	NA	NA	NA	NA	NA	NA
CycA	chr3L:11819740-11826701	-	NA	NA	NA	NA	NA	NA	NA	NA	NA	NA	NA	NA	NA	NA	NA	NA	NA	NA	NA	NA	NA	NA	NA	NA	NA	NA	NA	NA	NA	NA	NA	NA	NA	NA	NA	NA	NA	NA	NA	NA	NA	NA	NA	NA	NA	NA	NA
yellow-f2	chr3R:8819028-8821016	-	NA	NA	NA	NA	NA	NA	NA	NA	NA	NA	NA	NA	NA	NA	NA	NA	NA	NA	NA	NA	NA	NA	NA	NA	NA	NA	NA	NA	1.2934489739970163	NA	NA	NA	NA	NA	NA	NA	NA	NA	NA	NA	NA	NA	NA	NA	NA	NA	NA
Jon99Ci	chr3R:25750853-25752012	-	NA	NA	NA	NA	NA	NA	NA	NA	NA	NA	NA	NA	NA	NA	NA	NA	NA	NA	NA	NA	NA	NA	NA	NA	NA	NA	NA	NA	NA	NA	NA	NA	NA	NA	NA	NA	NA	NA	NA	NA	NA	NA	NA	NA	NA	NA	NA
snoRNA:Me28S-U1848	chr2R:10509110-10512013	-	NA	NA	NA	NA	NA	NA	NA	NA	NA	NA	NA	-20	NA	NA	NA	NA	NA	NA	NA	NA	NA	NA	NA	NA	NA	NA	NA	NA	NA	NA	NA	NA	NA	NA	NA	NA	NA	NA	NA	NA	NA	NA	NA	NA	NA	NA	NA
l(3)87Df	chr3R:8856630-8857663	-	NA	NA	NA	NA	NA	NA	NA	NA	NA	NA	NA	NA	NA	NA	NA	NA	NA	NA	NA	NA	NA	NA	NA	NA	NA	NA	NA	NA	NA	NA	NA	NA	NA	NA	NA	NA	NA	NA	NA	NA	NA	NA	1.1026525433247685	NA	NA	NA	NA
CG14686	chr3R:6605269-6606547	-	NA	NA	NA	NA	NA	NA	NA	NA	NA	NA	NA	NA	NA	NA	NA	NA	NA	NA	NA	NA	NA	NA	NA	NA	NA	NA	NA	NA	NA	NA	NA	NA	NA	NA	NA	NA	NA	NA	NA	NA	NA	NA	NA	NA	NA	NA	NA
Aplip1	chr3L:1196241-1199341	-	NA	2.5107608554501266	NA	NA	NA	NA	NA	NA	NA	NA	NA	NA	NA	NA	NA	NA	NA	NA	NA	NA	NA	NA	NA	NA	NA	NA	NA	NA	NA	NA	NA	NA	NA	NA	NA	NA	NA	NA	NA	NA	NA	NA	NA	NA	NA	NA	NA
LpR2	chr3R:21524426-21566267	-	NA	NA	NA	NA	NA	NA	NA	NA	NA	NA	NA	NA	NA	NA	NA	NA	NA	NA	NA	1.1801634727043859	NA	NA	NA	NA	NA	1.8680836052556695	NA	NA	NA	NA	NA	NA	NA	NA	NA	NA	NA	NA	NA	NA	NA	NA	NA	NA	NA	NA	NA
CG14104	chr3L:19798280-19800296	-	NA	NA	NA	NA	NA	NA	NA	NA	NA	NA	NA	NA	NA	NA	NA	NA	NA	NA	NA	NA	NA	NA	NA	NA	NA	NA	NA	NA	NA	NA	NA	NA	NA	NA	NA	-1.3917126800068613	NA	NA	NA	NA	NA	NA	NA	NA	NA	NA	NA
CG31686	chr2L:2242160-2245900	-	NA	NA	NA	NA	NA	NA	NA	NA	NA	NA	NA	NA	NA	NA	NA	NA	NA	NA	NA	NA	NA	NA	NA	NA	NA	NA	NA	NA	NA	NA	NA	NA	NA	NA	NA	NA	NA	NA	2.3670234872103553	NA	NA	NA	NA	NA	NA	NA	NA
CG33213	chr3R:23742630-23745167	-	NA	NA	NA	NA	NA	NA	NA	NA	NA	NA	NA	NA	NA	NA	NA	NA	NA	NA	NA	NA	NA	NA	NA	NA	NA	NA	NA	NA	NA	NA	NA	NA	NA	NA	NA	NA	NA	NA	NA	NA	NA	NA	NA	NA	NA	NA	NA
Gr32a	chr2L:11113928-11120357	-	NA	NA	NA	NA	NA	NA	NA	NA	NA	NA	NA	NA	NA	NA	NA	NA	NA	NA	NA	NA	NA	NA	NA	NA	NA	NA	NA	NA	NA	NA	NA	NA	NA	NA	NA	NA	NA	NA	NA	NA	NA	NA	NA	NA	NA	NA	NA
CG6550	chr2R:13307749-13315117	-	NA	NA	NA	NA	NA	NA	NA	NA	NA	NA	NA	NA	NA	NA	NA	NA	NA	NA	NA	NA	NA	NA	NA	NA	NA	NA	NA	NA	NA	NA	NA	NA	NA	NA	NA	NA	NA	NA	NA	NA	NA	NA	NA	NA	NA	NA	NA
CG11835	chr2L:560793-563181	-	NA	NA	NA	NA	NA	NA	NA	NA	NA	NA	NA	NA	NA	NA	NA	NA	NA	NA	NA	NA	NA	NA	NA	NA	NA	NA	NA	NA	NA	NA	NA	NA	NA	NA	NA	NA	NA	NA	NA	NA	NA	NA	NA	NA	NA	NA	NA
noncoding_14257	chr3L:22991365-23031379	-	NA	NA	NA	NA	NA	NA	NA	NA	NA	NA	NA	NA	NA	NA	NA	NA	NA	NA	NA	NA	NA	NA	NA	NA	NA	NA	NA	NA	NA	NA	NA	NA	NA	NA	NA	NA	NA	NA	NA	NA	NA	NA	NA	NA	NA	NA	NA
CG33096	chr3R:20923363-20927868	-	NA	NA	NA	NA	NA	NA	NA	NA	NA	NA	NA	NA	NA	NA	NA	NA	NA	NA	NA	NA	NA	NA	NA	NA	NA	NA	NA	NA	NA	NA	NA	NA	NA	NA	NA	NA	NA	NA	NA	NA	NA	NA	NA	NA	NA	NA	NA
MED21	chr3LHet:593049-602387	-	NA	1.3060889728025611	NA	NA	NA	NA	NA	-1.7061298431463157	NA	NA	NA	NA	NA	1.4586750573712031	NA	NA	NA	NA	-1.4214963382262	NA	NA	-1.1135302833920977	NA	NA	NA	NA	NA	-1.6402816181741795	NA	-1.6440455142242212	-1.340217876803443	1.1575653484493031	-1.3901098103984926	NA	-1.0606639135354352	NA	NA	NA	-2.3382856724557439	NA	NA	NA	-2.1009050142913694	NA	NA	-1.3068261202877443	1.1956815404202543
Gr59f	chr2R:19430000-19431451	-	NA	NA	NA	NA	NA	NA	NA	NA	NA	NA	NA	NA	NA	NA	NA	NA	NA	NA	NA	NA	NA	NA	NA	NA	NA	NA	NA	NA	NA	NA	NA	NA	NA	NA	NA	NA	NA	NA	NA	NA	NA	NA	NA	NA	NA	NA	NA
CG3358	chr2R:2810853-2859314	-	NA	NA	NA	NA	NA	NA	NA	NA	NA	NA	NA	NA	NA	NA	NA	NA	NA	NA	NA	NA	NA	NA	NA	NA	NA	NA	NA	NA	NA	NA	NA	NA	NA	NA	NA	NA	NA	NA	NA	NA	NA	NA	NA	NA	NA	NA	NA
CG12219	chrX:6193062-6195329	-	NA	NA	NA	NA	NA	NA	NA	NA	NA	NA	NA	NA	NA	NA	NA	NA	NA	NA	NA	NA	NA	NA	NA	NA	NA	NA	NA	NA	NA	NA	NA	NA	NA	NA	NA	NA	NA	NA	NA	NA	NA	NA	NA	NA	NA	NA	NA
CG16998	chr3L:7532159-7532936	-	NA	NA	NA	NA	NA	NA	NA	2.4675593755661627	NA	NA	NA	NA	NA	3.4550729081564109	NA	2.5504281128736399	NA	NA	NA	NA	NA	NA	NA	NA	NA	NA	NA	NA	2.2215713359099714	NA	NA	NA	2.1231080586861104	NA	NA	NA	NA	NA	NA	NA	NA	NA	NA	NA	NA	NA	NA
CG6543	chr2R:9737386-9741899	-	NA	NA	NA	NA	NA	NA	NA	NA	NA	NA	NA	NA	NA	NA	NA	NA	NA	NA	NA	NA	NA	NA	NA	NA	NA	-1.5155468978577264	NA	NA	NA	NA	NA	NA	NA	NA	NA	NA	NA	NA	NA	NA	NA	NA	NA	NA	NA	NA	NA
CG9172	chrX:15877806-15880843	-	NA	NA	NA	NA	NA	NA	NA	NA	NA	NA	NA	NA	NA	NA	NA	NA	NA	NA	NA	NA	NA	NA	NA	NA	NA	NA	NA	NA	NA	NA	NA	NA	NA	NA	NA	NA	NA	NA	NA	NA	NA	NA	NA	NA	NA	NA	NA
CalpB	chr3L:9881910-9887843	-	NA	NA	NA	NA	NA	NA	NA	NA	NA	NA	NA	NA	NA	NA	NA	NA	NA	NA	NA	NA	NA	NA	NA	NA	NA	NA	NA	NA	NA	NA	NA	NA	NA	NA	NA	NA	NA	NA	NA	NA	NA	NA	NA	NA	NA	NA	NA
colt	chr2L:2766219-2771938	-	NA	NA	NA	NA	NA	NA	NA	NA	NA	NA	NA	NA	NA	NA	-1.1185386764976519	-1.1036875386028075	NA	NA	NA	NA	NA	NA	NA	NA	NA	NA	NA	NA	NA	NA	NA	NA	NA	NA	NA	NA	NA	NA	NA	NA	NA	NA	NA	NA	NA	NA	NA
CG14958	chr3L:3189905-3192468	-	NA	NA	-4.2451884840076035	20	NA	-1.3347104657297526	-1.372954549372851	NA	NA	NA	NA	1.1073933276524279	NA	-2.7833889719759939	NA	NA	20	NA	NA	NA	NA	NA	1.3087017889919403	NA	NA	1.6685548241556638	NA	NA	NA	NA	NA	NA	NA	1.5667864459337335	NA	-1.2360328153320888	NA	NA	NA	NA	20	NA	-1.3947185418537533	NA	NA	NA	-1.1545499655827076
CG31840	chr2L:14023665-14024247	-	NA	NA	NA	NA	NA	NA	NA	NA	NA	NA	NA	NA	NA	NA	NA	3.7457547730204919	NA	NA	NA	NA	NA	NA	NA	NA	NA	NA	NA	NA	NA	NA	NA	NA	NA	NA	NA	NA	NA	NA	NA	NA	NA	NA	NA	NA	NA	NA	NA
cdc2rk	chr2R:5954150-5956228	-	NA	NA	NA	NA	NA	NA	NA	NA	NA	NA	NA	NA	NA	NA	NA	NA	NA	NA	NA	NA	NA	NA	NA	-1.2239821243053615	NA	-2.114618073664051	NA	NA	1.11310587177111	NA	NA	NA	NA	NA	-1.4882260743007867	NA	NA	NA	NA	NA	NA	NA	NA	NA	NA	NA	NA
CG17660	chr2L:1707044-1715909	-	NA	NA	NA	NA	NA	NA	NA	NA	NA	NA	NA	NA	NA	NA	NA	NA	NA	NA	NA	NA	NA	NA	NA	NA	NA	NA	NA	NA	NA	NA	NA	NA	NA	NA	NA	NA	NA	NA	NA	NA	NA	NA	NA	NA	NA	NA	NA
noncoding_16786	chr3R:10627410-10679631	-	NA	NA	NA	NA	NA	NA	NA	NA	NA	NA	NA	NA	NA	NA	NA	NA	NA	NA	NA	NA	NA	NA	NA	NA	NA	NA	NA	NA	NA	NA	NA	NA	NA	NA	NA	NA	NA	NA	NA	NA	NA	NA	NA	NA	NA	NA	NA
CG6129	chr3R:19944174-19955996	-	NA	NA	NA	NA	NA	NA	NA	NA	NA	NA	NA	NA	NA	2.5047590663508732	NA	NA	NA	NA	NA	NA	NA	NA	NA	NA	NA	NA	NA	NA	NA	NA	NA	NA	NA	NA	NA	NA	NA	NA	NA	NA	NA	NA	NA	NA	NA	NA	NA
Zn72D	chr3L:16098981-16105726	-	NA	NA	NA	NA	NA	NA	NA	NA	NA	NA	NA	NA	NA	NA	NA	NA	NA	NA	NA	NA	NA	NA	NA	NA	NA	NA	NA	NA	NA	NA	NA	NA	NA	NA	NA	NA	NA	NA	NA	NA	NA	NA	NA	NA	NA	NA	NA
CG10764	chr2R:13340885-13343234	-	NA	NA	NA	NA	NA	1.4378262586888784	NA	-1.6563517343330676	1.5645073547548622	NA	NA	NA	NA	1.5951300482562281	NA	1.0125816322378132	NA	NA	1.1911587417996052	NA	-1.5010509082012031	-1.3770398063626437	-2.092165584686847	NA	-1.1081838494402745	NA	NA	-1.5000781802844525	NA	-1.2222737782455628	NA	NA	-1.468648297018609	-2.1817330498320726	-1.8107051597934367	-2.0153350221620245	-1.9586354355020488	-1.0615498150662486	-1.2532256268128548	NA	NA	-1.5153141454955441	-1.5131148844932194	NA	-1.1375218599924346	NA	NA
CG15143	chr2L:17499219-17525584	-	NA	NA	NA	NA	NA	NA	NA	NA	NA	NA	NA	NA	NA	NA	NA	NA	NA	NA	NA	NA	NA	NA	NA	NA	NA	NA	NA	NA	NA	NA	NA	NA	NA	NA	NA	NA	NA	NA	NA	NA	NA	NA	NA	NA	NA	NA	NA
roX1	chrX:3752928-3756720	-	NA	NA	NA	NA	NA	NA	NA	NA	NA	NA	NA	NA	NA	NA	NA	NA	NA	NA	NA	NA	NA	NA	NA	NA	NA	NA	NA	NA	NA	NA	NA	NA	NA	NA	NA	NA	NA	1.0253599710141836	NA	NA	NA	NA	NA	NA	NA	NA	NA
Socs16D	chrX:17714801-17721668	-	NA	NA	NA	NA	NA	NA	NA	NA	NA	NA	NA	NA	NA	NA	NA	NA	NA	NA	NA	NA	NA	NA	NA	NA	NA	NA	NA	NA	NA	NA	NA	NA	NA	NA	NA	NA	NA	NA	NA	NA	NA	NA	NA	NA	NA	NA	NA
CG9008	chr2L:13746933-13780192	-	NA	NA	NA	NA	NA	NA	NA	NA	NA	NA	NA	NA	NA	NA	NA	NA	NA	NA	NA	NA	NA	NA	NA	NA	NA	NA	NA	NA	NA	NA	NA	NA	NA	NA	NA	NA	NA	NA	NA	NA	NA	NA	NA	NA	NA	NA	NA
tilB	chrX:21851540-21857283	-	1.3545089235007857	NA	NA	NA	1.2468398399542135	1.328323981902944	1.0603926571632232	NA	1.2264029336085485	NA	2.030791604153523	NA	NA	1.2454615337408099	1.074153499046804	NA	1.148141782792317	NA	1.0023523559176299	NA	NA	NA	NA	-1.6198856105833299	NA	NA	NA	1.0587419448366406	1.3607641490598514	1.8330027683219323	NA	NA	1.2950238580897695	NA	NA	NA	-1.2698491067423101	NA	NA	1.1761633474891657	1.2624405932669782	1.2859943188978513	1.0051574560223382	1.0758629290338544	-1.4714462576052607	1.3537231580782341	NA
noncoding_10535	chr3L:4103566-4122586	-	NA	NA	NA	-1.331365200713605	NA	NA	NA	NA	NA	NA	NA	NA	NA	NA	NA	NA	NA	NA	NA	NA	NA	NA	NA	NA	NA	NA	1.6493198797767972	NA	NA	NA	NA	NA	NA	NA	NA	NA	NA	1.121644764197183	NA	NA	NA	NA	NA	NA	NA	1.5028663604496675	NA
noncoding_9480	chr2RHet:1545334-1621705	-	NA	NA	NA	NA	NA	NA	NA	NA	NA	1.2537056052545563	NA	1.5367222560628655	NA	NA	NA	NA	NA	NA	NA	-3.3645472650803381	-2.7024363645875633	NA	NA	NA	NA	-5.6005202709453021	NA	NA	NA	NA	NA	NA	-2.5192357523461548	NA	NA	NA	NA	NA	NA	NA	NA	NA	NA	NA	NA	NA	1.3585896892324634
chr4_969126_969393.0	chr4:957467-980193	-	NA	NA	NA	NA	-20	NA	NA	NA	NA	NA	NA	NA	NA	NA	NA	NA	NA	NA	NA	NA	NA	NA	NA	NA	NA	NA	NA	NA	NA	NA	NA	NA	NA	NA	NA	NA	NA	NA	NA	NA	NA	NA	NA	NA	NA	NA	NA
CG6345	chr3R:6238978-6241766	-	NA	NA	NA	NA	NA	NA	NA	NA	NA	NA	NA	NA	NA	NA	NA	NA	NA	NA	NA	NA	NA	NA	NA	NA	NA	NA	NA	NA	NA	NA	NA	NA	NA	NA	NA	NA	NA	NA	NA	NA	NA	NA	NA	NA	NA	NA	NA
Dip3	chr2R:14015798-14022262	-	NA	NA	NA	NA	NA	NA	NA	NA	NA	NA	NA	NA	NA	NA	NA	NA	NA	1.3036186999496659	NA	NA	NA	NA	NA	NA	NA	NA	NA	NA	NA	NA	NA	NA	NA	NA	NA	NA	NA	NA	NA	NA	NA	NA	NA	NA	NA	NA	NA
Tk	chr3R:7819896-7831250	-	NA	NA	NA	NA	NA	NA	NA	NA	NA	NA	NA	NA	NA	NA	NA	1.1529493718325097	NA	NA	NA	NA	NA	NA	NA	NA	NA	NA	NA	NA	NA	NA	NA	1.2985364512436612	NA	NA	NA	NA	NA	NA	1.67755865984285	NA	NA	NA	NA	NA	NA	NA	NA
CG14818	chrX:1771315-1773982	-	NA	NA	NA	NA	NA	NA	NA	NA	NA	NA	NA	NA	NA	NA	NA	NA	NA	NA	NA	NA	NA	NA	NA	NA	NA	NA	NA	NA	NA	NA	-1.2174852688772702	NA	NA	NA	NA	NA	NA	NA	NA	NA	NA	NA	NA	NA	NA	NA	NA
CG32628	chrX:13576847-13612325	-	NA	NA	NA	NA	NA	-1.3432014003139856	NA	-1.4409351887132578	NA	NA	NA	NA	NA	NA	NA	NA	NA	NA	NA	NA	-2.9557590065881252	-2.068899773584961	NA	NA	NA	NA	NA	-2.7621606727308832	NA	-2.0976343619377924	NA	NA	NA	NA	NA	NA	NA	NA	-1.8707227153590906	NA	NA	NA	-1.6479173013273736	NA	NA	NA	NA
hoe2	chr2L:4933046-4936742	-	NA	NA	NA	NA	NA	NA	NA	NA	NA	NA	NA	NA	NA	NA	NA	NA	NA	NA	NA	NA	NA	NA	NA	NA	NA	NA	NA	NA	NA	NA	NA	NA	NA	NA	NA	NA	NA	NA	NA	NA	NA	NA	NA	NA	NA	NA	NA
Lsd-1	chr3R:19589566-19593174	-	NA	NA	NA	NA	NA	NA	NA	NA	NA	NA	NA	NA	NA	1.2043591059575609	NA	NA	NA	NA	NA	NA	NA	NA	NA	NA	NA	NA	NA	NA	NA	NA	NA	NA	NA	NA	NA	NA	NA	NA	NA	NA	NA	NA	NA	NA	NA	NA	NA
dob	chrX:14961035-14963522	-	NA	NA	NA	NA	NA	NA	NA	NA	NA	NA	NA	NA	NA	NA	NA	NA	NA	NA	NA	NA	NA	NA	NA	NA	NA	1.7321547439037928	NA	NA	NA	NA	NA	NA	NA	NA	NA	NA	NA	NA	NA	NA	NA	NA	NA	NA	1.1295754930391946	NA	NA
MED15	chr2L:460462-476230	-	NA	NA	NA	NA	NA	NA	NA	NA	NA	NA	NA	NA	NA	NA	NA	NA	NA	NA	NA	NA	NA	NA	NA	NA	NA	NA	NA	NA	NA	NA	NA	NA	NA	NA	NA	NA	NA	NA	NA	NA	NA	NA	NA	NA	NA	NA	NA
px	chr2R:18383309-18449711	-	NA	NA	NA	NA	NA	NA	NA	NA	NA	NA	NA	NA	NA	NA	NA	NA	NA	NA	NA	NA	NA	NA	NA	NA	NA	NA	NA	NA	NA	NA	NA	NA	NA	NA	NA	NA	NA	NA	NA	NA	NA	NA	NA	NA	NA	NA	NA
sti	chr3L:12497313-12507910	-	NA	NA	NA	NA	NA	NA	NA	NA	NA	NA	NA	NA	NA	NA	NA	NA	NA	NA	NA	NA	NA	NA	NA	NA	NA	NA	NA	NA	NA	NA	NA	NA	NA	NA	NA	NA	NA	NA	NA	NA	NA	NA	NA	NA	NA	NA	NA
ogre	chrX:6867650-6875944	-	NA	NA	NA	NA	-1.0209611966612266	NA	NA	NA	NA	NA	NA	NA	NA	NA	NA	-1.6544163514209478	NA	NA	NA	NA	NA	NA	NA	-1.4482560020403239	NA	NA	NA	NA	NA	NA	NA	NA	NA	NA	NA	NA	NA	NA	NA	NA	NA	NA	NA	NA	NA	NA	NA
comm	chr3L:15714702-15721654	-	NA	NA	NA	NA	NA	NA	NA	NA	NA	NA	NA	NA	NA	NA	NA	NA	NA	NA	NA	NA	NA	NA	NA	NA	NA	NA	NA	NA	NA	NA	NA	NA	NA	NA	NA	NA	NA	NA	NA	NA	NA	NA	NA	NA	NA	NA	NA
CG1529	chrX:20899673-20902997	-	NA	NA	NA	NA	NA	NA	NA	NA	NA	NA	NA	NA	NA	NA	NA	NA	NA	NA	NA	NA	NA	NA	NA	NA	NA	NA	NA	NA	NA	NA	NA	NA	NA	NA	NA	NA	NA	NA	NA	NA	NA	NA	NA	NA	NA	NA	NA
CG13326	chr2R:9016933-9019989	-	NA	NA	NA	NA	NA	NA	NA	NA	NA	NA	NA	NA	NA	NA	NA	NA	NA	NA	NA	NA	NA	NA	NA	NA	NA	NA	NA	NA	NA	NA	NA	NA	NA	NA	NA	NA	NA	NA	NA	NA	NA	NA	NA	NA	NA	NA	NA
Adar	chrX:1667652-1682104	-	NA	NA	NA	NA	NA	NA	NA	NA	NA	NA	NA	NA	NA	NA	NA	NA	NA	NA	NA	NA	NA	NA	NA	NA	NA	NA	NA	NA	NA	NA	NA	NA	NA	NA	NA	NA	NA	NA	NA	NA	NA	NA	NA	NA	NA	NA	NA
CG14718	chr3R:7526334-7528442	-	NA	NA	NA	NA	NA	NA	NA	NA	NA	NA	NA	NA	NA	NA	NA	NA	NA	NA	NA	NA	NA	NA	NA	NA	NA	NA	NA	NA	NA	NA	NA	NA	NA	NA	NA	NA	NA	NA	NA	NA	NA	NA	NA	NA	NA	NA	NA
noncoding_10153	chr3L:2466837-2504394	-	NA	NA	NA	NA	NA	NA	NA	NA	-1.8396756982041453	NA	NA	NA	NA	NA	NA	NA	NA	NA	NA	NA	NA	NA	NA	NA	NA	NA	NA	NA	NA	NA	NA	1.4372943713100379	NA	NA	NA	NA	NA	1.8124061345007592	NA	NA	NA	NA	NA	NA	NA	NA	NA
CG8654	chr2R:15866745-15872428	-	NA	NA	NA	NA	NA	NA	NA	NA	NA	NA	NA	NA	NA	NA	NA	NA	NA	NA	NA	NA	NA	NA	NA	NA	NA	2.3002979798923908	NA	NA	NA	NA	NA	NA	NA	NA	NA	NA	NA	NA	NA	NA	NA	2.3520990755255622	NA	NA	NA	NA	NA
CG42262	chrX:9762218-9765597	-	NA	NA	NA	NA	NA	NA	NA	NA	NA	NA	NA	NA	NA	NA	NA	NA	NA	NA	NA	NA	NA	NA	NA	NA	NA	6.0377779898110466	NA	NA	NA	NA	NA	NA	NA	NA	NA	NA	NA	NA	NA	NA	NA	NA	NA	NA	NA	NA	NA
CG14717	chr3R:7522230-7523384	-	NA	NA	NA	NA	1.8176413770467013	NA	NA	2.5879447991917717	NA	NA	1.8052862482216292	NA	NA	NA	NA	NA	NA	1.3996382807665353	1.6437960016522308	NA	NA	NA	NA	NA	NA	NA	NA	NA	NA	NA	NA	NA	NA	NA	NA	NA	NA	NA	NA	NA	NA	NA	NA	NA	NA	NA	NA
Ect3	chr3R:7819896-7831250	-	NA	NA	NA	NA	NA	NA	NA	NA	NA	NA	NA	NA	NA	NA	NA	NA	NA	NA	NA	1.7842337020695107	NA	NA	NA	NA	NA	2.6997782724740946	1.1543394498333115	NA	NA	NA	NA	NA	NA	NA	NA	NA	NA	NA	NA	NA	NA	1.6492140612900326	NA	NA	NA	NA	NA
CG2017	chr3R:1683734-1688215	-	NA	NA	NA	NA	NA	NA	NA	NA	NA	NA	NA	NA	NA	NA	NA	NA	NA	NA	NA	NA	NA	NA	NA	NA	NA	1.1382175670137724	1.1445998594588744	NA	NA	NA	NA	NA	NA	NA	NA	NA	NA	NA	NA	NA	NA	NA	NA	NA	NA	NA	NA
CG31051	chr3R:24312659-24346327	-	NA	NA	NA	NA	NA	NA	NA	NA	NA	NA	NA	NA	NA	NA	NA	NA	NA	NA	NA	NA	NA	NA	NA	NA	NA	NA	NA	NA	NA	NA	NA	NA	NA	NA	NA	NA	NA	NA	1.9283672138546171	NA	NA	NA	NA	NA	NA	NA	NA
nau	chr3R:19537213-19544079	-	NA	NA	NA	NA	NA	NA	NA	NA	NA	NA	NA	NA	NA	NA	NA	NA	NA	NA	NA	NA	NA	NA	NA	NA	NA	NA	NA	NA	NA	NA	NA	NA	NA	NA	NA	NA	NA	NA	NA	NA	NA	NA	NA	NA	NA	NA	NA
CG15185	chr3R:2353250-2354279	-	NA	NA	NA	NA	NA	NA	NA	NA	NA	NA	NA	NA	NA	NA	NA	NA	NA	NA	NA	NA	NA	NA	NA	NA	NA	NA	NA	NA	NA	NA	NA	NA	NA	NA	NA	NA	NA	NA	NA	NA	NA	NA	NA	NA	NA	NA	NA
Ard1	chr3L:9965342-9967123	-	NA	NA	NA	NA	NA	NA	NA	NA	NA	NA	NA	NA	NA	NA	NA	NA	NA	NA	NA	NA	NA	NA	NA	NA	NA	NA	NA	NA	NA	NA	NA	NA	NA	NA	NA	NA	NA	NA	NA	NA	NA	NA	NA	NA	NA	NA	NA
Wrinkled	chr3L:18160818-18178737	-	NA	NA	NA	NA	NA	NA	NA	NA	NA	NA	NA	NA	NA	NA	NA	NA	NA	NA	NA	2.9177196803353991	1.1920341704054491	NA	1.1186750614880683	NA	1.0632397226803585	2.8329617587703648	2.1416293205719756	1.3202304287760047	NA	NA	1.2419674987395868	NA	1.1437967468042685	1.4833897750793654	NA	NA	NA	1.1475625606174409	1.1517100554019244	NA	NA	NA	NA	NA	NA	1.5369445559812647	NA
CG32625	chrX:13650180-13650901	-	NA	NA	NA	NA	NA	NA	NA	NA	NA	NA	NA	NA	NA	NA	NA	NA	NA	NA	NA	NA	NA	NA	NA	NA	NA	1.7682478103769383	NA	NA	NA	NA	NA	NA	NA	NA	NA	NA	NA	NA	NA	NA	NA	NA	NA	NA	NA	NA	NA
Bj1	chr3L:5916728-5925873	-	NA	NA	NA	NA	NA	NA	NA	NA	NA	NA	NA	NA	NA	NA	NA	NA	NA	NA	NA	NA	NA	NA	NA	NA	NA	NA	NA	NA	NA	NA	NA	NA	NA	NA	NA	NA	NA	NA	NA	NA	NA	NA	NA	NA	NA	NA	NA
CG14210	chrX:19510109-19512562	-	NA	NA	NA	NA	NA	NA	NA	NA	NA	NA	NA	NA	NA	NA	NA	NA	NA	NA	NA	NA	NA	NA	NA	NA	NA	NA	NA	NA	NA	NA	NA	NA	NA	NA	NA	NA	NA	NA	NA	NA	NA	NA	NA	NA	NA	NA	NA
noncoding_11709	chr3L:9676675-9693581	-	NA	NA	NA	NA	NA	NA	NA	NA	NA	NA	NA	NA	NA	NA	NA	NA	NA	NA	NA	NA	NA	NA	NA	NA	NA	NA	NA	NA	NA	NA	NA	NA	NA	NA	NA	NA	NA	NA	NA	NA	NA	NA	NA	NA	NA	NA	NA
tws	chr3R:5951854-5965719	-	NA	NA	NA	NA	NA	NA	NA	NA	NA	NA	NA	NA	NA	NA	NA	NA	NA	NA	NA	NA	NA	NA	NA	NA	NA	NA	NA	NA	NA	NA	NA	NA	NA	NA	NA	NA	NA	NA	NA	NA	NA	NA	NA	NA	NA	NA	NA
CG33301	chr2L:10049479-10055995	-	NA	NA	NA	NA	NA	NA	NA	NA	NA	NA	NA	NA	NA	NA	NA	NA	NA	NA	NA	NA	NA	NA	NA	NA	NA	NA	NA	NA	NA	NA	NA	NA	NA	NA	NA	NA	NA	NA	NA	NA	NA	NA	NA	NA	NA	NA	NA
CG11320	chr2L:6617130-6621708	-	NA	NA	NA	NA	NA	NA	NA	NA	NA	NA	NA	NA	NA	NA	NA	NA	NA	NA	NA	6.6943838139529444	NA	NA	NA	NA	NA	NA	NA	NA	NA	NA	NA	NA	NA	NA	NA	NA	NA	NA	NA	NA	NA	NA	NA	NA	NA	NA	NA
r-l	chr3R:16890834-16899205	-	NA	NA	NA	NA	NA	NA	NA	NA	-1.1037804333529322	NA	NA	NA	NA	NA	NA	NA	NA	NA	NA	NA	NA	NA	NA	NA	NA	NA	NA	NA	NA	NA	NA	NA	NA	NA	NA	NA	NA	NA	NA	NA	NA	NA	-1.1204751239923603	NA	NA	-1.2733270365912117	NA
CG31091	chr3R:21725624-21727955	-	NA	NA	NA	NA	NA	NA	NA	NA	NA	NA	NA	NA	NA	NA	NA	NA	NA	NA	NA	NA	NA	NA	NA	NA	NA	NA	NA	NA	NA	NA	NA	NA	NA	NA	NA	NA	NA	NA	NA	NA	NA	NA	NA	NA	NA	NA	NA
rno	chr3L:188257-198690	-	NA	NA	NA	NA	NA	NA	NA	NA	NA	NA	NA	NA	NA	NA	NA	NA	NA	NA	NA	NA	NA	NA	NA	NA	NA	NA	NA	NA	NA	NA	NA	NA	NA	NA	NA	NA	NA	NA	NA	NA	NA	NA	NA	NA	NA	NA	NA
CG32407	chr3L:5915147-5916670	-	NA	NA	NA	NA	NA	NA	NA	NA	NA	NA	NA	NA	NA	NA	NA	NA	NA	NA	NA	NA	NA	NA	NA	NA	NA	NA	NA	NA	NA	NA	NA	NA	NA	NA	NA	NA	NA	NA	NA	NA	NA	NA	NA	NA	NA	NA	NA
CG4629	chr2L:1080883-1102506	-	NA	NA	NA	NA	NA	NA	NA	NA	NA	NA	NA	NA	NA	NA	NA	NA	NA	NA	NA	NA	NA	NA	NA	NA	NA	1.3534786009992281	NA	NA	NA	NA	NA	NA	NA	NA	NA	NA	NA	NA	NA	NA	NA	NA	NA	NA	NA	NA	NA
Npc2g	chr3R:26570325-26570983	-	NA	NA	NA	NA	NA	NA	NA	NA	NA	NA	NA	NA	NA	NA	NA	NA	NA	NA	NA	NA	NA	NA	NA	NA	NA	1.8969314643568116	NA	NA	NA	NA	NA	NA	NA	NA	NA	NA	NA	NA	NA	NA	NA	NA	NA	NA	NA	NA	NA
CG30490	chr2R:7003819-7007201	-	NA	3.5400987959116534	NA	NA	NA	NA	NA	NA	NA	NA	NA	NA	NA	NA	NA	NA	NA	NA	NA	NA	NA	NA	NA	NA	NA	NA	NA	NA	NA	NA	NA	NA	NA	NA	NA	NA	NA	NA	NA	NA	NA	NA	NA	NA	NA	NA	NA
CG2493	chr2L:20459285-20463449	-	NA	NA	NA	NA	NA	NA	NA	NA	NA	NA	NA	NA	NA	NA	NA	NA	NA	NA	NA	NA	NA	NA	NA	NA	NA	NA	NA	NA	NA	NA	NA	NA	NA	NA	NA	NA	NA	NA	NA	NA	NA	NA	NA	NA	NA	-1.2163714055066599	NA
CG30007	chr2R:5779432-5786018	-	NA	NA	NA	NA	NA	NA	NA	NA	NA	NA	NA	NA	NA	NA	NA	NA	NA	NA	NA	NA	NA	NA	NA	NA	NA	NA	NA	NA	NA	NA	NA	NA	NA	NA	NA	NA	NA	NA	NA	NA	NA	NA	NA	NA	NA	NA	NA
CG32536	chrX:19167379-19170905	-	NA	NA	NA	NA	NA	NA	NA	NA	-1.5873542720659621	NA	NA	NA	NA	NA	NA	NA	NA	NA	-1.6068747470012827	NA	NA	NA	NA	NA	NA	NA	NA	NA	NA	NA	NA	NA	NA	NA	NA	NA	NA	NA	NA	NA	NA	NA	NA	NA	NA	NA	NA
enok	chr2R:19986623-20001849	-	NA	NA	NA	NA	NA	NA	NA	NA	NA	NA	NA	NA	NA	NA	NA	NA	NA	NA	NA	NA	NA	NA	NA	NA	NA	NA	NA	NA	NA	NA	NA	NA	NA	NA	NA	NA	NA	NA	NA	NA	NA	NA	NA	NA	NA	NA	NA
inaF-A	chrX:11618234-11630650	-	NA	NA	NA	NA	NA	NA	NA	NA	NA	NA	NA	NA	NA	NA	NA	NA	NA	NA	NA	NA	NA	NA	NA	NA	NA	NA	NA	NA	NA	NA	NA	NA	NA	NA	NA	NA	NA	NA	NA	NA	NA	NA	NA	NA	NA	NA	NA
chr3L_21058978_21059336.0	chr3L:21027616-21068544	-	NA	NA	NA	NA	NA	NA	NA	NA	NA	NA	NA	NA	NA	NA	NA	NA	NA	NA	NA	NA	NA	NA	NA	NA	NA	NA	NA	NA	NA	NA	NA	NA	NA	NA	NA	NA	NA	NA	NA	NA	NA	NA	NA	NA	NA	NA	NA
Prp8	chr2R:8040458-8050545	-	NA	NA	NA	NA	NA	NA	NA	NA	NA	NA	NA	NA	NA	NA	NA	NA	NA	NA	NA	NA	NA	NA	NA	NA	NA	-1.8205130458740679	NA	NA	NA	NA	NA	NA	NA	NA	NA	NA	NA	NA	NA	NA	NA	NA	NA	NA	NA	NA	NA
CG15449	chrX:20906421-20912308	-	NA	NA	NA	NA	NA	NA	NA	NA	NA	NA	NA	NA	NA	2.6541196789715169	NA	NA	NA	NA	NA	NA	NA	NA	NA	NA	NA	NA	NA	NA	NA	1.5300590347693184	1.4877763231384318	NA	NA	NA	NA	NA	NA	NA	NA	NA	NA	NA	NA	NA	NA	NA	NA
Pkc98E	chr3R:24864835-24874908	-	NA	NA	NA	NA	NA	NA	NA	NA	NA	NA	NA	NA	NA	NA	NA	NA	NA	NA	NA	NA	NA	NA	NA	NA	NA	NA	NA	NA	NA	NA	NA	NA	NA	NA	NA	NA	NA	NA	NA	NA	NA	NA	NA	NA	NA	NA	NA
CG4221	chr3R:11746576-11759456	-	NA	NA	NA	NA	NA	NA	NA	NA	NA	NA	NA	NA	NA	NA	NA	NA	NA	NA	NA	NA	NA	NA	NA	NA	NA	NA	NA	NA	NA	NA	NA	NA	NA	NA	NA	NA	NA	NA	NA	NA	NA	NA	NA	NA	NA	NA	NA
CG10928	chr3R:3631716-3635710	-	NA	NA	NA	NA	NA	NA	NA	NA	NA	NA	NA	NA	NA	NA	NA	NA	NA	NA	NA	NA	NA	NA	NA	NA	NA	NA	NA	NA	NA	NA	NA	NA	NA	NA	NA	NA	NA	NA	NA	NA	NA	NA	NA	NA	NA	-20	NA
CG17082	chr2R:631819-645618	-	NA	NA	NA	NA	NA	NA	NA	NA	NA	NA	NA	NA	NA	NA	NA	NA	NA	NA	NA	NA	NA	NA	NA	NA	NA	NA	NA	NA	NA	NA	NA	NA	NA	NA	NA	NA	NA	NA	NA	NA	NA	NA	NA	NA	NA	NA	NA
noncoding_6967	chr2R:11105792-11129091	-	NA	NA	NA	NA	NA	NA	NA	NA	NA	NA	NA	NA	NA	NA	NA	NA	NA	NA	NA	NA	NA	NA	NA	NA	NA	NA	NA	NA	NA	NA	NA	NA	NA	NA	NA	NA	NA	NA	NA	NA	NA	NA	NA	NA	NA	NA	NA
Stim	chrX:15819088-15838772	-	NA	NA	NA	NA	NA	NA	NA	NA	NA	NA	NA	NA	NA	NA	NA	NA	NA	NA	NA	NA	NA	NA	NA	NA	NA	NA	NA	NA	NA	NA	NA	NA	NA	NA	NA	NA	NA	NA	NA	NA	NA	NA	NA	NA	NA	NA	NA
CG15459	chrX:20256953-20292066	-	NA	NA	NA	NA	NA	NA	NA	NA	NA	NA	NA	NA	NA	NA	NA	NA	NA	NA	NA	NA	NA	NA	NA	NA	NA	NA	NA	NA	NA	NA	NA	NA	NA	NA	NA	NA	NA	NA	NA	NA	NA	NA	NA	NA	NA	NA	NA
CG7791	chr2R:1645035-1648015	-	NA	NA	NA	NA	NA	NA	NA	NA	NA	NA	NA	NA	NA	NA	NA	NA	NA	NA	NA	NA	NA	NA	NA	NA	NA	NA	NA	NA	NA	NA	NA	NA	NA	NA	NA	NA	NA	NA	NA	NA	NA	NA	NA	NA	NA	NA	NA
noncoding_5956	chr2R:6870244-6987623	-	NA	NA	NA	NA	NA	NA	NA	NA	NA	NA	1.214047175910369	NA	NA	NA	NA	1.0522238705397595	NA	NA	NA	NA	NA	NA	NA	NA	NA	NA	NA	NA	NA	NA	NA	NA	NA	NA	NA	NA	NA	NA	NA	NA	NA	NA	NA	NA	NA	NA	NA
CG34187	chr2R:11180438-11182593	-	NA	NA	NA	NA	NA	NA	NA	NA	NA	NA	NA	NA	NA	NA	NA	NA	NA	NA	NA	NA	NA	NA	NA	NA	NA	NA	NA	NA	1.4350684515417114	NA	NA	NA	NA	NA	NA	NA	NA	NA	NA	NA	NA	NA	NA	NA	NA	NA	NA
Smr	chrX:12580030-12636476	-	NA	NA	NA	NA	NA	NA	NA	NA	NA	NA	NA	NA	NA	NA	NA	NA	NA	NA	NA	NA	NA	NA	NA	NA	NA	NA	NA	NA	NA	NA	NA	NA	NA	NA	NA	NA	NA	NA	NA	NA	NA	NA	NA	NA	NA	NA	NA
CG30424	chr2R:20852788-20854839	-	NA	NA	NA	NA	NA	NA	NA	NA	NA	NA	NA	NA	NA	NA	NA	NA	NA	NA	NA	NA	NA	NA	NA	NA	NA	2.8799689029985887	NA	NA	2.8643120685912322	NA	NA	NA	NA	NA	NA	NA	NA	NA	NA	NA	NA	NA	NA	NA	NA	NA	NA
CG11155	chr4:1146992-1158331	-	NA	NA	NA	NA	NA	NA	NA	NA	NA	NA	NA	NA	NA	1.0194384160783139	NA	NA	NA	NA	NA	NA	NA	NA	NA	NA	NA	-1.2628150102233522	-1.1199038751296344	NA	NA	-1.1925370757436069	-1.0932994491493382	NA	NA	NA	-1.584322136690693	NA	NA	NA	NA	NA	NA	NA	-1.5688916124019761	NA	NA	NA	NA
CG41378	chr2RHet:1545334-1621705	-	NA	-1.7848819865761965	NA	NA	NA	NA	NA	NA	-1.0849877911954198	NA	NA	NA	NA	NA	NA	NA	NA	NA	NA	NA	NA	NA	NA	NA	NA	NA	NA	NA	NA	NA	NA	NA	NA	-1.0177028927049852	-1.2063240070059167	NA	NA	NA	NA	NA	NA	NA	NA	NA	NA	NA	NA
MED31	chr3R:467662-471380	-	NA	NA	NA	NA	NA	NA	NA	NA	NA	NA	NA	NA	NA	NA	NA	NA	NA	NA	NA	NA	NA	NA	NA	NA	NA	NA	NA	NA	NA	NA	NA	NA	NA	NA	NA	NA	NA	NA	NA	NA	NA	NA	NA	NA	NA	NA	NA
CG7376	chr3L:6167343-6174968	-	NA	NA	NA	NA	NA	NA	NA	1.0614184219419358	NA	NA	NA	NA	NA	NA	NA	NA	NA	NA	NA	NA	NA	1.0213765698751935	1.1250926690126997	NA	NA	1.2141283232223543	NA	NA	NA	NA	NA	NA	NA	NA	NA	NA	NA	NA	NA	NA	NA	NA	NA	NA	NA	NA	NA
Ir75d	chr3L:18898473-18907250	-	NA	NA	NA	NA	NA	NA	NA	NA	NA	NA	NA	NA	NA	NA	1.3076277902960929	NA	NA	NA	NA	NA	NA	NA	NA	NA	NA	NA	NA	NA	NA	NA	NA	NA	NA	NA	NA	NA	NA	NA	NA	NA	NA	NA	NA	NA	NA	NA	NA
chr2L_4000014_4000798.0	chr2L:4000013-4000798	-	NA	NA	NA	NA	NA	NA	NA	NA	NA	NA	NA	NA	NA	NA	NA	NA	NA	NA	NA	NA	NA	NA	NA	NA	NA	NA	NA	NA	NA	NA	NA	NA	NA	NA	NA	NA	NA	NA	NA	NA	NA	NA	NA	NA	NA	NA	NA
Dscam	chr2R:3207058-3269374	-	NA	1.0107522228970007	NA	NA	NA	NA	NA	NA	NA	NA	NA	NA	NA	NA	NA	NA	NA	NA	NA	1.3246876716745515	NA	NA	NA	NA	NA	NA	NA	NA	NA	NA	NA	NA	NA	NA	NA	NA	NA	NA	NA	NA	NA	NA	NA	NA	NA	NA	NA
Ubp64E	chr3L:5745995-5754987	-	NA	NA	NA	NA	NA	NA	NA	NA	NA	NA	NA	NA	NA	NA	NA	NA	NA	NA	NA	NA	NA	NA	NA	NA	NA	NA	NA	NA	NA	NA	NA	NA	NA	NA	NA	NA	NA	NA	NA	NA	NA	NA	NA	NA	NA	NA	NA
stc	chr2L:15113448-15118096	-	NA	NA	NA	NA	NA	NA	NA	NA	NA	NA	NA	NA	NA	NA	NA	NA	NA	NA	NA	NA	NA	NA	NA	NA	NA	NA	NA	NA	NA	NA	NA	NA	NA	NA	NA	NA	NA	NA	NA	NA	NA	NA	NA	NA	NA	NA	NA
RNaseMRP:RNA	chr3R:19548970-19578558	-	NA	NA	NA	NA	NA	NA	NA	NA	NA	NA	NA	NA	NA	NA	NA	NA	NA	NA	NA	NA	NA	NA	NA	NA	NA	NA	NA	NA	NA	NA	NA	NA	NA	NA	NA	NA	NA	NA	NA	NA	NA	NA	NA	NA	NA	NA	NA
CPTI	chr2R:6356072-6366198	-	NA	NA	NA	NA	NA	NA	NA	NA	NA	NA	NA	NA	NA	NA	NA	NA	NA	NA	NA	NA	NA	NA	NA	NA	NA	NA	NA	NA	NA	NA	NA	NA	NA	NA	NA	NA	NA	NA	NA	NA	NA	NA	NA	NA	NA	NA	NA
CG42527	chrX:1891619-1898128	-	NA	NA	NA	NA	NA	NA	NA	NA	NA	NA	NA	NA	NA	NA	NA	NA	NA	NA	NA	NA	NA	NA	NA	NA	NA	NA	NA	NA	NA	NA	NA	NA	NA	NA	NA	NA	NA	NA	NA	NA	NA	NA	NA	NA	NA	NA	NA
CG18815	chr3L:11621102-11623849	-	NA	NA	NA	NA	NA	NA	NA	NA	NA	NA	NA	NA	NA	NA	NA	NA	NA	NA	NA	NA	NA	NA	NA	NA	NA	-1.5991240347806335	NA	NA	NA	NA	NA	NA	NA	NA	NA	NA	NA	NA	NA	NA	NA	NA	NA	NA	NA	NA	NA
CG3117	chr2L:2845883-2847323	-	NA	NA	NA	NA	NA	NA	NA	NA	NA	NA	NA	NA	NA	NA	NA	NA	NA	NA	NA	NA	NA	NA	NA	NA	NA	NA	NA	NA	NA	NA	NA	NA	NA	NA	NA	NA	NA	NA	NA	NA	NA	NA	NA	NA	NA	-1.8985738910238878	NA
CG7806	chr2L:8311296-8319953	-	NA	1.0036769759803494	NA	NA	NA	NA	NA	NA	NA	NA	NA	NA	NA	NA	NA	NA	NA	NA	NA	NA	NA	NA	NA	NA	NA	NA	NA	NA	NA	NA	NA	NA	NA	NA	NA	NA	NA	NA	NA	NA	NA	NA	NA	NA	NA	NA	NA
CG17292	chr2L:8370403-8374258	-	NA	NA	NA	NA	NA	NA	NA	NA	NA	NA	NA	NA	NA	NA	NA	NA	NA	NA	NA	NA	NA	NA	NA	NA	NA	NA	NA	NA	NA	NA	NA	NA	NA	NA	NA	NA	NA	NA	NA	NA	NA	NA	NA	NA	1.1121472814791189	NA	NA
CG1161	chr3R:1180773-1182582	-	NA	NA	NA	NA	NA	NA	NA	NA	NA	NA	NA	NA	NA	NA	NA	NA	NA	NA	NA	NA	NA	NA	NA	NA	NA	NA	NA	NA	NA	NA	NA	NA	NA	NA	NA	NA	NA	NA	NA	NA	NA	NA	NA	NA	NA	NA	NA
ced-6	chr2R:5322170-5332441	-	NA	NA	NA	NA	NA	NA	NA	NA	NA	NA	NA	NA	NA	NA	NA	NA	NA	NA	NA	NA	NA	NA	NA	NA	NA	NA	NA	NA	NA	NA	NA	NA	NA	NA	NA	NA	NA	NA	NA	NA	NA	NA	NA	NA	NA	NA	NA
CG11875	chr3R:21073379-21074828	-	NA	NA	NA	NA	NA	NA	NA	NA	NA	NA	NA	NA	NA	NA	NA	NA	NA	NA	NA	NA	NA	NA	NA	NA	NA	NA	NA	NA	NA	NA	NA	NA	NA	-1.1455433881809831	NA	NA	NA	NA	NA	NA	NA	NA	NA	NA	NA	NA	NA
Dhc64C	chr3L:4806052-4825733	-	NA	NA	NA	NA	NA	NA	NA	NA	NA	NA	NA	NA	NA	NA	NA	NA	NA	NA	NA	NA	NA	NA	NA	NA	NA	NA	NA	NA	NA	NA	NA	NA	NA	NA	NA	NA	NA	NA	NA	NA	NA	NA	NA	NA	NA	NA	NA
CG31915	chr2L:5525895-5539204	-	NA	NA	NA	NA	NA	NA	NA	NA	NA	NA	NA	NA	NA	NA	NA	NA	NA	NA	NA	NA	NA	NA	NA	NA	NA	NA	NA	NA	NA	NA	NA	NA	NA	NA	NA	NA	NA	NA	NA	NA	NA	NA	NA	NA	NA	NA	NA
CG17374	chr3LHet:1135511-1145494	-	NA	NA	NA	NA	1.2647283762258588	NA	NA	NA	NA	NA	NA	NA	NA	NA	NA	1.0780175513470043	NA	NA	NA	NA	NA	NA	NA	NA	NA	NA	NA	NA	NA	NA	NA	NA	NA	NA	NA	NA	NA	NA	NA	NA	NA	NA	NA	NA	NA	NA	NA
CG9272	chr2L:20926304-20927907	-	NA	NA	NA	NA	NA	NA	NA	NA	NA	NA	NA	NA	NA	NA	NA	NA	NA	NA	NA	NA	NA	NA	NA	NA	NA	NA	NA	NA	NA	NA	NA	NA	NA	NA	NA	NA	NA	NA	NA	NA	NA	NA	NA	NA	NA	NA	NA
CG17514	chr2RHet:2775815-2821221	-	NA	NA	NA	NA	NA	NA	NA	NA	NA	NA	NA	NA	NA	NA	NA	NA	NA	NA	NA	NA	NA	NA	NA	NA	NA	NA	NA	NA	NA	-1.1925128518444095	NA	NA	NA	NA	NA	NA	NA	NA	NA	NA	NA	NA	-1.2356950928569299	-1.1148254330549079	-1.184056616254439	NA	NA
CG7757	chr3L:19875042-19906798	-	1.2855048265620486	1.4219969899550968	1.2709587940263107	1.2556616751969081	1.1852691866386349	1.3134691076829674	1.1898835621358512	1.02617088904739	1.3293328541911351	NA	NA	1.3578629376720175	NA	NA	1.2162760178316954	1.0963745406492376	1.1100260346899338	1.258157368109678	1.3098998614117392	1.0014433948220789	1.316893745186291	1.3206216453055069	1.4952431151415511	1.4848889113631334	1.525287222983406	1.866732452581525	1.2075496049517909	NA	1.2541764036590541	NA	1.0204126928396644	NA	NA	NA	1.1023180534676718	1.1988861950279983	1.1319031432586382	1.0467689855061741	1.3486174189687394	NA	1.4248430010384157	1.0309953552848476	NA	1.3520377556093917	1.5229820491589399	1.1214067750249208	NA
CG30105	chr2R:13478387-13480052	-	NA	NA	NA	NA	NA	NA	NA	NA	NA	NA	NA	NA	NA	NA	NA	NA	NA	NA	NA	NA	NA	NA	NA	NA	NA	NA	NA	NA	NA	NA	NA	NA	NA	NA	NA	NA	NA	NA	NA	NA	NA	NA	NA	NA	NA	NA	NA
CG6847	chrX:17805495-17818199	-	NA	NA	NA	NA	NA	NA	NA	NA	NA	NA	NA	NA	NA	NA	NA	NA	NA	NA	NA	NA	NA	NA	NA	NA	NA	1.87610815347153	NA	NA	NA	NA	NA	NA	NA	NA	NA	NA	NA	NA	NA	NA	NA	2.2472147356256551	NA	NA	NA	NA	NA
noncoding_11887	chr3L:10828627-10868844	-	NA	NA	NA	NA	NA	NA	NA	NA	NA	NA	NA	NA	NA	NA	NA	NA	NA	NA	NA	NA	NA	NA	NA	NA	NA	NA	NA	NA	NA	NA	NA	NA	NA	NA	NA	NA	NA	NA	NA	NA	NA	NA	NA	NA	NA	NA	NA
CG4585	chr2R:19750379-19752917	-	NA	NA	NA	NA	NA	NA	NA	NA	NA	NA	NA	NA	NA	NA	NA	NA	NA	NA	NA	NA	NA	NA	NA	NA	NA	NA	NA	NA	NA	NA	NA	NA	NA	NA	NA	NA	NA	NA	NA	NA	NA	NA	NA	NA	NA	NA	NA
CG7530	chr3R:10550469-10557425	-	NA	NA	NA	NA	NA	NA	NA	-1.3169100931159003	NA	NA	NA	NA	NA	NA	NA	NA	NA	NA	NA	-1.8321270734670663	NA	NA	NA	NA	NA	-1.7081005892991363	-1.4789964367862751	NA	NA	NA	-1.2916168723507839	NA	NA	NA	NA	NA	NA	NA	NA	NA	NA	NA	NA	NA	NA	NA	NA
Mct1	chrX:2083393-2108127	-	NA	NA	NA	NA	NA	NA	NA	NA	NA	NA	-1.1128406118609362	-1.1454003095135852	NA	NA	NA	-1.4091253928496257	NA	NA	NA	1.2605365379973923	NA	NA	NA	-1.1190685216558032	NA	NA	NA	NA	NA	NA	NA	NA	NA	1.0044313738512916	NA	NA	NA	NA	NA	NA	NA	NA	NA	NA	NA	NA	NA
CG31288	chr3R:21121849-21128066	-	NA	NA	NA	NA	NA	NA	NA	NA	NA	NA	NA	NA	NA	NA	NA	NA	NA	NA	NA	NA	NA	NA	NA	NA	NA	NA	NA	NA	NA	NA	NA	NA	NA	NA	NA	NA	NA	NA	NA	NA	NA	NA	NA	NA	NA	NA	NA
CG13843	chr3R:18413445-18439394	-	NA	NA	NA	NA	NA	NA	NA	NA	NA	NA	NA	NA	NA	NA	NA	NA	1.4991788001314168	NA	NA	NA	NA	NA	NA	NA	NA	NA	NA	NA	1.5311964865187	NA	NA	NA	NA	NA	NA	NA	NA	NA	NA	NA	NA	NA	NA	NA	NA	NA	NA
CkIIalpha	chr3L:23073683-23096734	-	NA	NA	NA	NA	NA	NA	NA	NA	NA	NA	NA	NA	NA	NA	NA	NA	NA	NA	NA	NA	NA	NA	NA	NA	NA	NA	NA	NA	NA	NA	NA	NA	NA	NA	NA	NA	-1.2692942700919621	NA	NA	NA	NA	NA	NA	NA	NA	NA	NA
CG34310	chr2L:6663937-6677606	-	NA	1.1681910668487947	NA	NA	NA	NA	NA	NA	NA	1.1416562371939256	NA	NA	NA	1.3159536252391255	NA	NA	NA	NA	1.3202510522520916	NA	NA	NA	1.3643335274446771	NA	NA	NA	NA	1.2962900419796102	1.0600734021822542	1.3077962208790526	1.2182780435287683	1.1082411211888727	1.43422549399955	NA	NA	NA	NA	NA	NA	NA	NA	NA	NA	1.3859479935158208	1.547790180648726	NA	NA
CG15745	chrX:13198914-13201427	-	NA	NA	NA	NA	NA	NA	NA	NA	NA	NA	NA	NA	NA	NA	NA	NA	NA	NA	NA	NA	NA	NA	NA	NA	NA	NA	NA	NA	NA	NA	NA	NA	NA	NA	NA	NA	NA	NA	NA	NA	NA	NA	NA	NA	NA	NA	NA
CG14867	chr3R:11200592-11208673	-	NA	NA	NA	NA	NA	NA	NA	NA	NA	NA	NA	NA	NA	NA	NA	NA	NA	NA	NA	NA	NA	NA	NA	NA	NA	NA	NA	NA	NA	NA	NA	NA	NA	NA	NA	NA	NA	NA	NA	NA	NA	NA	NA	NA	NA	NA	NA
CG12290	chr3R:22055973-22059070	-	NA	NA	NA	NA	NA	NA	NA	NA	NA	NA	NA	NA	NA	NA	NA	NA	NA	NA	NA	NA	NA	NA	NA	NA	NA	NA	NA	NA	NA	NA	NA	NA	NA	NA	NA	NA	NA	NA	NA	NA	NA	NA	NA	NA	NA	NA	NA
Csl4	chr2L:11122546-11130645	-	NA	NA	NA	NA	NA	NA	NA	NA	NA	NA	NA	NA	NA	NA	NA	NA	NA	NA	NA	NA	NA	NA	NA	NA	NA	NA	NA	NA	NA	NA	NA	NA	NA	NA	NA	NA	NA	NA	NA	NA	NA	NA	NA	NA	NA	NA	NA
CG4653	chrX:16590165-16605178	-	NA	NA	NA	NA	NA	NA	NA	NA	NA	NA	NA	NA	NA	NA	NA	NA	NA	NA	NA	NA	NA	NA	NA	NA	NA	NA	NA	NA	NA	NA	NA	NA	NA	NA	NA	NA	NA	NA	NA	NA	NA	NA	NA	NA	NA	NA	NA
S6k	chr3L:5791960-5806224	-	NA	NA	NA	NA	NA	NA	NA	NA	NA	NA	NA	NA	NA	NA	NA	NA	NA	NA	NA	NA	NA	NA	NA	NA	NA	NA	NA	NA	NA	NA	NA	NA	NA	NA	NA	NA	NA	NA	NA	NA	NA	NA	NA	NA	NA	NA	NA
CG42533	chr2L:7472504-7496423	-	NA	NA	NA	NA	NA	NA	NA	NA	NA	NA	NA	NA	NA	NA	NA	NA	NA	NA	NA	NA	NA	NA	NA	NA	NA	NA	NA	NA	NA	NA	NA	NA	NA	NA	NA	NA	NA	NA	NA	NA	NA	NA	-1.0228050351705937	NA	NA	NA	NA
bsk	chr2L:10247378-10250555	-	NA	NA	NA	NA	NA	NA	NA	NA	NA	NA	NA	NA	NA	NA	NA	NA	NA	NA	NA	NA	NA	NA	NA	NA	NA	NA	NA	NA	NA	NA	NA	NA	NA	NA	NA	NA	NA	NA	NA	NA	NA	NA	NA	NA	NA	NA	NA
noncoding_11966	chr3L:11170047-11190634	-	NA	NA	NA	NA	-20	NA	-20	NA	NA	NA	NA	-20	NA	NA	NA	NA	NA	NA	NA	NA	NA	NA	NA	NA	NA	NA	NA	NA	NA	NA	NA	-20	NA	NA	NA	NA	NA	NA	NA	-20	NA	NA	NA	NA	NA	NA	NA
C901	chrX:10824838-10861186	-	NA	NA	NA	NA	NA	NA	NA	NA	NA	NA	NA	NA	NA	NA	NA	NA	NA	NA	NA	NA	NA	NA	NA	NA	NA	NA	NA	NA	NA	NA	NA	NA	NA	NA	NA	NA	NA	NA	NA	NA	NA	NA	NA	NA	NA	NA	NA
CG11475	chr2R:17948369-17960948	-	NA	2.6033044259608329	NA	NA	NA	NA	NA	NA	NA	NA	NA	NA	NA	2.8282615182321358	NA	NA	NA	NA	NA	NA	2.7887613494936843	NA	NA	NA	NA	NA	NA	NA	NA	NA	NA	NA	NA	NA	NA	NA	NA	NA	NA	NA	NA	NA	NA	NA	NA	NA	NA
noncoding_21234	chrX:656465-660132	-	NA	2.4876399811956094	NA	NA	1.4283326621674597	2.5007034031948714	2.0612556228760881	NA	1.0513374365830597	NA	2.4509769058756676	1.3953906971792325	NA	NA	1.9496846624660606	1.4323111923894003	NA	-1.0557436950423744	1.1102013091367484	NA	NA	NA	1.6218279030854192	NA	NA	NA	-1.4750776702128838	-1.8183181450531534	NA	NA	-1.6389088164161385	1.6571465548868369	NA	NA	NA	-1.219683674193119	NA	-1.786441029278099	-1.1569368088875607	NA	1.632551804963414	NA	NA	NA	NA	NA	NA
CG17570	chr2L:20263894-20264299	-	NA	NA	NA	NA	NA	NA	NA	NA	NA	NA	NA	NA	NA	NA	NA	NA	NA	NA	NA	NA	NA	NA	NA	NA	NA	NA	NA	NA	NA	NA	NA	NA	NA	NA	NA	NA	NA	NA	NA	NA	NA	4.2995361671268579	NA	NA	NA	NA	NA
CG30387	chr2R:17183177-17199853	-	NA	NA	NA	NA	NA	NA	NA	NA	NA	NA	NA	NA	NA	NA	NA	NA	NA	NA	NA	NA	NA	NA	NA	NA	NA	NA	NA	NA	NA	NA	NA	NA	NA	NA	NA	NA	NA	NA	NA	NA	NA	NA	NA	NA	NA	NA	NA
noncoding_4181	chr2L:21310777-21320119	-	NA	NA	NA	NA	NA	NA	NA	NA	NA	NA	NA	NA	NA	1.5702332821896434	NA	NA	NA	NA	NA	NA	NA	NA	NA	NA	NA	NA	NA	NA	NA	NA	NA	NA	NA	NA	NA	NA	NA	NA	NA	NA	NA	NA	NA	NA	NA	NA	NA
Tpr2	chr2L:16491481-16507624	-	NA	NA	NA	NA	NA	NA	NA	NA	NA	NA	NA	NA	NA	NA	NA	NA	NA	NA	NA	NA	NA	NA	NA	NA	NA	NA	NA	NA	NA	NA	NA	NA	NA	NA	NA	NA	NA	NA	NA	NA	NA	NA	NA	NA	NA	NA	NA
CG14441	chrX:6593377-6613445	-	NA	NA	NA	NA	NA	NA	NA	1.1096862466309771	NA	NA	NA	NA	NA	NA	NA	NA	NA	NA	NA	1.5870945790409474	NA	NA	NA	NA	NA	NA	NA	NA	NA	NA	NA	NA	NA	1.0205937879895386	NA	NA	NA	NA	NA	NA	NA	NA	NA	NA	NA	NA	NA
Pvr	chr2L:8220979-8239875	-	NA	NA	NA	NA	NA	NA	NA	NA	NA	NA	NA	NA	NA	NA	NA	NA	NA	NA	NA	-1.0705263581333977	NA	NA	NA	NA	NA	-1.8943261654494452	-1.2194721500204402	NA	NA	NA	NA	NA	NA	NA	NA	NA	NA	NA	NA	NA	NA	NA	NA	NA	NA	NA	NA
mop	chr3L:14762423-14769334	-	NA	NA	NA	NA	NA	NA	NA	NA	NA	NA	NA	NA	NA	NA	NA	NA	NA	NA	NA	NA	NA	NA	NA	NA	NA	NA	NA	NA	NA	NA	NA	NA	NA	NA	NA	NA	NA	NA	NA	NA	NA	NA	NA	NA	NA	NA	NA
CG14803	chrX:1756041-1767803	-	NA	NA	NA	NA	NA	NA	NA	NA	NA	NA	NA	NA	NA	NA	NA	NA	NA	NA	NA	NA	NA	NA	NA	NA	NA	NA	NA	NA	NA	NA	NA	NA	NA	NA	NA	NA	NA	NA	NA	NA	NA	-1.0464670801167582	NA	NA	NA	NA	NA
CG12130	chr2R:5846561-5852601	-	NA	NA	NA	NA	NA	NA	NA	NA	NA	NA	NA	NA	NA	NA	NA	NA	NA	NA	NA	NA	NA	NA	NA	NA	NA	NA	NA	NA	NA	NA	NA	NA	NA	NA	NA	NA	NA	NA	NA	NA	NA	NA	NA	NA	NA	NA	NA
MB6.chr2L.pasa.1468	chr2L:14352039-14355106	-	3.740755695530908	3.2631087700270429	NA	NA	NA	NA	NA	NA	NA	NA	3.4652806463819799	NA	NA	2.3407637108534738	NA	NA	NA	NA	NA	NA	NA	NA	NA	NA	NA	2.6182421193469358	NA	NA	3.4399829990772619	NA	NA	3.6476746737917574	NA	NA	3.3183407576004367	NA	2.6310400740979625	NA	1.6550604165461147	NA	4.3674582978694492	NA	4.2164210232957968	NA	NA	NA	NA
CG18278	chr2R:9294360-9297458	-	NA	NA	NA	NA	NA	NA	NA	NA	NA	-1.0248241280237977	NA	NA	NA	NA	NA	NA	NA	NA	NA	NA	NA	NA	NA	NA	NA	NA	NA	NA	NA	NA	NA	NA	NA	NA	NA	NA	NA	NA	NA	NA	NA	NA	NA	NA	NA	-1.4422783718351193	NA
CG9194	chr3L:1235672-1246928	-	NA	NA	NA	NA	NA	NA	NA	NA	NA	NA	NA	NA	NA	NA	NA	NA	NA	NA	NA	NA	NA	NA	NA	NA	NA	NA	NA	NA	NA	NA	NA	NA	NA	1.7102279779573264	NA	NA	NA	NA	NA	NA	NA	NA	NA	NA	NA	NA	NA
CG3815	chrX:6189423-6193020	-	NA	NA	NA	NA	NA	NA	NA	NA	NA	NA	NA	NA	NA	NA	NA	NA	NA	NA	NA	NA	NA	NA	NA	NA	NA	NA	NA	NA	NA	NA	NA	NA	NA	NA	NA	NA	NA	NA	NA	NA	NA	NA	NA	NA	NA	NA	NA
noncoding_20108	chr3R:26011137-26017751	-	NA	NA	NA	NA	NA	NA	NA	NA	NA	NA	NA	NA	NA	NA	NA	NA	NA	NA	NA	NA	NA	NA	NA	NA	NA	NA	NA	NA	NA	NA	NA	NA	NA	NA	NA	NA	NA	NA	NA	NA	NA	NA	NA	NA	NA	NA	NA
slpr	chrX:8060971-8071193	-	NA	NA	NA	NA	NA	NA	NA	NA	NA	NA	NA	NA	NA	NA	NA	NA	NA	NA	NA	NA	NA	NA	NA	NA	NA	NA	NA	NA	NA	NA	NA	NA	NA	NA	NA	NA	NA	NA	NA	NA	NA	NA	NA	NA	NA	NA	NA
CG12708	chrX:15569503-15571772	-	NA	NA	NA	NA	NA	NA	NA	NA	NA	NA	NA	NA	NA	NA	NA	NA	NA	NA	NA	NA	NA	NA	NA	NA	NA	NA	NA	NA	NA	NA	NA	NA	NA	NA	NA	NA	NA	NA	NA	NA	NA	NA	NA	NA	NA	NA	NA
CG8910	chr2R:12761276-12783156	-	NA	NA	NA	NA	NA	NA	NA	NA	NA	NA	NA	NA	NA	NA	NA	NA	NA	NA	NA	NA	NA	NA	NA	NA	NA	NA	NA	NA	NA	NA	NA	NA	NA	NA	NA	NA	NA	NA	NA	NA	NA	NA	NA	NA	NA	NA	NA
CG17737	chr3L:3223326-3224809	-	NA	NA	NA	NA	NA	NA	NA	NA	NA	NA	NA	NA	NA	NA	NA	NA	NA	NA	NA	-1.2243869761313342	NA	NA	NA	NA	NA	NA	NA	NA	NA	NA	NA	NA	NA	NA	NA	NA	NA	NA	NA	NA	NA	NA	NA	NA	NA	NA	NA
CG7987	chr3R:10396123-10401626	-	NA	NA	NA	NA	NA	NA	NA	NA	NA	NA	NA	NA	NA	NA	NA	NA	NA	NA	NA	NA	NA	NA	NA	NA	NA	NA	NA	NA	NA	NA	NA	NA	NA	NA	NA	NA	NA	NA	NA	NA	NA	NA	NA	NA	NA	NA	NA
CG14480	chr2R:13451844-13455965	-	NA	NA	NA	NA	NA	NA	NA	NA	NA	NA	NA	NA	NA	NA	NA	NA	NA	NA	NA	NA	NA	NA	NA	NA	NA	NA	NA	NA	NA	NA	NA	NA	NA	NA	NA	NA	NA	NA	NA	NA	NA	NA	NA	NA	NA	NA	NA
chr3R_8358465_8359520.0	chr3R:8337272-8373951	-	NA	NA	NA	NA	NA	NA	NA	NA	NA	NA	NA	NA	NA	NA	NA	NA	NA	NA	NA	NA	NA	NA	NA	NA	NA	NA	NA	NA	NA	NA	NA	NA	NA	NA	NA	NA	NA	NA	NA	NA	NA	NA	NA	NA	NA	NA	NA
Socs36E	chr2L:18138667-18152423	-	NA	NA	NA	NA	NA	NA	NA	1.02326651811139	NA	NA	NA	NA	NA	NA	NA	NA	NA	NA	NA	1.9773987296304367	NA	NA	NA	NA	NA	2.2406742185000792	1.7306659292586404	NA	NA	NA	NA	NA	NA	NA	NA	NA	NA	NA	1.0212271068367709	NA	NA	NA	NA	NA	NA	NA	NA
CG4970	chr2L:11517403-11521444	-	NA	NA	-1.0198553499097642	-1.0001630369562868	-1.9104828575780046	NA	-1.5603103449224585	NA	-1.8070201615488151	NA	-4.0094360213586988	-1.4777972794061429	NA	NA	NA	NA	NA	NA	NA	NA	NA	1.0511140804260919	NA	NA	NA	NA	NA	NA	NA	NA	NA	NA	NA	NA	NA	NA	NA	NA	NA	NA	NA	NA	NA	NA	NA	NA	NA
Kdm4B	chr2R:9063596-9085869	-	NA	NA	NA	NA	NA	NA	NA	NA	NA	NA	NA	NA	NA	NA	NA	NA	NA	NA	NA	NA	NA	NA	NA	NA	NA	NA	NA	NA	NA	NA	NA	NA	NA	NA	NA	NA	NA	NA	NA	NA	NA	NA	NA	NA	NA	NA	NA
rost	chr2L:8985926-8989572	-	NA	NA	NA	NA	NA	NA	NA	NA	NA	NA	NA	NA	NA	NA	NA	NA	NA	NA	NA	NA	NA	NA	NA	NA	NA	NA	NA	NA	NA	NA	NA	NA	NA	NA	NA	NA	NA	NA	NA	NA	NA	NA	NA	NA	NA	NA	NA
SmG	chrX:16533830-16534526	-	NA	NA	NA	NA	NA	NA	NA	NA	NA	NA	NA	NA	NA	NA	NA	NA	NA	NA	NA	-1.8974892027892012	NA	NA	NA	NA	NA	NA	NA	NA	NA	NA	NA	NA	NA	NA	NA	NA	NA	NA	NA	NA	NA	NA	NA	NA	NA	NA	NA
CG32225	chr3L:20290228-20302650	-	NA	NA	1.3424062196680413	NA	NA	-1.5229149746300545	-2.2381667821786131	NA	NA	NA	NA	-1.4806535505742904	NA	-2.0601689097284774	-2.7990352252864747	NA	NA	-2.2273616707467774	1.8396341801087823	NA	NA	-1.4072509753175582	NA	NA	-2.3369576152859275	-2.1139592604069968	-2.9896610466395868	NA	-3.0103023198720451	-2.3523399494917308	NA	-2.0056330193736547	-2.6038468321950199	-1.8737791442019485	-3.0136780582600862	-2.8240668122441765	-3.3727469558363157	-1.3627801180867192	NA	NA	2.1141766846326271	-2.6914722016530184	NA	NA	NA	-2.7535281522447548	-1.6473220770641981
CG6179	chrX:18274093-18275524	-	NA	NA	NA	NA	NA	NA	NA	NA	NA	NA	NA	NA	NA	NA	NA	NA	NA	NA	NA	NA	NA	NA	NA	NA	NA	NA	NA	NA	NA	NA	NA	NA	NA	NA	NA	NA	NA	NA	NA	NA	NA	NA	NA	NA	NA	NA	NA
MIP22408	chr3L:3688785-3689409	-	NA	NA	NA	NA	NA	NA	NA	NA	NA	NA	NA	NA	NA	NA	NA	NA	NA	NA	NA	NA	NA	NA	NA	NA	NA	5.3088444293362294	4.3776561321973082	NA	NA	NA	NA	NA	NA	NA	NA	NA	NA	NA	NA	NA	NA	4.2110613419794189	NA	NA	NA	NA	NA
MP1	chr3R:133262-136703	-	NA	NA	NA	NA	NA	NA	NA	NA	NA	NA	NA	NA	NA	NA	NA	NA	NA	NA	NA	NA	NA	NA	NA	NA	NA	-1.4029469159719086	NA	NA	NA	NA	NA	NA	NA	NA	NA	NA	NA	NA	NA	NA	NA	NA	NA	NA	NA	NA	NA
l(2)gl	chr2L:7420-21627	-	NA	NA	NA	NA	NA	NA	NA	NA	NA	NA	NA	NA	NA	NA	NA	NA	NA	NA	NA	NA	NA	NA	NA	-1.8632900006784048	NA	NA	NA	NA	NA	NA	NA	NA	NA	NA	NA	NA	NA	NA	NA	NA	NA	NA	NA	NA	NA	NA	NA
Tl	chr3R:22624752-22668135	-	NA	NA	NA	NA	NA	NA	NA	NA	NA	NA	NA	NA	NA	NA	NA	NA	NA	NA	NA	NA	NA	NA	NA	NA	NA	NA	NA	NA	NA	NA	NA	NA	NA	NA	NA	NA	NA	NA	-1.2440300992757467	NA	NA	NA	-1.0459956069280141	NA	NA	NA	NA
CG13923	chr3L:1803088-1806819	-	NA	NA	NA	NA	NA	NA	NA	-1.3707810792569581	NA	NA	NA	NA	NA	NA	NA	NA	NA	NA	NA	NA	NA	NA	NA	NA	NA	NA	NA	NA	NA	NA	NA	NA	NA	NA	NA	NA	NA	NA	NA	NA	NA	NA	NA	NA	NA	NA	NA
CG3499	chr2R:18770307-18773855	-	NA	NA	NA	NA	NA	NA	NA	NA	NA	NA	NA	NA	NA	NA	NA	NA	NA	NA	NA	NA	NA	NA	NA	NA	NA	NA	NA	NA	NA	NA	NA	NA	NA	NA	NA	NA	NA	NA	NA	NA	NA	NA	NA	NA	NA	NA	NA
chr2L_6088263_6088504.0	chr2L:6081782-6096561	-	NA	NA	NA	NA	NA	NA	NA	NA	NA	NA	NA	NA	NA	NA	NA	NA	NA	NA	NA	NA	NA	NA	NA	NA	NA	NA	NA	NA	NA	NA	NA	NA	NA	NA	NA	NA	NA	NA	NA	NA	NA	NA	NA	NA	NA	NA	NA
CG7920	chr3R:25836131-25841179	-	NA	NA	NA	NA	NA	NA	NA	NA	NA	NA	NA	NA	NA	NA	NA	NA	NA	NA	NA	NA	NA	NA	NA	NA	NA	-1.3234841129448534	NA	NA	NA	NA	NA	NA	NA	NA	NA	NA	NA	NA	NA	NA	NA	NA	NA	NA	NA	NA	NA
MIP09027	chrX:16621228-16677553	-	NA	NA	NA	NA	NA	NA	NA	NA	NA	NA	NA	NA	NA	NA	NA	NA	NA	NA	NA	NA	NA	NA	NA	NA	NA	NA	NA	NA	NA	NA	NA	NA	NA	NA	NA	NA	NA	NA	NA	NA	NA	NA	NA	NA	NA	NA	NA
RpS4	chr3L:13034743-13037422	-	NA	NA	NA	NA	NA	NA	NA	NA	NA	NA	NA	NA	NA	NA	NA	NA	NA	NA	NA	NA	NA	NA	NA	NA	NA	NA	NA	NA	NA	NA	NA	NA	NA	NA	NA	NA	NA	NA	NA	NA	NA	NA	NA	NA	NA	-1.1496627733934013	NA
Try29F	chr2L:8997599-8999468	-	NA	NA	NA	NA	NA	NA	NA	NA	NA	NA	NA	NA	NA	NA	NA	NA	NA	NA	NA	NA	NA	NA	NA	NA	NA	NA	NA	NA	1.6285020005101403	NA	NA	NA	NA	NA	NA	NA	NA	NA	NA	NA	NA	NA	NA	NA	NA	NA	NA
CG9945	chr2R:16506007-16510933	-	NA	NA	NA	NA	NA	NA	NA	NA	NA	NA	NA	NA	NA	NA	NA	NA	NA	NA	NA	NA	NA	NA	NA	NA	NA	NA	NA	NA	NA	NA	NA	NA	NA	NA	NA	NA	NA	NA	NA	NA	NA	NA	NA	NA	NA	NA	NA
noncoding_22771	chrX:9218655-9250260	-	NA	NA	NA	NA	NA	NA	NA	NA	NA	NA	NA	NA	NA	NA	NA	NA	NA	NA	NA	NA	NA	1.4851171321986949	NA	NA	NA	NA	NA	NA	NA	NA	1.7795070497763108	NA	NA	NA	NA	NA	NA	NA	NA	NA	NA	NA	NA	NA	NA	1.7687357458619903	NA
CG30285	chr2R:17575405-17576267	-	NA	NA	NA	NA	3.2995767871891069	NA	NA	NA	NA	1.5447681746617872	2.1902582252363612	1.5232561192794218	NA	2.716275292799287	1.6419879421705474	NA	1.8008337264095255	2.5409889392261604	NA	NA	NA	NA	NA	NA	NA	NA	NA	NA	2.5018747047257781	1.9700930099309915	NA	1.7455463614645044	NA	NA	NA	NA	NA	1.5600844734186963	NA	NA	NA	NA	NA	1.5379752807720033	NA	NA	1.5885863018482096
Peritrophin-A	chrX:20115715-20128344	-	NA	NA	NA	NA	NA	-1.0606353253922307	-1.2113654612781934	NA	NA	NA	NA	NA	NA	NA	NA	NA	NA	-1.1674058161581959	NA	NA	NA	NA	NA	NA	NA	NA	NA	NA	NA	NA	NA	NA	NA	NA	NA	NA	NA	-2.8339194101842824	NA	NA	NA	NA	NA	NA	NA	-1.8228151896753788	NA
CG17211	chr2L:12124582-12129809	-	NA	NA	NA	NA	NA	NA	NA	NA	NA	NA	NA	NA	NA	NA	NA	NA	NA	NA	NA	NA	NA	NA	NA	NA	NA	NA	NA	NA	NA	NA	NA	NA	NA	NA	NA	NA	NA	NA	NA	NA	NA	NA	NA	NA	NA	NA	NA
CG32695	chrX:9766433-9768170	-	NA	NA	NA	NA	NA	NA	NA	NA	NA	NA	NA	NA	NA	NA	NA	NA	NA	NA	NA	NA	NA	NA	NA	NA	NA	3.7391475433534795	NA	NA	NA	NA	NA	NA	NA	NA	NA	NA	NA	NA	NA	NA	NA	NA	NA	NA	NA	NA	NA
Gs2	chrX:11316867-11324336	-	NA	NA	NA	NA	NA	NA	NA	1.0186613074939173	NA	NA	NA	NA	NA	NA	NA	NA	NA	NA	NA	2.1869665537225793	NA	NA	NA	NA	NA	1.295111958663766	NA	NA	NA	NA	NA	NA	NA	NA	NA	NA	NA	NA	NA	NA	-1.0024657695626809	NA	NA	NA	NA	NA	NA
CG10341	chr2L:18698685-18703118	-	NA	NA	NA	NA	NA	NA	NA	NA	NA	NA	NA	NA	NA	NA	NA	NA	NA	NA	NA	NA	NA	NA	NA	NA	NA	NA	NA	NA	NA	NA	NA	NA	NA	NA	NA	NA	NA	NA	NA	NA	NA	NA	NA	NA	NA	NA	NA
CG5705	chr2L:13216281-13222315	-	-1.019267395007996	NA	NA	NA	NA	NA	-1.0444641241497459	NA	NA	-1.0612119726947253	-1.157983492015739	NA	-1.0002416564820327	NA	NA	NA	NA	NA	NA	NA	NA	NA	NA	NA	NA	NA	NA	NA	NA	NA	NA	NA	NA	NA	NA	NA	NA	NA	NA	NA	NA	NA	NA	NA	NA	NA	NA
CG5493	chr2R:14502568-14506863	-	NA	NA	20	NA	NA	NA	NA	NA	NA	NA	NA	NA	NA	NA	NA	NA	NA	NA	NA	NA	NA	NA	NA	NA	NA	NA	NA	NA	NA	NA	NA	NA	NA	20	NA	NA	NA	NA	NA	NA	NA	NA	NA	NA	NA	NA	NA
Muc68Ca	chr3L:11603677-11613172	-	NA	4.3482858214069839	NA	NA	3.2987726942371953	NA	NA	NA	NA	NA	NA	NA	NA	NA	NA	NA	NA	NA	NA	NA	1.5752979347647493	NA	1.9521722328515236	2.7355511373873123	1.3087173590017076	NA	NA	NA	NA	NA	NA	NA	NA	1.7850957591197425	NA	NA	NA	NA	1.9171234337162772	NA	NA	1.5559147820030199	NA	NA	NA	NA	NA
UbcD10	chr2R:13673550-13676914	-	NA	NA	NA	NA	NA	NA	NA	NA	NA	NA	NA	NA	NA	NA	NA	NA	NA	NA	NA	NA	NA	NA	NA	NA	NA	NA	NA	NA	NA	NA	NA	NA	NA	NA	NA	NA	NA	NA	NA	NA	NA	NA	NA	NA	NA	NA	NA
CG10063	chr3L:6962625-6965603	-	NA	NA	NA	NA	NA	NA	NA	NA	NA	NA	NA	NA	NA	NA	NA	NA	NA	NA	NA	NA	NA	NA	NA	NA	NA	NA	NA	NA	1.2830927292603247	NA	NA	NA	NA	NA	NA	NA	NA	NA	NA	NA	NA	NA	NA	NA	NA	NA	NA
CG13175	chr2R:8070139-8073011	-	NA	NA	NA	NA	NA	NA	NA	NA	NA	NA	NA	NA	NA	NA	NA	NA	NA	NA	NA	NA	NA	NA	NA	NA	NA	NA	NA	NA	NA	NA	NA	NA	NA	NA	NA	NA	NA	NA	NA	NA	NA	NA	NA	NA	NA	NA	NA
chr3L_19433045_19433737.0	chr3L:19415937-19469523	-	NA	NA	NA	NA	NA	NA	NA	NA	NA	NA	NA	NA	NA	NA	NA	NA	NA	NA	NA	NA	NA	NA	NA	NA	NA	NA	NA	NA	NA	NA	NA	NA	NA	NA	NA	NA	NA	NA	NA	NA	NA	NA	NA	NA	NA	NA	NA
X11Lbeta	chrX:10516387-10604995	-	NA	NA	NA	NA	NA	NA	NA	NA	NA	NA	NA	NA	NA	NA	NA	NA	NA	NA	NA	4.4854281717854434	NA	NA	NA	NA	NA	NA	NA	NA	NA	NA	NA	NA	NA	NA	NA	NA	NA	NA	NA	NA	NA	NA	NA	NA	NA	NA	NA
CG8678	chr2L:21212579-21220967	-	NA	NA	NA	NA	NA	NA	NA	NA	NA	NA	NA	NA	NA	NA	NA	NA	NA	NA	NA	1.2127768696287577	NA	NA	NA	NA	NA	NA	NA	NA	NA	NA	NA	NA	NA	NA	NA	NA	NA	NA	NA	NA	NA	NA	NA	NA	NA	NA	NA
lcs	chrX:21267753-21268337	-	NA	NA	NA	NA	3.2509611402264689	NA	2.7598597789399171	NA	NA	NA	NA	NA	NA	NA	NA	NA	NA	NA	NA	NA	NA	NA	NA	NA	NA	NA	NA	NA	3.0855446140787892	NA	NA	NA	NA	NA	NA	NA	NA	NA	NA	NA	NA	NA	NA	NA	NA	NA	NA
Or59b	chr2R:19351815-19379520	-	NA	NA	NA	NA	NA	NA	NA	NA	NA	NA	NA	NA	NA	NA	NA	NA	NA	NA	NA	NA	NA	NA	NA	NA	NA	NA	NA	NA	NA	NA	NA	NA	NA	NA	NA	NA	NA	NA	NA	NA	NA	NA	NA	NA	NA	NA	NA
CG42377	chr3L:277226-290586	-	NA	NA	NA	NA	NA	NA	NA	NA	NA	NA	NA	NA	NA	NA	NA	NA	NA	NA	NA	NA	NA	NA	NA	NA	NA	NA	NA	NA	NA	NA	NA	NA	NA	NA	NA	NA	NA	NA	NA	NA	NA	NA	NA	NA	NA	NA	NA
CG4408	chr3R:19187610-19189760	-	NA	NA	NA	NA	1.2914815364688732	NA	NA	1.3522949862074749	NA	NA	2.0625409694858372	NA	NA	NA	NA	NA	NA	NA	NA	NA	NA	NA	NA	1.1028065672060365	NA	1.6948470416031329	NA	NA	NA	NA	NA	NA	NA	2.6352280594980027	NA	NA	NA	NA	1.5571095903303334	NA	NA	NA	NA	NA	NA	NA	NA
Sod	chr3L:11105370-11106935	-	-1.2246301162218689	NA	NA	NA	NA	NA	NA	NA	NA	NA	NA	NA	NA	NA	NA	NA	NA	NA	NA	NA	NA	NA	NA	NA	NA	NA	NA	NA	NA	NA	NA	NA	NA	NA	NA	NA	NA	NA	NA	NA	NA	NA	NA	NA	NA	NA	NA
noncoding_4874	chr2R:3342395-3346459	-	NA	NA	NA	NA	NA	NA	NA	NA	NA	NA	-2.0869494339020447	NA	NA	NA	NA	NA	NA	NA	NA	NA	NA	NA	NA	NA	NA	NA	NA	NA	NA	NA	NA	NA	NA	NA	NA	NA	NA	NA	NA	NA	NA	NA	NA	NA	NA	NA	NA
mRpS9	chr3R:3712757-3728420	-	NA	NA	NA	NA	NA	NA	NA	NA	NA	NA	NA	NA	NA	NA	NA	NA	NA	NA	NA	NA	NA	NA	NA	NA	NA	NA	NA	NA	NA	-1.0203443140213351	NA	NA	NA	NA	NA	NA	NA	NA	NA	NA	NA	NA	NA	NA	NA	NA	NA
GM09828	chr3L:16759107-16772872	-	NA	NA	NA	NA	NA	NA	NA	NA	NA	NA	NA	NA	NA	NA	NA	NA	NA	NA	NA	NA	NA	NA	NA	NA	NA	NA	NA	NA	NA	NA	NA	NA	NA	NA	NA	NA	NA	NA	NA	NA	NA	NA	NA	NA	NA	NA	NA
EloA	chr3R:19075109-19083877	-	NA	NA	NA	NA	NA	NA	NA	NA	NA	NA	NA	NA	NA	NA	NA	NA	NA	NA	NA	NA	NA	NA	NA	NA	NA	NA	NA	NA	NA	NA	NA	NA	NA	NA	NA	NA	NA	NA	NA	NA	NA	NA	NA	NA	NA	NA	NA
noncoding_18124	chr3R:17091656-17099608	-	NA	NA	NA	NA	NA	NA	NA	NA	NA	NA	NA	NA	NA	NA	NA	NA	NA	NA	NA	NA	NA	NA	NA	NA	NA	NA	NA	NA	NA	NA	NA	NA	NA	NA	NA	NA	NA	NA	NA	NA	NA	NA	NA	NA	NA	NA	NA
CG31388	chr3R:7063439-7066900	-	NA	NA	NA	NA	NA	NA	NA	NA	NA	NA	NA	NA	NA	NA	NA	NA	NA	NA	NA	NA	NA	NA	NA	NA	NA	NA	NA	NA	1.6048422521316956	NA	NA	NA	NA	NA	NA	NA	NA	NA	NA	NA	NA	NA	NA	NA	NA	NA	NA
su(f)	chrXHet:64548-80722	-	NA	NA	NA	NA	NA	NA	NA	NA	NA	NA	NA	NA	NA	NA	NA	NA	NA	NA	NA	NA	NA	NA	NA	NA	NA	-1.3188114368645145	NA	NA	NA	NA	NA	NA	NA	NA	NA	NA	NA	NA	NA	NA	NA	NA	NA	NA	NA	NA	NA
CG1827	chr2R:5474553-5493222	-	NA	NA	NA	NA	NA	NA	NA	NA	NA	NA	NA	NA	NA	NA	NA	NA	NA	NA	NA	NA	NA	NA	NA	NA	NA	NA	NA	NA	NA	NA	NA	NA	NA	NA	NA	NA	NA	NA	NA	NA	NA	NA	NA	NA	NA	NA	NA
chrX_531653_531971.0	chrX:529904-537979	-	NA	NA	NA	NA	NA	NA	NA	NA	NA	NA	NA	NA	NA	NA	NA	NA	NA	NA	NA	NA	NA	NA	NA	NA	NA	NA	NA	NA	NA	NA	NA	NA	NA	NA	NA	NA	NA	NA	NA	NA	NA	NA	NA	NA	NA	NA	NA
snRNP69D	chr3L:12726458-12727925	-	NA	NA	NA	NA	NA	NA	NA	NA	NA	NA	NA	NA	NA	NA	NA	NA	NA	NA	NA	-1.5307003119385383	NA	NA	NA	NA	NA	NA	NA	NA	NA	NA	-1.1192284256634735	NA	NA	NA	NA	NA	NA	NA	NA	NA	NA	NA	NA	NA	NA	NA	NA
chr2L_16435976_16436305.0	chr2L:16400168-16450553	-	NA	NA	NA	NA	NA	NA	NA	NA	NA	NA	NA	NA	NA	NA	NA	NA	NA	NA	NA	NA	NA	NA	NA	NA	NA	NA	NA	NA	NA	NA	NA	NA	NA	NA	NA	NA	NA	NA	NA	NA	NA	NA	NA	NA	NA	NA	NA
CG14636	chr3R:22930-55126	-	NA	NA	NA	NA	NA	NA	NA	NA	NA	NA	NA	NA	NA	NA	NA	NA	NA	NA	NA	NA	NA	NA	1.1591317692616232	NA	NA	NA	NA	NA	NA	NA	NA	NA	NA	NA	NA	NA	NA	NA	NA	NA	NA	NA	NA	NA	NA	NA	NA
CG15625	chr2L:4889554-4891785	-	NA	NA	NA	NA	NA	NA	NA	NA	NA	NA	NA	NA	NA	NA	NA	NA	NA	NA	NA	NA	NA	NA	NA	NA	NA	NA	NA	NA	NA	NA	NA	NA	NA	NA	NA	NA	NA	NA	NA	NA	NA	NA	NA	NA	NA	NA	NA
gpp	chr3R:2232541-2273729	-	NA	NA	NA	NA	NA	NA	NA	NA	NA	NA	NA	NA	NA	NA	NA	NA	NA	NA	NA	NA	NA	NA	NA	NA	NA	NA	NA	NA	NA	NA	NA	NA	NA	NA	NA	NA	NA	NA	NA	NA	NA	NA	NA	NA	NA	NA	NA
mei-P22	chr3L:7237487-7238483	-	NA	NA	NA	NA	NA	NA	NA	NA	NA	NA	NA	NA	NA	NA	NA	NA	NA	NA	NA	NA	NA	NA	NA	NA	NA	NA	NA	NA	NA	NA	NA	NA	NA	NA	NA	NA	NA	NA	NA	NA	NA	NA	NA	NA	NA	NA	NA
chr3L_18052907_18053374.0	chr3L:18052906-18053374	-	NA	NA	NA	NA	NA	NA	NA	-2.3558687397332321	NA	NA	NA	NA	NA	NA	NA	NA	NA	NA	NA	NA	NA	NA	NA	NA	NA	NA	NA	NA	NA	NA	NA	NA	NA	NA	NA	NA	NA	NA	NA	NA	NA	NA	NA	-1.7758949211169341	NA	NA	NA
CG5110	chr2L:17478329-17485662	-	NA	NA	NA	NA	NA	NA	NA	NA	NA	NA	NA	NA	NA	NA	NA	NA	NA	NA	NA	NA	NA	NA	NA	NA	NA	NA	NA	NA	NA	NA	NA	NA	NA	NA	NA	NA	NA	NA	NA	NA	NA	NA	NA	NA	NA	NA	NA
snoRNA:Me28S-G764	chr3L:22861478-22872151	-	NA	NA	NA	NA	NA	NA	NA	NA	NA	NA	NA	NA	NA	NA	NA	NA	NA	NA	NA	NA	NA	NA	NA	NA	NA	-20	NA	NA	NA	NA	NA	NA	NA	NA	NA	NA	NA	NA	NA	NA	NA	NA	NA	NA	NA	NA	NA
CG15725	chrX:12580030-12636476	-	NA	NA	NA	NA	NA	NA	NA	NA	NA	NA	NA	NA	NA	NA	NA	NA	NA	1.4766539393040943	NA	NA	NA	NA	NA	NA	NA	NA	NA	NA	NA	NA	NA	NA	NA	NA	NA	NA	NA	NA	NA	NA	NA	NA	NA	NA	NA	NA	NA
CaMKII	chr4:1055821-1074645	-	NA	NA	NA	NA	NA	NA	NA	NA	NA	NA	NA	NA	NA	NA	NA	NA	NA	NA	NA	NA	NA	NA	NA	NA	NA	NA	NA	NA	NA	NA	NA	NA	NA	NA	NA	NA	NA	NA	NA	NA	NA	NA	NA	NA	NA	NA	NA
cer	chr2R:15277608-15284434	-	NA	NA	NA	NA	NA	1.0548437956760228	NA	NA	NA	NA	NA	NA	NA	1.1624158617883895	NA	NA	NA	NA	NA	NA	NA	NA	NA	NA	NA	NA	NA	NA	NA	NA	NA	NA	NA	NA	NA	NA	NA	NA	NA	NA	NA	NA	NA	NA	NA	NA	NA
CR33987	chr2L:22019207-22025734	-	NA	NA	NA	NA	NA	NA	NA	NA	NA	NA	NA	NA	NA	NA	NA	NA	NA	NA	NA	NA	NA	NA	NA	NA	NA	NA	NA	NA	NA	NA	NA	NA	NA	NA	NA	NA	NA	NA	NA	NA	NA	NA	NA	NA	NA	NA	NA
CG30497	chr2R:3624533-3670281	-	NA	NA	NA	NA	NA	NA	NA	NA	NA	NA	NA	NA	NA	NA	NA	NA	NA	NA	NA	1.1732538458887398	NA	NA	NA	NA	NA	1.3002182520481815	NA	NA	NA	NA	NA	NA	NA	NA	NA	NA	NA	NA	NA	NA	NA	NA	NA	NA	NA	NA	NA
RpL23A	chr3L:1665119-1668747	-	NA	NA	NA	NA	NA	NA	NA	NA	NA	NA	NA	NA	NA	NA	NA	NA	NA	NA	NA	NA	NA	NA	NA	NA	NA	NA	NA	NA	NA	NA	-1.1546716146275853	NA	NA	NA	NA	NA	NA	NA	NA	NA	NA	NA	NA	NA	NA	-1.0732780142809999	NA
CG17508	chr2R:1496108-1500373	-	NA	NA	NA	NA	NA	NA	NA	NA	NA	NA	NA	NA	NA	NA	NA	NA	NA	NA	NA	NA	NA	NA	NA	NA	NA	NA	NA	NA	NA	NA	NA	NA	NA	NA	NA	NA	NA	NA	NA	NA	NA	NA	NA	NA	NA	NA	NA
CG42561	chr2R:13560339-13582856	-	NA	NA	NA	NA	NA	NA	NA	NA	3.2887619015839897	NA	NA	NA	NA	NA	NA	NA	NA	NA	NA	NA	NA	NA	NA	NA	NA	NA	NA	NA	NA	NA	NA	NA	NA	NA	NA	NA	NA	NA	NA	NA	NA	NA	NA	2.1530396973977393	NA	NA	NA
stai	chr2L:6100261-6124729	-	NA	1.1866685430506767	NA	NA	NA	NA	NA	NA	NA	NA	NA	NA	NA	NA	NA	NA	NA	NA	NA	NA	NA	NA	NA	NA	NA	-1.0684532386448982	NA	NA	NA	NA	NA	NA	NA	NA	NA	NA	NA	NA	NA	NA	NA	NA	NA	NA	NA	NA	NA
Pabp2	chr2R:4018889-4022680	-	NA	NA	NA	NA	NA	NA	NA	NA	NA	NA	NA	NA	NA	NA	NA	NA	NA	NA	NA	NA	NA	NA	NA	NA	NA	NA	NA	NA	NA	NA	NA	NA	NA	NA	NA	NA	NA	NA	NA	NA	NA	NA	NA	NA	NA	NA	NA
CG13663	chr3R:21023283-21040956	-	NA	NA	NA	NA	NA	NA	NA	NA	NA	NA	NA	NA	NA	NA	-1.945452004720061	NA	NA	NA	NA	NA	NA	NA	NA	NA	-1.0416074198383842	NA	NA	NA	NA	NA	NA	NA	NA	NA	-1.7407952956723804	NA	NA	NA	NA	NA	NA	NA	NA	NA	NA	NA	NA
CG10407	chr3R:11869120-11871875	-	NA	NA	NA	NA	NA	NA	NA	NA	NA	NA	-1.317152510868566	NA	NA	NA	NA	1.0487198474416484	NA	NA	NA	NA	1.1661476571002347	NA	NA	NA	NA	NA	NA	NA	1.1930928456446612	1.0831004015082344	NA	NA	NA	NA	NA	NA	NA	NA	NA	NA	NA	NA	NA	NA	NA	NA	NA
CG15699	chr2R:11874950-11875591	-	NA	NA	NA	NA	NA	NA	NA	NA	NA	NA	NA	NA	NA	NA	NA	NA	NA	NA	NA	NA	NA	NA	NA	NA	NA	NA	NA	NA	NA	NA	NA	NA	NA	NA	NA	NA	NA	NA	NA	NA	NA	NA	NA	NA	NA	NA	NA
pum	chr3R:4892756-5063437	-	NA	NA	NA	NA	NA	NA	NA	NA	NA	NA	NA	NA	NA	NA	NA	NA	NA	NA	NA	NA	NA	NA	NA	NA	NA	NA	NA	NA	NA	NA	NA	NA	NA	NA	NA	NA	NA	NA	NA	NA	NA	NA	NA	NA	NA	NA	NA
CG14683,pug	chr3R:6522239-6529078	-	NA	NA	NA	NA	NA	NA	NA	NA	NA	NA	NA	NA	NA	NA	NA	NA	NA	NA	NA	NA	NA	NA	NA	NA	NA	NA	NA	NA	NA	NA	NA	NA	NA	NA	NA	NA	NA	NA	NA	NA	NA	NA	NA	NA	NA	NA	NA
Tsf3	chr2R:12110351-12121591	-	NA	NA	NA	NA	NA	NA	NA	NA	NA	NA	NA	NA	NA	NA	NA	NA	NA	NA	NA	NA	NA	NA	NA	NA	NA	NA	NA	NA	NA	NA	NA	NA	NA	NA	NA	NA	NA	NA	NA	NA	NA	NA	NA	NA	NA	NA	NA
CG12068	chr3R:25620301-25625071	-	NA	NA	NA	NA	NA	NA	NA	NA	NA	1.3685900630060528	NA	NA	NA	2.3352096003809875	NA	NA	NA	NA	NA	3.2142329319676772	1.5996543727591588	NA	NA	NA	NA	NA	NA	NA	NA	NA	NA	NA	NA	NA	NA	NA	NA	NA	NA	NA	NA	NA	NA	NA	NA	NA	NA
CG3883	chr2L:810513-815964	-	NA	1.1675791842897032	NA	NA	1.1437775555524761	NA	NA	NA	NA	NA	NA	NA	NA	NA	1.0602205905442774	NA	NA	NA	NA	NA	NA	NA	NA	1.2813867189790482	NA	NA	NA	NA	NA	NA	NA	NA	NA	NA	NA	NA	NA	NA	NA	NA	NA	NA	NA	NA	NA	NA	NA
CG15117	chr2R:15009719-15016819	-	NA	NA	NA	NA	NA	NA	NA	NA	NA	NA	NA	NA	NA	NA	NA	NA	NA	NA	NA	NA	NA	NA	NA	NA	NA	NA	NA	NA	NA	NA	NA	NA	NA	NA	NA	NA	NA	NA	NA	NA	NA	NA	NA	NA	NA	NA	NA
CG7546	chr3L:7504007-7510465	-	NA	NA	NA	NA	NA	NA	NA	NA	NA	NA	NA	NA	NA	NA	NA	NA	NA	NA	NA	NA	NA	NA	NA	NA	NA	NA	NA	NA	NA	NA	NA	NA	NA	NA	NA	NA	NA	NA	NA	NA	NA	NA	NA	NA	NA	NA	NA
Hs2st	chr2L:19432585-19447324	-	NA	NA	NA	NA	NA	NA	NA	NA	NA	NA	NA	NA	NA	NA	NA	NA	NA	NA	NA	NA	NA	NA	NA	NA	NA	NA	NA	NA	NA	NA	NA	NA	NA	NA	NA	NA	NA	NA	NA	NA	NA	NA	NA	NA	NA	NA	NA
Ssrp	chr2R:19693784-19696630	-	NA	NA	NA	NA	NA	NA	NA	NA	NA	NA	NA	NA	NA	NA	NA	NA	NA	NA	NA	NA	NA	NA	NA	NA	NA	1.3338802700385983	NA	NA	NA	NA	NA	NA	NA	NA	NA	NA	NA	NA	NA	NA	NA	NA	NA	NA	NA	NA	NA
CG14669	chr3R:1240274-1283322	-	NA	NA	NA	NA	NA	NA	NA	5.2698756371069644	NA	NA	NA	NA	NA	NA	NA	NA	NA	NA	NA	5.4396432943202147	NA	NA	NA	NA	NA	NA	NA	NA	NA	NA	NA	NA	NA	NA	NA	NA	NA	NA	NA	NA	NA	NA	NA	NA	NA	NA	NA
CG2875	chrX:3451844-3467665	-	NA	NA	NA	NA	NA	NA	NA	-1.8377264199523922	NA	NA	NA	NA	NA	NA	NA	NA	NA	NA	NA	NA	NA	NA	NA	NA	NA	NA	NA	NA	NA	NA	NA	NA	NA	NA	NA	NA	NA	NA	NA	NA	NA	NA	NA	NA	NA	NA	NA
Cad96Ca	chr3R:21023283-21040956	-	NA	NA	NA	NA	NA	NA	NA	NA	NA	NA	NA	NA	NA	NA	-2.2688763119684783	NA	NA	NA	NA	NA	NA	NA	NA	NA	NA	NA	NA	NA	NA	NA	NA	NA	NA	NA	NA	NA	NA	NA	NA	NA	NA	NA	NA	NA	NA	NA	NA
Cpr78Cb	chr3L:21287744-21291624	-	NA	NA	NA	NA	NA	NA	NA	NA	NA	NA	NA	NA	NA	NA	NA	NA	NA	NA	NA	NA	NA	NA	NA	NA	NA	NA	NA	NA	NA	NA	NA	NA	NA	NA	NA	NA	NA	NA	NA	NA	NA	NA	NA	NA	NA	NA	NA
noncoding_229	chr2L:1080883-1102506	-	NA	NA	NA	NA	NA	NA	NA	NA	NA	NA	NA	NA	NA	NA	NA	NA	NA	NA	NA	NA	NA	NA	NA	NA	NA	NA	NA	NA	NA	NA	NA	NA	NA	NA	NA	NA	NA	NA	NA	NA	NA	NA	NA	NA	NA	NA	NA
CG8159	chr3R:4552551-4555448	-	NA	NA	NA	NA	NA	NA	NA	NA	NA	NA	NA	NA	NA	NA	NA	NA	NA	NA	NA	NA	NA	NA	NA	NA	NA	NA	NA	NA	NA	NA	NA	NA	NA	NA	NA	NA	NA	NA	NA	NA	-1.5068791121355511	NA	NA	NA	NA	NA	NA
Sdc	chr2R:17276887-17368831	-	NA	NA	NA	NA	NA	NA	NA	NA	NA	NA	NA	NA	NA	NA	NA	NA	NA	NA	NA	NA	NA	NA	NA	NA	NA	NA	NA	NA	NA	NA	NA	NA	NA	NA	NA	NA	NA	NA	NA	NA	NA	NA	NA	NA	NA	NA	NA
RluA-2	chr2L:10477074-10483092	-	NA	NA	NA	NA	NA	NA	NA	NA	NA	NA	NA	NA	NA	NA	NA	NA	NA	NA	NA	NA	NA	NA	NA	NA	NA	NA	NA	NA	1.4311810765451769	NA	NA	NA	NA	NA	NA	NA	NA	NA	NA	NA	NA	NA	NA	NA	NA	NA	NA
CG5028	chr3R:21506460-21510832	-	NA	NA	NA	NA	NA	NA	NA	NA	NA	NA	NA	NA	NA	NA	NA	NA	NA	NA	NA	NA	NA	NA	NA	NA	NA	-1.0085273722017589	NA	NA	NA	NA	NA	NA	NA	NA	NA	NA	NA	NA	NA	NA	NA	NA	NA	NA	NA	NA	NA
CG14798	chrX:1586843-1590008	-	NA	NA	NA	NA	NA	NA	NA	NA	NA	NA	NA	NA	NA	NA	NA	NA	NA	NA	NA	NA	NA	-1.3370977162875386	NA	NA	NA	NA	NA	-1.2792152588370982	1.3024179058772678	1.0958459763617423	NA	NA	NA	NA	NA	NA	NA	NA	NA	NA	NA	NA	NA	NA	NA	NA	NA
CG31217	chr3R:12478079-12481503	-	NA	NA	NA	1.1501618666635993	NA	NA	1.1959647595494647	NA	NA	NA	NA	NA	NA	NA	NA	NA	NA	NA	NA	NA	NA	NA	NA	NA	NA	NA	NA	NA	1.5032427293605302	NA	NA	NA	NA	NA	NA	NA	NA	NA	NA	1.0057801670219206	NA	NA	NA	NA	1.321615024081529	NA	NA
CG7028	chr3L:206070-211537	-	NA	NA	NA	NA	NA	NA	NA	NA	NA	NA	NA	NA	NA	NA	NA	NA	NA	NA	NA	NA	NA	NA	NA	NA	NA	NA	NA	NA	1.2319535558940662	NA	NA	NA	NA	NA	NA	NA	NA	NA	NA	NA	NA	NA	NA	NA	NA	NA	NA
maf-S	chr2R:16528455-16531285	-	NA	NA	NA	NA	NA	NA	NA	NA	NA	NA	NA	NA	NA	NA	NA	NA	NA	NA	NA	NA	NA	NA	NA	NA	NA	NA	NA	NA	NA	NA	NA	NA	NA	NA	NA	NA	NA	NA	1.4143943867887663	NA	NA	NA	NA	1.0318600533640767	NA	NA	NA
CG18659	chr2R:5009594-5019535	-	NA	NA	NA	NA	NA	NA	NA	NA	NA	NA	NA	NA	NA	NA	NA	NA	NA	NA	NA	NA	NA	NA	NA	NA	NA	NA	NA	NA	NA	NA	NA	NA	NA	NA	NA	NA	NA	NA	NA	NA	NA	NA	NA	NA	NA	NA	NA
chr2R_1497138_1497448.0	chr2R:1496108-1500373	-	NA	NA	NA	NA	2.039371681924731	1.8508232652376926	NA	NA	NA	1.6490369673463054	NA	NA	NA	NA	NA	NA	NA	NA	NA	NA	NA	NA	NA	NA	NA	NA	NA	NA	NA	NA	NA	1.8542162123138333	1.6835363908258338	NA	NA	NA	NA	NA	NA	NA	NA	NA	NA	NA	1.9712196965679183	NA	1.6805816266676579
nAcRalpha-34E	chr2L:14039842-14089543	-	NA	NA	NA	NA	NA	NA	NA	NA	NA	NA	NA	NA	NA	NA	NA	NA	NA	NA	NA	NA	NA	NA	NA	NA	NA	NA	NA	NA	NA	NA	NA	NA	NA	NA	NA	NA	NA	NA	NA	NA	NA	NA	NA	NA	NA	NA	NA
nopo	chr2R:14067955-14071723	-	NA	NA	-1.5188895383246459	NA	NA	-1.1895169517213782	NA	NA	-1.3731325398344127	-1.2033582245571866	NA	NA	NA	NA	NA	NA	NA	NA	NA	NA	NA	NA	NA	NA	NA	NA	NA	NA	NA	NA	NA	NA	NA	NA	NA	NA	NA	NA	NA	NA	NA	NA	NA	NA	NA	NA	NA
YT521-B	chr3L:3370371-3374207	-	NA	NA	NA	NA	NA	NA	NA	NA	NA	NA	NA	NA	NA	NA	NA	NA	NA	NA	NA	NA	NA	NA	NA	NA	NA	NA	NA	NA	NA	NA	NA	NA	NA	NA	NA	NA	NA	NA	NA	NA	NA	NA	NA	NA	NA	NA	NA
CG15173	chr2L:19041713-19045146	-	NA	NA	NA	NA	NA	NA	NA	NA	NA	NA	NA	NA	NA	NA	NA	NA	NA	NA	NA	NA	NA	NA	NA	NA	NA	NA	NA	NA	NA	NA	NA	NA	NA	NA	NA	NA	NA	NA	NA	-1.7727173052525382	NA	NA	NA	NA	NA	NA	NA
B4	chr2L:13500814-13549378	-	NA	NA	NA	NA	NA	NA	NA	NA	NA	NA	NA	NA	NA	NA	NA	NA	NA	NA	NA	NA	NA	NA	NA	NA	NA	NA	NA	NA	NA	NA	NA	NA	NA	NA	NA	NA	NA	NA	NA	NA	NA	NA	NA	NA	NA	NA	NA
CG12236	chrX:5802111-5810883	-	NA	NA	NA	NA	NA	NA	NA	NA	NA	NA	NA	NA	NA	NA	NA	NA	NA	NA	NA	NA	NA	NA	NA	NA	NA	NA	NA	NA	NA	NA	NA	NA	NA	NA	NA	NA	NA	NA	NA	NA	NA	NA	NA	NA	NA	NA	NA
snoRNA:Psi28S-1175a	chr2R:18493509-18495544	-	NA	NA	NA	NA	NA	NA	NA	NA	NA	NA	NA	NA	NA	NA	NA	NA	NA	NA	NA	NA	NA	NA	NA	NA	NA	3.6072529003842551	NA	NA	NA	NA	NA	NA	NA	NA	NA	NA	NA	NA	NA	NA	NA	NA	NA	NA	NA	NA	NA
TfIIS	chr2L:15058288-15060753	-	NA	NA	NA	NA	NA	NA	NA	NA	NA	NA	NA	NA	NA	NA	NA	NA	NA	NA	NA	NA	NA	NA	NA	NA	NA	NA	NA	NA	NA	NA	NA	NA	NA	NA	NA	NA	NA	NA	NA	NA	NA	NA	NA	NA	NA	NA	NA
noncoding_23582	chrX:13656790-13670860	-	NA	NA	NA	NA	NA	NA	NA	NA	NA	NA	NA	NA	NA	NA	NA	NA	5.2937744636929613	NA	NA	NA	NA	NA	NA	NA	NA	NA	NA	NA	NA	NA	NA	NA	NA	NA	NA	NA	NA	NA	NA	NA	NA	NA	NA	NA	NA	NA	NA
CG34124	chr2L:4958378-4965485	-	NA	NA	NA	NA	NA	NA	NA	NA	NA	NA	NA	NA	NA	NA	NA	NA	NA	NA	NA	NA	NA	NA	NA	NA	NA	NA	NA	NA	NA	NA	NA	NA	NA	NA	NA	NA	NA	NA	NA	NA	NA	NA	NA	NA	NA	NA	NA
osa	chr3R:13513493-13544093	-	NA	NA	NA	NA	NA	NA	NA	NA	NA	NA	NA	NA	NA	NA	NA	NA	NA	NA	NA	NA	NA	NA	NA	NA	NA	NA	NA	NA	NA	NA	NA	NA	NA	NA	NA	NA	NA	NA	NA	NA	NA	NA	NA	NA	NA	NA	NA
bnk	chr3R:27004110-27021506	-	NA	NA	NA	NA	NA	NA	NA	NA	NA	NA	NA	NA	NA	NA	NA	NA	NA	NA	NA	NA	NA	NA	NA	NA	NA	NA	NA	NA	NA	NA	NA	NA	NA	NA	NA	NA	NA	NA	NA	NA	NA	NA	NA	NA	NA	NA	NA
noncoding_18816	chr3R:20056272-20075977	-	NA	NA	NA	NA	NA	NA	NA	NA	NA	NA	NA	NA	NA	NA	NA	NA	NA	NA	NA	NA	NA	NA	NA	NA	NA	NA	NA	NA	NA	NA	NA	NA	NA	NA	NA	NA	NA	NA	NA	NA	NA	NA	NA	NA	NA	NA	NA
KP78b	chr3R:7172013-7178853	-	NA	NA	NA	NA	NA	NA	NA	NA	NA	NA	NA	NA	NA	NA	NA	NA	NA	NA	NA	NA	1.9703854310779287	1.9424634858083589	NA	NA	1.9426375531937727	NA	NA	NA	NA	NA	NA	NA	NA	NA	NA	NA	NA	NA	NA	NA	NA	2.3306850288833347	NA	NA	1.4915037090254284	NA	NA
CG13743	chr2R:4932354-4947420	-	NA	NA	NA	NA	NA	NA	NA	NA	NA	NA	NA	NA	NA	NA	NA	NA	NA	NA	NA	NA	NA	NA	NA	NA	NA	NA	NA	NA	NA	NA	NA	NA	NA	NA	NA	NA	NA	1.0779881875152248	NA	NA	NA	1.3759377461758082	NA	NA	NA	NA	NA
psnoRNA:RpL15-a	chr3LHet:2397750-2399113	-	NA	NA	NA	NA	NA	NA	NA	NA	NA	NA	NA	NA	NA	NA	NA	NA	-2.1482615733526291	NA	NA	NA	NA	NA	NA	NA	NA	NA	NA	NA	NA	-3.1015630905756191	-3.775016574553876	NA	NA	NA	NA	NA	NA	-2.7213688149176281	NA	NA	NA	NA	NA	NA	NA	NA	NA
CG13795	chr2L:7723083-7726367	-	NA	NA	NA	NA	NA	NA	NA	NA	NA	NA	NA	NA	NA	NA	NA	NA	NA	NA	NA	NA	NA	NA	NA	NA	NA	NA	NA	NA	NA	NA	NA	NA	NA	NA	NA	NA	NA	NA	NA	NA	NA	NA	NA	NA	NA	NA	NA
CG32186	chr3L:17784255-17790694	-	NA	NA	NA	NA	NA	NA	NA	NA	NA	NA	NA	NA	NA	NA	NA	NA	NA	NA	NA	NA	NA	NA	NA	NA	NA	NA	NA	NA	NA	NA	NA	NA	NA	NA	NA	NA	NA	NA	NA	NA	NA	NA	NA	NA	NA	NA	NA
CG5104	chr3L:20512647-20519406	-	NA	NA	NA	NA	NA	NA	NA	NA	NA	NA	NA	NA	NA	NA	NA	NA	NA	NA	NA	NA	NA	NA	NA	NA	NA	NA	NA	NA	NA	NA	NA	NA	NA	NA	NA	NA	NA	NA	NA	NA	NA	NA	NA	NA	NA	NA	NA
MED26	chr4:799074-809604	-	NA	NA	NA	NA	NA	NA	NA	NA	NA	NA	NA	NA	NA	NA	NA	NA	NA	NA	NA	NA	NA	NA	NA	NA	NA	NA	NA	NA	NA	NA	NA	NA	NA	NA	NA	NA	NA	NA	NA	NA	NA	NA	-1.1499561480086671	NA	NA	NA	NA
Vago	chrX:10983238-10984217	-	NA	NA	NA	NA	NA	NA	NA	-2.3974358944878165	NA	NA	NA	NA	NA	NA	NA	NA	NA	NA	NA	NA	NA	NA	NA	NA	NA	NA	NA	NA	NA	NA	NA	NA	NA	NA	NA	NA	NA	NA	NA	NA	NA	NA	NA	NA	NA	NA	NA
CG8858	chr2R:8073094-8086385	-	NA	NA	NA	NA	NA	NA	NA	NA	NA	NA	NA	NA	NA	NA	NA	NA	NA	NA	NA	NA	NA	NA	NA	NA	NA	NA	NA	NA	NA	NA	NA	NA	NA	NA	NA	NA	NA	NA	NA	NA	NA	NA	-1.0653742558885535	NA	NA	NA	NA
Tsp42Ej	chr2R:2927581-2932216	-	-3.0525622987302863	NA	NA	-2.6569731296799572	NA	NA	NA	-2.1724215680806989	NA	NA	NA	NA	NA	NA	NA	NA	NA	NA	NA	NA	NA	-2.8494351400034286	-3.7703054028207488	NA	-4.9782128742422609	NA	-3.8260681314020459	NA	NA	NA	-1.8100982728168182	NA	-2.3365238109340756	-2.934043654964086	-2.7226439009774146	NA	-2.4902008260836843	-2.0251974938091268	NA	NA	NA	-2.4229230552865149	-3.2359648474797829	-2.1931447309547436	NA	-3.5520025669592625	NA
Ets21C	chr2L:544945-553032	-	NA	NA	-1.075507486805954	NA	NA	NA	NA	NA	NA	NA	NA	NA	NA	NA	NA	NA	NA	NA	NA	1.43736648287934	NA	NA	NA	NA	NA	NA	NA	NA	NA	NA	NA	NA	NA	1.0739401395888308	NA	NA	NA	NA	NA	NA	NA	NA	1.1721554196865533	NA	NA	1.0896180848782346	NA
CG31381	chr3R:20696923-20720341	-	NA	NA	NA	NA	NA	NA	NA	NA	NA	NA	NA	NA	NA	NA	NA	NA	NA	NA	NA	NA	NA	NA	NA	-2.3729426473784025	NA	NA	NA	NA	-2.6008222081904409	NA	NA	NA	NA	NA	NA	NA	NA	NA	NA	NA	NA	NA	NA	NA	NA	NA	NA
CG18788	chr2L:12034183-12038575	-	NA	NA	NA	NA	NA	NA	NA	NA	NA	NA	NA	NA	NA	2.4898235005086327	NA	NA	NA	NA	NA	NA	NA	NA	NA	NA	NA	NA	NA	NA	NA	NA	NA	NA	NA	NA	NA	NA	NA	NA	NA	NA	NA	NA	NA	NA	NA	NA	NA
Ork1	chrX:10772078-10785322	-	NA	NA	NA	NA	NA	NA	NA	NA	NA	NA	NA	NA	NA	NA	NA	NA	NA	NA	NA	NA	NA	NA	NA	NA	NA	NA	NA	NA	NA	NA	NA	NA	NA	NA	NA	NA	NA	NA	NA	NA	NA	NA	NA	NA	NA	NA	NA
CG31601	chr2L:22040726-22043787	-	NA	NA	NA	NA	NA	NA	NA	NA	NA	NA	NA	NA	NA	NA	NA	NA	NA	NA	NA	NA	NA	NA	NA	NA	NA	NA	NA	NA	NA	NA	NA	NA	NA	NA	NA	NA	NA	NA	NA	NA	NA	NA	NA	NA	NA	NA	NA
sei	chr2R:19919057-19945128	-	NA	NA	NA	NA	NA	NA	NA	NA	NA	NA	NA	NA	-1.0819701174162992	NA	NA	NA	NA	NA	NA	NA	NA	-1.000069910058637	NA	NA	NA	NA	-1.1065608820696513	NA	NA	NA	NA	NA	NA	NA	NA	NA	NA	NA	NA	NA	NA	NA	NA	NA	NA	NA	NA
Rad51C	chr2R:5053109-5055129	-	NA	NA	NA	NA	NA	NA	NA	NA	NA	NA	NA	NA	NA	NA	NA	NA	NA	NA	NA	NA	NA	NA	NA	NA	NA	NA	NA	NA	2.2376032381928197	NA	NA	NA	NA	NA	NA	NA	NA	NA	NA	NA	1.0928875174992296	NA	NA	NA	NA	NA	NA
CG31415	chr3R:5568597-5573254	-	NA	NA	NA	NA	NA	NA	NA	2.5184533382887615	NA	2.0466642205612162	NA	NA	NA	NA	1.9029713610846344	NA	NA	NA	NA	NA	NA	NA	NA	NA	NA	NA	NA	NA	2.2107543440978006	1.7541537029291099	NA	NA	NA	NA	NA	NA	NA	1.5382611960141241	NA	1.8054402573672736	1.7907162630292628	NA	2.2665464072467558	1.7274872507368315	1.658668023652498	1.527605837797422	1.5375544976093227
CG8468	chr2R:10107274-10122973	-	NA	NA	NA	NA	NA	NA	NA	NA	NA	NA	NA	NA	NA	NA	NA	NA	NA	NA	NA	NA	NA	NA	NA	NA	NA	NA	NA	NA	NA	NA	NA	NA	NA	NA	NA	NA	NA	NA	NA	NA	NA	NA	NA	NA	NA	NA	NA
noncoding_19624	chr3R:23532798-23536674	-	NA	4.0472278621199251	NA	NA	2.6643470055432363	4.6439798727611565	NA	NA	NA	NA	NA	2.6501229161370512	NA	3.3537368538662649	2.4400254811601201	3.4450419187838603	3.1008686344654568	NA	NA	NA	NA	NA	NA	4.0256622086923697	NA	NA	NA	NA	NA	NA	NA	2.8038035575631528	NA	NA	NA	NA	NA	NA	4.2022397659093667	NA	NA	NA	NA	3.5966221913677723	NA	3.7028122632528522	3.0740405534225941
snRNA:U4:39B	chr2L:21212579-21220967	-	-20	NA	NA	NA	NA	NA	NA	NA	NA	NA	NA	NA	NA	NA	NA	NA	NA	NA	NA	NA	NA	NA	NA	NA	NA	NA	NA	NA	NA	NA	NA	NA	NA	NA	NA	NA	NA	NA	NA	NA	NA	NA	NA	NA	NA	NA	NA
noncoding_1796	chr2L:8134149-8159700	-	NA	NA	NA	NA	NA	NA	NA	NA	NA	1.1066939644128564	NA	NA	NA	NA	1.1567420899336969	NA	NA	NA	NA	NA	1.3064750875260254	NA	NA	1.5150279974169276	NA	NA	NA	NA	NA	NA	NA	1.1411531596595605	NA	NA	NA	NA	NA	NA	NA	NA	NA	NA	NA	NA	NA	NA	NA
CG2218	chr3R:26217937-26281736	-	NA	NA	NA	NA	NA	NA	NA	NA	NA	NA	NA	NA	NA	NA	NA	NA	NA	NA	NA	NA	NA	NA	NA	NA	NA	NA	NA	NA	NA	NA	NA	NA	NA	NA	NA	NA	NA	NA	NA	NA	NA	NA	NA	NA	NA	NA	NA
CG11342	chr3L:4364516-4367458	-	NA	NA	NA	NA	NA	NA	NA	NA	NA	NA	NA	NA	NA	NA	NA	NA	NA	NA	NA	NA	NA	1.1547053573500974	NA	NA	NA	NA	NA	NA	NA	NA	NA	NA	NA	NA	NA	NA	NA	NA	NA	NA	NA	NA	NA	NA	NA	NA	NA
CG10973	chr3L:12743218-12747989	-	NA	NA	NA	NA	NA	NA	NA	NA	NA	NA	NA	NA	NA	NA	NA	NA	NA	NA	NA	NA	NA	NA	NA	NA	NA	NA	NA	NA	NA	NA	NA	NA	NA	NA	NA	NA	NA	NA	NA	NA	NA	NA	NA	NA	NA	NA	NA
lama	chr3L:5336714-5349023	-	NA	NA	NA	NA	NA	NA	NA	NA	NA	NA	NA	NA	NA	NA	NA	NA	NA	NA	NA	NA	NA	NA	NA	NA	NA	1.9380612564556774	1.1956544284901434	NA	NA	NA	NA	NA	NA	NA	NA	NA	NA	NA	1.0234841637980203	NA	NA	NA	NA	NA	NA	NA	NA
PGRP-LD	chr3L:5773144-5779904	-	NA	NA	NA	NA	1.2747717085472503	NA	NA	1.7929385175284001	NA	NA	NA	NA	NA	NA	NA	NA	NA	NA	NA	2.2242015275858176	NA	NA	NA	NA	NA	NA	NA	NA	2.8310519331923087	NA	NA	NA	NA	NA	NA	NA	NA	NA	NA	NA	NA	NA	NA	NA	NA	NA	NA
babo	chr2R:4839814-4850320	-	NA	NA	NA	NA	NA	NA	NA	NA	NA	NA	NA	NA	NA	NA	NA	NA	NA	NA	NA	NA	NA	NA	NA	NA	NA	NA	NA	NA	NA	NA	NA	NA	NA	NA	NA	NA	NA	NA	NA	NA	NA	NA	NA	NA	NA	NA	NA
eIF-3p40	chr2L:5051013-5054575	-	NA	NA	NA	NA	NA	NA	NA	NA	NA	NA	NA	NA	NA	NA	NA	NA	NA	NA	NA	NA	NA	NA	NA	NA	NA	NA	NA	NA	NA	NA	NA	NA	NA	NA	NA	NA	NA	NA	NA	NA	NA	NA	NA	NA	NA	NA	NA
CG1360	chr2R:3475222-3508293	-	NA	NA	NA	NA	NA	NA	NA	NA	NA	NA	NA	NA	NA	NA	NA	NA	NA	NA	NA	NA	NA	NA	NA	NA	NA	NA	NA	NA	NA	NA	NA	NA	NA	NA	NA	NA	NA	NA	NA	NA	NA	NA	NA	NA	NA	NA	NA
kek1	chr2L:12818929-12822787	-	NA	NA	NA	NA	NA	NA	NA	NA	NA	NA	NA	NA	NA	NA	NA	NA	NA	NA	NA	1.2290485759368492	NA	NA	NA	NA	NA	NA	NA	NA	NA	NA	NA	NA	NA	NA	NA	NA	NA	NA	NA	NA	NA	NA	NA	NA	NA	NA	NA
CG1707	chr2R:3280799-3283705	-	NA	NA	NA	NA	NA	NA	NA	NA	NA	NA	NA	NA	NA	NA	NA	NA	NA	NA	NA	-1.4306245120187722	NA	NA	NA	NA	NA	NA	NA	NA	NA	NA	NA	NA	NA	NA	NA	NA	NA	NA	NA	NA	NA	NA	NA	NA	NA	NA	NA
CG1840	chrX:11782312-11783237	-	NA	NA	NA	NA	NA	NA	NA	NA	NA	NA	NA	NA	NA	1.4612312238544551	NA	NA	1.037365411136344	NA	NA	NA	NA	NA	NA	NA	NA	NA	NA	NA	NA	NA	NA	NA	NA	NA	NA	NA	NA	NA	NA	NA	NA	NA	NA	NA	NA	NA	NA
CG13901	chr3L:835647-837582	-	NA	NA	NA	NA	NA	NA	NA	NA	NA	NA	NA	NA	NA	NA	NA	NA	NA	NA	NA	NA	NA	NA	NA	NA	NA	NA	NA	NA	NA	NA	NA	NA	NA	NA	NA	NA	NA	NA	NA	NA	NA	NA	NA	NA	NA	NA	NA
CG12446	chrX:22211122-22213771	-	NA	NA	NA	NA	NA	-1.4606680271337005	NA	NA	NA	NA	NA	NA	NA	NA	NA	NA	NA	NA	NA	NA	NA	NA	NA	NA	NA	NA	NA	NA	NA	NA	NA	NA	NA	NA	NA	NA	NA	NA	NA	NA	NA	NA	NA	NA	NA	NA	NA
CG5044	chr3R:11182822-11187399	-	NA	NA	NA	NA	NA	NA	NA	NA	NA	NA	NA	NA	NA	NA	NA	NA	NA	NA	NA	NA	NA	NA	NA	NA	NA	NA	NA	NA	NA	NA	NA	NA	NA	NA	NA	NA	NA	NA	NA	NA	NA	NA	NA	NA	NA	NA	NA
Oseg5	chr2L:20831211-20835835	-	NA	NA	NA	NA	NA	NA	NA	NA	NA	NA	NA	NA	NA	NA	NA	NA	NA	NA	NA	NA	NA	NA	NA	NA	NA	NA	NA	NA	1.201278953133422	NA	NA	NA	NA	NA	NA	NA	NA	NA	NA	NA	NA	NA	NA	NA	NA	NA	NA
CG16947	chr2L:6456034-6465692	-	-1.1818723644590194	NA	NA	NA	-2.1947846836689555	NA	NA	-1.1360780812574589	NA	-1.3272965635302654	NA	NA	NA	NA	NA	NA	NA	NA	NA	-1.9587633603074195	-1.2148525267357577	-1.262690351593057	-1.9503158184286802	NA	-1.3931680557383475	NA	NA	NA	NA	-1.4595964578068579	-1.3667711153636692	NA	-1.6010846357969728	-2.1967625867841982	-1.0063378097861124	NA	NA	-1.0110301408248881	NA	NA	NA	NA	-1.591625740949957	-1.2267797926164901	NA	NA	NA
cac	chrX:11827718-11879125	-	NA	NA	NA	NA	1.164550642367657	NA	NA	NA	NA	NA	NA	NA	NA	NA	NA	NA	NA	NA	NA	NA	NA	NA	NA	NA	NA	NA	NA	NA	NA	NA	NA	NA	NA	NA	NA	NA	NA	NA	NA	NA	NA	NA	NA	NA	NA	NA	NA
CG10286	chr3R:2194675-2199818	-	NA	NA	NA	NA	NA	NA	NA	NA	NA	NA	NA	NA	NA	NA	NA	NA	NA	NA	NA	NA	NA	NA	NA	NA	NA	NA	NA	NA	NA	NA	NA	NA	NA	NA	NA	NA	NA	NA	NA	NA	NA	NA	NA	NA	NA	NA	NA
CG17267	chr3R:16561230-16564933	-	1.0685872758074986	NA	1.2059860617120397	1.1020386102434088	NA	NA	NA	NA	1.425421878949513	NA	1.4307617728585467	1.0851161285915107	1.353234484576334	1.0530367267547476	NA	NA	1.0164452285070495	NA	1.1574806146714904	NA	NA	NA	NA	NA	NA	NA	NA	NA	NA	1.502592549153142	NA	1.0345755500551843	NA	NA	NA	NA	NA	1.0134221710927092	NA	NA	1.0992569642100101	NA	NA	1.0486900841795133	NA	NA	NA
CG8503	chr2R:10131191-10133821	-	NA	NA	NA	NA	NA	NA	NA	NA	NA	NA	NA	NA	NA	1.6360619528612905	NA	NA	NA	NA	NA	NA	NA	NA	NA	NA	NA	NA	NA	NA	NA	1.2486244488054832	NA	NA	NA	NA	NA	NA	NA	NA	NA	NA	NA	NA	NA	NA	NA	NA	NA
noncoding_18306	chr3R:17959520-18121730	-	NA	NA	NA	NA	NA	NA	NA	NA	NA	NA	NA	NA	NA	NA	NA	NA	NA	NA	NA	NA	NA	NA	NA	NA	NA	NA	NA	NA	NA	NA	NA	NA	NA	NA	NA	NA	NA	NA	NA	NA	NA	NA	NA	NA	NA	NA	NA
CG8257	chr2R:10045218-10048815	-	NA	NA	NA	NA	NA	NA	NA	NA	NA	NA	NA	NA	NA	NA	NA	NA	NA	NA	NA	NA	NA	NA	NA	NA	NA	NA	NA	NA	NA	NA	NA	NA	NA	NA	NA	NA	NA	NA	NA	NA	NA	NA	NA	NA	NA	NA	NA
CG15186	chr3R:2305037-2321509	-	NA	NA	NA	NA	NA	NA	NA	NA	NA	NA	NA	NA	NA	NA	NA	NA	NA	NA	NA	3.7306438574954059	NA	NA	NA	NA	NA	NA	NA	NA	NA	NA	NA	NA	NA	NA	NA	NA	NA	NA	NA	NA	NA	NA	NA	NA	NA	NA	NA
RpL24	chr2L:13387547-13395200	-	NA	NA	NA	NA	NA	NA	NA	NA	NA	NA	NA	NA	NA	NA	NA	NA	NA	NA	NA	NA	NA	NA	NA	NA	NA	NA	NA	NA	NA	NA	-2.038687135688277	NA	NA	NA	NA	NA	NA	NA	NA	NA	NA	NA	NA	NA	NA	NA	NA
CG42308	chrX:6905393-6906169	-	NA	NA	NA	1.7865467126621857	NA	NA	NA	NA	NA	NA	NA	NA	NA	NA	1.7933797463004193	NA	NA	NA	NA	NA	NA	NA	NA	NA	NA	NA	NA	NA	NA	1.6463221594666437	NA	NA	NA	NA	NA	NA	NA	2.369772186885696	1.899174554919115	NA	NA	NA	NA	NA	1.7216973215283393	1.6696440992944954	NA
dachs	chr2L:8478674-8488671	-	NA	NA	NA	NA	NA	NA	NA	NA	NA	NA	NA	NA	NA	NA	NA	NA	NA	NA	NA	NA	NA	NA	NA	NA	NA	NA	NA	NA	NA	NA	NA	NA	NA	NA	NA	NA	NA	NA	NA	NA	NA	NA	NA	NA	NA	NA	NA
Rh7	chr3L:12157300-12168610	-	NA	NA	NA	NA	1.9166636645656481	1.677194533958051	NA	NA	NA	NA	NA	NA	NA	NA	NA	NA	NA	NA	NA	NA	NA	NA	1.8318274939445214	NA	1.8462203807921171	2.1246811657877638	NA	NA	NA	NA	NA	NA	NA	2.0026575287208335	NA	NA	NA	NA	1.600409273959549	NA	NA	1.8397895198252656	NA	NA	NA	NA	NA
CG42393	chr3L:17945011-18052863	-	-3.0958986941165563	2.7768311723490302	-1.5276539825742825	NA	2.4291670005038299	NA	2.5163015419838723	-2.2185898696240192	NA	NA	1.3825297369597109	-2.3683938514720126	NA	NA	NA	-1.9344549339572574	-1.2590224879149075	-1.2601582768228541	NA	NA	-1.7974543038721815	1.2794503031792488	NA	-1.5036549491072142	-1.3973810967771161	NA	NA	NA	NA	NA	NA	NA	-2.1983096208778843	-2.6009530080681529	NA	-1.7693068084275418	NA	NA	NA	NA	NA	NA	NA	NA	NA	NA	NA
CG32486	chr3L:3055889-3070956	-	NA	NA	NA	NA	NA	NA	NA	NA	NA	NA	NA	NA	NA	NA	NA	NA	NA	NA	NA	NA	NA	NA	NA	NA	NA	NA	NA	NA	NA	NA	NA	NA	NA	NA	NA	NA	NA	NA	NA	NA	NA	NA	NA	NA	NA	NA	NA
CG17689	chr3L:13495737-13504410	-	NA	NA	NA	NA	NA	NA	NA	NA	NA	NA	NA	NA	NA	NA	NA	NA	NA	NA	NA	NA	NA	NA	NA	NA	NA	NA	NA	NA	NA	NA	NA	NA	NA	NA	NA	NA	NA	NA	NA	NA	NA	NA	NA	NA	NA	NA	NA
noncoding_4440	chr2R:973472-974650	-	1.3063556825088567	NA	NA	1.4525135553536073	NA	1.5077107882844942	NA	NA	1.597977041374153	2.0056413167307654	NA	1.728206219973625	1.3131310246772272	NA	1.3604592685620864	NA	1.7633342866618091	2.1939214122538848	1.4287458605570906	NA	NA	NA	NA	NA	NA	NA	NA	NA	NA	NA	NA	1.2979411851265084	NA	NA	NA	NA	NA	1.4752117237166029	NA	1.3020801665068462	1.6471201555079866	NA	NA	1.5082962577379171	NA	NA	1.5531583561710363
RpL37a	chrX:15032021-15033449	-	NA	NA	NA	NA	NA	NA	NA	NA	NA	NA	NA	NA	NA	NA	NA	NA	NA	NA	NA	NA	NA	NA	NA	NA	NA	NA	NA	NA	NA	NA	NA	NA	NA	NA	NA	NA	NA	NA	NA	NA	NA	NA	NA	NA	NA	NA	NA
betaInt-nu	chr2L:21052831-21081053	-	NA	NA	NA	NA	NA	NA	NA	NA	NA	NA	NA	NA	NA	NA	NA	NA	NA	NA	NA	NA	NA	NA	NA	NA	NA	NA	NA	NA	NA	NA	-1.0644856369119076	NA	NA	NA	NA	NA	NA	NA	NA	NA	NA	NA	-1.081743223959603	NA	NA	NA	NA
scramb2	chr3L:3042351-3046921	-	NA	NA	NA	NA	NA	NA	NA	NA	NA	NA	NA	NA	NA	NA	NA	NA	NA	NA	NA	NA	NA	NA	NA	NA	NA	NA	NA	NA	NA	NA	NA	NA	NA	NA	NA	NA	NA	NA	NA	NA	NA	NA	NA	NA	NA	NA	NA
Sox100B	chr3R:26890974-26909617	-	NA	NA	NA	NA	NA	NA	NA	NA	NA	NA	NA	NA	NA	NA	NA	NA	NA	NA	NA	NA	-1.4929526727318672	-1.1772264879065315	NA	NA	-1.1466375587589708	NA	NA	-1.3134520713136582	NA	NA	NA	NA	-1.2845182512435058	-1.7753107321342492	-1.0532573669742864	NA	NA	NA	NA	NA	NA	NA	NA	-1.0565352105060124	NA	NA	NA
noncoding_21282	chrX:941274-1028996	-	NA	NA	NA	NA	NA	NA	NA	NA	NA	NA	NA	NA	NA	NA	NA	NA	NA	NA	NA	NA	NA	NA	-1.4385254914361743	NA	-1.417347529768348	-1.5365866975686995	NA	NA	NA	NA	-1.0273592291138374	NA	NA	NA	-1.007960130778067	-1.7501142181291383	NA	NA	NA	NA	NA	-1.0380862277355301	-1.1702790122068771	NA	NA	NA	NA
CG32512	chrX:20920874-20952328	-	NA	NA	NA	NA	NA	NA	NA	NA	NA	NA	NA	NA	NA	NA	NA	NA	NA	NA	NA	NA	NA	NA	NA	NA	NA	NA	NA	NA	NA	NA	NA	NA	NA	NA	NA	NA	NA	NA	NA	NA	NA	NA	NA	NA	NA	NA	NA
Atox1	chr3L:21633987-21636239	-	NA	NA	NA	NA	NA	NA	NA	NA	NA	NA	NA	NA	NA	NA	NA	NA	NA	NA	NA	NA	NA	NA	NA	NA	NA	NA	NA	NA	NA	NA	NA	NA	NA	NA	NA	NA	NA	NA	NA	NA	NA	NA	NA	NA	NA	NA	NA
CG13531	chr2R:18733523-18741408	-	NA	NA	NA	NA	NA	NA	NA	NA	NA	NA	NA	NA	NA	NA	NA	NA	NA	NA	NA	NA	NA	NA	NA	NA	NA	NA	NA	NA	NA	NA	NA	NA	NA	NA	NA	NA	NA	NA	NA	NA	NA	NA	NA	NA	NA	NA	NA
ImpL1	chr3L:13375445-13377205	-	NA	NA	NA	NA	NA	NA	NA	NA	NA	NA	NA	NA	NA	NA	NA	NA	NA	NA	NA	NA	NA	NA	NA	NA	NA	NA	NA	NA	NA	NA	NA	NA	NA	NA	NA	NA	NA	NA	NA	NA	NA	NA	NA	NA	NA	NA	NA
rasp	chr3L:3162179-3169165	-	NA	NA	NA	NA	NA	NA	NA	NA	NA	NA	NA	NA	NA	NA	NA	NA	NA	NA	NA	NA	NA	NA	NA	NA	NA	NA	NA	NA	NA	NA	NA	NA	NA	NA	NA	NA	NA	NA	NA	NA	NA	NA	NA	NA	NA	NA	NA
CG5757	chr2R:13949928-13982408	-	NA	NA	NA	NA	NA	NA	NA	NA	NA	NA	NA	NA	NA	NA	NA	NA	NA	NA	NA	-1.7730665491563666	NA	NA	NA	NA	NA	NA	NA	NA	NA	NA	NA	NA	NA	NA	NA	NA	NA	NA	NA	NA	NA	NA	NA	NA	NA	NA	NA
CG14755	chr2R:4235043-4235898	-	NA	NA	NA	NA	NA	NA	NA	5.9863528567986357	NA	NA	NA	NA	NA	NA	NA	NA	NA	NA	NA	4.999473438013756	NA	NA	NA	NA	NA	NA	5.8741349854901364	NA	NA	NA	NA	NA	NA	NA	NA	NA	NA	NA	NA	NA	NA	NA	NA	NA	NA	NA	NA
CG10417	chr2R:1247793-1250661	-	NA	NA	NA	NA	NA	NA	NA	NA	NA	NA	NA	NA	NA	NA	NA	NA	NA	NA	NA	NA	NA	NA	NA	NA	NA	NA	NA	NA	NA	NA	NA	NA	NA	NA	NA	NA	NA	NA	NA	NA	NA	NA	NA	NA	NA	NA	NA
CG8586	chr2R:4581172-4583402	-	NA	NA	NA	NA	NA	NA	NA	NA	NA	NA	NA	NA	NA	NA	NA	NA	NA	NA	NA	NA	NA	NA	NA	NA	NA	NA	NA	NA	NA	NA	NA	NA	NA	NA	NA	NA	NA	NA	NA	NA	NA	NA	NA	NA	NA	NA	NA
CG5322	chr2L:10452559-10456189	-	NA	1.1767354254731821	NA	NA	NA	1.453262287636327	NA	NA	NA	NA	2.2061955668015476	NA	NA	1.3165997418134103	NA	1.2435806096332971	NA	1.0345590868474501	NA	NA	NA	NA	NA	NA	NA	NA	-2.0480533888316632	-1.2944203980129216	NA	NA	NA	NA	NA	-1.5133436587916769	-1.3559889716288007	-1.3561916524183919	NA	NA	-1.4878206239485428	NA	1.0649381288214819	NA	-2.1299515139144787	-1.4853318931730752	-1.2446658222448137	NA	1.4793110113715966
Ance-4	chr2R:4927217-4929663	-	NA	NA	NA	NA	NA	NA	NA	NA	NA	NA	NA	NA	NA	NA	NA	NA	NA	NA	NA	NA	NA	NA	NA	NA	NA	NA	NA	NA	NA	NA	NA	NA	NA	NA	NA	NA	NA	NA	NA	NA	NA	NA	NA	NA	NA	NA	1.4915345601292591
CG32813	chrX:1274867-1286956	-	NA	NA	NA	NA	NA	NA	NA	NA	NA	NA	NA	NA	NA	NA	NA	NA	NA	NA	NA	NA	NA	NA	NA	NA	NA	NA	NA	NA	NA	NA	NA	NA	NA	NA	NA	NA	NA	NA	NA	NA	NA	NA	NA	NA	NA	NA	NA
pr-set7	chr3R:10141709-10152404	-	NA	NA	NA	NA	NA	NA	NA	NA	NA	NA	NA	NA	NA	NA	NA	NA	NA	NA	NA	NA	NA	NA	NA	NA	NA	NA	NA	NA	NA	NA	NA	NA	NA	NA	NA	NA	NA	NA	NA	NA	NA	NA	NA	NA	NA	NA	NA
CG8547	chr2R:10146475-10155692	-	NA	NA	NA	NA	NA	NA	NA	NA	NA	NA	NA	NA	NA	NA	NA	NA	NA	NA	NA	NA	NA	NA	NA	NA	NA	NA	NA	NA	NA	NA	NA	NA	NA	NA	NA	NA	NA	NA	NA	NA	NA	NA	NA	NA	NA	NA	NA
CG42541	chrX:3786390-3805852	-	NA	4.5237581559344644	NA	NA	1.7973227021864582	NA	NA	NA	NA	NA	NA	NA	NA	2.1902195736447192	NA	NA	NA	NA	NA	5.0332957666269618	NA	NA	1.8769678220155861	NA	NA	NA	2.0579806049530034	NA	NA	NA	NA	NA	NA	2.6840264942827305	NA	NA	NA	NA	NA	NA	NA	1.8168875127823558	NA	NA	NA	NA	NA
CG31460	chr3R:4388394-4389511	-	NA	NA	NA	NA	NA	NA	NA	NA	NA	NA	NA	NA	NA	NA	NA	NA	NA	NA	NA	NA	NA	NA	NA	NA	NA	NA	NA	NA	NA	NA	NA	NA	NA	NA	NA	NA	NA	NA	NA	NA	NA	NA	NA	NA	NA	NA	NA
CG7956	chr3R:17346632-17353676	-	NA	NA	NA	NA	NA	NA	NA	NA	NA	NA	NA	NA	NA	NA	NA	NA	NA	NA	NA	1.332974266144213	NA	NA	NA	NA	NA	NA	NA	NA	1.2443013614531779	NA	NA	NA	NA	NA	NA	NA	NA	NA	NA	NA	NA	NA	NA	NA	NA	NA	NA
CG8206	chrX:15633274-15634275	-	NA	NA	NA	NA	NA	NA	NA	NA	NA	NA	NA	NA	NA	NA	NA	NA	NA	NA	NA	NA	NA	NA	NA	NA	NA	NA	NA	NA	NA	NA	NA	NA	NA	NA	NA	NA	NA	NA	NA	NA	NA	NA	NA	NA	NA	NA	NA
CG34114	chr3R:6818574-6875900	-	NA	NA	NA	NA	NA	NA	NA	NA	NA	NA	NA	NA	NA	NA	NA	NA	NA	NA	NA	NA	NA	NA	NA	NA	NA	NA	NA	NA	NA	NA	NA	NA	NA	NA	NA	NA	NA	NA	NA	NA	NA	NA	NA	NA	NA	NA	NA
RhoGAP19D	chrX:20341068-20362133	-	NA	NA	NA	NA	NA	NA	NA	NA	NA	NA	NA	NA	NA	NA	NA	NA	NA	NA	NA	NA	NA	NA	NA	NA	NA	NA	NA	NA	NA	NA	NA	NA	NA	NA	NA	NA	NA	NA	NA	NA	NA	NA	NA	NA	NA	NA	NA
CG14431	chrX:6852043-6862933	-	NA	NA	NA	NA	NA	NA	NA	NA	NA	NA	NA	NA	NA	NA	NA	NA	NA	NA	NA	NA	NA	NA	NA	NA	NA	NA	NA	NA	NA	NA	NA	NA	NA	NA	NA	NA	NA	NA	NA	NA	NA	NA	NA	NA	NA	NA	NA
ATPsyn-gamma	chr3R:25573367-25574858	-	NA	NA	NA	NA	NA	NA	NA	NA	NA	NA	NA	NA	NA	NA	NA	NA	NA	NA	NA	-1.1535205919556806	NA	NA	NA	NA	NA	NA	NA	NA	NA	NA	NA	NA	NA	NA	NA	NA	NA	NA	NA	NA	NA	NA	NA	NA	NA	NA	NA
CG9238	chr3L:14534034-14544108	-	NA	NA	NA	NA	NA	NA	NA	1.0304640047999258	NA	NA	NA	NA	NA	NA	NA	NA	NA	NA	NA	NA	NA	NA	NA	NA	NA	NA	1.2365119215943454	NA	NA	NA	NA	NA	NA	NA	NA	NA	NA	NA	NA	NA	NA	1.7299351648238197	NA	NA	1.1088317641873866	1.0750382978334487	NA
Nipsnap	chrX:15957734-15967611	-	NA	NA	NA	NA	NA	NA	NA	NA	NA	NA	NA	NA	NA	NA	NA	NA	NA	NA	NA	NA	NA	NA	NA	NA	NA	NA	NA	NA	NA	NA	NA	NA	NA	NA	NA	NA	NA	NA	NA	NA	NA	NA	NA	NA	NA	NA	NA
CG14629	chrX:941274-1028996	-	NA	NA	NA	NA	NA	NA	NA	NA	NA	NA	NA	NA	NA	NA	NA	NA	NA	NA	NA	NA	NA	NA	NA	NA	NA	NA	NA	NA	NA	NA	NA	NA	NA	NA	NA	NA	NA	NA	NA	NA	NA	NA	NA	NA	NA	NA	NA
CG31875	chr2L:9983660-9996572	-	NA	NA	NA	NA	NA	NA	NA	NA	-1.9464668756919885	NA	NA	NA	NA	NA	NA	NA	NA	NA	NA	NA	NA	NA	NA	NA	NA	NA	NA	NA	NA	NA	NA	NA	NA	NA	NA	NA	NA	NA	NA	NA	NA	NA	NA	NA	NA	NA	NA
Pbprp4	chr3R:3075470-3077679	-	NA	-1.9785732882758327	-3.5888389373416718	NA	NA	NA	NA	NA	NA	NA	NA	NA	NA	-2.0454141818183262	NA	NA	NA	-3.3193030437962725	NA	NA	-4.0189476846929137	NA	-2.4192569969573769	-4.4207648091443934	NA	NA	-3.7515169903577816	-3.3218618699167775	NA	-2.880825283979938	NA	NA	NA	NA	NA	-3.8920894706379685	-2.8283663054863011	NA	NA	-2.9310825205537698	NA	-1.5165813371501611	NA	NA	NA	NA	NA
CG10996	chrX:13677605-13705526	-	NA	NA	NA	NA	NA	NA	NA	NA	NA	NA	NA	NA	NA	NA	NA	NA	NA	NA	NA	NA	NA	NA	NA	NA	NA	3.4252939065638777	NA	NA	NA	NA	NA	NA	NA	NA	NA	NA	NA	NA	NA	NA	NA	NA	NA	NA	NA	NA	NA
CG34214	chr2R:20551054-20555902	-	NA	NA	NA	NA	NA	NA	NA	NA	NA	NA	NA	2.6306172338151672	NA	NA	NA	NA	NA	NA	2.2460075345704107	NA	NA	NA	NA	NA	NA	NA	NA	NA	2.459199076639738	2.431897194377389	NA	NA	NA	NA	NA	NA	NA	NA	NA	NA	NA	NA	NA	NA	NA	NA	NA
CG34404	chr3R:11187432-11193382	-	NA	NA	NA	NA	NA	NA	NA	NA	NA	NA	NA	NA	NA	NA	NA	NA	NA	NA	NA	NA	NA	NA	NA	NA	NA	NA	NA	NA	NA	NA	NA	NA	NA	NA	NA	NA	NA	NA	NA	NA	NA	NA	NA	NA	NA	NA	NA
CG8490	chr2R:8222812-8223814	-	NA	NA	NA	NA	NA	NA	NA	NA	NA	NA	NA	NA	NA	NA	NA	NA	NA	NA	NA	NA	NA	NA	NA	NA	NA	NA	NA	NA	NA	NA	NA	NA	NA	NA	NA	NA	NA	NA	NA	NA	NA	NA	NA	NA	NA	NA	NA
noncoding_8787	chr2R:18830973-18832670	-	NA	NA	NA	NA	NA	1.0017656920694586	NA	-1.5647969393479078	NA	NA	NA	NA	NA	NA	NA	NA	NA	NA	NA	-1.8157109505874927	-1.3827620661538678	NA	-1.1226744374410722	NA	NA	-1.9042035278877496	-2.5210864326267068	-1.3926410581917639	1.0930799867220407	-1.0753137377047437	-1.5901844321428502	NA	-1.0665544135878631	-1.1546656971421327	-1.5111715568641979	NA	-1.1394205886110584	NA	-1.876913737224738	NA	NA	NA	-1.514857946397409	NA	NA	NA	NA
CG11180	chr2R:16506007-16510933	-	NA	NA	NA	NA	NA	NA	NA	NA	NA	NA	NA	NA	NA	NA	NA	NA	NA	NA	NA	NA	NA	NA	NA	NA	NA	NA	NA	NA	NA	NA	NA	NA	NA	NA	NA	NA	NA	NA	NA	NA	NA	NA	NA	NA	NA	NA	NA
CG42559	chr2R:19448013-19488310	-	NA	NA	NA	NA	NA	NA	NA	NA	NA	NA	NA	NA	NA	NA	NA	NA	NA	NA	NA	NA	NA	NA	NA	NA	NA	NA	NA	NA	NA	NA	NA	NA	NA	NA	NA	NA	NA	NA	NA	NA	NA	NA	NA	NA	NA	NA	NA
lolal	chr2R:14041622-14045697	-	NA	NA	NA	NA	NA	NA	NA	NA	NA	NA	NA	NA	NA	NA	NA	NA	NA	NA	NA	NA	NA	NA	NA	NA	NA	NA	NA	NA	NA	NA	NA	NA	NA	NA	NA	NA	NA	NA	NA	NA	NA	NA	NA	NA	NA	NA	NA
CG9629	chr3L:19255489-19262069	-	NA	NA	NA	NA	NA	NA	NA	NA	NA	NA	1.0019142981143729	NA	NA	NA	NA	NA	NA	NA	NA	NA	NA	NA	NA	NA	NA	NA	-1.8791823493595083	NA	NA	NA	NA	NA	NA	NA	NA	NA	NA	NA	NA	NA	NA	NA	NA	NA	NA	NA	NA
CG8207	chr2R:11564594-11566556	-	NA	NA	NA	NA	NA	NA	NA	NA	NA	NA	NA	NA	NA	NA	NA	NA	NA	NA	NA	NA	NA	NA	NA	NA	NA	NA	NA	NA	NA	NA	NA	NA	NA	NA	NA	NA	NA	NA	NA	NA	NA	NA	NA	NA	NA	NA	NA
sar1	chr3R:18182396-18186456	-	NA	NA	NA	NA	NA	NA	NA	NA	NA	NA	NA	NA	NA	NA	NA	NA	NA	NA	NA	NA	NA	NA	NA	NA	NA	NA	NA	NA	NA	NA	NA	NA	NA	NA	NA	NA	NA	NA	NA	NA	NA	NA	NA	NA	NA	NA	NA
CG11241	chr3L:22721110-22734611	-	-1.423415002074899	-2.4724888264246472	-2.2073621072721301	-2.3670129496053551	-1.7844601617094313	-2.3122771433119791	-2.7444410102489463	NA	NA	-1.7209283112152576	NA	-1.9438866710685798	-2.5205395522010754	NA	-1.9697572313413638	-2.6642380051454304	-2.152688645837038	-2.5667384768899018	-1.9346675576817551	NA	NA	-1.2095052231010655	NA	-2.3179466709258731	-1.5772690329704309	NA	-1.9051748706818903	NA	NA	NA	-1.7064300120303399	-2.0490251162806681	-1.3763097427936011	-1.5704930522633445	NA	NA	NA	-1.6645096375519208	-1.3053307164683314	-1.3654918503800386	-2.8376146119174597	NA	NA	NA	-1.2452406070040776	-1.0461258354566823	-2.542932854750739
Ent3	chr3L:12846659-12850627	-	NA	NA	NA	NA	NA	NA	NA	NA	NA	NA	NA	NA	NA	NA	NA	NA	NA	NA	NA	NA	NA	NA	NA	NA	NA	NA	NA	NA	NA	NA	NA	NA	NA	2.4481229730304874	NA	NA	NA	NA	NA	NA	NA	NA	NA	NA	NA	NA	NA
CG13204	chr2R:7254153-7258859	-	NA	NA	NA	NA	NA	NA	NA	NA	NA	NA	NA	NA	NA	NA	NA	NA	NA	NA	NA	NA	NA	NA	NA	NA	NA	NA	1.0364427469941615	NA	NA	NA	NA	NA	NA	NA	NA	NA	NA	NA	NA	NA	NA	NA	1.0028944862558258	NA	NA	NA	NA
Pbp49	chr2R:4014989-4018837	-	NA	NA	NA	NA	NA	NA	NA	NA	NA	NA	NA	NA	NA	NA	NA	NA	NA	NA	NA	NA	NA	NA	NA	NA	NA	NA	NA	NA	NA	NA	NA	NA	NA	NA	NA	NA	NA	NA	NA	NA	NA	NA	NA	NA	NA	NA	NA
noncoding_10195	chr3L:2631719-2641984	-	NA	NA	NA	NA	NA	NA	NA	NA	NA	NA	NA	1.4744492662345383	NA	NA	NA	NA	NA	NA	NA	NA	NA	NA	NA	NA	NA	NA	NA	NA	NA	NA	NA	NA	NA	NA	NA	NA	NA	NA	NA	NA	NA	NA	NA	NA	NA	NA	NA
snoRNA:Psi28S-3305c	chr3R:24425528-24431499	-	NA	NA	NA	NA	NA	4.3214313395834472	NA	NA	NA	NA	NA	NA	NA	NA	NA	NA	NA	NA	NA	NA	NA	NA	NA	NA	NA	4.0103107714780952	NA	NA	NA	NA	NA	NA	NA	NA	NA	NA	NA	NA	NA	NA	NA	NA	NA	NA	NA	NA	NA
noncoding_8174	chr2R:16474969-16505854	-	NA	NA	NA	NA	NA	NA	NA	NA	NA	NA	NA	NA	NA	NA	NA	NA	NA	NA	NA	NA	NA	NA	NA	NA	NA	NA	NA	NA	NA	NA	NA	NA	NA	NA	NA	NA	NA	NA	NA	NA	NA	NA	NA	NA	NA	NA	NA
CG17612	chr2L:4361943-4382767	-	-1.4532703412160508	NA	-1.0525070564933965	-1.9952487486748904	NA	NA	NA	NA	-1.1651452047390822	NA	NA	NA	-4.0849166113066211	NA	NA	-3.3073507192219931	NA	NA	1.8344392138998997	NA	NA	NA	NA	NA	NA	NA	NA	NA	NA	NA	NA	NA	NA	NA	NA	NA	NA	NA	NA	NA	NA	NA	-1.7635861767699383	NA	1.3816876555863129	NA	2.0977159253965589
CG13928	chr3L:1618391-1629298	-	NA	NA	NA	NA	NA	NA	NA	NA	NA	NA	NA	NA	NA	NA	NA	NA	NA	NA	NA	NA	NA	1.0755431949061662	NA	NA	NA	1.9008961943583271	NA	NA	NA	NA	1.4937188195342364	NA	NA	NA	NA	NA	NA	1.2827590004328131	1.42539495549428	NA	NA	NA	NA	NA	NA	NA	NA
Lcp2	chr2R:4321471-4322325	-	NA	NA	NA	NA	NA	NA	NA	NA	NA	NA	NA	NA	NA	NA	NA	NA	NA	NA	NA	NA	NA	NA	NA	NA	NA	NA	NA	NA	NA	NA	NA	NA	NA	NA	NA	NA	NA	NA	NA	NA	NA	NA	NA	NA	NA	NA	NA
CG4096	chrX:5593219-5611936	-	-1.5284366890315542	NA	-1.5238713645856765	-1.2445163074286636	-1.4317223939534924	-1.1030703968906792	NA	1.1551869014474543	-1.5133953681767141	-1.0747501965376092	-1.9234397475529361	NA	-1.1483260523096135	NA	-1.1207667471111518	-1.3160013258650567	-1.0831013421378861	-1.3845864152896918	-1.5762763579810628	NA	NA	NA	NA	-1.4425400074573629	NA	NA	NA	NA	NA	NA	NA	NA	NA	NA	NA	NA	NA	NA	NA	-1.1311519272735304	-1.1164144390491457	NA	1.1934643946623635	NA	NA	NA	-1.1510213010981638
CG34336	chrX:3763005-3774332	-	20	20	NA	20	-1.9362926289062843	NA	NA	NA	20	-2.6985001309421386	20	-1.7639426122601038	NA	NA	-4.0152702175114179	20	20	-1.9211421765785608	NA	NA	NA	NA	NA	20	-1.9771347023076369	NA	NA	1.3392917065914984	-3.8054105642494993	NA	1.8337370469362193	-2.663132439361334	1.1954491263692653	3.3107235736297098	-1.37121457448962	-3.7250088934873893	-4.1359470459798766	NA	NA	-3.6245462895641438	NA	20	NA	20	-3.5983894653208801	NA	NA
Tfb4	chr2L:1147832-1150709	-	NA	NA	NA	NA	NA	NA	NA	NA	NA	NA	NA	NA	NA	NA	NA	NA	NA	NA	NA	NA	NA	NA	NA	NA	NA	NA	NA	NA	NA	NA	NA	NA	NA	NA	NA	NA	NA	NA	NA	NA	NA	NA	NA	NA	NA	NA	NA
lok	chr2L:20061401-20065766	-	NA	NA	NA	NA	NA	NA	NA	NA	NA	NA	NA	NA	NA	NA	NA	NA	NA	NA	NA	NA	NA	NA	NA	NA	NA	NA	NA	NA	NA	NA	NA	NA	NA	NA	NA	NA	NA	NA	NA	NA	NA	NA	NA	NA	NA	NA	NA
CG42456	chr3L:3319556-3329087	-	NA	NA	NA	NA	NA	NA	NA	NA	1.3464394280416334	NA	1.1679356367680376	NA	NA	1.6957929582720592	NA	NA	NA	NA	NA	NA	NA	-1.4215960532268843	NA	NA	-1.1864883887134909	NA	NA	1.5455077687157459	-1.1421615106171528	NA	NA	NA	NA	NA	-1.4567940040558487	NA	NA	NA	NA	-1.4837640273492727	NA	-1.2735598879433592	NA	NA	NA	NA	NA
exo84	chr3R:21867385-21878056	-	NA	NA	NA	NA	NA	NA	NA	NA	NA	NA	NA	NA	NA	NA	NA	NA	NA	NA	NA	NA	NA	NA	NA	NA	NA	NA	NA	NA	NA	NA	NA	NA	NA	NA	NA	NA	NA	NA	NA	NA	NA	NA	NA	NA	NA	NA	NA
CG6709	chr3L:9881910-9887843	-	NA	2.0917413738445942	NA	NA	1.669437860735135	NA	NA	NA	NA	NA	NA	NA	NA	NA	NA	NA	NA	NA	NA	NA	NA	NA	NA	NA	NA	NA	NA	NA	NA	1.4700159453350865	NA	NA	NA	NA	NA	NA	NA	NA	NA	NA	NA	NA	NA	NA	1.4751460875081446	NA	NA
Atf6	chr2R:1032137-1044872	-	NA	NA	NA	NA	NA	NA	NA	NA	NA	NA	NA	NA	NA	NA	NA	NA	NA	NA	NA	-1.1584596210796181	NA	NA	NA	NA	NA	NA	NA	NA	NA	NA	NA	NA	NA	NA	-1.2538100539968395	NA	-1.2142938716594875	NA	NA	NA	NA	NA	NA	NA	NA	NA	NA
CG15525	chr3R:25819174-25836082	-	NA	NA	NA	NA	NA	NA	NA	NA	NA	NA	NA	NA	NA	NA	NA	NA	NA	NA	NA	NA	NA	-1.6885769458398128	NA	NA	-1.6254984764589586	NA	NA	-1.2986350581764823	NA	NA	NA	NA	NA	NA	NA	NA	NA	NA	NA	NA	-1.2168597760937609	NA	NA	NA	1.2540241962045007	NA	NA
nod	chrX:11473088-11479835	-	NA	NA	NA	NA	NA	NA	NA	NA	NA	NA	NA	NA	NA	NA	NA	NA	NA	NA	NA	NA	NA	NA	NA	NA	NA	NA	NA	NA	NA	NA	NA	NA	NA	NA	NA	NA	NA	NA	-1.3152769584286141	NA	NA	NA	NA	NA	NA	NA	NA
snoRNA:Me18S-U1356a	chr3L:20446392-20459141	-	NA	NA	NA	NA	NA	NA	NA	NA	NA	NA	NA	NA	NA	NA	NA	NA	NA	NA	NA	NA	NA	NA	NA	NA	NA	NA	NA	NA	NA	NA	NA	NA	-20	NA	NA	NA	NA	NA	NA	NA	NA	NA	NA	NA	NA	NA	NA
Slh	chr2L:2489410-2492753	-	NA	NA	NA	NA	NA	NA	NA	NA	NA	NA	NA	NA	NA	NA	NA	NA	NA	NA	NA	NA	NA	NA	NA	NA	NA	NA	NA	NA	NA	NA	NA	NA	NA	NA	NA	NA	NA	NA	NA	NA	NA	NA	NA	NA	NA	NA	NA
CG14696	chr3R:6705286-6710836	-	NA	NA	NA	NA	NA	NA	NA	NA	NA	NA	NA	NA	NA	NA	NA	NA	NA	NA	NA	NA	NA	NA	NA	NA	NA	NA	NA	NA	NA	NA	NA	NA	NA	NA	NA	NA	NA	NA	NA	NA	NA	NA	NA	NA	NA	NA	NA
Cdc42	chrX:19590991-19595852	-	NA	NA	NA	NA	NA	NA	NA	NA	NA	NA	NA	NA	NA	NA	NA	NA	NA	NA	NA	NA	NA	NA	NA	NA	NA	NA	NA	NA	NA	NA	NA	NA	NA	NA	NA	NA	NA	NA	NA	NA	NA	NA	NA	NA	NA	NA	NA
CG5327	chr2R:14502568-14506863	-	NA	NA	NA	NA	NA	NA	NA	NA	NA	NA	NA	NA	NA	NA	NA	NA	NA	NA	NA	NA	NA	NA	NA	NA	NA	NA	NA	NA	NA	NA	NA	NA	NA	NA	NA	NA	NA	NA	NA	NA	NA	NA	NA	NA	NA	NA	NA
AP-1gamma	chrX:9002614-9011798	-	NA	NA	NA	NA	NA	NA	NA	NA	NA	NA	NA	NA	NA	NA	NA	NA	NA	NA	NA	NA	NA	NA	NA	NA	NA	NA	NA	NA	NA	NA	NA	NA	NA	NA	NA	NA	NA	NA	NA	NA	NA	NA	NA	NA	NA	NA	NA
chr3L_812718_814712.0	chr3L:812717-814712	-	NA	NA	NA	NA	NA	NA	NA	NA	NA	NA	NA	NA	NA	NA	NA	1.0288634452920289	NA	NA	NA	NA	NA	NA	NA	NA	NA	NA	NA	NA	NA	NA	NA	NA	NA	NA	NA	NA	NA	NA	NA	NA	NA	NA	NA	NA	NA	NA	NA
CG34180	chr2L:6060508-6062801	-	NA	NA	NA	NA	NA	NA	NA	NA	NA	NA	NA	NA	NA	2.572349557132561	NA	NA	NA	NA	NA	NA	NA	NA	NA	NA	NA	NA	NA	NA	NA	NA	NA	NA	NA	NA	NA	NA	NA	NA	NA	NA	NA	NA	NA	NA	NA	NA	NA
chrX_13275077_13275430.0	chrX:13264638-13278990	-	NA	NA	-2.1225347000520975	-1.3189673604627377	NA	NA	NA	NA	NA	NA	NA	NA	NA	NA	NA	NA	NA	NA	NA	NA	NA	NA	NA	NA	NA	NA	NA	NA	NA	NA	NA	NA	NA	NA	NA	NA	NA	NA	NA	NA	NA	NA	NA	NA	NA	NA	NA
CG31158	chr3R:18413445-18439394	-	NA	NA	NA	NA	NA	NA	NA	NA	NA	NA	NA	NA	NA	NA	NA	NA	NA	NA	NA	NA	NA	NA	NA	NA	NA	NA	NA	NA	NA	NA	NA	NA	NA	NA	NA	NA	NA	NA	NA	NA	NA	NA	NA	NA	NA	NA	NA
vg	chr2R:8771793-8786900	-	NA	NA	NA	NA	NA	NA	NA	NA	NA	NA	NA	NA	NA	NA	NA	NA	NA	NA	NA	NA	NA	NA	NA	NA	NA	NA	NA	NA	NA	NA	NA	NA	NA	NA	NA	NA	NA	NA	NA	NA	NA	NA	NA	NA	NA	NA	NA
Syx7	chr3L:21438822-21441281	-	NA	NA	NA	NA	NA	NA	NA	NA	NA	NA	NA	NA	NA	NA	NA	NA	NA	NA	NA	NA	NA	NA	NA	NA	NA	NA	NA	NA	NA	NA	NA	NA	NA	NA	NA	NA	NA	NA	NA	NA	NA	NA	NA	NA	NA	NA	NA
Tapdelta	chr2R:7254153-7258859	-	NA	NA	NA	NA	NA	NA	NA	NA	NA	NA	NA	NA	NA	NA	NA	NA	NA	NA	NA	NA	NA	NA	NA	NA	NA	NA	NA	NA	NA	NA	NA	NA	NA	NA	NA	NA	NA	NA	NA	NA	NA	NA	NA	NA	NA	NA	NA
CG13634	chr3R:20613607-20625465	-	NA	NA	NA	NA	NA	NA	NA	NA	NA	NA	NA	NA	NA	NA	NA	NA	NA	NA	NA	NA	NA	NA	NA	NA	NA	NA	NA	NA	NA	NA	NA	NA	NA	NA	NA	NA	NA	NA	NA	NA	NA	NA	NA	NA	NA	NA	NA
Ptr_Dm	chr2R:2069250-2083879	-	NA	NA	NA	NA	NA	NA	NA	NA	NA	NA	NA	NA	NA	NA	NA	NA	NA	NA	NA	NA	NA	NA	NA	NA	NA	NA	NA	NA	NA	NA	NA	NA	NA	NA	NA	NA	NA	NA	NA	NA	NA	NA	NA	NA	NA	NA	NA
CG14509	chr3R:24991220-25020995	-	NA	NA	NA	NA	NA	NA	NA	NA	NA	NA	NA	NA	NA	NA	NA	NA	NA	NA	NA	NA	NA	NA	NA	NA	NA	NA	NA	NA	NA	NA	NA	NA	NA	NA	NA	NA	NA	NA	NA	NA	NA	NA	NA	NA	NA	NA	NA
CG4438	chr2L:9396998-9398042	-	NA	NA	NA	NA	NA	NA	NA	NA	NA	NA	NA	NA	NA	NA	NA	NA	NA	NA	NA	NA	NA	NA	NA	NA	NA	NA	NA	NA	NA	NA	NA	NA	NA	NA	NA	NA	NA	NA	NA	NA	NA	NA	NA	NA	NA	NA	NA
CG30184	chr2R:19448013-19488310	-	NA	NA	NA	-2.7980273875383959	NA	NA	NA	NA	NA	NA	NA	NA	-4.7935557027760982	-3.3223129258095665	NA	NA	-5.1875591661517007	NA	NA	NA	-2.3135849992197364	-2.4781270245636895	NA	NA	NA	NA	NA	NA	NA	1.8965238451694815	NA	NA	NA	NA	NA	NA	1.724892793182681	NA	NA	NA	NA	NA	NA	NA	NA	-4.3056206512530153	NA
CG10801	chrX:3354624-3358215	-	NA	NA	1.3664427719768173	1.3766965192358724	1.586337199554551	NA	NA	NA	NA	NA	1.5796590574479241	1.1796361681224947	NA	NA	NA	NA	1.6234172644370868	1.0859339679464106	NA	NA	NA	NA	NA	1.1817386160046954	NA	NA	NA	NA	NA	NA	NA	1.420248426690506	NA	NA	NA	NA	NA	NA	NA	NA	NA	NA	NA	NA	NA	NA	1.2250319176854183
HL05382	chr2R:6726598-6762287	-	NA	NA	NA	NA	NA	NA	NA	NA	NA	NA	NA	NA	NA	NA	NA	NA	NA	NA	NA	NA	NA	NA	NA	NA	NA	NA	NA	NA	NA	NA	NA	NA	NA	NA	NA	NA	NA	NA	NA	NA	NA	NA	NA	NA	NA	NA	NA
scrib	chr3R:22362002-22429778	-	NA	NA	NA	NA	NA	NA	NA	NA	NA	NA	NA	NA	NA	NA	NA	NA	NA	NA	NA	NA	NA	NA	NA	NA	NA	NA	NA	NA	NA	NA	NA	NA	NA	NA	NA	NA	NA	NA	NA	NA	NA	NA	NA	NA	NA	NA	NA
CG30055	chr2R:8459510-8480429	-	NA	NA	NA	NA	NA	NA	NA	NA	NA	NA	NA	NA	NA	NA	NA	NA	NA	NA	NA	NA	NA	NA	NA	NA	NA	NA	NA	NA	1.4274327863169538	NA	NA	NA	NA	NA	NA	NA	NA	NA	NA	NA	NA	NA	NA	NA	NA	NA	NA
APC7	chrX:6491077-6493773	-	NA	NA	NA	NA	NA	NA	NA	NA	NA	NA	NA	NA	NA	NA	NA	NA	NA	NA	NA	NA	NA	NA	NA	NA	NA	NA	1.4521491318687567	NA	1.0975365756463129	NA	NA	NA	NA	NA	NA	NA	NA	NA	NA	NA	NA	1.1634649542559754	NA	NA	NA	NA	NA
Dg	chr2R:11968673-11986139	-	NA	NA	NA	NA	NA	NA	NA	NA	NA	NA	NA	NA	NA	NA	NA	NA	NA	NA	NA	NA	NA	NA	NA	NA	NA	-1.0849017059731267	NA	NA	NA	NA	NA	NA	NA	NA	NA	NA	NA	NA	NA	NA	NA	NA	NA	NA	NA	NA	NA
spi	chr2L:19567811-19577352	-	NA	NA	NA	NA	NA	NA	NA	-1.050092550667578	NA	NA	NA	NA	NA	NA	NA	NA	NA	NA	NA	NA	NA	NA	NA	NA	NA	-1.1125395924878736	NA	NA	NA	NA	NA	NA	NA	NA	NA	NA	NA	NA	NA	NA	NA	NA	NA	NA	NA	NA	NA
ChLD3	chr2L:16738851-16743143	-	NA	NA	NA	NA	NA	NA	NA	NA	NA	NA	NA	NA	NA	NA	NA	NA	NA	NA	NA	NA	NA	NA	NA	NA	NA	NA	NA	NA	NA	NA	NA	NA	NA	NA	NA	NA	NA	NA	NA	NA	NA	NA	NA	NA	NA	NA	NA
gammaCop	chr3R:27397711-27414100	-	NA	NA	NA	NA	NA	NA	NA	NA	NA	NA	NA	NA	NA	NA	NA	NA	NA	NA	NA	NA	NA	NA	NA	NA	NA	NA	NA	NA	NA	NA	NA	NA	NA	NA	NA	NA	NA	NA	NA	NA	NA	NA	NA	NA	NA	-1.011225182450034	NA
eag	chrX:14849442-14903976	-	NA	NA	NA	NA	NA	NA	NA	NA	NA	NA	1.0322759541938955	NA	NA	NA	NA	NA	1.1616644035376869	NA	NA	NA	NA	NA	NA	NA	NA	NA	1.0322154634996725	NA	NA	-1.5334611768756985	-1.3757749668242136	NA	NA	NA	NA	NA	NA	NA	-1.2314207196644769	NA	NA	NA	-1.5494116033226462	NA	NA	NA	1.2373897244796916
Reck	chr3L:14993025-15007151	-	NA	NA	NA	NA	NA	NA	NA	NA	NA	NA	NA	NA	NA	NA	NA	NA	NA	NA	NA	NA	NA	NA	NA	NA	NA	NA	NA	NA	NA	NA	NA	NA	NA	NA	NA	NA	NA	NA	NA	NA	NA	NA	NA	NA	NA	NA	NA
noncoding_19648	chr3R:23750902-23763782	-	NA	NA	NA	NA	NA	NA	NA	5.9962020307552093	2.2070360293518974	NA	NA	NA	NA	NA	NA	NA	NA	NA	NA	NA	NA	NA	NA	4.4424704648464139	NA	NA	NA	NA	NA	NA	NA	NA	NA	NA	NA	NA	NA	NA	NA	NA	NA	NA	NA	NA	NA	NA	NA
MCPH1	chr2R:7783374-7791439	-	NA	NA	NA	NA	NA	NA	NA	NA	NA	NA	NA	NA	NA	NA	NA	NA	NA	NA	NA	NA	NA	NA	NA	NA	NA	NA	NA	NA	NA	NA	NA	NA	NA	NA	NA	NA	NA	NA	NA	NA	NA	NA	NA	NA	NA	NA	NA
mRpS6	chr3L:4364516-4367458	-	NA	NA	NA	NA	NA	NA	NA	NA	NA	NA	NA	NA	NA	NA	NA	NA	NA	NA	NA	NA	NA	NA	NA	NA	NA	NA	NA	NA	NA	NA	NA	NA	NA	NA	NA	NA	NA	NA	NA	NA	NA	NA	NA	1.0108898795491694	NA	NA	NA
pcs	chr2R:10868716-10879831	-	NA	NA	NA	NA	NA	NA	NA	NA	NA	NA	NA	NA	NA	NA	NA	NA	NA	NA	NA	NA	NA	NA	NA	NA	NA	NA	NA	NA	NA	NA	NA	NA	NA	NA	NA	NA	NA	NA	NA	NA	NA	NA	NA	NA	NA	NA	NA
CG4860	chr3R:8045593-8047343	-	NA	NA	NA	NA	NA	NA	NA	NA	NA	NA	NA	NA	NA	NA	NA	NA	NA	NA	NA	NA	NA	NA	NA	NA	NA	-1.4232304725555576	NA	NA	NA	NA	NA	NA	NA	NA	NA	NA	NA	NA	NA	NA	NA	NA	NA	NA	NA	NA	NA
CG7580	chr3L:17467822-17469027	-	NA	NA	NA	NA	NA	NA	NA	NA	NA	NA	NA	NA	NA	NA	NA	NA	NA	NA	NA	-2.5986224546670331	NA	NA	NA	NA	NA	-1.3912448190401876	NA	NA	NA	NA	NA	NA	NA	NA	NA	NA	NA	NA	NA	NA	NA	NA	NA	NA	NA	-1.0672825953670817	NA
CG32541	chrX:18824391-18920905	-	NA	NA	NA	NA	NA	NA	NA	NA	NA	NA	NA	NA	NA	NA	NA	NA	NA	NA	NA	NA	NA	NA	NA	NA	NA	NA	NA	NA	NA	NA	NA	NA	NA	NA	NA	NA	NA	NA	NA	NA	NA	NA	NA	NA	NA	NA	NA
l(3)mbn	chr3L:6090666-6122093	-	NA	NA	NA	NA	NA	NA	NA	NA	NA	NA	NA	NA	NA	NA	NA	NA	NA	NA	NA	NA	NA	NA	NA	NA	NA	NA	NA	NA	1.808908353222394	NA	NA	NA	NA	NA	NA	NA	NA	NA	NA	NA	NA	NA	NA	NA	NA	NA	NA
CG31952	chr2L:3404459-3423014	-	NA	NA	NA	NA	NA	NA	NA	NA	NA	NA	NA	NA	NA	NA	NA	NA	NA	NA	NA	NA	NA	NA	NA	NA	NA	NA	NA	NA	NA	NA	NA	NA	NA	NA	NA	NA	NA	NA	NA	NA	NA	NA	NA	NA	NA	NA	NA
CG9521	chrX:14733352-14827944	-	NA	NA	NA	NA	NA	NA	NA	-5.0735616417385616	NA	NA	NA	-3.302369749046655	NA	NA	-3.9266891742996006	NA	NA	NA	-4.444954981988154	NA	NA	NA	NA	NA	NA	-5.9443942245773194	NA	NA	NA	NA	NA	NA	-5.0211697372809265	NA	-4.6723375555128621	NA	NA	NA	NA	NA	-3.6611532466470469	NA	NA	NA	NA	NA	NA
Bsg25A	chr2L:4682676-4687428	-	NA	NA	NA	NA	NA	NA	NA	NA	NA	NA	NA	NA	NA	NA	NA	NA	NA	NA	NA	NA	NA	NA	NA	NA	NA	NA	NA	NA	NA	NA	NA	NA	NA	NA	NA	NA	NA	NA	NA	NA	NA	NA	NA	NA	NA	NA	NA
CG17163	chrXHet:47120-61526	-	NA	NA	NA	NA	NA	NA	-1.4549706993119629	NA	1.373190435473195	NA	NA	NA	NA	NA	2.5452668183081855	NA	NA	2.5927769985681519	NA	NA	NA	NA	NA	NA	NA	NA	NA	2.4881572863593755	1.9880715425412008	2.6933480045220697	NA	NA	NA	2.0459295668849364	1.8532599522181799	NA	NA	NA	2.1577198036852234	NA	NA	NA	NA	2.9151298368951597	2.7543518087339063	NA	NA
CG32533	chrX:19368177-19378769	-	NA	NA	NA	NA	NA	-1.3207778496273965	NA	NA	NA	NA	NA	NA	NA	NA	NA	NA	NA	NA	NA	NA	-1.2767377336538865	NA	NA	NA	NA	NA	NA	NA	NA	NA	NA	NA	NA	NA	NA	NA	-1.1613319158218947	NA	NA	NA	NA	NA	NA	NA	NA	NA	NA
CG14644	chr3R:77607-78855	-	NA	2.2378190478551745	NA	NA	NA	NA	NA	NA	NA	1.9420393609331956	1.8428364995133761	NA	NA	1.5677170586082778	NA	NA	NA	1.7557798784985521	NA	NA	NA	NA	NA	NA	NA	NA	NA	NA	NA	NA	NA	NA	NA	NA	NA	NA	NA	NA	NA	NA	NA	NA	NA	NA	NA	NA	NA
CG10262	chr2L:19582830-19584111	-	NA	NA	NA	NA	NA	NA	NA	NA	NA	NA	NA	NA	NA	NA	NA	NA	NA	NA	NA	NA	NA	NA	NA	NA	NA	NA	NA	NA	NA	NA	NA	NA	NA	NA	NA	NA	NA	NA	NA	NA	NA	NA	NA	1.052983340326433	NA	NA	NA
CG32808	chrX:1360490-1364648	-	NA	NA	NA	NA	NA	NA	NA	NA	NA	NA	NA	NA	NA	NA	NA	NA	NA	NA	NA	NA	NA	NA	NA	NA	NA	NA	NA	NA	2.5738137881942533	NA	NA	NA	NA	NA	NA	NA	NA	NA	2.0142554023615422	NA	NA	NA	NA	1.5229953219655201	NA	NA	NA
spaw	chr2R:4245630-4249661	-	NA	NA	NA	NA	NA	NA	NA	NA	NA	NA	NA	NA	NA	NA	NA	NA	NA	NA	NA	NA	NA	NA	NA	NA	NA	NA	NA	NA	NA	NA	NA	NA	NA	NA	NA	NA	NA	NA	NA	NA	NA	NA	NA	NA	NA	NA	NA
CG8813	chr2L:2857158-2874593	-	NA	NA	NA	NA	NA	NA	NA	NA	NA	NA	NA	NA	NA	NA	NA	NA	NA	NA	NA	NA	NA	NA	NA	NA	1.6986414529226943	3.1209817467538219	NA	NA	NA	NA	NA	NA	NA	NA	NA	NA	NA	NA	NA	NA	NA	NA	NA	NA	NA	NA	NA
CG3732	chr2R:18525258-18527778	-	NA	NA	NA	NA	NA	NA	NA	NA	NA	NA	NA	NA	NA	NA	NA	NA	NA	NA	NA	NA	NA	NA	NA	NA	NA	NA	NA	NA	NA	NA	NA	NA	NA	NA	NA	NA	NA	NA	NA	NA	NA	NA	NA	NA	NA	NA	NA
topi	chr3R:5600685-5603682	-	NA	NA	NA	NA	NA	NA	NA	NA	NA	NA	NA	NA	NA	NA	NA	NA	NA	NA	NA	-1.7321330129048822	NA	NA	NA	NA	NA	NA	NA	NA	NA	NA	NA	NA	NA	NA	NA	NA	NA	NA	NA	NA	NA	NA	NA	NA	NA	NA	NA
SCAP	chr2R:1913775-1927853	-	NA	NA	NA	NA	NA	NA	NA	NA	NA	NA	NA	NA	NA	NA	NA	NA	NA	NA	NA	NA	NA	NA	NA	NA	NA	NA	NA	NA	NA	NA	NA	NA	NA	NA	NA	NA	NA	NA	NA	NA	NA	NA	NA	NA	NA	NA	NA
Ef1alpha48D	chr2R:7779447-7783320	-	NA	NA	NA	NA	NA	NA	NA	NA	NA	NA	NA	NA	NA	NA	NA	NA	NA	NA	NA	NA	NA	NA	NA	NA	NA	NA	NA	NA	NA	NA	NA	NA	NA	NA	NA	NA	NA	NA	NA	NA	NA	NA	NA	NA	NA	NA	NA
CG11843	chr3R:24880068-24881567	-	NA	NA	NA	NA	NA	NA	NA	NA	NA	NA	NA	NA	NA	NA	NA	NA	NA	NA	NA	NA	NA	NA	NA	NA	NA	NA	NA	NA	2.084690729901773	NA	NA	NA	NA	NA	NA	NA	NA	NA	NA	NA	NA	NA	NA	NA	NA	NA	NA
CG13995	chr2L:6054177-6060169	-	NA	NA	NA	NA	NA	NA	NA	NA	NA	NA	NA	NA	NA	NA	NA	NA	NA	NA	NA	NA	NA	NA	NA	NA	NA	NA	NA	NA	NA	NA	NA	NA	NA	NA	NA	NA	NA	NA	NA	NA	NA	NA	NA	NA	NA	NA	NA
CG31352	chr3R:5520205-5531220	-	NA	NA	NA	NA	NA	NA	NA	NA	NA	NA	NA	NA	NA	NA	NA	NA	NA	NA	NA	NA	NA	NA	NA	NA	NA	NA	NA	NA	1.0708449896695429	NA	NA	NA	NA	NA	NA	NA	NA	NA	1.0774732346930957	NA	NA	1.0660097046126398	NA	NA	NA	1.2164049510951198	NA
noncoding_17583	chr3R:14398798-14416448	-	NA	NA	NA	NA	NA	NA	NA	NA	NA	NA	NA	NA	NA	NA	NA	NA	NA	NA	NA	NA	NA	NA	NA	NA	NA	NA	NA	NA	NA	NA	NA	3.9309257776226811	NA	NA	NA	NA	NA	NA	NA	NA	NA	NA	NA	NA	NA	NA	NA
CG13510	chr2R:18545097-18548898	-	NA	NA	NA	NA	NA	NA	NA	NA	NA	NA	NA	NA	NA	NA	NA	NA	NA	NA	NA	NA	NA	NA	NA	NA	NA	NA	NA	NA	NA	NA	NA	NA	NA	NA	NA	NA	NA	NA	NA	NA	NA	NA	NA	NA	NA	NA	NA
luna	chr2R:6870244-6987623	-	NA	NA	NA	NA	NA	NA	NA	NA	NA	NA	NA	NA	NA	NA	NA	NA	NA	NA	NA	1.8328050904576605	NA	NA	NA	NA	NA	NA	NA	NA	NA	NA	1.066148828399893	NA	NA	NA	NA	NA	NA	NA	NA	NA	NA	1.058969833845951	NA	NA	NA	NA	NA
jim	chr3L:22789076-22826488	-	NA	NA	NA	NA	NA	NA	NA	NA	NA	NA	NA	NA	NA	NA	NA	NA	NA	NA	NA	NA	NA	NA	NA	NA	NA	NA	NA	NA	NA	NA	NA	NA	NA	NA	NA	NA	NA	NA	NA	NA	NA	NA	NA	NA	NA	NA	NA
CG33324	chr3R:2232541-2273729	-	NA	NA	NA	NA	NA	NA	NA	NA	NA	NA	NA	NA	NA	NA	NA	NA	NA	NA	NA	NA	NA	NA	NA	NA	NA	NA	NA	NA	NA	NA	NA	NA	NA	NA	NA	NA	NA	NA	NA	NA	NA	NA	NA	NA	NA	NA	NA
knk	chr3R:5948080-5951441	-	NA	NA	NA	NA	NA	NA	NA	NA	NA	NA	NA	NA	NA	NA	NA	NA	NA	NA	NA	NA	NA	NA	NA	NA	NA	NA	NA	NA	NA	NA	NA	NA	NA	NA	NA	NA	NA	NA	NA	NA	NA	NA	NA	NA	NA	NA	NA
CG4009	chr3R:12859321-12861856	-	NA	NA	NA	NA	NA	NA	NA	NA	NA	NA	NA	NA	NA	NA	NA	NA	NA	NA	NA	NA	NA	NA	NA	NA	NA	NA	NA	NA	1.6877141040983781	NA	NA	NA	NA	NA	NA	NA	NA	NA	NA	NA	NA	NA	NA	NA	NA	NA	NA
CG34272	chr3L:9587733-9588339	-	NA	NA	NA	NA	NA	NA	NA	NA	NA	NA	NA	NA	NA	NA	NA	NA	NA	NA	NA	NA	NA	NA	NA	NA	NA	2.9390526483470487	NA	NA	NA	NA	NA	NA	NA	NA	NA	NA	NA	NA	NA	NA	NA	NA	NA	NA	NA	NA	NA
CG12825	chr2R:3673443-3677562	-	NA	1.359458867848814	NA	NA	NA	NA	NA	1.0452682802442383	NA	NA	NA	NA	NA	NA	NA	NA	NA	NA	NA	NA	NA	NA	NA	NA	NA	NA	NA	NA	NA	NA	NA	NA	NA	NA	NA	NA	NA	NA	NA	NA	NA	NA	NA	NA	NA	NA	NA
CG14111	chr3L:13372310-13374861	-	NA	NA	NA	NA	NA	NA	NA	NA	NA	NA	NA	NA	NA	NA	NA	NA	NA	NA	NA	NA	NA	NA	NA	NA	NA	NA	NA	NA	NA	NA	NA	NA	NA	NA	NA	NA	NA	NA	NA	NA	NA	NA	NA	NA	NA	NA	NA
CG31635	chr2L:6632793-6649130	-	NA	NA	NA	NA	NA	NA	NA	NA	NA	NA	NA	NA	NA	NA	NA	NA	NA	NA	NA	NA	NA	NA	NA	NA	NA	NA	NA	NA	NA	NA	NA	NA	NA	NA	NA	NA	NA	NA	NA	NA	NA	NA	NA	NA	NA	NA	NA
mRpL45	chr3R:18444096-18465482	-	NA	NA	NA	NA	NA	NA	NA	NA	NA	NA	NA	NA	NA	NA	NA	NA	NA	NA	NA	NA	NA	NA	NA	NA	NA	NA	NA	NA	NA	NA	NA	NA	NA	NA	NA	NA	NA	NA	NA	NA	NA	NA	NA	NA	NA	NA	NA
CG12992	chrX:17473874-17493363	-	NA	NA	NA	NA	NA	NA	NA	NA	NA	NA	NA	NA	NA	NA	NA	NA	NA	NA	NA	NA	NA	NA	NA	NA	NA	NA	NA	NA	NA	NA	NA	NA	NA	NA	NA	NA	NA	NA	NA	NA	NA	NA	NA	NA	NA	NA	NA
CG13884	chr3L:361424-366437	-	NA	NA	NA	NA	NA	NA	NA	NA	NA	NA	NA	NA	NA	2.5559953590308679	NA	NA	NA	NA	NA	NA	NA	NA	NA	NA	NA	NA	NA	NA	NA	NA	NA	NA	NA	NA	NA	NA	NA	NA	NA	NA	NA	NA	NA	NA	NA	NA	NA
Hsc70-3	chrX:11695724-11701226	-	NA	NA	NA	NA	NA	NA	NA	NA	NA	NA	NA	NA	NA	NA	NA	NA	NA	NA	NA	NA	NA	NA	NA	NA	NA	NA	NA	NA	NA	NA	NA	NA	NA	NA	NA	NA	NA	NA	NA	NA	NA	NA	NA	NA	NA	NA	NA
CG32397	chr3L:6543793-6596466	-	NA	NA	NA	NA	NA	NA	NA	NA	NA	NA	NA	NA	NA	NA	NA	NA	NA	NA	NA	NA	NA	NA	NA	NA	NA	NA	NA	NA	NA	NA	NA	NA	NA	NA	NA	NA	NA	NA	NA	NA	NA	NA	NA	NA	NA	NA	NA
ftz-f1	chr3L:18741698-18794679	-	NA	NA	NA	NA	NA	NA	NA	NA	NA	NA	NA	NA	NA	NA	NA	NA	NA	NA	NA	1.0251058774259871	NA	NA	NA	NA	NA	NA	NA	NA	NA	NA	NA	NA	NA	NA	NA	NA	NA	NA	NA	NA	NA	NA	NA	NA	NA	NA	NA
CG13931	chr3L:1674584-1715541	-	NA	NA	NA	NA	NA	NA	NA	NA	NA	NA	NA	NA	NA	NA	NA	NA	NA	NA	NA	NA	NA	NA	NA	NA	NA	NA	NA	NA	NA	-20	NA	NA	NA	NA	NA	NA	NA	NA	NA	NA	NA	NA	NA	NA	NA	NA	NA
Reg-2	chr3L:593192-652916	-	NA	NA	NA	NA	NA	NA	NA	NA	NA	NA	NA	NA	NA	NA	NA	1.1869465666628749	NA	NA	NA	NA	NA	NA	NA	NA	NA	NA	NA	NA	1.3906711131625777	NA	NA	NA	NA	NA	NA	NA	NA	NA	NA	NA	NA	NA	NA	NA	1.0972043440209327	NA	NA
noncoding_5011	chr2R:3679402-3699540	-	NA	-3.7201260646711791	-4.8134456623706159	NA	-1.8800055159735247	-4.054911292619467	-1.2578725324421105	NA	-1.5816683279843498	-1.2423681332740182	-2.235548388546023	-1.125044215097857	NA	-1.945747812079198	-1.4898910921510955	NA	-1.4067614388070342	NA	NA	NA	NA	NA	NA	-2.4656276845402836	NA	NA	NA	NA	NA	NA	NA	-1.2160057163396396	NA	NA	NA	NA	NA	NA	NA	-1.4684210054318887	-2.5494421024703238	NA	NA	NA	NA	NA	-1.4617754832121039
CG5537	chr3L:5791960-5806224	-	NA	NA	NA	NA	NA	NA	NA	NA	NA	NA	NA	NA	NA	NA	NA	NA	NA	NA	NA	-1.3617607596118764	NA	NA	NA	NA	NA	NA	NA	NA	NA	NA	NA	NA	NA	NA	NA	NA	NA	NA	NA	NA	NA	NA	NA	NA	NA	NA	NA
CR42549	chr3R:5361837-5377570	-	NA	2.1172332401695759	NA	NA	NA	NA	NA	1.9911470814226158	NA	NA	NA	NA	NA	NA	NA	NA	NA	NA	NA	NA	NA	NA	NA	NA	NA	NA	2.200136311302225	NA	NA	NA	NA	NA	NA	2.1817613719812701	NA	NA	NA	NA	NA	NA	-1.2384854420781954	2.0783664161169928	NA	NA	NA	NA	-1.1136292406734682
sol	chrX:21221261-21228969	-	NA	NA	NA	NA	NA	NA	NA	NA	NA	NA	NA	NA	NA	NA	NA	NA	NA	NA	NA	NA	NA	NA	NA	NA	NA	NA	NA	NA	NA	NA	NA	NA	NA	NA	NA	NA	NA	NA	NA	NA	NA	NA	NA	NA	NA	NA	NA
CG6094	chr2L:10507071-10510535	-	NA	NA	NA	NA	NA	NA	NA	NA	NA	NA	NA	NA	NA	NA	NA	NA	NA	NA	NA	NA	NA	NA	NA	NA	NA	NA	NA	NA	NA	NA	NA	NA	NA	NA	NA	NA	NA	NA	NA	NA	NA	NA	NA	NA	NA	NA	NA
CG6409	chr3L:10873712-10875372	-	NA	NA	NA	NA	NA	NA	NA	NA	NA	NA	NA	NA	NA	NA	NA	NA	NA	NA	NA	NA	NA	NA	NA	NA	NA	NA	NA	NA	NA	NA	NA	NA	NA	NA	NA	NA	NA	NA	NA	NA	NA	NA	NA	NA	NA	NA	NA
CG14856	chr3R:10624618-10627004	-	NA	NA	NA	NA	NA	NA	NA	NA	NA	NA	NA	NA	NA	1.6711193190197613	NA	NA	NA	NA	NA	2.4460709789414117	NA	NA	NA	NA	NA	2.0809490541904876	NA	NA	NA	NA	NA	NA	NA	NA	NA	NA	NA	NA	NA	NA	NA	NA	NA	NA	NA	NA	NA
CG12090	chr3L:1523411-1534063	-	NA	NA	NA	NA	NA	NA	NA	NA	NA	NA	NA	NA	NA	NA	NA	NA	NA	NA	NA	NA	NA	NA	NA	NA	NA	-1.5016479419690496	NA	NA	NA	NA	NA	NA	NA	NA	NA	NA	NA	NA	NA	NA	NA	NA	NA	NA	NA	NA	NA
wge	chr3R:18533365-18546903	-	NA	NA	NA	NA	NA	NA	NA	NA	NA	NA	NA	NA	NA	NA	NA	NA	NA	NA	NA	NA	NA	NA	NA	NA	NA	NA	NA	NA	1.1124148151569144	NA	NA	NA	NA	NA	NA	NA	NA	NA	NA	NA	NA	NA	NA	NA	NA	NA	NA
CG13247	chr3L:20363412-20369091	-	NA	NA	NA	NA	NA	NA	NA	NA	NA	NA	NA	NA	NA	NA	NA	NA	NA	NA	NA	NA	NA	NA	NA	NA	NA	NA	NA	NA	NA	NA	NA	NA	NA	NA	NA	NA	NA	NA	NA	NA	NA	NA	NA	NA	NA	NA	NA
CG11739	chr3R:204367-212743	-	NA	NA	NA	NA	NA	NA	NA	-1.1949815216292983	NA	NA	NA	NA	NA	NA	NA	NA	NA	NA	NA	-1.4392363260394561	NA	NA	NA	NA	NA	-1.3550030154944137	NA	NA	NA	NA	NA	NA	NA	NA	NA	NA	NA	NA	NA	NA	NA	NA	NA	NA	NA	NA	NA
CG18854	chr2L:9782344-9793141	-	NA	NA	NA	NA	NA	NA	NA	NA	NA	NA	NA	NA	NA	NA	NA	NA	NA	NA	NA	NA	NA	NA	NA	NA	NA	NA	NA	NA	NA	NA	NA	NA	NA	NA	NA	NA	NA	NA	NA	NA	NA	NA	NA	NA	NA	NA	NA
CG5913	chr3R:21719218-21720837	-	NA	NA	NA	NA	NA	NA	NA	NA	NA	NA	NA	NA	NA	NA	NA	NA	NA	NA	NA	NA	NA	NA	NA	NA	NA	NA	NA	NA	NA	NA	NA	NA	NA	NA	NA	NA	NA	NA	NA	NA	NA	NA	NA	NA	NA	NA	NA
CG31262	chr3R:13042837-13048796	-	NA	NA	NA	NA	NA	NA	NA	NA	NA	NA	NA	NA	NA	NA	NA	NA	NA	NA	NA	NA	NA	NA	NA	NA	NA	NA	NA	NA	NA	NA	NA	NA	NA	NA	NA	NA	NA	NA	NA	NA	NA	NA	NA	NA	NA	NA	NA
CG16789	chr3R:5391857-5397497	-	NA	NA	NA	NA	NA	NA	NA	NA	NA	NA	NA	NA	NA	1.2106275405751823	NA	NA	NA	NA	-1.0866100113738479	NA	NA	NA	NA	NA	NA	NA	NA	NA	1.2102682317765758	NA	NA	NA	NA	NA	NA	NA	NA	NA	NA	NA	NA	NA	NA	NA	NA	NA	NA
mthl5	chr3R:7708501-7719084	-	NA	NA	NA	NA	NA	NA	NA	NA	NA	NA	NA	NA	NA	NA	NA	NA	NA	NA	NA	NA	NA	NA	NA	NA	NA	NA	NA	NA	NA	NA	NA	NA	NA	NA	NA	NA	NA	NA	NA	NA	NA	NA	NA	NA	NA	NA	NA
Drep-2	chr2R:5174211-5196250	-	NA	NA	NA	NA	NA	NA	NA	NA	NA	NA	NA	NA	NA	NA	NA	NA	NA	NA	NA	NA	NA	NA	NA	NA	NA	NA	NA	NA	NA	NA	NA	NA	NA	NA	NA	NA	NA	NA	NA	NA	NA	NA	NA	NA	NA	NA	NA
Nxt1	chr2R:19696767-19699581	-	NA	NA	NA	NA	NA	NA	NA	NA	NA	NA	NA	NA	NA	NA	NA	NA	NA	NA	NA	NA	NA	NA	NA	NA	NA	NA	NA	NA	NA	NA	NA	NA	NA	NA	NA	NA	NA	NA	NA	NA	NA	NA	NA	NA	NA	NA	NA
Jheh1	chr2R:14740884-14742698	-	NA	NA	NA	NA	NA	NA	NA	NA	NA	NA	1.4391124205317685	NA	NA	NA	NA	NA	NA	1.1953050789911701	NA	NA	NA	NA	NA	NA	NA	NA	NA	NA	NA	NA	NA	NA	NA	NA	NA	NA	NA	NA	NA	NA	NA	NA	NA	NA	NA	NA	1.0374922768345853
CG7091	chr3R:8803567-8806290	-	NA	NA	NA	NA	NA	NA	NA	-1.4100359297656817	NA	NA	NA	NA	NA	NA	NA	NA	NA	NA	NA	NA	NA	NA	-1.1075913690267758	NA	NA	NA	-1.1261561267387263	NA	1.0605683358732445	NA	NA	NA	NA	-1.4719621079270686	NA	NA	NA	NA	NA	NA	NA	-1.2505996546674638	-1.1250689348631322	NA	NA	NA	NA
CG5343	chr2L:10428775-10431021	-	NA	NA	NA	NA	NA	NA	NA	NA	NA	NA	NA	NA	NA	NA	NA	NA	NA	NA	NA	NA	NA	NA	NA	NA	NA	NA	NA	NA	NA	NA	NA	NA	NA	NA	NA	NA	NA	NA	NA	NA	NA	NA	NA	NA	NA	NA	NA
CG11462	chrX:5712558-5734846	-	NA	NA	NA	NA	NA	NA	NA	NA	NA	NA	NA	NA	NA	NA	NA	NA	NA	NA	NA	NA	NA	NA	NA	NA	NA	NA	NA	NA	NA	NA	NA	NA	NA	NA	NA	NA	NA	NA	NA	NA	NA	NA	NA	NA	NA	NA	NA
CG13965	chr2L:19961743-19963976	-	NA	NA	NA	NA	NA	NA	NA	NA	NA	NA	NA	NA	NA	NA	NA	NA	NA	NA	NA	NA	NA	NA	NA	NA	NA	NA	NA	NA	NA	NA	NA	NA	NA	NA	NA	NA	NA	NA	NA	NA	NA	NA	NA	NA	NA	NA	NA
drl	chr2L:19190207-19208660	-	NA	NA	NA	NA	NA	NA	NA	NA	NA	NA	NA	NA	NA	NA	NA	NA	NA	NA	NA	NA	NA	NA	NA	NA	NA	NA	NA	NA	NA	NA	NA	NA	NA	NA	NA	NA	NA	NA	NA	NA	NA	NA	NA	NA	NA	NA	NA
Mtk	chr2R:11296350-11296621	-	2.0718501016223461	NA	NA	NA	NA	NA	NA	NA	NA	1.8654110334128109	NA	2.4478402892612405	2.4854153003963204	NA	NA	NA	2.4696829977027468	NA	2.1216127572182311	NA	NA	NA	NA	NA	NA	NA	NA	NA	1.9982348686060551	NA	NA	2.165764938717369	NA	NA	NA	NA	NA	NA	NA	2.2871354913259201	NA	NA	NA	2.2131004349693235	NA	NA	NA
Hel25E	chr2L:5539324-5542399	-	NA	NA	NA	NA	NA	NA	NA	NA	NA	NA	NA	NA	NA	NA	NA	NA	NA	NA	NA	NA	NA	NA	NA	NA	NA	NA	NA	NA	NA	NA	NA	NA	NA	NA	NA	NA	NA	NA	NA	NA	NA	NA	NA	NA	NA	NA	NA
CG7509	chr3L:4803076-4805471	-	NA	2.8701789746858557	NA	NA	NA	NA	NA	NA	NA	NA	NA	NA	NA	2.7470094691718976	NA	NA	NA	NA	NA	NA	1.7299451433114241	NA	NA	NA	NA	NA	NA	NA	NA	NA	2.371440186667515	NA	NA	NA	NA	NA	NA	NA	NA	NA	NA	NA	NA	NA	NA	NA	NA
CG11160	chrX:10938790-10943579	-	NA	NA	NA	NA	NA	NA	NA	NA	NA	NA	NA	NA	NA	NA	NA	NA	NA	NA	NA	NA	NA	NA	NA	NA	NA	NA	NA	NA	NA	NA	NA	NA	NA	NA	NA	NA	NA	NA	NA	NA	NA	NA	NA	NA	NA	NA	NA
poe	chr2L:8043437-8071729	-	NA	NA	NA	NA	NA	NA	NA	NA	NA	NA	NA	NA	NA	NA	NA	NA	NA	NA	NA	NA	NA	NA	NA	NA	NA	NA	NA	NA	NA	NA	NA	NA	NA	NA	NA	NA	NA	NA	NA	NA	NA	NA	NA	NA	NA	NA	NA
CG6051	chr3R:22950482-22985644	-	NA	NA	NA	NA	NA	NA	NA	NA	NA	NA	NA	NA	NA	NA	NA	NA	NA	NA	NA	1.2140080902362349	NA	NA	NA	NA	NA	1.2237046403962974	NA	1.1025401901653906	NA	NA	NA	NA	1.0932288031033575	NA	NA	NA	NA	NA	NA	NA	NA	1.0108019472379413	NA	NA	NA	NA	NA
CG13784	chr2L:7205187-7220068	-	NA	NA	NA	NA	NA	NA	NA	NA	NA	NA	NA	NA	NA	NA	NA	NA	NA	NA	NA	NA	NA	NA	NA	NA	NA	NA	1.0212923644292604	NA	NA	NA	NA	NA	NA	NA	NA	NA	NA	NA	NA	NA	NA	1.195406180715163	NA	NA	NA	1.1596082779785308	NA
chr3R_6177148_6177654.0	chr3R:6175848-6187448	-	NA	NA	NA	NA	NA	NA	NA	NA	NA	NA	NA	NA	NA	NA	NA	NA	NA	NA	NA	NA	NA	NA	NA	NA	NA	NA	NA	NA	NA	NA	NA	NA	NA	NA	NA	NA	NA	NA	NA	NA	NA	NA	NA	NA	NA	NA	NA
CG4511	chr3R:6680217-6682229	-	NA	NA	NA	NA	NA	NA	NA	NA	NA	NA	NA	NA	NA	NA	NA	NA	-1.4776809148178272	NA	NA	NA	NA	NA	NA	NA	NA	NA	NA	NA	NA	NA	NA	NA	NA	NA	NA	NA	NA	NA	NA	NA	NA	NA	NA	NA	NA	NA	NA
cana	chr2L:11269726-11279847	-	NA	NA	NA	NA	NA	NA	NA	NA	NA	NA	NA	NA	NA	NA	NA	NA	NA	NA	NA	NA	NA	NA	NA	NA	NA	NA	NA	NA	NA	NA	NA	NA	NA	NA	NA	NA	NA	NA	NA	NA	NA	NA	NA	NA	NA	NA	NA
DMG4-MB6.chr3L.27.007	chr3L:16016543-16026416	-	NA	NA	NA	NA	-1.6452711781751761	NA	NA	1.9238534529191449	NA	NA	NA	NA	NA	NA	3.102595146132979	NA	NA	NA	20	NA	NA	NA	1.9671280795730512	1.420738942065366	NA	NA	NA	NA	NA	NA	2.441533851940545	NA	1.5261176040873543	NA	NA	1.7308787789734781	NA	NA	3.0447010528250686	NA	NA	2.1933123422442069	1.5666873073723193	NA	NA	1.1772824862283853	NA
Mrtf	chr3L:2719684-2766536	-	NA	NA	NA	NA	NA	NA	NA	NA	NA	NA	NA	NA	NA	NA	NA	NA	NA	NA	NA	1.2408894447746723	NA	NA	NA	NA	NA	NA	NA	NA	NA	NA	NA	NA	NA	NA	NA	NA	NA	NA	NA	NA	NA	NA	NA	NA	NA	NA	NA
CG8349	chr2L:8215904-8220805	-	NA	NA	NA	NA	NA	NA	NA	NA	NA	NA	NA	NA	NA	NA	NA	NA	NA	NA	NA	NA	NA	NA	NA	NA	NA	NA	NA	NA	NA	NA	NA	NA	NA	NA	NA	NA	NA	NA	NA	NA	NA	NA	NA	NA	NA	NA	NA
ND5	chrM:6401-8124	-	NA	NA	NA	NA	NA	NA	NA	NA	NA	NA	NA	NA	NA	NA	NA	20	NA	-2.7732633605286847	NA	NA	NA	NA	20	NA	20	NA	NA	20	NA	20	NA	NA	20	NA	NA	NA	NA	NA	NA	NA	NA	NA	NA	NA	NA	NA	NA
Ppcs	chr3R:14964775-14973987	-	NA	NA	NA	NA	NA	NA	NA	NA	NA	NA	NA	NA	NA	NA	NA	NA	NA	NA	NA	NA	NA	NA	NA	NA	NA	NA	NA	NA	NA	NA	NA	NA	NA	NA	NA	NA	NA	NA	NA	NA	NA	NA	NA	NA	NA	NA	NA
Cyp4ae1	chrX:2066470-2075034	-	NA	NA	NA	NA	NA	2.8506599769897254	NA	NA	NA	NA	NA	NA	NA	NA	NA	NA	NA	NA	NA	NA	NA	NA	NA	NA	NA	NA	NA	NA	2.7424243550195575	NA	NA	NA	NA	NA	NA	NA	3.9262317443248604	NA	NA	NA	NA	NA	NA	NA	NA	NA	NA
kst	chr3L:3336962-3368178	-	NA	NA	NA	NA	NA	NA	NA	NA	NA	NA	NA	NA	NA	NA	NA	NA	NA	NA	NA	NA	NA	NA	NA	NA	NA	-1.4474673629860006	NA	NA	NA	NA	NA	NA	NA	NA	NA	NA	NA	NA	NA	NA	NA	NA	NA	NA	NA	NA	NA
CG18048	chr3R:2171837-2173241	-	NA	NA	NA	NA	NA	NA	NA	NA	NA	NA	NA	NA	NA	NA	NA	NA	NA	NA	NA	NA	NA	NA	NA	NA	NA	NA	NA	NA	NA	NA	NA	NA	NA	NA	NA	NA	NA	NA	NA	NA	NA	NA	NA	NA	NA	NA	NA
CstF-64	chr3R:14485113-14489275	-	NA	NA	NA	NA	NA	NA	NA	NA	NA	NA	NA	NA	NA	NA	NA	NA	NA	NA	NA	NA	NA	NA	NA	NA	NA	NA	NA	NA	NA	NA	NA	NA	NA	NA	NA	NA	NA	NA	NA	NA	NA	NA	NA	NA	NA	NA	NA
Daxx	chr2L:6480862-6488881	-	NA	NA	NA	NA	NA	NA	NA	NA	NA	NA	NA	NA	NA	NA	NA	NA	NA	NA	NA	NA	NA	NA	NA	NA	NA	NA	NA	NA	NA	NA	NA	NA	NA	NA	NA	NA	NA	NA	NA	NA	NA	NA	NA	NA	NA	NA	NA
Mdh	chr3R:22950482-22985644	-	NA	NA	NA	NA	NA	NA	NA	NA	NA	NA	NA	NA	NA	NA	NA	NA	NA	NA	NA	NA	NA	NA	NA	NA	NA	NA	NA	NA	NA	NA	NA	NA	NA	NA	NA	NA	NA	NA	NA	NA	NA	NA	NA	NA	NA	NA	NA
fd59A	chr2R:18754043-18758283	-	NA	3.8227360462969586	NA	NA	NA	NA	NA	NA	NA	NA	NA	NA	NA	NA	NA	NA	NA	NA	NA	NA	NA	NA	NA	NA	NA	NA	NA	NA	NA	NA	NA	NA	NA	3.7490138301117786	NA	NA	NA	NA	NA	NA	NA	NA	NA	NA	NA	NA	NA
UbcD4	chr3L:9676675-9693581	-	NA	NA	NA	NA	NA	NA	NA	NA	NA	NA	NA	NA	NA	NA	NA	NA	NA	NA	NA	NA	NA	NA	NA	NA	NA	NA	NA	NA	NA	NA	NA	NA	NA	NA	NA	NA	NA	NA	NA	NA	NA	NA	NA	NA	NA	NA	NA
CG5382	chr3R:18188618-18191741	-	NA	NA	NA	NA	NA	NA	NA	NA	NA	NA	NA	NA	NA	NA	NA	NA	NA	NA	NA	NA	NA	NA	NA	NA	NA	NA	NA	NA	NA	NA	NA	NA	NA	NA	NA	NA	NA	NA	NA	NA	NA	NA	NA	NA	NA	NA	NA
CG13437	chr2R:16533798-16549932	-	NA	NA	NA	NA	NA	NA	NA	NA	NA	NA	NA	NA	NA	NA	NA	NA	NA	NA	NA	NA	NA	NA	2.4981546248436812	NA	NA	NA	NA	NA	NA	NA	NA	NA	NA	3.2027766582235011	NA	NA	NA	NA	NA	NA	NA	NA	NA	NA	NA	NA	NA
CG5447	chr3R:22278220-22280381	-	NA	NA	NA	NA	NA	NA	NA	NA	NA	NA	NA	NA	NA	NA	NA	NA	NA	NA	NA	NA	NA	NA	NA	NA	NA	NA	NA	NA	NA	NA	NA	NA	NA	NA	NA	NA	NA	NA	NA	NA	NA	NA	NA	NA	NA	NA	NA
nimB2	chr2L:13963475-13967257	-	NA	NA	NA	NA	NA	NA	NA	-1.5257904058160943	NA	NA	NA	NA	NA	NA	NA	NA	NA	NA	NA	NA	NA	NA	NA	NA	NA	NA	NA	NA	NA	NA	NA	NA	NA	NA	NA	NA	NA	NA	NA	NA	NA	NA	NA	NA	NA	NA	NA
chr2R_3317123_3317469.0	chr2R:3306536-3322384	-	NA	NA	NA	NA	NA	NA	NA	NA	NA	NA	NA	NA	NA	NA	NA	NA	NA	NA	NA	NA	NA	NA	NA	NA	NA	NA	NA	NA	NA	NA	NA	NA	NA	NA	NA	NA	NA	NA	NA	NA	NA	NA	NA	NA	NA	NA	NA
trx	chr3R:10087112-10112668	-	NA	NA	NA	NA	NA	NA	NA	NA	NA	NA	NA	NA	NA	NA	NA	NA	NA	NA	NA	1.1821884224984882	NA	NA	NA	NA	NA	NA	NA	NA	NA	NA	NA	NA	NA	NA	NA	NA	NA	NA	NA	NA	NA	NA	NA	NA	NA	NA	NA
CG17129	chr3L:677836-680401	-	NA	NA	NA	NA	NA	NA	NA	NA	NA	NA	NA	NA	NA	NA	NA	NA	NA	NA	NA	NA	NA	NA	NA	NA	NA	NA	NA	NA	NA	NA	NA	NA	NA	NA	NA	NA	NA	NA	NA	NA	NA	NA	NA	NA	NA	NA	NA
CG13424	chr2R:16444363-16471096	-	NA	NA	NA	NA	NA	NA	NA	NA	NA	NA	NA	NA	NA	4.256672375827474	NA	NA	NA	NA	NA	3.1502908615533163	NA	NA	NA	NA	NA	NA	NA	NA	NA	NA	NA	NA	NA	NA	NA	NA	NA	NA	NA	NA	NA	NA	NA	NA	NA	NA	NA
opa1-like	chr2R:10107274-10122973	-	NA	NA	NA	NA	NA	NA	NA	NA	NA	NA	NA	NA	NA	NA	NA	NA	NA	NA	NA	NA	NA	NA	NA	NA	NA	NA	NA	NA	NA	NA	NA	NA	NA	NA	NA	NA	NA	NA	NA	NA	NA	NA	NA	NA	NA	NA	NA
Poxm	chr3R:4142718-4159546	-	NA	NA	NA	NA	NA	NA	NA	NA	NA	NA	NA	NA	NA	NA	NA	NA	NA	NA	NA	NA	NA	NA	NA	NA	NA	NA	NA	NA	NA	NA	NA	NA	NA	NA	NA	NA	NA	NA	NA	NA	NA	NA	NA	NA	NA	NA	NA
CG6841	chr3L:18898473-18907250	-	NA	NA	NA	NA	NA	NA	NA	NA	NA	NA	NA	NA	NA	NA	NA	NA	NA	NA	NA	NA	NA	NA	NA	NA	-1.9946299279226811	1.2995749600944184	NA	NA	NA	NA	NA	NA	NA	NA	NA	NA	NA	NA	NA	NA	NA	NA	NA	NA	NA	NA	NA
CG33926	chr3L:9436332-9439549	-	NA	-1.4644979320095135	NA	NA	NA	NA	NA	NA	NA	NA	-1.334469088462535	NA	NA	NA	NA	NA	NA	NA	NA	NA	NA	NA	NA	-1.2681242029654596	NA	NA	NA	NA	NA	NA	NA	NA	NA	-1.2152147232888557	NA	NA	NA	NA	NA	NA	NA	NA	NA	NA	NA	NA	NA
CG11777	chr2R:6356072-6366198	-	NA	NA	NA	NA	NA	NA	NA	NA	NA	NA	NA	NA	NA	NA	NA	NA	NA	NA	NA	NA	NA	NA	NA	NA	NA	NA	NA	NA	NA	NA	-1.3528588861749797	NA	NA	NA	NA	NA	NA	NA	NA	NA	NA	NA	-1.3444946515189691	NA	NA	NA	NA
CG15210	chrX:10726784-10741159	-	NA	NA	NA	NA	NA	NA	NA	NA	NA	NA	1.5592992232415352	NA	NA	NA	NA	NA	NA	NA	NA	NA	NA	NA	NA	NA	NA	NA	NA	NA	NA	NA	NA	NA	NA	NA	NA	NA	NA	NA	NA	NA	NA	NA	NA	NA	NA	NA	NA
CG10673	chr3L:5128774-5132495	-	NA	NA	NA	NA	NA	NA	NA	NA	NA	NA	NA	NA	NA	NA	NA	NA	NA	NA	NA	NA	NA	NA	NA	NA	NA	NA	NA	NA	NA	NA	NA	NA	NA	NA	NA	NA	NA	NA	NA	NA	NA	NA	NA	NA	1.3164983625363071	NA	NA
CG33255	chr3L:19415937-19469523	-	NA	NA	NA	NA	NA	NA	-20	NA	NA	NA	NA	NA	NA	NA	NA	NA	NA	NA	NA	NA	NA	NA	NA	NA	NA	NA	NA	NA	NA	NA	NA	NA	NA	NA	NA	NA	NA	NA	NA	NA	NA	NA	NA	NA	NA	NA	NA
noncoding_10588	chr3L:4224005-4236330	-	NA	NA	NA	NA	NA	NA	NA	NA	NA	NA	NA	NA	NA	NA	NA	NA	NA	NA	NA	NA	NA	NA	NA	NA	NA	NA	NA	NA	NA	NA	NA	NA	NA	NA	NA	NA	NA	NA	NA	NA	NA	NA	NA	NA	NA	NA	NA
nwk	chr3L:9130648-9135206	-	NA	NA	NA	NA	NA	NA	NA	NA	NA	NA	NA	NA	NA	NA	NA	NA	NA	NA	NA	NA	NA	NA	NA	NA	NA	NA	NA	NA	NA	NA	NA	NA	NA	NA	NA	NA	NA	NA	NA	NA	NA	NA	NA	NA	NA	NA	NA
CG31029	chr3R:25954995-25958441	-	NA	NA	NA	NA	NA	NA	NA	NA	NA	NA	NA	NA	NA	NA	NA	NA	NA	NA	NA	1.902581392683244	1.9507149640284871	NA	NA	NA	NA	NA	NA	NA	NA	NA	NA	NA	NA	NA	NA	NA	NA	NA	NA	NA	NA	NA	NA	NA	NA	NA	NA
CG17337	chr2R:1564251-1589111	-	NA	NA	NA	NA	NA	NA	NA	NA	NA	NA	NA	NA	NA	NA	NA	NA	NA	NA	NA	NA	NA	NA	NA	NA	NA	NA	NA	NA	NA	NA	NA	NA	NA	NA	NA	NA	NA	NA	NA	NA	NA	NA	NA	NA	NA	NA	NA
Fpps	chr2R:7189425-7195129	-	NA	1.4462234690780105	NA	NA	1.597840717781748	1.4892367356484961	1.4833279909032429	NA	1.137961925679001	NA	NA	NA	1.4455380936181941	NA	1.2126014150247584	NA	NA	NA	NA	NA	NA	NA	NA	NA	NA	NA	NA	NA	1.7221067440691569	NA	NA	1.530491265691664	NA	NA	NA	NA	NA	NA	1.0136446751241328	1.4315551630449677	NA	NA	NA	NA	NA	NA	1.357930615512938
CG10186	chr2L:19508948-19517222	-	NA	NA	NA	NA	NA	NA	NA	NA	NA	NA	NA	NA	NA	NA	NA	NA	NA	NA	NA	1.7006679308622021	NA	NA	NA	NA	NA	NA	NA	NA	NA	NA	NA	NA	NA	NA	NA	NA	NA	NA	NA	NA	NA	NA	NA	NA	NA	NA	NA
CG2893	chrXHet:2018-14005	-	NA	NA	NA	NA	NA	NA	NA	NA	NA	NA	NA	NA	NA	NA	NA	NA	NA	NA	NA	NA	NA	NA	NA	NA	NA	NA	NA	NA	NA	NA	NA	NA	NA	NA	NA	NA	NA	NA	NA	NA	NA	NA	NA	NA	NA	NA	NA
Trap1	chr2R:2521005-2523767	-	NA	NA	NA	NA	NA	NA	NA	NA	NA	NA	NA	NA	NA	NA	NA	NA	NA	NA	NA	NA	NA	NA	NA	NA	NA	NA	NA	NA	NA	NA	NA	NA	NA	NA	NA	NA	NA	NA	NA	NA	NA	NA	NA	NA	NA	NA	NA
CG1514	chrX:7806086-7812532	-	NA	NA	NA	NA	NA	NA	NA	NA	NA	NA	NA	NA	NA	NA	NA	NA	NA	NA	NA	NA	NA	NA	NA	NA	NA	NA	NA	NA	NA	NA	NA	NA	NA	NA	NA	NA	NA	NA	NA	NA	NA	NA	NA	NA	NA	NA	NA
LBR	chr2R:17607878-17611796	-	NA	NA	NA	NA	NA	NA	NA	NA	NA	NA	NA	NA	NA	NA	NA	NA	NA	NA	NA	NA	NA	NA	NA	NA	NA	NA	NA	NA	NA	NA	NA	NA	NA	NA	NA	NA	NA	NA	NA	NA	NA	NA	NA	NA	NA	NA	NA
MtnD	chr3R:16359905-16378036	-	NA	2.4591026250092343	1.9023137013402114	5.8247716430220926	-4.5200263162654402	1.6315545395317819	NA	2.5589718915837145	NA	-2.326442835942137	NA	3.5665899297422454	3.1252115857110483	1.6134358197004905	NA	4.2562568655627029	-3.0942112121037875	1.4157417539030464	NA	NA	-1.8507994619897463	4.2304544542437705	3.7278886292424116	NA	NA	NA	3.2199443658685585	NA	NA	3.0434726212451282	2.584426665413508	2.4331684820491555	2.75105981448143	-2.6187075812328162	NA	NA	1.4790027016580247	1.4354532205234323	NA	1.3024261772480117	NA	2.4443872515326652	1.7182654317810118	1.3605029226702978	-1.9065303137201921	1.7612620239655303	1.3366143012847409
l(3)s1921	chr3R:27569993-27577537	-	NA	NA	NA	NA	NA	NA	NA	NA	NA	NA	NA	NA	NA	NA	NA	NA	NA	NA	NA	NA	NA	NA	NA	NA	NA	NA	NA	NA	NA	NA	NA	NA	NA	NA	NA	NA	NA	NA	NA	NA	NA	NA	NA	NA	NA	-1.1084992747953084	NA
myoglianin	chr4:710063-716845	-	NA	NA	NA	NA	NA	NA	NA	-1.3034109602434085	NA	NA	NA	NA	NA	NA	NA	NA	NA	NA	NA	NA	NA	NA	NA	NA	NA	NA	NA	NA	NA	NA	NA	NA	NA	NA	NA	NA	NA	NA	NA	NA	NA	NA	NA	NA	NA	NA	NA
Vm34Ca	chr2L:13398887-13411631	-	NA	NA	NA	NA	NA	NA	NA	NA	NA	NA	NA	NA	NA	NA	NA	-20	NA	NA	NA	NA	NA	NA	NA	NA	NA	NA	NA	NA	NA	NA	NA	NA	NA	NA	NA	NA	NA	NA	NA	NA	NA	NA	NA	NA	NA	NA	NA
noncoding_4030	chr2L:20748000-20752385	-	NA	NA	NA	NA	NA	NA	NA	NA	-1.1401985198360274	NA	NA	NA	NA	NA	NA	NA	NA	NA	NA	NA	NA	NA	NA	NA	NA	NA	NA	NA	NA	NA	NA	NA	NA	NA	NA	NA	NA	NA	NA	NA	NA	NA	NA	NA	NA	NA	NA
CG8004	chr3L:19920282-19921677	-	NA	NA	NA	NA	NA	NA	NA	NA	NA	NA	NA	NA	NA	NA	NA	NA	NA	NA	NA	NA	NA	NA	NA	NA	NA	NA	NA	NA	NA	NA	NA	NA	NA	NA	NA	NA	NA	NA	NA	NA	NA	NA	NA	NA	NA	NA	NA
agt	chr3R:2483505-2485822	-	NA	NA	NA	NA	1.3019726125428241	NA	NA	NA	NA	NA	NA	NA	NA	NA	NA	NA	NA	NA	NA	NA	NA	NA	NA	NA	1.0587868696642964	1.6641740697477632	1.6083921283453602	NA	1.5743967743201166	NA	NA	NA	NA	NA	NA	NA	NA	NA	NA	NA	NA	NA	NA	NA	NA	NA	NA
klett	chrX:21495252-21501185	-	NA	NA	NA	NA	NA	NA	NA	NA	NA	NA	NA	NA	NA	NA	NA	NA	NA	NA	NA	NA	NA	NA	NA	NA	NA	NA	NA	NA	NA	NA	NA	NA	NA	NA	NA	NA	NA	NA	NA	NA	NA	NA	NA	NA	NA	NA	NA
e(y)3	chrX:19520946-19532510	-	NA	NA	NA	NA	NA	NA	NA	NA	NA	NA	NA	NA	NA	NA	NA	NA	NA	NA	NA	NA	NA	NA	NA	NA	NA	NA	NA	NA	NA	NA	NA	NA	NA	NA	NA	NA	NA	NA	NA	NA	NA	NA	NA	NA	NA	NA	NA
[truncated: 5,638 more rows]
[truncated: 9 more columns]
